# Supplementary material for: A high-resolution transcriptomic and spatial atlas of cell types in the whole mouse brain
Source: Nature. 2023 Dec 13;624(7991):317–32. doi: 10.1038/s41586-023-06812-z (PMC10719114; doi:10.1038/s41586-023-06812-z)
Supplement: Supplementary file 3 — RNA-seq specimen information. All donors used in this study are listed, with associated metadata including sex, age, genotype, light/dark cycle phase, etc. From one donor multiple regions could be dissected (“roi.1”, “roi.2”, “roi.3”) or multiple FACS gating plans (“facs_population_plan.1-3”) were used. [file 41586_2023_6812_MOESM3_ESM.xlsx]

## Sheet: donor_table
external_donor_name	full_genotype	sex	medical_conditions	method	age	n_cells_preQC	n_cells_postQC	roi_1	roi_2	roi_3	roi_4	facs_population_plan_1	facs_population_plan_2	facs_population_plan_3	facs_population_plan_4
352353	Snap25-IRES2-Cre/wt;Ai14(RCL-tdT)/wt	M	Light	10Xv2	57 days	50543	43370	MOp				RFP-positive
352356	Snap25-IRES2-Cre/wt;Ai14(RCL-tdT)/wt	M	Light	10Xv2	57 days	42687	36274	MOp				RFP-positive
352357	Snap25-IRES2-Cre/wt;Ai14(RCL-tdT)/wt	M	Light	10Xv2	58 days	52687	43515	MOp				RFP-positive
355877	Snap25-IRES2-Cre/wt;Ai14(RCL-tdT)/wt	M	Light	10Xv2	58 days	14636	7788	VISa	VISpos			RFP-positive	RFP-positive
355878	Snap25-IRES2-Cre/wt;Ai14(RCL-tdT)/wt	M	Light	10Xv2	59 days	42705	36206	VISl	VISm	VISp		RFP-positive	RFP-positive	RFP-positive
365616	Snap25-IRES2-Cre/wt;Ai14(RCL-tdT)/wt	M	Light	10Xv2	58 days	14692	5741	VISm	VISp			RFP-positive	RFP-positive
365617	Snap25-IRES2-Cre/wt;Ai14(RCL-tdT)/wt	M	Light	10Xv2	58 days	28503	24919	VISl	VISm	VISp		RFP-positive	RFP-positive	RFP-positive
365619	Snap25-IRES2-Cre/wt;Ai14(RCL-tdT)/wt	F	Light	10Xv2	59 days	51871	45470	VIS				RFP-positive
366292	Snap25-IRES2-Cre/wt;Ai14(RCL-tdT)/wt	M	Light	10Xv2	57 days	54087	38624	VIS				RFP-positive
366676	Snap25-IRES2-Cre/wt;Ai14(RCL-tdT)/wt	M	Light	10Xv2	59 days	84672	67701	VIS				RFP-positive
366678	Snap25-IRES2-Cre/wt;Ai14(RCL-tdT)/wt	M	Light	10Xv2	59 days	79844	64589	VIS				RFP-positive
371230	Snap25-IRES2-Cre/wt;Ai14(RCL-tdT)/wt	M	Light	10Xv2	55 days	20596	17061	ACA				RFP-positive
371232	Snap25-IRES2-Cre/wt;Ai14(RCL-tdT)/wt	F	Light	10Xv2	56 days	30067	23620	ACA				RFP-positive
372312	Snap25-IRES2-Cre/wt;Ai14(RCL-tdT)/wt	M	Light	10Xv2	52 days	40778	32069	PL-ILA-ORB				RFP-positive
372314	Snap25-IRES2-Cre/wt;Ai14(RCL-tdT)/wt	M	Light	10Xv2	53 days	20156	15302	PL-ILA-ORB				RFP-positive
372317	Snap25-IRES2-Cre/wt;Ai14(RCL-tdT)/wt	F	Light	10Xv2	56 days	24083	17941	AId-AIv-AIp				RFP-positive
373314	Snap25-IRES2-Cre/wt;Ai14(RCL-tdT)/wt	M	Light	10Xv2	51 days	8730	6928	AId-AIv				RFP-positive
373822	Snap25-IRES2-Cre/wt;Ai14(RCL-tdT)/wt	M	Light	10Xv2	52 days	43735	29615	RSP				RFP-positive
374158	Snap25-IRES2-Cre/wt;Ai14(RCL-tdT)/wt	M	Light	10Xv2	53 days	31919	18598	RSP				RFP-positive
374159	Snap25-IRES2-Cre/wt;Ai14(RCL-tdT)/wt	M	Light	10Xv2	54 days	21416	14313	TEa-PERI-ECT				RFP-positive
374160	Snap25-IRES2-Cre/wt;Ai14(RCL-tdT)/wt	M	Light	10Xv2	55 days	28615	15436	TEa-PERI-ECT				RFP-positive
374165	Snap25-IRES2-Cre/wt;Ai14(RCL-tdT)/wt	F	Light	10Xv2	56 days	40935	24830	HIP				RFP-positive
374166	Snap25-IRES2-Cre/wt;Ai14(RCL-tdT)/wt	F	Light	10Xv2	57 days	6186	5079	AId-AIv-AIp				RFP-positive
380340	Snap25-IRES2-Cre/wt;Ai14(RCL-tdT)/wt	M	Light	10Xv2	56 days	33723	29353	ENT				RFP-positive
380345	Snap25-IRES2-Cre/wt;Ai14(RCL-tdT)/wt	F	Light	10Xv2	57 days	46666	33844	ENT				RFP-positive
381293	Snap25-IRES2-Cre/wt;Ai14(RCL-tdT)/wt	M	Light	10Xv2	53 days	36301	27790	PAR-POST-PRE-SUB-ProS				RFP-positive
381295	Snap25-IRES2-Cre/wt;Ai14(RCL-tdT)/wt	F	Light	10Xv2	54 days	33303	24477	PAR-POST-PRE-SUB-ProS				RFP-positive
381296	Snap25-IRES2-Cre/wt;Ai14(RCL-tdT)/wt	F	Light	10Xv2	55 days	20988	16617	ACA				RFP-positive
381917	Snap25-IRES2-Cre/wt;Ai14(RCL-tdT)/wt	M	Light	10Xv2	56 days	75145	60740	HIP				RFP-positive
385670	Snap25-IRES2-Cre/wt;Ai14(RCL-tdT)/wt	M	Light	10Xv2	58 days	8071	5600	TEa-PERI-ECT				RFP-positive
385673	Snap25-IRES2-Cre/wt;Ai14(RCL-tdT)/wt	M	Light	10Xv2	59 days	23536	14393	HY LZ				RFP-positive
392473	Snap25-IRES2-Cre/wt;Ai14(RCL-tdT)/wt	F	Light	10Xv2	55 days	5805	4234	AId-AIv				RFP-positive
392474	Snap25-IRES2-Cre/wt;Ai14(RCL-tdT)/wt	F	Light	10Xv2	55 days	9069	6091	HY LZ				RFP-positive
395342	Snap25-IRES2-Cre/wt;Ai14(RCL-tdT)/wt	F	Light	10Xv2	56 days	11858	8183	TEa-PERI-ECT				RFP-positive
395345	Snap25-IRES2-Cre/wt;Ai14(RCL-tdT)/wt	F	Light	10Xv2	56 days	13546	10785	TEa-PERI-ECT				RFP-positive
396975	Snap25-IRES2-Cre/wt;Ai14(RCL-tdT)/wt	M	Light	10Xv2	59 days	9422	7282	AId-AIv				RFP-positive
396976	Snap25-IRES2-Cre/wt;Ai14(RCL-tdT)/wt	M	Light	10Xv2	59 days	9326	6927	AId-AIv-AIp				RFP-positive
398348	Snap25-IRES2-Cre/wt;Ai14(RCL-tdT)/wt	F	Light	10Xv2	54 days	6157	4461	AId-AIv-AIp				RFP-positive
404122	Snap25-IRES2-Cre/wt;Ai14(RCL-tdT)/wt	M	Light	10Xv2	58 days	31718	16953	TH - Anterior	TH - Posterior			RFP-positive	RFP-positive
404123	Snap25-IRES2-Cre/wt;Ai14(RCL-tdT)/wt	M	Light	10Xv2	58 days	36765	19867	TH - Middle-lateral	TH - Middle-medial			RFP-positive	RFP-positive
404124	Snap25-IRES2-Cre/wt;Ai14(RCL-tdT)/wt	M	Light	10Xv2	59 days	34623	24578	TH - Anterior	TH - Posterior			RFP-positive	RFP-positive
404125	Snap25-IRES2-Cre/wt;Ai14(RCL-tdT)/wt	M	Light	10Xv2	59 days	21709	13897	TH - Middle-lateral	TH - Middle-medial			RFP-positive	RFP-positive
407901	Snap25-IRES2-Cre/wt;Ai14(RCL-tdT)/wt	M	Light	10Xv2	54 days	19663	12510	TH - Posterior				RFP-positive
407905	Snap25-IRES2-Cre/wt;Ai14(RCL-tdT)/wt	F	Light	10Xv2	55 days	47387	28842	TH - Middle-lateral	TH - Middle-medial			RFP-positive	RFP-positive
407906	Snap25-IRES2-Cre/wt;Ai14(RCL-tdT)/wt	F	Light	10Xv2	55 days	26997	20095	AUD				RFP-positive
410107	Snap25-IRES2-Cre/wt;Ai14(RCL-tdT)/wt	F	Light	10Xv2	58 days	33422	20460	SSp				RFP-positive
410108	Snap25-IRES2-Cre/wt;Ai14(RCL-tdT)/wt	F	Light	10Xv2	58 days	29854	19694	SSp				RFP-positive
410109	Snap25-IRES2-Cre/wt;Ai14(RCL-tdT)/wt	F	Light	10Xv2	57 days	17493	13201	AUD				RFP-positive
410110	Snap25-IRES2-Cre/wt;Ai14(RCL-tdT)/wt	F	Light	10Xv2	57 days	5680	4155	PTLp				RFP-positive
412204	Snap25-IRES2-Cre/wt;Ai14(RCL-tdT)/wt	F	Light	10Xv2	59 days	14089	10583	PTLp				RFP-positive
412866	Snap25-IRES2-Cre/wt;Ai14(RCL-tdT)/wt	M	Light	10Xv2	56 days	67372	43848	SSs-GU-VISC-AIp				RFP-positive
414899	Snap25-IRES2-Cre/wt;Ai14(RCL-tdT)/wt	M	Light	10Xv2	53 days	8737	6478	PTLp				RFP-positive
414901	Snap25-IRES2-Cre/wt;Ai14(RCL-tdT)/wt	M	Light	10Xv2	53 days	7954	5897	PTLp				RFP-positive
414902	Snap25-IRES2-Cre/wt;Ai14(RCL-tdT)/wt	M	Light	10Xv2	57 days	24653	17865	AUD				RFP-positive
414905	Snap25-IRES2-Cre/wt;Ai14(RCL-tdT)/wt	F	Light	10Xv2	57 days	25873	19405	AUD				RFP-positive
414906	Snap25-IRES2-Cre/wt;Ai14(RCL-tdT)/wt	F	Light	10Xv2	59 days	32550	22038	SSs-GU-VISC-AIp				RFP-positive
414907	Snap25-IRES2-Cre/wt;Ai14(RCL-tdT)/wt	F	Light	10Xv2	59 days	35262	12329	MB - SC				RFP-positive
418113	Snap25-IRES2-Cre/wt;Ai14(RCL-tdT)/wt	M	Light	10Xv2	56 days	36487	22763	HY - MEZ-PVZ-PVR				RFP-positive
418115	Snap25-IRES2-Cre/wt;Ai14(RCL-tdT)/wt	F	Light	10Xv2	56 days	17412	11550	HY LZ				RFP-positive
421226	Snap25-IRES2-Cre/wt;Ai14(RCL-tdT)/wt	M	Light	10Xv2	54 days	25409	11420	MB - SC				RFP-positive
421227	Snap25-IRES2-Cre/wt;Ai14(RCL-tdT)/wt	M	Light	10Xv2	53 days	44052	29066	HY - MEZ-PVZ-PVR				RFP-positive
423499	Snap25-IRES2-Cre/wt;Ai14(RCL-tdT)/wt	M	Light	10Xv2	59 days	17130	6033	MB - SC				RFP-positive
425671	Snap25-IRES2-Cre/wt;Ai14(RCL-tdT)/wt	M	Light	10Xv2	56 days	19408	12023	MOs-FRP				RFP-positive
425676	Snap25-IRES2-Cre/wt;Ai14(RCL-tdT)/wt	F	Light	10Xv2	54 days	47570	16024	HY - MEZ-PVZ-PVR				RFP-positive
426001	Snap25-IRES2-Cre/wt;Ai14(RCL-tdT)/wt	M	Light	10Xv3	61 days	14975	4641	HB - MY				RFP-positive
426003	Snap25-IRES2-Cre/wt;Ai14(RCL-tdT)/wt	M	Light	10Xv3	61 days	32738	20739	MOp				RFP-positive
426004	Snap25-IRES2-Cre/wt;Ai14(RCL-tdT)/wt	F	Light	10Xv2	61 days	32663	22710	MOs-FRP				RFP-positive
427378	Snap25-IRES2-Cre/wt;Ai14(RCL-tdT)/wt	F	Light	10Xv3	58 days	38070	25599	MOp				RFP-positive
434444	Snap25-IRES2-Cre/wt;Ai14(RCL-tdT)/wt	M	Light	10Xv2	60 days	16416	9564	CTXsp - CLA-EP-LA-BLA-BMA-PA				RFP-positive
434450	Snap25-IRES2-Cre/wt;Ai14(RCL-tdT)/wt	F	Light	10Xv2	61 days	20476	9866	CTXsp - CLA-EP-LA-BLA-BMA-PA				RFP-positive
434989	Snap25-IRES2-Cre/wt;Ai14(RCL-tdT)/wt	F	Light	10Xv2	58 days	11043	8811	OLF - MOB-AOB				RFP-positive
434997	Snap25-IRES2-Cre/wt;Ai14(RCL-tdT)/wt	F	Light	10Xv2	63 days	5434	3035	OLF - PIR				RFP-positive
435213	Snap25-IRES2-Cre/wt;Ai14(RCL-tdT)/wt	M	Light	10Xv2	71 days	24864	17574	OLF - MOB-AOB				RFP-positive
435849	Snap25-IRES2-Cre/wt;Ai14(RCL-tdT)/wt	M	Light	10Xv2	61 days	23678	11268	OLF - COA-PAA-NLOT-TR				RFP-positive
435850	Snap25-IRES2-Cre/wt;Ai14(RCL-tdT)/wt	M	Light	10Xv2	61 days	15464	7289	OLF - AON-TT-DP				RFP-positive
439484	Snap25-IRES2-Cre/wt;Ai14(RCL-tdT)/wt	F	Light	10Xv2	53 days	23985	14212	OLF - AON-TT-DP				RFP-positive
439975	Snap25-IRES2-Cre/wt;Ai14(RCL-tdT)/wt	F	Light	10Xv2	53 days	25110	15045	OLF - COA-PAA-NLOT-TR				RFP-positive
439976	Snap25-IRES2-Cre/wt;Ai14(RCL-tdT)/wt	F	Light	10Xv2	53 days	27425	20043	OLF - PIR				RFP-positive
441865	Snap25-IRES2-Cre/wt;Ai14(RCL-tdT)/wt	M	Light	10Xv2	53 days	9699	6918	OLF - PIR				RFP-positive
443005	Snap25-IRES2-Cre/wt;Ai14(RCL-tdT)/wt	M	Light	10Xv2	59 days	16300	10750	OLF - COA-PAA-NLOT-TR	OLF - COA-PAA-NLOT-TR			RFP-negative	RFP-positive
443006	Snap25-IRES2-Cre/wt;Ai14(RCL-tdT)/wt	F	Light	10Xv2	59 days	12123	8790	OLF - COA-PAA-NLOT-TR	OLF - COA-PAA-NLOT-TR			RFP-negative	RFP-positive
443636	Snap25-IRES2-Cre/wt;Ai14(RCL-tdT)/wt	M	Light	10Xv2	58 days	38469	23392	OLF - MOB-AOB	OLF - MOB-AOB			RFP-negative	RFP-positive
443644	Snap25-IRES2-Cre/wt;Ai14(RCL-tdT)/wt	M	Light	10Xv2	58 days	19191	13604	OLF - PIR	OLF - PIR			RFP-negative	RFP-positive
446701	Snap25-IRES2-Cre/wt;Ai14(RCL-tdT)/wt	M	Light	10Xv2	56 days	55942	35701	SSp				RFP-positive
446714	Snap25-IRES2-Cre/wt;Ai14(RCL-tdT)/wt	F	Light	10Xv2	57 days	25860	19389	RSP				RFP-positive
446716	Snap25-IRES2-Cre/wt;Ai14(RCL-tdT)/wt	F	Light	10Xv2	58 days	33241	23691	PL-ILA-ORB				RFP-positive
449370	Snap25-IRES2-Cre/wt;Ai14(RCL-tdT)/wt	M	Light	10Xv2	53 days	12170	6221	CTXsp - CLA-EP-LA-BLA-BMA-PA				RFP-positive
449634	Snap25-IRES2-Cre/wt;Ai14(RCL-tdT)/wt	M	Light	10Xv2	53 days	22153	10370	CTXsp - CLA-EP-LA-BLA-BMA-PA				RFP-positive
449635	Snap25-IRES2-Cre/wt;Ai14(RCL-tdT)/wt	F	Light	10Xv2	53 days	24739	13918	TH - Anterior				RFP-positive
450087	Snap25-IRES2-Cre/wt;Ai14(RCL-tdT)/wt	M	Light	10Xv3	56 days	39479	14577	CNU - PAL				RFP-positive
450095	Snap25-IRES2-Cre/wt;Ai14(RCL-tdT)/wt	F	Light	10Xv3	56 days	12322	4061	STR - sAMY				RFP-positive
452715	Snap25-IRES2-Cre/wt;Ai14(RCL-tdT)/wt	F	Light	10Xv2	53 days	6100	3835	OLF - PIR				RFP-positive
455006	Snap25-IRES2-Cre/wt;Ai14(RCL-tdT)/wt	M	Light	10Xv2	57 days	12551	6629	OLF - AON-TT-DP				RFP-positive
455009	Snap25-IRES2-Cre/wt;Ai14(RCL-tdT)/wt	F	Light	10Xv2	57 days	11283	6827	OLF - AON-TT-DP				RFP-positive
456793	Snap25-IRES2-Cre/wt;Ai14(RCL-tdT)/wt	M	Light	10Xv2	56 days	12715	6797	OLF - COA-PAA-NLOT-TR				RFP-positive
457909	Snap25-IRES2-Cre/wt;Ai14(RCL-tdT)/wt	M	Light	10Xv3	58 days	40606	27944	MOp				RFP-positive
457911	Snap25-IRES2-Cre/wt;Ai14(RCL-tdT)/wt	F	Light	10Xv3	58 days	36891	26126	MOp				RFP-positive
459490	Snap25-IRES2-Cre/wt;Ai14(RCL-tdT)/wt	M	Light	10Xv3	56 days	23608	11310	STR - sAMY				RFP-positive
459495	Snap25-IRES2-Cre/wt;Ai14(RCL-tdT)/wt	F	Light	10Xv3	56 days	33295	13976	CNU - PAL				RFP-positive
459920	Snap25-IRES2-Cre/wt;Ai14(RCL-tdT)/wt	F	Light	10Xv2	68 days	11127	7957	OLF - MOB-AOB				RFP-positive
461473	Snap25-IRES2-Cre/wt;Ai14(RCL-tdT)/wt	F	Light	10Xv2	61 days	13724	8027	CTXsp - CLA-EP-LA-BLA-BMA-PA				RFP-positive
462433	Snap25-IRES2-Cre/wt;Ai14(RCL-tdT)/wt	M	Light	10Xv3	69 days	4575	2520	CNU - PAL				RFP-positive
462434	Snap25-IRES2-Cre/wt;Ai14(RCL-tdT)/wt	M	Light	10Xv3	69 days	37926	15752	STR - sAMY				RFP-positive
463942	Snap25-IRES2-Cre/wt;Ai14(RCL-tdT)/wt	F	Light	10Xv3	56 days	36705	14152	CNU - PAL				RFP-positive
463943	Snap25-IRES2-Cre/wt;Ai14(RCL-tdT)/wt	F	Light	10Xv3	56 days	21831	11128	STR - sAMY				RFP-positive
464324	Snap25-IRES2-Cre/wt;Ai14(RCL-tdT)/wt	M	Light	10Xv3	68 days	40637	16366	CNU - PAL				RFP-positive
464327	Snap25-IRES2-Cre/wt;Ai14(RCL-tdT)/wt	F	Light	10Xv3	68 days	36026	13777	CNU - PAL				RFP-positive
464328	Snap25-IRES2-Cre/wt;Ai14(RCL-tdT)/wt	F	Light	10Xv3	69 days	2807	2237	MB - VTA-SN				RFP-positive
464754	Snap25-IRES2-Cre/wt;Ai14(RCL-tdT)/wt	M	Light	10Xv3	67 days	5298	3828	MB - VTA-SN				RFP-positive
468425	Snap25-IRES2-Cre/wt;Ai14(RCL-tdT)/wt	M	Light	10Xv3	62 days	28875	14258	STR - STRd				RFP-positive
469515	Snap25-IRES2-Cre/wt;Ai14(RCL-tdT)/wt	M	Light	10Xv3	64 days	31459	11935	STR - STRv				RFP-positive
471388	Snap25-IRES2-Cre/wt;Ai14(RCL-tdT)/wt	F	Light	10Xv3	70 days	20008	8481	STR - LSX				RFP-positive
473084	Snap25-IRES2-Cre/wt;Ai14(RCL-tdT)/wt	F	Light	10Xv3	68 days	34835	9979	STR - STRv				RFP-positive
473085	Snap25-IRES2-Cre/wt;Ai14(RCL-tdT)/wt	M	Light	10Xv3	65 days	52704	8940	STR - LSX				RFP-positive
473980	Snap25-IRES2-Cre/wt;Ai14(RCL-tdT)/wt	M	Light	10Xv3	63 days	52049	18692	MB - SC				RFP-positive
473981	Snap25-IRES2-Cre/wt;Ai14(RCL-tdT)/wt	M	Light	10Xv3	63 days	40975	14060	MB - PAG-RAmb				RFP-positive
477960	Snap25-IRES2-Cre/wt;Ai14(RCL-tdT)/wt	M	Light	10Xv3	56 days	9941	6320	MB - PRT				RFP-positive
480180	Snap25-IRES2-Cre/wt;Ai14(RCL-tdT)/wt	M	Light	10Xv3	53 days	21536	11001	MB - IC				RFP-positive
480184	Snap25-IRES2-Cre/wt;Ai14(RCL-tdT)/wt	F	Light	10Xv3	59 days	32995	7779	MB - IC				RFP-positive
480185	Snap25-IRES2-Cre/wt;Ai14(RCL-tdT)/wt	F	Light	10Xv3	59 days	17225	10992	MB - MRN-CUN-RN-RR-PPN-NB-SAG-PBG				RFP-positive
481078	Snap25-IRES2-Cre/wt;Ai14(RCL-tdT)/wt	F	Light	10Xv3	56 days	6358	2110	MB - PRT				RFP-positive
482451	Snap25-IRES2-Cre/wt;Ai14(RCL-tdT)/wt	M	Light	10Xv3	62 days	17786	8387	MB - MRN-CUN-RN-RR-PPN-NB-SAG-PBG				RFP-positive
482452	Snap25-IRES2-Cre/wt;Ai14(RCL-tdT)/wt	M	Light	10Xv3	63 days	8809	4935	PONS - Psen				RFP-positive
482455	Snap25-IRES2-Cre/wt;Ai14(RCL-tdT)/wt	F	Light	10Xv3	62 days	58222	25802	MB - SC				RFP-positive
482568	Snap25-IRES2-Cre/wt;Ai14(RCL-tdT)/wt	F	Light	10Xv3	56 days	22797	13047	MB - PAG-RAmb				RFP-positive
483935	Snap25-IRES2-Cre/wt;Ai14(RCL-tdT)/wt	M	Light	10Xv3	69 days	11850	4188	PONS - Pmot-Psat ant				RFP-positive
483937	Snap25-IRES2-Cre/wt;Ai14(RCL-tdT)/wt	F	Light	10Xv3	69 days	2947	871	PONS - Psen				RFP-positive
489429	Snap25-IRES2-Cre/wt;Ai14(RCL-tdT)/wt	F	Light	10Xv3	53 days	8342	5219	PONS - Pmot-Psat ant				RFP-positive
490936	Snap25-IRES2-Cre/wt;Ai14(RCL-tdT)/wt	M	Light	10Xv3	56 days	9505	6200	PONS - Pmot-Psat post				RFP-positive
492080	Snap25-IRES2-Cre/wt;Ai14(RCL-tdT)/wt	F	Light	10Xv3	56 days	8824	5940	PONS - Pmot-Psat post				RFP-positive
492870	Snap25-IRES2-Cre/wt;Ai14(RCL-tdT)/wt	M	Light	10Xv3	53 days	11814	5433	MY - SPVC-SPVI-SPVO				RFP-positive
492874	Snap25-IRES2-Cre/wt;Ai14(RCL-tdT)/wt	F	Light	10Xv3	53 days	6184	3713	MY - MYsat-Mymot-vent ant				RFP-positive
493657	Snap25-IRES2-Cre/wt;Ai14(RCL-tdT)/wt	F	Light	10Xv3	54 days	13800	4156	MY - VNC-PHY-DMX-XII				RFP-positive
493659	Snap25-IRES2-Cre/wt;Ai14(RCL-tdT)/wt	F	Light	10Xv3	54 days	29308	12901	CB - VERM				RFP-positive
493660	Snap25-IRES2-Cre/wt;Ai14(RCL-tdT)/wt	F	Light	10Xv3	55 days	8016	4258	MY - SPVC-SPVI-SPVO				RFP-positive
494627	Snap25-IRES2-Cre/wt;Ai14(RCL-tdT)/wt	M	Light	10Xv3	54 days	5576	2873	MY - VNC-PHY-DMX-XII				RFP-positive
494628	Snap25-IRES2-Cre/wt;Ai14(RCL-tdT)/wt	M	Light	10Xv3	56 days	14558	8222	MY - AP-DCO-VCO-DCN-ECU-NTS				RFP-positive
494629	Snap25-IRES2-Cre/wt;Ai14(RCL-tdT)/wt	F	Light	10Xv3	64 days	2382	1427	MY - MYsat-MYmot-vent post				RFP-positive
494810	Snap25-IRES2-Cre/wt;Ai14(RCL-tdT)/wt	M	Light	10Xv3	62 days	9501	5103	MY - MYsat-Mymot-vent ant				RFP-positive
494813	Snap25-IRES2-Cre/wt;Ai14(RCL-tdT)/wt	F	Light	10Xv3	62 days	18175	11089	MY - AP-DCO-VCO-DCN-ECU-NTS				RFP-positive
494814	Snap25-IRES2-Cre/wt;Ai14(RCL-tdT)/wt	F	Light	10Xv3	63 days	33815	11956	CB - HEM				RFP-positive
498338	Snap25-IRES2-Cre/wt;Ai14(RCL-tdT)/wt	F	Light	10Xv3	53 days	20146	12093	MOp				RFP-positive
498911	Snap25-IRES2-Cre/wt;Ai14(RCL-tdT)/wt	M	Light	10Xv3	54 days	8369	2988	MY - MYsat-MYmot-vent post				RFP-positive
498912	Snap25-IRES2-Cre/wt;Ai14(RCL-tdT)/wt	M	Light	10Xv3	54 days	27911	17177	CB - VERM				RFP-positive
499295	Snap25-IRES2-Cre/wt;Ai14(RCL-tdT)/wt	M	Light	10Xv3	59 days	23571	10735	CB - HEM				RFP-positive
499296	Snap25-IRES2-Cre/wt;Ai14(RCL-tdT)/wt	M	Light	10Xv3	59 days	13053	6818	CB - CBN				RFP-positive
499298	Snap25-IRES2-Cre/wt;Ai14(RCL-tdT)/wt	F	Light	10Xv3	67 days	25513	14682	MB - PAG-RAmb				RFP-positive
499311	Snap25-IRES2-Cre/wt;Ai14(RCL-tdT)/wt	F	Light	10Xv3	66 days	6789	2389	CB - CBN				RFP-positive
500027	Snap25-IRES2-Cre/wt;Ai14(RCL-tdT)/wt	M	Light	10Xv3	67 days	6841	4784	PONS - Pmot-Psat ant				RFP-positive
500199	Snap25-IRES2-Cre/wt;Ai14(RCL-tdT)/wt	F	Light	10Xv3	66 days	19845	12000	MOp				RFP-positive
504230	Snap25-IRES2-Cre/wt;Ai14(RCL-tdT)/wt	M	Light	10Xv3	63 days	3035	2281	MB - VTA-SN				RFP-positive
504244	Snap25-IRES2-Cre/wt;Ai14(RCL-tdT)/wt	F	Light	10Xv3	62 days	5307	3572	PONS - Psen				RFP-positive
504535	Snap25-IRES2-Cre/wt;Ai14(RCL-tdT)/wt	F	Light	10Xv3	67 days	3385	2234	MB - VTA-SN				RFP-positive
504984	Snap25-IRES2-Cre/wt;Ai14(RCL-tdT)/wt	M	Light	10Xv3	66 days	4807	2736	MB - PRT				RFP-positive
504988	Snap25-IRES2-Cre/wt;Ai14(RCL-tdT)/wt	F	Light	10Xv3	66 days	8677	5755	MB - PRT				RFP-positive
505064	Snap25-IRES2-Cre/wt;Ai14(RCL-tdT)/wt	M	Light	10Xv3	70 days	8239	4894	MB - MRN-CUN-RN-RR-PPN-NB-SAG-PBG				RFP-positive
505950	Snap25-IRES2-Cre/wt;Ai14(RCL-tdT)/wt	F	Light	10Xv3	66 days	22510	11902	MB - MRN-CUN-RN-RR-PN				RFP-positive
506920	Snap25-IRES2-Cre/wt;Ai14(RCL-tdT)/wt	M	Light	10Xv3	59 days	31428	14406	MB - PAG-RAmb				RFP-positive
506933	Snap25-IRES2-Cre/wt;Ai14(RCL-tdT)/wt	M	Light	10Xv3	65 days	8722	4697	CB - CBN				RFP-positive
507771	Slc32a1-IRES-Cre/wt;Ai14(RCL-tdT)/wt	M	Light	10Xv3	61 days	25544	10128	CB - HEM				RFP-positive
507773	Slc32a1-IRES-Cre/wt;Ai14(RCL-tdT)/wt	F	Light	10Xv3	61 days	41601	16024	CB - HEM				RFP-positive
508184	Snap25-IRES2-Cre/wt;Ai14(RCL-tdT)/wt	M	Light	10Xv3	63 days	6612	3858	MY - SPVC-SPVI-SPVO				RFP-positive
508983	Snap25-IRES2-Cre/wt;Ai14(RCL-tdT)/wt	M	Light	10Xv3	60 days	9644	3593	MY - VNC-PHY-DMX-XII				RFP-positive
510225	Snap25-IRES2-Cre/wt;Ai14(RCL-tdT)/wt	M	Light	10Xv3	58 days	4393	2904	MY - MYsat-Mymot-vent ant				RFP-positive
510227	Snap25-IRES2-Cre/wt;Ai14(RCL-tdT)/wt	F	Light	10Xv3	56 days	14247	5878	CB - CBN				RFP-positive
510398	Snap25-IRES2-Cre/wt;Ai14(RCL-tdT)/wt	M	Light	10Xv3	56 days	4550	2602	MY - MYsat-MYmot-vent post				RFP-positive
510544	Slc32a1-IRES-Cre/wt;Ai14(RCL-tdT)/wt	F	Light	10Xv3	62 days	46335	19888	CB - VERM				RFP-positive
510547	Slc32a1-IRES-Cre/wt;Ai14(RCL-tdT)/wt	M	Light	10Xv3	62 days	45349	15304	CB - VERM				RFP-positive
511241	Snap25-IRES2-Cre/wt;Ai14(RCL-tdT)/wt	F	Light	10Xv3	62 days	7398	3992	MY - SPVC-SPVI-SPVO				RFP-positive
511242	Snap25-IRES2-Cre/wt;Ai14(RCL-tdT)/wt	F	Light	10Xv3	64 days	18495	8991	MY - AP-DCO-VCO-DCN-ECU-NTS				RFP-positive
511243	Snap25-IRES2-Cre/wt;Ai14(RCL-tdT)/wt	F	Light	10Xv3	64 days	10550	6969	MY - VNC-PHY-DMX-XII				RFP-positive
511456	Snap25-IRES2-Cre/wt;Ai14(RCL-tdT)/wt	M	Light	10Xv3	54 days	17973	8175	MY - AP-DCO-VCO-DCN-ECU-NTS				RFP-positive
511458	Snap25-IRES2-Cre/wt;Ai14(RCL-tdT)/wt	F	Light	10Xv3	68 days	8750	5259	MY - MYsat-Mymot-vent ant				RFP-positive
525798	Snap25-IRES2-Cre/wt;Ai14(RCL-tdT)/wt	M	Light	10Xv2	69 days	6526	4845	TEa-PERI-ECT				RFP-positive
527433	Snap25-IRES2-Cre/wt;Ai14(RCL-tdT)/wt	M	Light	10Xv3	67 days	11014	5746	TH - MD-IMD-PCN-CL	TH - VAL-VPM-VPL-VM			RFP-positive	RFP-positive
529270	Gad2-IRES-Cre/wt;Ai14(RCL-tdT)/wt	M	Light	10Xv2	61 days	7115	3103	HIP				RFP-positive
529271	Gad2-IRES-Cre/wt;Ai14(RCL-tdT)/wt	M	Light	10Xv3	66 days	9740	4030	HIP				RFP-positive
529272	Gad2-IRES-Cre/wt;Ai14(RCL-tdT)/wt	F	Light	10Xv2	62 days	8170	3246	HIP				RFP-positive
529273	Gad2-IRES-Cre/wt;Ai14(RCL-tdT)/wt	F	Light	10Xv3	66 days	13459	6307	HIP				RFP-positive
529474	Snap25-IRES2-Cre/wt;Ai14(RCL-tdT)/wt	F	Light	10Xv3	66 days	12880	7624	TH - MD-IMD-PCN-CL	TH - VAL-VPM-VPL-VM			RFP-positive	RFP-positive
531154	Snap25-IRES2-Cre/wt;Ai14(RCL-tdT)/wt	F	Light	10Xv3	62 days	7620	5239	MY - MYsat-MYmot-vent post				RFP-positive
531163	Snap25-IRES2-Cre/wt;Ai14(RCL-tdT)/wt	M	Light	10Xv3	68 days	2838	1677	TH - PO-Eth				RFP-positive
531164	Snap25-IRES2-Cre/wt;Ai14(RCL-tdT)/wt	F	Light	10Xv3	68 days	6763	4260	TH - PO-Eth	TH - PVT-PT			RFP-positive	RFP-positive
531952	Snap25-IRES2-Cre/wt;Ai14(RCL-tdT)/wt	M	Light	10Xv3	56 days	7439	4057	TH - RE-RH-CM-IAM-SMT-PR-Xi				RFP-positive
531953	Snap25-IRES2-Cre/wt;Ai14(RCL-tdT)/wt	F	Light	10Xv3	62 days	14116	8380	TH - AD-AV-AM-IAD-LD	TH - RE-RH-CM-IAM-SMT-PR-Xi			RFP-positive	RFP-positive
531955	Snap25-IRES2-Cre/wt;Ai14(RCL-tdT)/wt	F	Light	10Xv3	63 days	17996	11051	TH - LGd-IGL-LGv	TH - MG-SPFp-PP-POL-SGN-PoT-PIL			RFP-positive	RFP-positive
532598	Snap25-IRES2-Cre/wt;Ai14(RCL-tdT)/wt	M	Light	10Xv3	59 days	24964	14744	TH - LGd-IGL-LGv	TH - MG-SPFp-PP-POL-SGN-PoT-PIL			RFP-positive	RFP-positive
532599	Snap25-IRES2-Cre/wt;Ai14(RCL-tdT)/wt	F	Light	10Xv3	65 days	9716	5748	TH - MH-LH-LP				RFP-positive
532618	Snap25-IRES2-Cre/wt;Ai14(RCL-tdT)/wt	M	Light	10Xv3	65 days	18552	9319	CTXsp - CLA-EP-LA-BLA-BMA-PA	CTXsp - CLA-EP-LA-BLA-BMA-PA			No FACS	RFP-positive
532619	Snap25-IRES2-Cre/wt;Ai14(RCL-tdT)/wt	M	Light	10Xv3	65 days	16090	7026	TH - MH-LH-LP	TH - PF-SPA-SPFm-VPMpc-VPLpc-RT			RFP-positive	RFP-positive
533254	Snap25-IRES2-Cre/wt;Ai14(RCL-tdT)/wt	F	Light	10Xv3	68 days	30915	16816	CTXsp - CLA-EP-LA-BLA-BMA-PA	CTXsp - CLA-EP-LA-BLA-BMA-PA	CTXsp - CLA-EP-LA-BLA-BMA-PA		Calcein-positive, Hoechst-positive	No FACS	RFP-positive
533388	Snap25-IRES2-Cre/wt;Ai14(RCL-tdT)/wt	F	Light	10Xv3	68 days	5353	2992	TH - PF-SPA-SPFm-VPMpc-VPLpc-RT				RFP-positive
536270	Snap25-IRES2-Cre/wt;Ai14(RCL-tdT)/wt	M	Light	10Xv3	59 days	4037	3191	TH - PVT-PT				RFP-positive
536273	Snap25-IRES2-Cre/wt;Ai14(RCL-tdT)/wt	F	Dark	10Xv3	65 days	8949	5556	CTXsp - CLA-EP-LA-BLA-BMA-PA				Calcein-positive, Hoechst-positive
536274	Snap25-IRES2-Cre/wt;Ai14(RCL-tdT)/wt	F	Dark	10Xv3	66 days	39085	27273	HY - MEZ-PVZ-PVR	STR - sAMY	STR - sAMY	STR - sAMY	Calcein-positive, Hoechst-positive	Calcein-positive, Hoechst-positive	No FACS	RFP-positive
537272	Snap25-IRES2-Cre/wt;Ai14(RCL-tdT)/wt	F	Light	10Xv3	67 days	27151	16961	CTXsp - CLA-EP-LA-BLA-BMA-PA	CTXsp - CLA-EP-LA-BLA-BMA-PA	CTXsp - CLA-EP-LA-BLA-BMA-PA		Calcein-positive, Hoechst-positive	No FACS	RFP-positive
538745	Snap25-IRES2-Cre/wt;Ai14(RCL-tdT)/wt	F	Light	10Xv3	57 days	40601	25997	HY - MEZ-PVZ-PVR	STR - sAMY	STR - sAMY	STR - sAMY	Calcein-positive, Hoechst-positive	Calcein-positive, Hoechst-positive	No FACS	RFP-positive
539463	Snap25-IRES2-Cre/wt;Ai14(RCL-tdT)/wt	M	Dark	10Xv3	59 days	27568	14323	CTXsp - CLA-EP-LA-BLA-BMA-PA	CTXsp - CLA-EP-LA-BLA-BMA-PA	CTXsp - CLA-EP-LA-BLA-BMA-PA		Calcein-positive, Hoechst-positive	Hoechst-positive	No FACS
539605	Snap25-IRES2-Cre/wt;Ai14(RCL-tdT)/wt	M	Light	10Xv3	59 days	26252	15258	CTXsp - CLA-EP-LA-BLA-BMA-PA	CTXsp - CLA-EP-LA-BLA-BMA-PA	CTXsp - CLA-EP-LA-BLA-BMA-PA		Calcein-positive, Hoechst-positive	No FACS	RFP-positive
539606	Snap25-IRES2-Cre/wt;Ai14(RCL-tdT)/wt	M	Dark	10Xv3	59 days	42644	27930	HY - MEZ-PVZ-PVR	STR - sAMY	STR - sAMY	STR - sAMY	Calcein-positive, Hoechst-positive	Calcein-positive, Hoechst-positive	No FACS	RFP-positive
539609	Snap25-IRES2-Cre/wt;Ai14(RCL-tdT)/wt	F	Light	10Xv3	65 days	19014	12581	HY - HYml	HY - HYmm			RFP-positive	RFP-positive
539610	Snap25-IRES2-Cre/wt;Ai14(RCL-tdT)/wt	F	Dark	10Xv3	66 days	20668	14026	ACA	STR - STRv			Calcein-positive, Hoechst-positive	Calcein-positive, Hoechst-positive
540230	Snap25-IRES2-Cre/wt;Ai14(RCL-tdT)/wt	F	Light	10Xv3	64 days	25649	15547	HY - HYa1	HY - HYa2	HY - HYpm		RFP-positive	RFP-positive	RFP-positive
540565	Snap25-IRES2-Cre/wt;Ai14(RCL-tdT)/wt	M	Light	10Xv3	54 days	33603	20956	STR - sAMY	STR - sAMY	STR - sAMY		Calcein-positive, Hoechst-positive	No FACS	RFP-positive
540566	Snap25-IRES2-Cre/wt;Ai14(RCL-tdT)/wt	F	Light	10Xv3	61 days	16923	10969	ACA	STR - STRv			Calcein-positive, Hoechst-positive	Calcein-positive, Hoechst-positive
544398	Snap25-IRES2-Cre/wt;Ai14(RCL-tdT)/wt	F	Dark	10Xv3	58 days	28841	9882	CNU - PAL	STR - STRd			Calcein-positive, Hoechst-positive	Calcein-positive, Hoechst-positive
544399	Snap25-IRES2-Cre/wt;Ai14(RCL-tdT)/wt	F	Light	10Xv3	57 days	393	150	HY - HYpl				RFP-positive
544400	Snap25-IRES2-Cre/wt;Ai14(RCL-tdT)/wt	F	Light	10Xv3	58 days	22923	15613	CNU - PAL	STR - STRd			Calcein-positive, Hoechst-positive	Calcein-positive, Hoechst-positive
546758	Snap25-IRES2-Cre/wt;Ai14(RCL-tdT)/wt	M	Light	10Xv3	56 days	7239	4957	TH - AD-AV-AM-IAD-LD				RFP-positive
546759	Snap25-IRES2-Cre/wt;Ai14(RCL-tdT)/wt	M	Dark	10Xv3	62 days	71794	26776	AI-CLA	AI-CLA	PL-ILA-ORB	PL-ILA-ORB	Hoechst-positive	No FACS	Hoechst-positive	No FACS
546762	Snap25-IRES2-Cre/wt;Ai14(RCL-tdT)/wt	F	Light	10Xv3	55 days	18884	4737	AI-CLA				Calcein-positive, Hoechst-positive
546763	Snap25-IRES2-Cre/wt;Ai14(RCL-tdT)/wt	F	Dark	10Xv3	55 days	18864	12252	AI-CLA	PL-ILA-ORB			Calcein-positive, Hoechst-positive	Calcein-positive, Hoechst-positive
546799	Snap25-IRES2-Cre/wt;Ai14(RCL-tdT)/wt	M	Light	10Xv3	62 days	47760	27798	AI-CLA	AI-CLA	PL-ILA-ORB	PL-ILA-ORB	Hoechst-positive	No FACS	Hoechst-positive	No FACS
546810	Snap25-IRES2-Cre/wt;Ai14(RCL-tdT)/wt	M	Dark	10Xv3	69 days	64558	24725	ENT	ENT	RSP	RSP	Hoechst-positive	No FACS	Hoechst-positive	No FACS
546811	Snap25-IRES2-Cre/wt;Ai14(RCL-tdT)/wt	M	Dark	10Xv3	63 days	45950	16672	ACA	STR - STRv	STR - STRv		Hoechst-positive	Hoechst-positive	No FACS
546812	Snap25-IRES2-Cre/wt;Ai14(RCL-tdT)/wt	M	Light	10Xv3	63 days	27851	15366	ACA	ACA	STR - STRv		Hoechst-positive	No FACS	Hoechst-positive
546813	Snap25-IRES2-Cre/wt;Ai14(RCL-tdT)/wt	M	Light	10Xv3	69 days	49440	31516	ENT	ENT	RSP	RSP	Hoechst-positive	No FACS	Hoechst-positive	No FACS
546892	Snap25-IRES2-Cre/wt;Ai14(RCL-tdT)/wt	M	Light	10Xv3	61 days	19759	14290	HY - HYml	HY - HYmm			RFP-positive	RFP-positive
546895	Snap25-IRES2-Cre/wt;Ai14(RCL-tdT)/wt	M	Light	10Xv3	62 days	29469	19939	HY - HYa1	HY - HYa2	HY - HYm2		RFP-positive	RFP-positive	RFP-positive
547057	Snap25-IRES2-Cre/wt;Ai14(RCL-tdT)/wt	F	Dark	10Xv3	69 days	34295	17103	ENT	ENT	RSP	RSP	Hoechst-positive	No FACS	Hoechst-positive	No FACS
547122	Snap25-IRES2-Cre/wt;Ai14(RCL-tdT)/wt	M	Light	10Xv3	67 days	21028	6853	HY - HYpl	HY - HYpm			RFP-positive	RFP-positive
548212	Snap25-IRES2-Cre/wt;Ai14(RCL-tdT)/wt	F	Light	10Xv3	69 days	33250	18376	ENT	ENT	RSP	RSP	Hoechst-positive	No FACS	Hoechst-positive	No FACS
549927	Snap25-IRES2-Cre/wt;Ai14(RCL-tdT)/wt	M	Light	10Xv3	58 days	21302	13947	ACA	HY - MEZ-PVZ-PVR			No FACS	No FACS
549928	Ai14(RCL-tdT)/wt	M	Light	10Xv3	58 days	33665	13529	PAR-POST-PRE-SUB-ProS	PAR-POST-PRE-SUB-ProS			Hoechst-positive	No FACS
550468	Snap25-IRES2-Cre/wt;Ai14(RCL-tdT)/wt	F	Light	10Xv3	69 days	17035	11100	HY - HYpl	PONS - Pmot-Psat ant	PONS - Pmot-Psat ant		RFP-positive	Hoechst-positive	No FACS
550848	Snap25-IRES2-Cre/wt;Ai14(RCL-tdT)/wt	M	Light	10Xv3	59 days	37839	23516	CNU - PAL	CNU - PAL	STR - STRd	STR - STRd	Hoechst-positive	No FACS	Hoechst-positive	No FACS
550849	Snap25-IRES2-Cre/wt;Ai14(RCL-tdT)/wt	M	Dark	10Xv3	53 days	26271	12740	PAR-POST-PRE-SUB-ProS	PAR-POST-PRE-SUB-ProS			Hoechst-positive	No FACS
550850	Ai14(RCL-tdT)/wt	F	Light	10Xv3	53 days	19611	11531	PAR-POST-PRE-SUB-ProS	PAR-POST-PRE-SUB-ProS			Hoechst-positive	No FACS
550851	Ai14(RCL-tdT)/wt	F	Dark	10Xv3	53 days	20465	11972	PAR-POST-PRE-SUB-ProS	PAR-POST-PRE-SUB-ProS			Hoechst-positive	No FACS
551016	Ai14(RCL-tdT)/wt	M	Light	10Xv3	59 days	38290	21529	HIP - CA	HIP - CA	MB - VTA-SN	MB - VTA-SN	Hoechst-positive	No FACS	Hoechst-positive	No FACS
551017	Ai14(RCL-tdT)/wt	M	Dark	10Xv3	59 days	31800	18932	HIP - CA	HIP - CA	MB - VTA-SN	MB - VTA-SN	Hoechst-positive	No FACS	Hoechst-positive	No FACS
551018	Ai14(RCL-tdT)/wt	M	Dark	10Xv3	66 days	14102	7365	PONS - Pmot-Psat ant	PONS - Pmot-Psat ant			Hoechst-positive	No FACS
551628	Snap25-IRES2-Cre/wt;Ai14(RCL-tdT)/wt	M	Light	10Xv3	62 days	39413	20544	MB - PAG-RAmb	MB - PAG-RAmb	PONS - Pmot-Psat post	PONS - Pmot-Psat post	Hoechst-positive	No FACS	Hoechst-positive	No FACS
551629	Snap25-IRES2-Cre/wt;Ai14(RCL-tdT)/wt	F	Light	10Xv3	61 days	44168	20877	HIP - CA	HIP - CA	MB - VTA-SN	MB - VTA-SN	Hoechst-positive	No FACS	Hoechst-positive	No FACS
551630	Snap25-IRES2-Cre/wt;Ai14(RCL-tdT)/wt	F	Dark	10Xv3	54 days	41021	25038	CNU - PAL	CNU - PAL	STR - STRd	STR - STRd	Hoechst-positive	No FACS	Hoechst-positive	No FACS
551638	Snap25-IRES2-Cre/wt;Ai14(RCL-tdT)/wt	M	Dark	10Xv3	62 days	33124	17205	MB - PAG-RAmb	MB - PAG-RAmb	PONS - Pmot-Psat post	PONS - Pmot-Psat post	Hoechst-positive	No FACS	Hoechst-positive	No FACS
551639	Snap25-IRES2-Cre/wt;Ai14(RCL-tdT)/wt	M	Dark	10Xv3	54 days	25092	15712	ACA	HY - MEZ-PVZ-PVR			No FACS	No FACS
551640	Snap25-IRES2-Cre/wt;Ai14(RCL-tdT)/wt	F	Dark	10Xv3	61 days	33587	21424	HIP - CA	HIP - CA	MB - VTA-SN	MB - VTA-SN	Hoechst-positive	No FACS	Hoechst-positive	No FACS
553669	Snap25-IRES2-Cre/wt;Ai14(RCL-tdT)/wt	M	Dark	10Xv3	62 days	34127	21362	MO-FRP	SS-GU-VISC			No FACS	No FACS
553670	Snap25-IRES2-Cre/wt;Ai14(RCL-tdT)/wt	M	Light	10Xv3	61 days	40553	21629	MO-FRP	SS-GU-VISC			No FACS	No FACS
553672	Ai14(RCL-tdT)/wt	M	Light	10Xv3	55 days	14619	9481	PONS - Pmot-Psat ant	PONS - Pmot-Psat ant	STR - STRv		Hoechst-positive	No FACS	No FACS
553673	Snap25-IRES2-Cre/wt;Ai14(RCL-tdT)/wt	F	Dark	10Xv3	59 days	21437	13751	MB - PAG-RAmb	PONS - Pmot-Psat ant	PONS - Pmot-Psat ant		Hoechst-positive	Hoechst-positive	No FACS
553675	Ai14(RCL-tdT)/wt	F	Dark	10Xv3	55 days	21025	13604	MB - PAG-RAmb	PONS - Pmot-Psat post	PONS - Pmot-Psat post		No FACS	Hoechst-positive	No FACS
553676	Ai14(RCL-tdT)/wt	F	Light	10Xv3	54 days	36951	25164	MB - PAG-RAmb	MB - PAG-RAmb	PONS - Pmot-Psat post	PONS - Pmot-Psat post	Hoechst-positive	No FACS	Hoechst-positive	No FACS
553679	Snap25-IRES2-Cre/wt;Ai14(RCL-tdT)/wt	M	Light	10Xv3	59 days	15457	9563	HIP	VIS-PTLp			No FACS	No FACS
553680	Snap25-IRES2-Cre/wt;Ai14(RCL-tdT)/wt	M	Dark	10Xv3	61 days	24457	14534	HIP	VIS-PTLp			No FACS	No FACS
553682	Snap25-IRES2-Cre/wt;Ai14(RCL-tdT)/wt	F	Dark	10Xv3	61 days	26834	16692	HIP	VIS-PTLp			No FACS	No FACS
554311	Snap25-IRES2-Cre/wt;Ai14(RCL-tdT)/wt	F	Dark	10Xv3	59 days	21709	14256	MOs-FRP	SSs-GU-VISC-AIp			No FACS	No FACS
554809	Ai14(RCL-tdT)/wt	M	Dark	10Xv3	59 days	18428	12855	OLF - MOB-AOB	STR - LSX			No FACS	No FACS
554811	Ai14(RCL-tdT)/wt	M	Light	10Xv3	59 days	24149	15926	OLF - MOB-AOB	STR - LSX			No FACS	No FACS
554814	Snap25-IRES2-Cre/wt;Ai14(RCL-tdT)/wt	M	Light	10Xv3	67 days	14848	8269	HY LZ	TH			No FACS	No FACS
554815	Snap25-IRES2-Cre/wt;Ai14(RCL-tdT)/wt	F	Light	10Xv3	54 days	24141	15206	HIP	VIS-PTLp			No FACS	No FACS
554919	Snap25-IRES2-Cre/wt;Ai14(RCL-tdT)/wt	M	Dark	10Xv3	66 days	13837	7126	TH				No FACS
554920	Snap25-IRES2-Cre/wt;Ai14(RCL-tdT)/wt	M	Dark	10Xv3	67 days	12702	5803	MB - MRN-CUN-RN-RR-PPN-PRT	MB - SC-IC			No FACS	No FACS
554922	Snap25-IRES2-Cre/wt;Ai14(RCL-tdT)/wt	M	Light	10Xv3	66 days	14761	5766	MB - SC-IC				No FACS
554927	Snap25-IRES2-Cre/wt;Ai14(RCL-tdT)/wt	F	Light	10Xv3	58 days	14710	9933	OLF - MOB-AOB	STR - LSX			No FACS	No FACS
555358	Snap25-IRES2-Cre/wt;Ai14(RCL-tdT)/wt	F	Dark	10Xv3	53 days	25190	8954	OLF - MOB-AOB	STR - LSX			No FACS	No FACS
555360	Snap25-IRES2-Cre/wt;Ai14(RCL-tdT)/wt	F	Light	10Xv3	53 days	29570	16738	MO-FRP	SS-GU-VISC			No FACS	No FACS
556108	Ai14(RCL-tdT)/wt	M	Light	10Xv3	67 days	18135	12956	CB - HEM	CB - VERM-CBN			No FACS	No FACS
556112	Snap25-IRES2-Cre/wt;Ai14(RCL-tdT)/wt	F	Light	10Xv3	67 days	13693	8722	CB - HEM	CB - VERM-CBN			No FACS	No FACS
556113	Ai14(RCL-tdT)/wt	F	Light	10Xv3	66 days	10686	6109	MB - MRN-CUN-RN-RR-PPN-PRT	MB - SC-IC			No FACS	No FACS
556114	Snap25-IRES2-Cre/wt;Ai14(RCL-tdT)/wt	F	Light	10Xv3	60 days	23983	9730	HY LZ	TH			No FACS	No FACS
556231	Ai14(RCL-tdT)/wt	F	Dark	10Xv3	64 days	7807	4570	MB - MRN-CUN-RN-RR-PPN-PRT	MB - SC-IC			No FACS	No FACS
556236	Snap25-IRES2-Cre/wt;Ai14(RCL-tdT)/wt	F	Dark	10Xv3	58 days	15407	6157	HY LZ	TH			No FACS	No FACS
556846	Snap25-IRES2-Cre/wt;Ai14(RCL-tdT)/wt	M	Light	10Xv3	68 days	21496	14448	VISp	VISp			No FACS	RFP-positive
556848	Ai14(RCL-tdT)/wt	M	Dark	10Xv3	60 days	10957	6611	HY LZ				No FACS
556943	Ai14(RCL-tdT)/wt	F	Dark	10Xv3	66 days	17434	10571	CB - HEM	CB - VERM			No FACS	No FACS
557213	Ai14(RCL-tdT)/wt	M	Dark	10Xv3	58 days	14757	10320	CB - HEM	CB - VERM-CBN			No FACS	No FACS
557707	Snap25-IRES2-Cre/wt;Ai14(RCL-tdT)/wt	F	Light	10Xv3	60 days	25406	16438	VISp	VISp			No FACS	RFP-positive
558836	Gad2-IRES-Cre/wt;Ai14(RCL-tdT)/wt	M	Light	10Xv3	56 days	19525	10929	OLF - MOB-AOB				RFP-positive
560332	Snap25-IRES2-Cre/wt;Ai14(RCL-tdT)/wt	M	Light	10Xv3	59 days	8866	5213	MY - MYsat-MYmot ant	MY - MYsat-MYmot post			No FACS	No FACS
560333	Ai14(RCL-tdT)/wt	M	Light	10Xv3	59 days	13685	8152	OLF - AON-TT-DP-PIR-COA-NLOT-PAA-TR				No FACS
560335	Ai14(RCL-tdT)/wt	F	Light	10Xv3	60 days	17543	10677	OLF - AON-TT-DP-PIR-COA-NLOT-PAA-TR				No FACS
560336	Snap25-IRES2-Cre/wt;Ai14(RCL-tdT)/wt	F	Light	10Xv3	60 days	25992	12545	MY - MYsat-MYmot ant	MY - MYsat-MYmot post			No FACS	No FACS
561531	Snap25-IRES2-Cre/wt;Ai14(RCL-tdT)/wt	M	Light	10Xv3	64 days	13255	7019	MY - CN-DCN-ECU-NTS-SPVC-SPVI-SPVO				No FACS
561533	Ai14(RCL-tdT)/wt	M	Dark	10Xv3	57 days	18938	12169	OLF - AON-TT-DP-PIR-COA-NLOT-PAA-TR				No FACS
561534	Snap25-IRES2-Cre/wt;Ai14(RCL-tdT)/wt	M	Dark	10Xv3	57 days	9114	4924	MY - MYsat-MYmot ant	MY - MYsat-MYmot post			No FACS	No FACS
561536	Snap25-IRES2-Cre/wt;Ai14(RCL-tdT)/wt	F	Dark	10Xv3	58 days	4798	1428	MY - MYsat-MYmot ant	MY - MYsat-MYmot post			No FACS	No FACS
561537	Ai14(RCL-tdT)/wt	F	Dark	10Xv3	58 days	20492	8717	OLF - AON-TT-DP-PIR-COA-NLOT-PAA-TR				No FACS
562458	Ai14(RCL-tdT)/wt	M	Light	10Xv3	63 days	9530	5473	AUD-TEa-PERI-ECT	PONS - Psen			No FACS	No FACS
562809	Snap25-IRES2-Cre/wt;Ai14(RCL-tdT)/wt	M	Dark	10Xv3	53 days	10484	4795	MY - CN-DCN-ECU-NTS-SPVC-SPVI-SPVO				No FACS
562810	Ai14(RCL-tdT)/wt	M	Dark	10Xv3	59 days	11664	6651	AUD-TEa-PERI-ECT				No FACS
563792	Gad2-IRES-Cre/wt;Ai14(RCL-tdT)/wt	F	Light	10Xv3	53 days	22225	10736	OLF - MOB-AOB				RFP-positive, DAPI-negative
565823	Snap25-IRES2-Cre/wt;Ai14(RCL-tdT)/wt	F	Light	10Xv3	57 days	21447	10648	AUD-TEa-PERI-ECT	PONS - Psen			No FACS	No FACS
565824	Snap25-IRES2-Cre/wt;Ai14(RCL-tdT)/wt	F	Light	10Xv3	58 days	2655	703	MY - CN-DCN-ECU-NTS-SPVC-SPVI-SPVO				No FACS
565913	Snap25-IRES2-Cre/wt;Ai14(RCL-tdT)/wt	F	Dark	10Xv3	54 days	18237	13021	AUD-TEa-PERI-ECT	PONS - Psen			No FACS	No FACS
565914	Snap25-IRES2-Cre/wt;Ai14(RCL-tdT)/wt	F	Dark	10Xv3	55 days	9453	4619	MY - CN-DCN-ECU-NTS-SPVC-SPVI-SPVO				No FACS
565915	Snap25-IRES2-Cre/wt;Ai14(RCL-tdT)/wt	F	Dark	10Xv3	61 days	10096	6307	MY - MYsat-MYmot ant	MY - MYsat-MYmot post			No FACS	No FACS
566076	Snap25-IRES2-Cre/wt;Ai14(RCL-tdT)/wt	F	Light	10Xv3	60 days	10934	5403	HY - HYm2				RFP-positive, DAPI-negative
566251	Ai14(RCL-tdT)/wt	M	Light	10Xv3	65 days	8459	4435	MB - MRN-CUN-RN-RR-PPN-PRT-SC-IC	PONS - Psen			No FACS	No FACS
568464	Snap25-IRES2-Cre/wt;Ai14(RCL-tdT)/wt	F	Dark	10Xv3	68 days	32767	19788	HY LZ	STR - LSX			No FACS	No FACS
568465	Snap25-IRES2-Cre/wt;Ai14(RCL-tdT)/wt	F	Light	10Xv3	67 days	22846	14557	STR - LSX	TH			No FACS	No FACS
568761	Snap25-IRES2-Cre/wt;Ai14(RCL-tdT)/wt	M	Dark	10Xv3	64 days	10598	6626	TH				No FACS
568762	Ai14(RCL-tdT)/wt	M	Dark	10Xv3	58 days	18443	10521	MB - MRN-CUN-RN-RR-PPN-PRT-SC-IC	PONS - Psen			No FACS	No FACS
569504	Snap25-IRES2-Cre/wt;Ai14(RCL-tdT)/wt	M	Light	10Xv3	65 days	31279	14620	HY LZ	TH			No FACS	No FACS
570071	Snap25-IRES2-Cre/wt;Ai14(RCL-tdT)/wt	F	Light	10Xv3	67 days	13321	8547	CB - VERM-CBN	MY - CN-DCN-ECU-NTS-SPVC-SPVI-SPVO			No FACS	No FACS
572419	Ai14(RCL-tdT)/wt	M	Light	10Xv3	63 days	4447	1925	MY - MYsat-MYmot				No FACS
572421	Snap25-IRES2-Cre/wt;Ai14(RCL-tdT)/wt	F	Light	10Xv3	64 days	11391	5415	MY - MYsat-MYmot				No FACS
572423	Snap25-IRES2-Cre/wt;Ai14(RCL-tdT)/wt	F	Light	10Xv3	64 days	15300	9229	MB - MRN-CUN-RN-RR-PPN-PRT-SC-IC				No FACS
573619	Ai14(RCL-tdT)/wt	M	Dark	10Xv3	54 days	4604	2727	MY - MYsat-MYmot				No FACS
574606	Ai14(RCL-tdT)/wt	F	Dark	10Xv3	54 days	12844	8337	TH				No FACS
574607	Snap25-IRES2-Cre/wt;Ai14(RCL-tdT)/wt	F	Dark	10Xv3	55 days	4449	2796	MY - MYsat-MYmot				No FACS
574608	Snap25-IRES2-Cre/wt;Ai14(RCL-tdT)/wt	F	Dark	10Xv3	55 days	9775	5685	MB - MRN-CUN-RN-RR-PPN-PRT-SC-IC				No FACS
601663	Snap25-IRES2-Cre/wt;Ai14(RCL-tdT)/wt	F	Light	10Xv3	55 days	12975	6415	MB - MRN-CUN-RN-RR-PPN-PRT	PONS - Psen			RFP-positive, DAPI-negative	RFP-positive, DAPI-negative
604611	Snap25-IRES2-Cre/wt;Ai14(RCL-tdT)/wt	F	Light	10Xv3	64 days	13068	8483	MB - PAG-RAmb	MB - VTA-SN			RFP-positive, DAPI-negative	RFP-positive, DAPI-negative
606114	Snap25-IRES2-Cre/wt;Ai14(RCL-tdT)/wt	M	Light	10Xv3	55 days	15172	8558	MB - MRN-CUN-RN-RR-PPN-PRT	PONS - Psen			RFP-positive, DAPI-negative	RFP-positive, DAPI-negative
606115	Snap25-IRES2-Cre/wt;Ai14(RCL-tdT)/wt	M	Light	10Xv3	61 days	9911	5353	MB - PAG-RAmb	MB - VTA-SN			RFP-positive, DAPI-negative	RFP-positive, DAPI-negative
606116	Snap25-IRES2-Cre/wt;Ai14(RCL-tdT)/wt	M	Light	10Xv3	56 days	19449	8660	MY - MYsat-MYmot ant	MY - MYsat-MYmot post			RFP-positive, DAPI-negative	RFP-positive, DAPI-negative
606117	Snap25-IRES2-Cre/wt;Ai14(RCL-tdT)/wt	F	Light	10Xv3	60 days	11695	7096	MY - MYsat-MYmot ant	MY - MYsat-MYmot post			RFP-positive, DAPI-negative	RFP-positive, DAPI-negative
608855	Snap25-IRES2-Cre/wt;Ai14(RCL-tdT)/wt	M	Light	10Xv3	69 days	15561	8567	PONS - Pmot-Psat ant	PONS - Pmot-Psat post			RFP-positive, DAPI-negative	RFP-positive, DAPI-negative
608856	Snap25-IRES2-Cre/wt;Ai14(RCL-tdT)/wt	M	Light	10Xv3	70 days	8900	3532	MY - CN-DCN-ECU-NTS-SPVC-SPVI-SPVO				RFP-positive, DAPI-negative
608857	Snap25-IRES2-Cre/wt;Ai14(RCL-tdT)/wt	F	Light	10Xv3	68 days	14057	8541	PONS - Pmot-Psat ant	PONS - Pmot-Psat post			RFP-positive, DAPI-negative	RFP-positive, DAPI-negative
613581	Snap25-IRES2-Cre/wt;Ai14(RCL-tdT)/wt	F	Light	10Xv3	57 days	8763	3310	MY - CN-DCN-ECU-NTS-SPVC-SPVI-SPVO				RFP-positive, DAPI-negative
618176	Snap25-IRES2-Cre/wt;Ai14(RCL-tdT)/wt	M	Light	10Xv3	65 days	5338	3125	HY - MEZ-PVZ-PVR				RFP-positive, DAPI-negative
619870	Snap25-IRES2-Cre/wt;Ai14(RCL-tdT)/wt	F	Light	10Xv3	60 days	24854	11644	AI-CLA	HY - MEZ-PVZ-PVR			RFP-positive, DAPI-negative	RFP-positive, DAPI-negative
621073	Snap25-IRES2-Cre/wt;Ai14(RCL-tdT)/wt	M	Light	10Xv3	58 days	10611	7194	MB-PONS - DR-PPN-SOC-V	MB-PONS - DR-PPN-SOC-V			No FACS	RFP-positive, DAPI-negative
621471	Snap25-IRES2-Cre/wt;Ai14(RCL-tdT)/wt	F	Light	10Xv3	66 days	7976	4765	PL-ILA-ORB				RFP-positive, DAPI-negative
