# Supplementary material for: A high-resolution transcriptomic and spatial atlas of cell types in the whole mouse brain
Source: Nature. 2023 Dec 13;624(7991):317–32. doi: 10.1038/s41586-023-06812-z (PMC10719114; doi:10.1038/s41586-023-06812-z)
Supplement: Supplementary file 4 — RNA-seq cell sampling per region. Number of cells sampled for each dissected region using 10xv2 or 10xv3 platform. ROI (region of interest) is the brain region combination for the 10x profiling. [file 41586_2023_6812_MOESM4_ESM.xlsx]

## Sheet: roi_table
method	roi	n_cells_preQC	n_cells_postQC
10Xv2	ACA	71651	57298
10Xv2	AId-AIv	23957	18444
10Xv2	AId-AIv-AIp	45752	34408
10Xv2	AUD	95016	70566
10Xv2	CTXsp - CLA-EP-LA-BLA-BMA-PA	84939	44048
10Xv2	ENT	80389	63197
10Xv2	HIP	131365	91919
10Xv2	HY - MEZ-PVZ-PVR	128109	67853
10Xv2	HY LZ	50017	32034
10Xv2	MB - SC	77801	29782
10Xv2	MOp	145917	123159
10Xv2	MOs-FRP	52071	34733
10Xv2	OLF - AON-TT-DP	63283	34957
10Xv2	OLF - COA-PAA-NLOT-TR	89926	52650
10Xv2	OLF - MOB-AOB	85503	57734
10Xv2	OLF - PIR	67849	47435
10Xv2	PAR-POST-PRE-SUB-ProS	69604	52267
10Xv2	PL-ILA-ORB	94175	71062
10Xv2	PTLp	36460	27113
10Xv2	RSP	101514	67602
10Xv2	SSp	119218	75855
10Xv2	SSs-GU-VISC-AIp	99922	65886
10Xv2	TEa-PERI-ECT	90032	59162
10Xv2	TH - Anterior	76305	45560
10Xv2	TH - Middle-lateral	49149	27968
10Xv2	TH - Middle-medial	56712	34638
10Xv2	TH - Posterior	34438	22399
10Xv2	VIS	270474	216384
10Xv2	VISa	7303	3522
10Xv2	VISl	21784	18775
10Xv2	VISm	21138	18143
10Xv2	VISp	42978	29948
10Xv2	VISpos	7333	4266
10Xv3	ACA	69994	45500
10Xv3	AI-CLA	95303	46205
10Xv3	AUD-TEa-PERI-ECT	44809	26924
10Xv3	CB - CBN	42811	19782
10Xv3	CB - HEM	157327	70330
10Xv3	CB - VERM	157048	70576
10Xv3	CB - VERM-CBN	30998	21037
10Xv3	CNU - PAL	256196	108049
10Xv3	CTXsp - CLA-EP-LA-BLA-BMA-PA	139387	78233
10Xv3	ENT	93960	47049
10Xv3	HB - MY	14975	4641
10Xv3	HIP	70009	38810
10Xv3	HIP - CA	91654	45460
10Xv3	HY - MEZ-PVZ-PVR	73045	48285
10Xv3	HY - HYa1	17608	12384
10Xv3	HY - HYa2	15962	8662
10Xv3	HY - HYm2	23312	13859
10Xv3	HY - HYml	20374	13689
10Xv3	HY - HYmm	18399	13182
10Xv3	HY - HYpl	8636	5561
10Xv3	HY - HYpm	25410	10041
10Xv3	HY LZ	68645	36714
10Xv3	MB-PONS - DR-PPN-SOC-V	10611	7194
10Xv3	MB - IC	54531	18780
10Xv3	MB - MRN-CUN-RN-RR-PN	22510	11902
10Xv3	MB - MRN-CUN-RN-RR-PPN-NB-SAG-PBG	43250	24273
10Xv3	MB - MRN-CUN-RN-RR-PPN-PRT	27978	14407
10Xv3	MB - MRN-CUN-RN-RR-PPN-PRT-SC-IC	40192	23327
10Xv3	MB - PAG-RAmb	223328	114794
10Xv3	MB - PRT	29783	16921
10Xv3	MB - SC	110271	44494
10Xv3	MB - SC-IC	33957	16371
10Xv3	MB - VTA-SN	76639	51981
10Xv3	MO-FRP	50754	29355
10Xv3	MOp	188296	124501
10Xv3	MOs-FRP	10415	7316
10Xv3	MY - AP-DCO-VCO-DCN-ECU-NTS	69201	36477
10Xv3	MY - CN-DCN-ECU-NTS-SPVC-SPVI-SPVO	58911	27264
10Xv3	MY - MYsat-MYmot	24891	12863
10Xv3	MY - MYsat-Mymot-vent ant	28828	16979
10Xv3	MY - MYsat-MYmot-vent post	22921	12256
10Xv3	MY - MYsat-MYmot ant	49435	23254
10Xv3	MY - MYsat-MYmot post	40575	22919
10Xv3	MY - SPVC-SPVI-SPVO	33840	17541
10Xv3	MY - VNC-PHY-DMX-XII	39570	17591
10Xv3	OLF - AON-TT-DP-PIR-COA-NLOT-PAA-TR	70658	39715
10Xv3	OLF - MOB-AOB	80380	49010
10Xv3	PAR-POST-PRE-SUB-ProS	100012	49772
10Xv3	PL-ILA-ORB	84354	35064
10Xv3	PONS - Pmot-Psat ant	87392	50679
10Xv3	PONS - Pmot-Psat post	88306	54074
10Xv3	PONS - Psen	57085	31233
10Xv3	RSP	87583	44671
10Xv3	SS-GU-VISC	53496	30374
10Xv3	SSs-GU-VISC-AIp	11294	6940
10Xv3	STR - LSX	143894	53823
10Xv3	STR - sAMY	217141	120899
10Xv3	STR - STRd	94020	55626
10Xv3	STR - STRv	139307	53580
10Xv3	TH	93386	49028
10Xv3	TH - AD-AV-AM-IAD-LD	13676	8928
10Xv3	TH - LGd-IGL-LGv	19790	12444
10Xv3	TH - MD-IMD-PCN-CL	11844	7117
10Xv3	TH - MG-SPFp-PP-POL-SGN-PoT-PIL	23170	13351
10Xv3	TH - MH-LH-LP	18309	8890
10Xv3	TH - PF-SPA-SPFm-VPMpc-VPLpc-RT	12850	6876
10Xv3	TH - PO-Eth	6515	3638
10Xv3	TH - PVT-PT	7123	5490
10Xv3	TH - RE-RH-CM-IAM-SMT-PR-Xi	15118	8466
10Xv3	TH - VAL-VPM-VPL-VM	12050	6253
10Xv3	VIS-PTLp	44079	27522
10Xv3	VISp	46902	30886
