# Supplementary material for: A high-resolution transcriptomic and spatial atlas of cell types in the whole mouse brain
Source: Nature. 2023 Dec 13;624(7991):317–32. doi: 10.1038/s41586-023-06812-z (PMC10719114; doi:10.1038/s41586-023-06812-z)
Supplement: Supplementary file 6 — Marker gene lists. Tab one, “DE_gene_list”, contains the list of 8,460 DEGs between all pairs of clusters. Tab two, “transcription_factors”, contains the list of 534 transcription factor markers within the 8,460 DEG list. Tab three, “functional_genes”, contains the list of 541 functional gene markers (including neuropeptides, ion channels, GPCRs, etc.) within the 8,460 DEG list. Tab four, “adhesion_genes”, contains the list of 857 adhesion gene markers within the 8,460 DEG list. [file 41586_2023_6812_MOESM6_ESM.xlsx]

## Sheet: DE_gene_list
Ccdc3
Grp
Nos1
Otof
Dach1
Arhgef28
Marcksl1
Nkain3
Trp53i11
Npas3
Cntnap5a
Hrk
Pdgfc
Ryr3
Ccn3
Crym
Ccbe1
Prss12
Sgcd
Syt17
Pdzrn4
Timp2
Mapk3
Matn2
Smoc2
Zfpm2
Cep112
Pcsk5
Tox
Grin3a
Meis2
Mgat4c
Grm8
Prkd1
Ndst3
Crim1
Luzp2
Tmeff1
Rasl10a
Slc4a4
Cntn6
Zfhx4
Echdc2
Lratd1
Jsrp1
Alcam
Gsg1l
Pcdh17
Mkx
Gm43445
Mcc
Gucy1a1
Etv6
Bicc1
Calb1
Rspo2
Cdh4
Col25a1
9530059O14Rik
Stum
Synpr
Grm1
Cux2
Rorb
Cpne6
Cdh7
Cdh13
Rps6ka2
Kcnip2
Rtn4rl1
Greb1l
Cpne9
Col19a1
Pparg
Pde7b
Gnal
Dusp18
C1ql3
Robo1
Zfp804b
Gm30382
Rasgrf2
Nav1
Man1a
Fxyd6
Necab1
Prkcg
Ttc28
Shisal1
Tmem196
Itga8
Pcdh11x
Gpr83
Gpr88
Medag
Pou3f2
Rgs8
Slc24a4
Bhlhe22
Gpc6
Ankrd6
Kitl
Rskr
March4
Tafa1
Slit3
Ptprf
Tnnc1
S100a6
Nectin3
Stard8
Stxbp6
Kcnk2
Kcnh5
Rcan2
Igsf3
Lamp5
Cpne8
Adcyap1
Neurod1
Wls
Adam2
Cdh20
Slc30a3
Tafa2
4921539H07Rik
Cdh6
Tshz2
Phactr2
Tmtc2
Pdzrn3
Cpne4
Rmst
Zmat4
Scube1
Epha10
Spats2l
Hrh3
Chn2
A830036E02Rik
Ptchd4
Myo16
Gm20063
Coch
Sema6a
Ddit4l
Wnt10a
Whrn
Adam33
Gm12371
Rspo1
Ptgs2os
A930012L18Rik
4930447N08Rik
Col26a1
Egfem1
Camk2d
B230216N24Rik
Adcy8
Krt12
Brinp3
Sntg2
Camk2n2
Cbln2
Prr16
Zfp462
Gm28905
Ntng1
Atp1b2
Osbpl3
Rgs20
Galntl6
Kctd1
Lhfp
Igfbp6
Pantr1
Nr4a1
Cdkn1a
Vstm2l
Adcy2
AI593442
Syndig1
Cdh8
Kcnc2
Cdh12
Sorcs1
Ephb1
Zbtb16
Akap5
Enpp2
Kcnab1
Epha6
Synj2
Sept9
Cntn5
Rgs7
Cacna1a
Rgs6
Baalc
Fam135b
Ramp1
Mpped1
St6galnac5
Nfix
Edil3
Kcnip3
Limch1
C530008M17Rik
Socs2
Spock3
Dgkg
Sema6d
Lcorl
Kcnf1
Bdnf
Maml3
Mgll
Arc
Grm3
Cnih3
Gm11549
Sema3a
Ccnd1
Htr2a
Tenm3
Pitpnc1
Sulf2
Pou3f1
Hs3st4
Cbln4
Banf2
Pcsk1
Adra1a
Trbc2
Cd302
Hunk
Afap1l1
Plcb4
Kcnh4
Gm2164
Pard3
Rph3a
Zeb2
Dkk3
Flrt2
Ovol2
Gm40841
Csgalnact1
Runx1t1
Etnk2
Slc35f4
Cnr1
Trps1
Runx2
Prag1
Arhgap31
Atp6ap1l
Kcng1
Nr2f2
Scn7a
Clec18a
Eif4ebp1
Dscaml1
Sema3e
Sox8
Adgrg6
Slc26a4
Prex1
Igsf21
Kctd4
Atp2b4
Epb41l2
Gm34567
Ldb2
Gabrg3
Pak6
Gm33228
C730002L08Rik
Nbl1
Galnt17
Stk32c
Nfib
Dgkb
Kcnj4
Gcnt2
Chst2
Fst
Mamdc2
Adra2c
Ptgs2
Cpne5
Chl1
Scn3b
Ntrk3
Nell1
Fosl2
Galnt14
Phf21b
Nptx2
Itga6
Dusp5
BC006965
Sertm1
Cacng4
Cdk18
Sox9
Chrna4
Adamtsl1
Sdk2
Zfp804a
Peak1
Nrp1
Mylk3
Gm2824
Cd34
Lin28b
Clmp
Trhde
Arhgap10
Gm15398
Exph5
Nrep
Chrm3
Trpc6
A330008L17Rik
Cemip
Ppfibp1
Lhx2
Hrh2
Cux1
Inhba
Tmtc1
Gm28175
Tshz1
Shisa6
Lrrc55
Slc17a6
Gm13629
Boc
Rnd3
Myo1b
Prdm8
Pou3f3
Rims3
Dleu2
Nectin1
Chrm2
Lemd1
Mmel1
Plcxd2
Sphkap
Gm3764
Xkr6
Cckbr
Sytl2
Cadps2
Olfm3
Serinc2
Igfbp4
Antxr1
Serpinb8
Inf2
Anxa11
Gm17167
Gm16599
Tmem132d
Sparcl1
Btbd3
Arhgap15
Sox5
Mlip
Pcdh20
Dok5
Ntng2
Hs3st2
Hrh1
AI504432
Lmo3
A330102I10Rik
Stac2
Fmn1
Shisa9
Crip2
Mmp17
Camk1g
Tmem108
Lynx1
Plxdc1
Snx25
Il17ra
Slc24a2
Sntb2
Ubash3b
Plcl1
Gm50304
Dkkl1
Klhdc8b
Gm4876
Fstl5
Doc2a
Gm15680
Thsd7a
Ankfn1
Lypd1
4930467D21Rik
Cntnap5b
Pld5
Ccnd2
Rprm
S100a10
Rbms1
Gm20754
Kirrel3
Sel1l3
Spon1
Itga4
Grik1
Trpm3
Ptbp3
C030013G03Rik
Dcbld2
1700047F07Rik
Crispld1
Sept4
Sgpp2
Tox3
Sdk1
Barx2
Samd5
Rasal1
Plppr1
Lamc2
Plppr3
Htr2c
Rgs10
Hgf
Mmd2
Ccn4
A2ml1
Ikzf2
Plxnd1
Htr1f
Vstm2b
Car4
Pcdh19
Trpc3
Pamr1
Ptprm
Fras1
S100b
Cxxc4
Endou
Gpc5
Tspan9
Slc6a7
Trib2
Tmem44
Ell2
Fat1
Phlda1
Zeb1
Colq
Nefm
Iqgap2
Prrg1
Gm3294
Wwtr1
Tmem232
L3mbtl4
Dpp4
Kcnab3
Gm26691
Masp1
Ano4
Diaph3
Sema3d
Cxcl12
Ptpru
Onecut2
Il1rapl2
Klf5
Palmd
Kcnc4
Amotl1
Mei4
Gm44644
Fos
9630014M24Rik
Lypd6
Epb41
Esrrg
Mtcl1
Cav2
Gm9866
A830009L08Rik
Sh3rf1
Ephb6
Cryab
Galnt9
Itgav
Bcl11a
Grik3
Htr1b
Inhbb
Bhlhe40
Pvt1
Grm2
Slc24a3
Hs3st5
Cdh9
Rxfp1
Fam43a
Gm29514
Bok
Sstr2
Nr4a3
Nr4a2
Ftl1-ps1
Lhfpl3
Rnf144b
Eepd1
Lgi2
Scg2
Hs6st2
Mt1
Rarb
Gabra5
B3galt2
Pou6f2
Man2a1
Susd1
Sox11
Cntnap4
Lypd6b
Rell1
Kcna6
Cdh18
Bmp3
Bmpr1b
Ptpre
Sulf1
Gnb4
Grik4
Nnat
Chst11
Arhgap25
Sema5b
8030453O22Rik
Osr1
Plekha2
Cntnap3
Adgrd1
Samd4
Bmp2
Sowahb
Thsd4
Plch2
Adamts18
Rftn1
Efnb3
Ramp3
4933406J09Rik
Bcl11b
Fgf10
Cwh43
Drd1
Megf11
Slc6a11
Oprk1
Trpc4
Gm2694
Wnt4
Plcxd3
Cpne7
Angpt1
Dnah14
Syt10
Gm10754
Pced1b
St6gal1
Cys1
Adamts17
Tet1
Slc9b2
Slc26a8
Ptprk
Vgf
Lrrn2
Gm4258
Pitpnm3
Nefl
Etv5
Cxxc5
Vav3
Gm49678
Grb10
Cd83
Rgs12
Cbln1
Herc6
Fxyd1
Gpd1
Me3
St3gal1
Trpc5
4930447C04Rik
Shroom2
Sash1
Gm16083
Thap3
A230006K03Rik
Coro1c
Cotl1
Prmt2
Rhou
Man1c1
Adamts3
Phlda3
Gfra2
Syt12
Col6a1
Fhod3
Adgrl2
Itgb8
Epha4
Cdh11
Necab3
C130074G19Rik
Tesc
Crtac1
Kcnn3
Clmn
Hpcal1
Dpyd
Rab3b
Gpx3
Tmem117
Nek10
Chst9
Cd24a
Gng4
C2cd4c
Vegfd
Wscd1
D030068K23Rik
Dkk2
Kcnmb2
Nnmt
Scn9a
Tmem91
Arsj
Dpysl5
Ntsr1
Vat1
Gm32647
Tmcc3
Rnf144a
Paqr7
Pik3ip1
Prss22
Oprl1
Cyp7b1
Prex2
Adra1b
Fjx1
Tspan17
Sccpdh
Ldlrad3
Ppp1r14c
Sh3d19
Grem2
Wscd2
6530403H02Rik
Nrp2
Wnt7b
Dpysl3
1500009L16Rik
Tmem200a
Ror1
Znrf3
Zfp423
Ddr1
Paqr8
Slc44a5
Gng12
Srgap1
D430019H16Rik
Akap13
Inpp4b
Blnk
Sv2c
Npy
Gm1604a
Gm6209
Ptprz1
Gm19744
Asic4
Gm10605
Alkal1
Npy2r
Lpl
Smim3
Thsd7b
Maml2
Unc13c
5330416C01Rik
Nckap5
Rai14
Rhbdl3
Vwc2l
Nr3c2
Rps6ka5
Map2k6
Foxo1
Pxdn
Jph1
Ier5
Sgk1
Dpf3
Prtg
A830031A19Rik
Col5a2
Ston2
Dner
Tll2
Tmcc2
Sema3c
Tmem150c
Apaf1
Rassf3
Klhdc8a
Sorcs2
Pkib
Lrtm2
B130024G19Rik
Raver2
Met
Ust
Hsd11b1
Glra3
Rreb1
Nrsn2
Tmem163
Abat
Prkg2
Plb1
Antxr2
Tanc1
Hbegf
Pip5k1b
Aldh1l1
Adam19
Slc39a6
Tcap
Ptpro
Lrrtm1
Galnt18
2600014E21Rik
Ppargc1a
Dgat2
Deptor
Dtl
Igfbp5
Net1
Cyp26b1
Glra2
Mtus1
Tmie
Samd14
Zfp831
Wfdc18
Egln3
Lamb1
Cd44
Gpc4
Pstpip1
Gm5149
Dcdc2a
Gm29674
Hs3st1
Rgs4
Tle1
Abracl
Slc8a3
Lama4
Spint2
Fbn2
Zdhhc22
Plekha7
Zar1l
Etv1
Fezf2
Serpine2
Npnt
Parm1
Atp8b1
B3glct
Ptgfrn
Bmper
Shc4
Tmem215
Cacna1i
Pcp4
Wipf3
Rab38
Gm13974
Gm10649
Esr1
Zfp608
Steap2
Gm16263
Ar
Synm
Aldh2
Gm48530
Per3
Ablim3
1110032F04Rik
Islr2
Ccnb1
Inka2
Rasd2
Sema5a
Ighm
Nfia
Car12
Myl4
Cpa6
Fhad1
Robo3
Ddo
Adssl1
Dusp6
Ddah1
Gadd45a
Penk
H2-T23
Gm48623
Lipg
Incenp
Fbln2
Rgma
Gpr68
Mettl24
Ankrd44
Gm28578
Sept6
Nxph3
Slc5a5
Atp10a
Disp3
Neto2
Rflnb
Lpp
Opn3
Gm35161
St8sia2
Susd5
Lgr5
Tnfaip8l3
Tspan2
Ppfia4
Ccdc136
Abcd2
Cyp11a1
Tcerg1l
Ndrg2
Rgs16
Fam20a
Coro6
Scnn1a
Chst8
Gcnt4
Rnd2
Zdhhc23
Ildr2
Dleu7
Pde1c
Utrn
Jam2
Prlr
Fam3c
Fgfr1
Ifit2
Adamts2
Pygo1
E230016M11Rik
Klhl13
Ptger3
Rnf152
Bcl2
Col12a1
Gm10635
Cdh24
Lats2
Col15a1
Ank1
Fbxo32
Neu2
Dock10
Kat2b
Batf3
Olah
Itgb3
Cplx3
Fat4
Tox2
Gm10125
Spsb1
Vrk2
Ptk7
Ctsz
Arl4c
Jam3
Nhsl2
Gm27153
Traf5
Gm20646
2010204K13Rik
Ppp1r1b
Mxra7
Acvr1c
Sema7a
Scn4b
Vamp1
Them6
Myh14
Gm40331
Cygb
Resp18
Pttg1
Dbi
Maf
Hspb3
Dapk2
Cthrc1
Cntnap1
Kcna1
Doc2b
Sez6
BC030500
Vav2
Zfp703
Gm34544
Egr4
Lsm11
Thrsp
Gfra1
5033430I15Rik
Fgf11
Mylk
Gm13205
Rxrg
Efcab1
Scml4
Sema4g
Dysf
Wfs1
Eda
Fhl1
Pts
Gm36251
Lst1
Zfp618
Amz1
Pde9a
Fam102b
Col24a1
Lgals1
Fign
Gask1b
Sipa1l2
Parva
Gm20752
Nhs
Kctd12
Col11a1
Fap
2700069I18Rik
Frzb
Pfkfb3
Adgra3
Gm14636
Nrip3
Ctxn2
Nipal3
Rab31
Dact2
Bcl6
Plpp4
Lpar1
Tle3
Pdlim1
Fndc5
Gprin3
Ehbp1l1
Epha3
Crhr1
Sall2
Gm49932
Mgat5b
Hkdc1
Glt8d2
Slc16a10
Pde8b
Pdia5
Foxo6
Ap1s2
Kazald1
Htra1
Ifi27
Mgst3
Plekho1
Kcnt1
Gria3
Tubb2a
Neto1
Nsun7
Evc2
Ctsc
Itpkb
Tunar
Gpr155
Kazn
Mei1
Dcbld1
Lrrc57
Ccng1
Galnt16
Prss23
Ccdc80
Arhgap42
Fbn1
Igfbp7
Ackr3
Smim1
Rassf5
Metrnl
Gpc1
Gxylt2
1700016K19Rik
Satb1
Hes1
Efcab6
Rspo3
Cflar
Rin2
St5
Kcnt2
Adam18
Mobp
Mas1
Fosb
Pim1
Gadd45g
Tnfaip6
Neb
Gadd45b
Csrnp1
Lbh
Nfil3
Gm32036
Gpr3
Shroom3
Tent5a
Nabp1
Mir670hg
Rgs9
Ism1
Smad7
Grk5
Npas4
Mapk4
Col23a1
Foxp2
Rnf182
Cachd1
Hhip
Scn5a
Vamp8
Ighg2c
Itga9
A230077H06Rik
Sh3bp4
Trpc7
Dcn
Cpne2
Oprd1
Wdr6
Npsr1
Gm13561
C130073E24Rik
Spag16
Drd2
Klhl1
Pdlim5
Abca8a
Tpbgl
Tmprss7
Cped1
Tacr1
Apcdd1
Ndrg1
Ppil6
Plce1
Csrp2
Vwa3a
Tgfbr3
Fam13a
Slc7a11
Dlk1
Pcdh8
Tmem255a
Arhgap6
Mgp
Airn
Myh7
March3
Gpr176
Piezo2
Mest
Mapk6
1700016P03Rik
Elmo1
Tgfb2
Spry2
Unc5b
Baz1a
Tacstd2
Myocd
Txk
Sfrp2
Baiap3
Chsy3
Galnt7
Adamts1
Cgref1
Tiparp
Sap30
Zdbf2
Rnf128
Coro1a
Prss35
Igfn1
4833415N18Rik
Llgl2
Dmkn
Cavin3
S100a3
Dock6
Col27a1
Kiz
9330158H04Rik
Arhgef15
Peli2
Usp29
1700023F02Rik
4930407I19Rik
Crispld2
Glis1
Cfap44
Tpd52l1
Kcnk13
Gab2
Hap1
Ephb2
Fhl2
Stat5b
Tiam1
Nt5dc3
Chrdl1
G630016G05Rik
Vgll4
Kcnip1
Adra2a
Kif26b
Cgnl1
Lcp1
Cntnap5c
Gm6999
Fibcd1
Ccdc85a
Frmd3
Rerg
Olfm4
Gm41414
Dio3
Fam163b
Twist2
Tpbg
Lxn
Dipk2a
Yap1
Sik1
Egr2
Agtr1b
Tll1
Oxtr
Arhgap18
Ghr
Ankrd63
Dchs2
Zfp503
Reln
Npy1r
Igfbp3
Zfp811
Eya1
Glb1
Krt9
Gm26542
Fndc1
Scube2
Vat1l
Grasp
Ier3
Gdpd5
Mdga1
Erbin
Lrrtm2
Gm15270
Pcp4l1
Lpin1
Gm13052
Htr1a
Cabp7
Cdhr1
Elk3
Adarb2
Gm26782
Kremen1
Bcat1
Lsp1
F730043M19Rik
Jup
1700019D03Rik
Cntn2
Gm40518
Nxph1
Ltbp1
B3gat2
Pard3b
Sfmbt2
Adam12
Ccdc141
Lepr
Gm45323
Insyn2b
Rab26
Adcy9
Cfap54
Pwwp2b
Gm47405
Spns2
Dcx
Kit
Sh3gl3
Car2
Serpinb9
Mt2
Tpm4
D830030K20Rik
Cacng5
Mctp2
Flrt1
Chd7
Cblb
Pde3a
BB557941
Cald1
Car3
Arhgap24
Itga7
Eps8
Cd63
D430036J16Rik
Alk
Sostdc1
Col4a1
Tnfrsf19
Vcan
Sncaip
Prkcd
9530036O11Rik
Slc9a5
Golim4
Gm15721
Plekhh2
Ccn2
Gm50100
Dusp2
Homer2
Layn
Ppfibp2
Anxa5
Lix1
Tgfbr1
Rbm24
Serinc5
Ano3
Cbfb
Gm12064
Slc1a2
Gm11418
Acvr2a
Sh3pxd2b
Col18a1
Rgcc
Alkal2
Ascl1
Lrig1
Trib1
Gm4128
Midn
Sik2
Kdm6b
Armc2
Colgalt2
Osbpl10
Gm13601
Kif17
Cops5
Hcn2
Mecr
Cog4
Ccdc88c
Iqce
Lncppara
Ubxn11
Utp3
Mtm1
Myo1d
Morc2a
Gm11417
Sema4a
Zfp385b
2310002F09Rik
Caln1
Stard10
Asxl3
Ppp1r16a
Strip2
C030017B01Rik
Nptx1
Cartpt
Lmo1
Aldh1a1
Nmb
Tspan11
Cpm
Cracr2a
Pde11a
Ninj1
Tmem159
Npr3
Mtss1
Lifr
Hey1
Plpp3
Htr4
Ccnjl
Cdkn1c
Csf1
Gm30648
Dnah5
Wdr66
Parp8
Krt1
Slc16a1
Gm11290
Dusp1
4930555F03Rik
Zcchc12
Stac
Lancl3
Gm45341
Oprm1
Gm2516
Rcan3
Btbd11
Tacr3
Arhgap12
Arhgef26
Itprid1
4930590L20Rik
Mtmr10
Zfp536
Egr1
Ankrd33b
Fam53b
Ankrd35
Mgat5
Cdc42ep3
Stn1
Trhr
Adcy7
D16Ertd472e
4833422C13Rik
Zbtb7c
Ranbp17
Gm12027
Glis3
Dbpht2
Fgf1
1110002E22Rik
Nppc
Rgs2
Mn1
Tspan6
Pbx3
9630002D21Rik
St8sia4
Bcl2l11
Syn3
Rasl11a
Lncbate10
Sh3bgrl2
Calb2
Necab2
Vwc2
Adgrg1
Rab27a
4930539E08Rik
Id4
Ebf1
Gm12031
Prokr2
Sox6
Gm49906
Tekt5
Dsg2
Tns1
Trmt9b
Sfrp1
Trabd2b
Lama3
Sinhcaf
S1pr3
Cox6a2
B4galt1
Stard5
Lhfpl2
Pacsin2
Pxdc1
Col8a1
Rasl11b
Usp6nl
Il12a
D5Ertd615e
Fzd10os
Gm5820
Chrd
Plxdc2
Gm30371
Tmem164
Gng5
E130114P18Rik
Rcn1
Plagl1
Hcrtr2
Gm765
Jun
Slc22a4
Ntn4
Grb14
Chst15
Gm32442
Rasa3
Tenm1
AY036118
Gm17501
Myo1e
Amn
Trpv6
Kcnj16
Aldoc
Gm43154
Tm6sf1
Hcn3
Kctd8
Matn4
Patj
Gm47710
Relt
Gm48003
Rbp4
Erbb4
Gm20033
Maob
Klf3
Ccdc148
Htr7
Nacc2
Rbm20
Pygm
Rassf2
Map3k20
Lgi3
Tmem125
Gabrd
Mb21d2
Gm12930
Celf6
Tbc1d16
C130026L21Rik
Shf
B930095G15Rik
Hcn4
Cyp39a1
Rasl10b
Dclk3
St3gal6
Shisa3
Slc23a3
Rgs3
Tmem132e
Plxna1
Rxfp2
Adamts5
Slc36a1
Pcdh15
Rasgrp1
Lrrtm3
Satb2
Dlc1
Cacna2d3
9130024F11Rik
Tshz3
Hivep1
Fxyd7
Map3k5
Rtl4
Pcdh10
Thrb
Dpy19l1
Kcnq5
Gabrb1
Nrsn1
Sgcz
Ptprt
Pde1a
Tenm2
Pcsk2
Spock1
Cntn4
Hlf
Etl4
Slc2a13
Neurod6
Cobl
Tyro3
Ptn
Cntn3
Igsf9b
Adora1
Kcnh1
Diras2
Cdyl2
Sorcs3
Ncam2
Kcnb2
Grin2a
Asic2
Khdrbs3
Hs6st3
Egr3
Pik3r1
Id2
Efna5
Ipcef1
2900026A02Rik
Asap2
Slc35f1
Pde4a
Fat3
Dnajc21
Arap2
Olfm2
Cit
Ctnna3
Rnf112
Fstl4
Pcdh7
Garnl3
Vxn
Cck
Kctd16
Mpped2
Khdrbs2
Mbp
Nebl
Epha7
Cacng3
Pam
Jcad
Smarcd3
Hapln4
Tmem178
Ablim1
March1
Lrrk2
Grid2
Slc9a9
Cacna1g
Smad3
Bach2
2610316D01Rik
Ajap1
Grip1
Mras
Nr2f1
Pls3
A830082K12Rik
Myrip
Naaladl2
Gm26871
Rimbp2
Adcyap1r1
Bbs9
St6gal2
Tmem145
Adgra1
Gm15478
Slit2
Fmnl1
Fam124a
Ptprr
Tbr1
Adk
Il1rap
Gabra4
Ak4
Rora
Zfp941
Ptpn3
Gabra3
Elavl2
Ldlr
Lrrc3b
Cbfa2t3
Ptchd1
Carmil1
Wnt9a
Nfkb1
Sh3kbp1
Ripor2
Sidt1
Pla2g4e
Dnm3
Orai2
Gpr153
Ptpn5
2510009E07Rik
E130308A19Rik
Slc35f3
Chga
Epop
Prkca
Adcy5
Lrch1
Cdh22
Camk1
Nwd2
Lrrn3
Plaat1
Klhl32
Fbxo2
B2m
Chml
Cst6
Efhd2
Mir99ahg
Fbxo10
Cacnb2
Klf10
Stim2
Lrp1b
Ctxn1
Gm48957
Hmgcr
Sec24d
Mpp6
Epb41l4b
St6galnac3
Bace2
Lmo4
Ptk2b
Cabp1
Rbfox1
Pde4d
Scg3
Car10
Ntm
Ncald
Asap1
Prkcb
Itpr1
Grm7
Cib2
Mitf
Tbc1d1
Psd2
Zmiz1os1
Dpp10
Unc5d
Lrrtm4
Cacng2
Mctp1
Lingo2
Pmepa1
Kcnh7
Cdh10
Robo2
Frmd6
Slc17a7
Ephx4
Itpka
Rtn4r
Hpca
Tagln3
Ttyh1
Camk2g
Nsg1
Ngef
Rasgrf1
Ociad2
Plk2
Npas2
Fnbp1l
Rasgef1b
Tiam2
Pid1
Sesn3
Kcnk9
Dusp26
Farp1
Dgkh
Wasf3
Kcnv1
Frmd5
Shisa4
Tmem158
Dab2ip
Cdon
Lyzl4
Gm10115
Sox4
Aff2
Mef2c
D430041D05Rik
Clstn2
5730522E02Rik
Gm32509
Fkbp1b
Nxpe4
Uap1
Vstm2a
Tmod1
Rnf180
Lmo7
Nrg2
Hsd17b7
Cspg5
Kcnc1
Kcnh3
Spred2
Cplx1
Hdac9
Cap2
Sorl1
Arnt2
Pde4b
Osbpl1a
Adcy1
Cadm3
Gng2
Ppp1r1a
Tmsb10
Gabra1
Dgki
Fam189a1
Nrn1
Gpr22
Pex5l
Ptprg
Ak5
Xkr4
Prkg1
Dcc
Mast4
Cplx2
Tmem132b
Diaph2
Cited2
Slc7a14
Cds1
Slitrk1
Igf1r
Zdhhc2
Mt3
Dusp3
Rapgef5
Magi1
Nlgn1
Nol4
Hpcal4
Nrg1
Tacc1
Hecw1
Ppm1l
Lin7a
Pdp1
Adrb1
Pde1b
Efnb2
Sv2b
Brinp2
Wwc1
Add3
Marc2
Ackr1
Unc5c
Gap43
Elavl4
Ppp2r2b
Stmn2
Agbl4
Stx1a
Plxna4
Prmt8
Rprml
Nrgn
Fam81a
Gda
Srgap3
Gabbr2
Ldlrad4
Baiap2
Kcnd3
Prr13
Tmem47
Gabra2
Gria4
Tenm4
Creg2
Camk4
Neurod2
Pdgfb
Hcn1
Kcna2
Mal2
Xylt1
Nuak1
Snx7
Scn1a
Kcnj3
Mir100hg
Gpr26
Tafa5
Cd200
Phf24
Tmem178b
Stmn1
Gng3
Arl15
Nell2
Ralyl
B3gat1
Mir124-2hg
Nyap2
Lingo1
Tnr
Arpp21
Klf9
Cacna2d1
Dscam
Syt7
Cacna1e
Csmd2
Nos1ap
Gng13
Rgs17
Dip2c
Zbtb18
Tmeff2
Camkk2
Tspan13
Enc1
Nr3c1
Brinp1
Ptprd
Mical2
Cnksr2
Lzts1
2010300C02Rik
Rap1gap2
Marcks
Zmiz1
Junb
Zdhhc14
Cdkl5
6330403K07Rik
Dab1
Lrfn2
Msra
Mast3
Chst1
Slc8a2
Lrrc4c
Prickle1
Snca
Slc6a17
Dlgap2
Gpm6b
Gas7
Kcnq3
Pak7
Ddn
Camkv
Chrm1
Syt16
Sorbs2
A830018L16Rik
Sez6l
Pdzd2
Kcnmb4
Cdk14
Kcnj6
Aff3
Tcf4
Syne1
1110008P14Rik
Homer1
Plcb1
Pde2a
Syt13
Vsnl1
Serpini1
Fam155a
Nav2
Efr3a
Olfm1
Slc8a1
Gnas
Dapk1
Ppm1e
Pea15a
Oxr1
Shank1
Dmd
Nrcam
Ly6e
Gpr158
Miat
Golga7b
Nudt4
Scn1b
Arhgdig
Nptxr
Pknox2
Ube2ql1
Pnmal2
Arhgap20
Frmpd4
Gnai1
Synpo
Kcnip4
Camk2n1
Kcnb1
Il1rapl1
Syn2
Fut9
Rbfox3
Rgs7bp
Unc13b
Rps6ka3
Pgbd5
Zfp365
Grin2b
Camk2a
Kalrn
Ntrk2
Grm5
Adgrl3
Csmd1
Rasgef1a
Basp1
C130071C03Rik
Nrxn3
Cadps
Pde10a
Ryr2
Cadm1
Foxg1
Sirpa
Camk1d
Atp2b2
Atp2b1
Phactr1
Elmod1
[truncated: 6,460 more rows]

## Sheet: transcription_factors
Aff1
Aff2
Aff3
Ar
Tfap2a
Tfap2b
Tfap2c
Tfap2e
Tfap2d
Arid3b
Arid5b
Arid5a
Jarid2
Kdm5b
Kdm5d
Arid3c
Npas1
Npas3
Sim2
Myf5
Mxd1
Mlxipl
Twist2
Id3
Arnt2
Ahr
Hey2
Sim1
Ascl1
Id2
Id4
Mxd3
Ahrr
Myc
Srebf2
Hes1
Mxi1
Bhlhe22
Npas2
Neurog2
Mycl
Tal1
Hes3
Clock
Bhlhe40
Bhlhe41
Scx
Neurod1
Mitf
Twist1
Atoh7
Mycn
Mxd4
Atoh8
Neurod6
Neurod2
Olig2
Arntl2
Hey1
Id1
Bhlhe23
Olig3
Olig1
Hes5
Neurod4
Nhlh2
Nhlh1
Tcf4
Arntl
Hes6
Tcf15
Atoh1
Hlf
Ddit3
Cebpa
Creb5
Cebpb
Cbfb
Ebf3
Ebf2
Ebf4
Ebf1
Nr2f2
Nr2f1
Grhl1
Tfcp2l1
Carhsp1
Ybx1
Ybx3
Csdc2
Lin28b
Rbpj
Nfix
Nfib
Nfia
Nfic
Satb1
Cux1
Cux2
Onecut1
Onecut3
Onecut2
Satb2
Dmrtb1
Dmrt3
Dmrta2
Dmrt2
E2f3
E2f2
E2f7
E2f1
Spi1
Etv1
Elk3
Elk1
Ehf
Etv5
Fli1
Etv4
Ets2
Spdef
Etv6
Elf4
Ets1
Erg
Fev
Foxm1
Foxg1
Foxp4
Foxp2
Foxp1
Foxn3
Foxj1
Foxn2
Foxa2
Foxq1
Foxo1
Foxc1
Foxd4
Foxo6
Foxd2
Foxb1
Foxd3
Foxd1
Foxa1
Nr3c1
Gtf2ird1
Sox9
Tcf7
Bbx
Sox8
Tcf7l2
Lef1
Sox10
Sox5
Sox3
Sox6
Sox14
Tcf7l1
Nsd2
Sox21
Sox11
Sox13
Tox2
Sox2
Sox4
Hmgb2
Tox3
Tox
Hmgb3
Hmga1
Hmga2
Lhx2
Hoxb6
Hoxa4
Sebox
Nkx2-1
Irx2
Hoxc6
Evx2
Evx1
Pknox1
Phox2a
Cers4
Phox2b
Alx3
Cers2
Lhx1
Lhx9
Meis1
Gsc
Six6
Vsx2
Pitx1
Irx4
Otp
Hmbox1
Zhx1
Hoxc5
Gsc2
Dlx2
Six2
Rax
Tlx1
Lbx1
Pitx3
Zfhx4
Lhx4
Prrx1
Lmx1a
Barhl1
Lhx6
Lhx3
Cers6
Meis2
Nkx2-2
Shox2
Pitx2
Dmbx1
Uncx
Lhx5
Dlx6
Dlx5
Irx3
Irx5
Irx6
Barx2
Emx1
Barhl2
Six4
Gbx2
Hdx
Nkx6-1
Arx
Zhx3
Pknox2
Meox2
Hoxa7
Hoxa5
Hoxb4
Hoxb5
Pbx3
Hoxb7
Lmx1b
Six3
Zfhx3
En2
Hmx3
Tlx3
Zfhx2
Nkx6-2
Meis3
Crx
Prrxl1
Dlx1
Isl1
Emx2
Dbx2
Msx1
Nkx1-2
Hoxb3
Hmx2
Six1
Pbx1
Gsx1
Nkx2-4
Bsx
Hoxb8
En1
Nkx2-9
Hopx
Irx1
Mkx
Tgif2
Nkx6-3
Gbx1
Zhx2
Hoxc4
Hoxb2
Hoxd3
Hoxa3
Hsf2
Hsf4
Irf1
Irf6
Irf5
Irf8
Baz2b
Setdb2
Smad7
Smad9
Smad1
Smad3
Smad6
Myb
Rcor2
Myrf
Nr4a1
Nr4a2
Nr4a3
Esr1
Trp63
Trp73
Pax2
Pax3
Pax5
Pax8
Pax6
Pax7
Pou2f2
Pou6f2
Pou4f3
Pou2f1
Pou4f2
Pou2f3
Pou3f3
Pou4f1
Pou3f4
Pparg
Ppara
Pgr
Prox1
Nr2e1
Esrra
Nr5a2
Nr5a1
Nr6a1
Rfx4
Rfx2
Rfx3
Nfat5
Nfatc2
Nfkb1
Nfatc1
Rora
Rorb
Runx1
Runx2
Sp110
Mef2c
Stat3
Stat5a
Stat5b
Stat1
Stat4
Tbx2
Tbx21
Tbx3
Tbx19
Tbx15
Tbx20
Tbx18
Eomes
Tbr1
Tead4
Tead2
Tead1
Crebl2
Fosb
Mafk
Fos
Bach1
Atf3
Batf3
Creb3l1
Creb3
Fosl2
Nfe2l3
Jdp2
Atf5
Creb3l2
Bach2
Nrl
Mafa
Jun
Junb
Maf
Nfil3
Dbp
Crem
Jund
Mafb
Otx1
Otx2
Thap11
Thap3
Rxrg
Rxra
Rarb
Nr1d1
Esr2
Esrrb
Nr1d2
Thrb
Vdr
Esrrg
Nr3c2
Rara
Nr1h4
Tsc22d1
Tsc22d3
Tub
Tulp1
Bcl6
Zbtb20
Zbtb46
Zbtb7a
Zbtb38
Zbtb7c
Zbtb18
Zbtb16
Zbtb10
Dpf1
Klf6
Bcl11a
Peg3
Zim1
Ikzf4
Zfp40
Klf4
Klf5
Glis2
Hivep2
Wt1
Ikzf3
Ikzf1
Plagl1
Tshz3
Gli3
Hivep1
Fezf2
Zfpm2
Snai2
Zeb1
Zfp521
Sall3
Gli1
Zfp711
Klf7
Ikzf2
Zeb2
Mecom
Zfp618
Bnc2
Hivep3
Klf3
Fezf1
Prdm5
Klf15
Mzf1
Zfp275
Sall1
Zic1
Egr3
Klf9
Glis1
Zfp57
Zic4
Ovol2
Klf10
Zbtb42
Egr2
Prdm1
Egr1
Zkscan16
Rreb1
Prdm16
Zfp800
Prdm13
Klf8
Zic5
Zfp239
Zfp536
Zfp758
Zfp367
Zfp423
Insm2
Tshz1
Tshz2
Bcl11b
Scrt1
Osr1
Gli2
Sp8
Zfp710
Sall2
Zfpm1
Zfp697
Zfp831
Zfp366
Klf13
Zfp961
Glis3
Klf2
Zfp811
Zfp516
Zfp426
Zfp341
Scrt2
Zfp941
Zfp937
Zic2
Trerf1
Zic3
Zfp760
Zfp948
Insm1
Zfp467
Sp9
Zfp114
Zfp72
Zfp874a
Prdm6
Zfp827
Egr4
Klf12
Klf14
Zfp791
BC025920
Zfp934
Zfp808
Sp5
Prdm12
Myt1
St18
L3mbtl4
Myt1l
Gata6
Gata2
Gata3
Trps1
Mta3
Litaf
Zmiz1

## Sheet: functional_genes
Asic5
Fxyd5
Cacna1i
Atp2b4
Kcnq1
Cftr
Scn1a
Trdn
Kcnn4
Trpc7
Gabrg1
Atp2c2
Kcnd3
Chrna10
Tspan13
Trpv4
Ryr3
Glra3
Fxyd1
P2rx5
Gja5
Trpm6
Glra1
Kcns2
Kcnq4
Chrne
Sgk3
Gjb6
Atp2a3
Atp13a4
Kcne4
Kcne2
Grin2b
Gjc2
Gabrd
Cacna1c
Slc24a3
Cacnb4
Scnn1a
Hcn1
Ttyh1
Kcnv1
Kcng3
Kcnh2
Gjc1
Atp1a3
Kctd3
Gabrb2
Kcnj13
Gjb1
Kcnab2
Kcnj9
Clic6
Grm7
Piezo2
Chrna6
Vmn2r84
Kcnq3
Kcnj4
Itpr3
Cacnb2
Kcna1
Htr3b
Pkd1l2
Trpm4
Kcnt1
Grin3a
Fxyd7
Slc26a3
Htr3a
Cacna1h
Vmn2r87
Grm2
Slc26a10
Clca3a1
Kcng4
Cacng2
Orai2
Chrna3
Gabrb3
Grik4
Scn4b
Gabrr2
Slc26a2
Cacna1a
Glra4
Scn7a
Catsper3
Cacna1e
Atp2a1
Kcnt2
Kcnj12
Ryr1
Gja3
Grik3
Casr
Kcns3
Cacna1g
Itpr2
Clcn5
Clcn2
Cacnb3
Hcn2
Cngb3
Chrnb4
Kcng2
Slc26a11
Cacna1s
Orai1
Mcu
Kcnq5
Gabre
Grid1
Gria2
Ryr2
Grid2
Ttyh2
Kcnab1
Gabra2
Vmn2r30
Hcn3
Gabrb1
Scn5a
Slc26a7
Kcnn3
Kcnc2
Atp1a1
Scn3a
Kcnmb2
Gabrg3
Atp7b
Atp2b1
Trpc4
Gjc3
Kcnh8
Gabra6
Kcnj5
Kcna6
P2rx7
Fkbp9
Scn10a
Kcnk2
Asic2
Fxyd2
Gria1
Atp2b3
Gabrq
Kcnc1
Cacng5
Shroom3
Fkbp2
Kcnh7
Kcnmb1
Trpc1
Atp7a
Trpc6
Glra2
Kcna5
Clic4
P2rx2
Kcnj6
Pkd1l3
Kcnh1
Scn3b
Atp2b2
Kcns1
Atp13a5
Drd2
Kcnj10
Jsrp1
Kcng1
Best3
Trpm2
Gja1
Cnga3
Gria4
Scn11a
Scn2b
Trpm3
Kcnab3
Cngb1
Asic4
Kcnb1
Kcnh3
Cacna1b
Gabrg2
Atp2c1
Itpr1
Clic5
Trpa1
Slc26a8
Grin2c
Cacng7
Ttyh3
Slc24a2
Mpzl1
Mpz
Grik1
Kcna4
Kcnc3
Clic1
Trpv6
Kcnj8
Gjb2
P2rx4
Gjd2
Kcnn1
Slc26a4
Chrna2
Grik2
Gabra5
Scn1b
Kcnj11
Fxyd6
Kcna2
Kcnn2
Kcnf1
Scn9a
Cacna1d
Vmn2r1
Shroom2
Kcnb2
Gabra1
Chrna5
Gabrr1
Kcnj3
Trpc5
Cacng3
Asic1
Cacng8
Chrna4
Atp1a2
Vmn2r85
Scn8a
Kcnj16
Chrnb3
Dennd5b
Glrb
Gria3
Grin2d
Gabra4
Kcnmb4
Kcnc4
Vmn2r2
Trpc3
Hcn4
Kcnh5
Slc24a4
Kcnd2
Gabra3
Kcnd1
Kcnma1
Kcnh4
Grin2a
Tpcn1
Chrna7
Cacng4
Pkd2l1
Kcnj2
Shroom4
Nalcn
Adcyap1r1
Agtr1a
Agtr1b
Agtr2
Avpr1a
Bdkrb2
Brs3
Calcr
Calcrl
Cckar
Cckbr
Crhr1
Crhr2
Ednra
Ednrb
Galr1
Gcgr
Ghsr
Gipr
Glp1r
Glp2r
Grpr
Hcrtr1
Hcrtr2
Mc3r
Mc4r
Mc5r
Nmbr
Nmur2
Npbwr1
Npffr1
Npffr2
Npsr1
Npy1r
Npy2r
Npy4r
Npy5r
Ntsr1
Ntsr2
Oprd1
Oprk1
Oprl1
Oprm1
Oxtr
Pth1r
Pth2r
Rxfp1
Rxfp2
Rxfp3
Sctr
Sstr1
Sstr2
Sstr3
Sstr5
Tacr1
Tacr3
Trhr
Vipr1
Vipr2
Adora1
Adora2a
Adora2b
Adra1a
Adra1b
Adra2a
Adra2b
Adra2c
Adrb1
Chrm1
Chrm2
Chrm3
Chrm5
Cnr1
Drd1
Drd3
Drd5
Gabbr1
Gabbr2
Grm1
Grm3
Grm4
Grm5
Grm8
Hrh1
Hrh2
Hrh3
Htr1a
Htr1b
Htr1d
Htr1f
Htr2a
Htr2c
Htr4
Htr5b
Htr7
Mtnr1a
P2ry1
P2ry12
P2ry14
Ackr1
Ackr3
Ackr4
Adgra1
Adgra3
Adgrb1
Adgrb2
Adgrb3
Adgrd1
Adgre1
Adgre5
Adgrf2
Adgrf4
Adgrf5
Adgrg1
Adgrg2
Adgrg6
Adgrl1
Adgrl2
Adgrl3
Adgrl4
Adgrv1
C3ar1
C5ar1
Ccr2
Ccr5
Celsr1
Celsr3
Cmklr1
Cx3cr1
Cxcr2
Cxcr4
Cysltr2
F2r
F2rl2
Fshr
Fzd1
Fzd10
Fzd2
Fzd4
Fzd5
Fzd6
Fzd7
Fzd8
Fzd9
Gpr101
Gpr12
Gpr137
Gpr139
Gpr141
Gpr146
Gpr149
Gpr150
Gpr151
Gpr153
Gpr156
Gpr158
Gpr161
Gpr162
Gpr17
Gpr174
Gpr176
Gpr179
Gpr183
Gpr22
Gpr26
Gpr27
Gpr3
Gpr34
Gpr35
Gpr37
Gpr37l1
Gpr39
Gpr4
Gpr45
Gpr50
Gpr52
Gpr6
Gpr62
Gpr68
Gpr83
Gpr85
Gpr88
Gprc5b
Gprc5c
Lgr4
Lgr5
Lgr6
Lpar1
Lpar3
Lpar4
Mas1
Mrgpre
Opn3
Opn5
Prokr1
Prokr2
Ptgdr
Ptger1
Ptger2
Ptger3
Ptger4
Ptgfr
Qrfpr
S1pr1
S1pr3
S1pr5
Smo
Tshr
Xcr1
Adcyap1
Adm
Agrp
Agt
Apln
Avp
Calca
Calcb
Cartpt
Cck
Cort
Crh
Edn1
Edn3
Gal
Gcg
Ghrh
Gnrh1
Grp
Hcrt
Kiss1
Nmb
Nms
Nmu
Npb
Npff
Nps
Npvf
Npw
Npy
Nts
Oxt
Pdyn
Penk
Pmch
Pnoc
Pomc
Prlh
Pthlh
Pyy
Rln3
Sst
Tac1
Tac2
Trh
Ucn
Ucn3
Uts2b
Vip
Retn
Cbln1
Cbln2
Cbln3
Cbln4
Igf1
Igf2
Nppa
Nppb
Nppc
Nxph1
Nxph2
Nxph3
Nxph4
Vgf
Chga
Chgb
Dbi
Nucb2
Scg2
Scg3
Scg5

## Sheet: adhesion_genes
Abi3bp
Acan
Acer2
Ache
Ackr3
Actn1
Actn2
Acvr1
Acvrl1
Adam2
Adam8
Adam12
Adam15
Adam18
Adam19
Adam23
Adamts9
Adamts12
Adamts18
Add2
Adgre5
Adgrg1
Adgrl1
Adgrl3
Adgrv1
Adk
Adora2a
Afdn
Agt
Aif1
Ajap1
Alcam
Amigo1
Amigo2
Angpt1
Angpt2
Ank3
Antxr1
Anxa1
Ap3d1
Apbb1ip
Aplp1
Apoa1
Apod
App
Aqp4
Arg1
Arg2
Arhgap6
Arvcf
Ass1
Astn1
Astn2
Atp1b1
Atp1b2
Atp2c1
Axl
B2m
B4galt1
Bcam
Bcan
Bcar1
Bcl2
Bcl2l11
Bcl6
Bcr
Blm
Bmp2
Bmp4
Bmp5
Bmp6
Bmp7
Bmx
Boc
Bsg
Btla
Bves
C1qbp
C1qtnf1
C2cd4b
Cadm1
Cadm2
Cadm3
Cadm4
Calca
Capn1
Carmil1
Carmil2
Cask
Casp3
Cav1
Cbfb
Cblb
Cbln1
Ccdc80
Ccdc88b
Ccl2
Ccl5
Ccl19
Ccn1
Ccn2
Ccn3
Ccn4
Ccn5
Ccr2
Ccr5
Cd1d1
Cd2
Cd3e
Cd4
Cd6
Cd9
Cd24a
Cd28
Cd34
Cd36
Cd37
Cd44
Cd47
Cd55
Cd59a
Cd59b
Cd63
Cd74
Cd81
Cd83
Cd99l2
Cd164
Cd200
Cd209a
Cd209c
Cd226
Cd244a
Cd274
Cdh1
Cdh2
Cdh3
Cdh4
Cdh5
Cdh6
Cdh7
Cdh8
Cdh9
Cdh10
Cdh11
Cdh12
Cdh13
Cdh18
Cdh19
Cdh20
Cdh22
Cdh23
Cdh24
Cdh26
Cdhr1
Cdhr3
Cdhr4
Cdk5r1
Cdk6
Cdon
Cebpb
Celsr1
Celsr3
Cercam
Cfh
Cgref1
Chl1
Chrd
Chst2
Cited2
Clasp1
Cldn1
Cldn2
Cldn3
Cldn5
Cldn10
Cldn11
Cldn14
Cldn22
Cldn34c1
Clstn1
Clstn2
Cntn1
Cntn2
Cntn3
Cntn4
Cntn5
Cntn6
Cntnap1
Cntnap2
Cntnap4
Cntnap5a
Cntnap5b
Cntnap5c
Col1a1
Col3a1
Col4a3
Col5a1
Col5a3
Col6a1
Col6a2
Col6a4
Col6a5
Col6a6
Col8a1
Col8a2
Col12a1
Col13a1
Col14a1
Col15a1
Col16a1
Col18a1
Col19a1
Col26a1
Col28a1
Coro1a
Coro1c
Coro2b
Crb1
Crtam
Csf1
Csf3r
Cspg5
Csta2
Ctnna1
Ctnna2
Ctnna3
Ctnnal1
Ctnnb1
Ctnnd1
Ctnnd2
Cuzd1
Cx3cl1
Cx3cr1
Cxadr
Cxcl12
Cxcl13
Cxcr4
Cyfip2
Cyld
Cyp1b1
Cyth2
Cyth3
Cytip
Dab1
Dab2
Dact2
Dapk3
Dapl1
Dcc
Dchs1
Dchs2
Ddr1
Disc1
Dlc1
Dlg1
Dlg2
Dlg3
Dlg5
Dll1
Dmd
Dmtn
Dock1
Dock5
Dock8
Dpp4
Dsc2
Dsc3
Dscam
Dscaml1
Dsg1a
Dsg1c
Dsg2
Dsg3
Dsp
Dst
Dusp1
Dusp3
Dusp10
Dusp26
Dysf
Ecm2
Eda
Edil3
Efna5
Efnb1
Efnb2
Efnb3
Efr3a
Egfl6
Egfl7
Egflam
Egfr
Egr3
Emb
Emilin2
Emp2
Eng
Enpp2
Epb41l4b
Epb41l5
Epcam
Epha1
Epha3
Epha4
Epha5
Epha7
Epha8
Ephb1
Ephb2
Ephb4
Ephb6
Erbb3
Ets1
Ext1
F11r
Fam107a
Fap
Fat1
Fat2
Fat3
Fat4
Fblim1
Fbln1
Fbln2
Fbln5
Fbln7
Fbn1
Fer
Fermt1
Fermt2
Fgl2
Flna
Flot1
Flot2
Flrt1
Flrt2
Flrt3
Fmn1
Fn1
Fndc3b
Folr1
Foxj1
Frem1
Frem2
Frem3
Frmd5
Fut9
Fyb2
Fzd4
Fzd7
Gas6
Gata3
Gcnt1
Gcnt2
Gimap3
Gli3
Gnas
Gnrh1
Gp1bb
Gpam
Gpc4
Gpm6b
Gpnmb
Gpr4
Grem1
Grid2
Gstp1
H2-Aa
H2-Ab1
H2-D1
H2-DMa
H2-DMb1
H2-Eb1
H2-K1
H2-Oa
H2-Ob
H2-Q1
H2-Q2
H2-T22
H2-T23
Hacd1
Hapln1
Hapln2
Hapln4
Hepacam
Hes1
Hes5
Hfe
Hmcn1
Hmcn2
Hoxa7
Hoxd3
Hpse
Hsd17b12
Hspb1
Hspg2
Hsph1
Ibsp
Icam5
Icos
Icosl
Ido1
Igdcc3
Igdcc4
Igf1
Igf2
Igfbp2
Igfbp7
Igsf5
Igsf9
Igsf9b
Igsf11
Igsf21
Ikzf1
Il1b
Il1rap
Il1rapl1
Il1rl2
Il2ra
Il2rg
Il4
Il4ra
Il6ra
Il6st
Il7
Il7r
Il12a
Il15
Il18
Il23a
Ildr2
Inppl1
Iqgap1
Irf1
Itga1
Itga2
Itga3
Itga4
Itga5
Itga6
Itga7
Itga8
Itga9
Itga11
Itgad
Itgae
Itgal
Itgam
Itgav
Itgb3
Itgb4
Itgb5
Itgb6
Itgb8
Itgbl1
Itpkb
Jag1
Jak1
Jam2
Jam3
Jaml
Jcad
Jup
Kank1
Kdr
Kif26b
Kifc3
Kirrel2
Kirrel3
Kit
Kitl
Klf4
Klhl25
L1cam
Lama1
Lama2
Lama3
Lama4
Lamb1
Lamb3
Lamc1
Lamc2
Lamc3
Laptm5
Lck
Lef1
Lgals1
Lgals3
Lgals9
Lilrb4a
Limch1
Lims2
Lpp
Lrfn5
Lrp1
Lrrc4
Lrrc4c
Lrrc7
Lsamp
Lyn
Lyve1
Mad2l2
Mag
Magi1
Magi2
Map2k1
Marcks
Mbp
Mcam
Mdga1
Mdga2
Mdk
Megf10
Megf11
Mertk
Mex3b
Mfap4
Mfge8
Mia
Mmp14
Mmp24
Mog
Mpdz
Mpz
Msln
Msn
Mybpc3
Myf5
Myh9
Myo1f
Myo10
Myoc
Mypn
Nat8f3
Ncam1
Ncam2
Ncan
Nck2
Nckap1l
Ndnf
Nectin1
Nectin3
Nedd9
Negr1
Neo1
Net1
Nexmif
Nexn
Nfasc
Nfat5
Nfkbiz
Nid1
Nid2
Ninj1
Ninj2
Nlgn1
Nlgn3
Nlrp3
Notch1
Notch4
Npnt
Npy
Npy2r
Nr4a3
Nrarp
Nrcam
Nrg1
Nrp1
Nrxn1
Nrxn2
Nrxn3
Nt5e
Ntm
Ntn1
Ntn4
Ntng1
Ntng2
Nuak1
Olfm4
Omg
Onecut1
Onecut2
P2ry12
Pag1
Palld
Pard3
Pard3b
Parva
Parvb
Parvg
Pawr
Pbxip1
Pcdh7
Pcdh8
Pcdh9
Pcdh10
Pcdh11x
Pcdh15
Pcdh17
Pcdh18
Pcdh19
Pcdh20
Pcdhb7
Pcdhb17
Pcdhb20
Pcsk5
Pde3b
Pde4d
Pde5a
Pdgfb
Pdgfra
Pdpn
Peak1
Pecam1
Perp
Pgm5
Phldb2
Pik3cb
Pik3r1
Pkp2
Pkp4
Pla2g2f
Pla2g5
Plcb1
Plek
Plekha2
Plekha7
Plet1
Plpp3
Plxna1
Plxna2
Plxna4
Plxnb1
Plxnb2
Plxnb3
Plxnc1
Plxnd1
Pmp22
Pnp
Podxl
Podxl2
Postn
Ppara
Ppard
Ppp3ca
Prex1
Prickle1
Prkca
Prkcd
Prkce
Prkcq
Prkg1
Prlr
Prnp
Prtg
Pstpip1
Pten
Ptger4
Ptk2
Ptk2b
Ptk7
Ptn
Ptpn11
Ptpn22
Ptprc
Ptprd
Ptprf
Ptprj
Ptprk
Ptprm
Ptprs
Ptprt
Ptpru
Ptprz1
Pxdn
Pxn
Rac2
Rac3
Radil
Rap1gap
Rap2b
Rapgef1
Rara
Rasgrp1
Rbpj
Rcc2
Rdx
Rell2
Reln
Ret
Rgcc
Rgmb
Rhob
Rhpn1
Rin2
Ripk2
Ripor2
Rnd1
Robo1
Robo2
Rom1
Rreb1
Rsu1
Runx1
S1pr1
S100a8
S100a9
S100a10
S100b
Sdc3
Sdc4
Sdk1
Sdk2
Selplg
Sema3e
Sema4d
Sema5a
Sema6a
Serpinb8
Serpine1
Serpine2
Sfrp1
Shb
Shh
Siglecg
Siglech
Sirpa
Skap1
Slc6a4
Slc7a1
Slc7a11
Slc23a2
Slc39a8
Slit2
Slitrk1
Slitrk2
Slitrk3
Smad3
Smad6
Smad7
Smarca2
Smarca4
Smarcd3
Smoc1
Smoc2
Snai2
Sned1
Sorbs1
Sox2
Sox4
Sox9
Sox13
Spag6l
Sparcl1
Spi1
Spint2
Spock1
Spock2
Spon1
Spp1
Spry4
Srcin1
Srpx2
Sspo
St3gal4
St6gal1
Stab1
Stab2
Stat5a
Stat5b
Stk10
Stx3
Stxbp1
Stxbp3
Svep1
Swap70
Syk
Tacstd2
Tbx18
Tbx21
Tecta
Tek
Tenm1
Tenm2
Tenm3
Tenm4
Tesc
Tesk2
Tfrc
Tgfb1
Tgfb2
Tgfbi
Tgfbr2
Tgm2
Thbs1
Thbs2
Thbs3
Thbs4
Thy1
Tiam1
Tinag
Tjp1
Tjp2
Tln2
Tmem47
Tmem131l
Tnc
Tnfaip3
Tnfaip6
Tnfrsf12a
Tnfrsf13c
Tnfrsf21
Tnfsf11
Tnfsf13b
Tnip1
Tnr
Tnxb
Tpm1
Traf6
Triobp
Trpv4
Tspan9
Ttyh1
Twsg1
Tyro3
Ubash3b
Unc5d
Unc13d
Utrn
Vav3
Vcam1
Vcan
Vcl
Vegfa
Vegfc
Vit
Vsir
Vtn
Vwc2
Wdpcp
Whamm
Wnt4
Wnt5a
Wnt7b
Wnt10b
Xcl1
Zan
Zbtb16
Zdhhc2
Zfhx3
Zfp36l1
Zfp608
Zfp609
Zfp703
Zmiz1
Zyx
