# Supplementary material for: A high-resolution transcriptomic and spatial atlas of cell types in the whole mouse brain
Source: Nature. 2023 Dec 13;624(7991):317–32. doi: 10.1038/s41586-023-06812-z (PMC10719114; doi:10.1038/s41586-023-06812-z)
Supplement: Supplementary file 8 — Cell-type annotation. Detailed information for each cluster, including membership in broader categories (supertype, subclass, class, and neighbourhood), neurotransmitter type, neurotransmitter type combo, neurotransmitter marker genes, neuropeptide markers, transcription factor markers, overall marker genes, main dissection region, tentative anatomical annotation, number of 10xv2 and 10xv3 cells, relative proportions between sexes and light/dark conditions, and accession numbers to cell types. Note that the tentative anatomical annotations are tentative and incomplete, and they will need to be refined in the future. [file 41586_2023_6812_MOESM8_ESM.xlsx]

## Sheet: cluster_annotation
cl	cluster_id	cluster_id_label	supertype_id	supertype_label	supertype_id_label	subclass_id	subclass_label	subclass_id_label	class_id	class_label	class_id_label	neighborhood	anatomical_annotation	notes	CCF_broad.freq	CCF_acronym.freq	v3.size	v2.size	multiome.size	F	M	sex.bias	Dark	Light	nt_type_label	nt.markers	nt_type_combo_label	np.markers	cluster.markers.combo	merfish.markers.combo	cluster.TF.markers.combo	cluster.markers.combo (within subclass)	CTX.cluster_id	CTX.cluster_label	CTX.supertype_id	CTX.supertype_label	CTX.subclass_id	CTX.subclass_id	CTX.neighborhood_id	CTX.neighborhood_label	CTX.size	taxonomy_id	cell_set_accession.cluster	cell_set_accession.supertype	cell_set_accession.subclass	cell_set_accession.class
128	1	0001 CLA-EPd-CTX Car3 Glut_1	1	CLA-EPd-CTX Car3 Glut_1	0001 CLA-EPd-CTX Car3 Glut_1	1	CLA-EPd-CTX Car3 Glut	001 CLA-EPd-CTX Car3 Glut	1	IT-ET Glut	01 IT-ET Glut	Pallium-Glut	CLA-EPd-iCTX		Isocortex:0.57,CTXsp:0.21,OLF:0.2	EPd:0.11,OLF:0.11,SSs6a:0.1,CLA:0.09,PIR:0.09,AId6a:0.07,MOp6a:0.06,GU6a:0.06,AIv5:0.04,VISC6a:0.03,SSp-m6a:0.03,AIv6a:0.02	469	3793	0	0.5	0.5		0.02	0.98	Glut	Slc17a7:9.91,Slc17a6:4.87	Glut	Cck:9.5,Cartpt:3.7	Car3,Satb2,Lgr5	Col24a1,Smoc2,Slc17a7,Mctp2,Irs4,Synpr	Satb2,Nr2f2,Rarb,Rorb,Pou6f2,Nr4a2	Lgr5	238	238_Car3_2	45	Car3	21	Car3	4	L4_5_6_IT_Car3	1937	CCN202307220	CS20230722_CLUS_0001	CS20230722_SUPT_0001	CS20230722_SUBC_001	CS20230722_CLAS_01
129	2	0002 CLA-EPd-CTX Car3 Glut_1	1	CLA-EPd-CTX Car3 Glut_1	0001 CLA-EPd-CTX Car3 Glut_1	1	CLA-EPd-CTX Car3 Glut	001 CLA-EPd-CTX Car3 Glut	1	IT-ET Glut	01 IT-ET Glut	Pallium-Glut	CLA-iCTX, EPd po		Isocortex:0.64,CTXsp:0.24	CLA:0.12,EPd:0.1,GU6a:0.07,SSs6a:0.06,VISC6a:0.06,TEa6a:0.06,TEa5:0.05,AId6a:0.05,AIp6a:0.05,ECT6a:0.03,ECT5:0.03,ee:0.02,ENTl6a:0.02,AUDv5:0.02,scwm:0.02,ENTl5:0.01,AUDv6a:0.01,SSs6b:0.01	217	3005	0	0.52	0.48		0.02	0.98	Glut	Slc17a7:9.58	Glut	Cck:9	Car3,Slc17a7,4930407I19Rik	Osr1,Kcnip1,Irs4	Osr1,Satb2,Cux2	4930407I19Rik	238	238_Car3_3	45	Car3	21	Car3	4	L4_5_6_IT_Car3	1712	CCN202307220	CS20230722_CLUS_0002	CS20230722_SUPT_0001	CS20230722_SUBC_001	CS20230722_CLAS_01
130	3	0003 CLA-EPd-CTX Car3 Glut_1	1	CLA-EPd-CTX Car3 Glut_1	0001 CLA-EPd-CTX Car3 Glut_1	1	CLA-EPd-CTX Car3 Glut	001 CLA-EPd-CTX Car3 Glut	1	IT-ET Glut	01 IT-ET Glut	Pallium-Glut	TPE-AI mostly		Isocortex:0.9	SSs6a:0.11,TEa6a:0.1,AId6a:0.1,GU6a:0.08,TEa5:0.08,CLA:0.06,MOp6a:0.06,AUDv6a:0.05,AUDv5:0.04,VISC6a:0.04,SSp-m6a:0.02,ECT5:0.02,TEa4:0.02,ECT6a:0.02,AId5:0.01	887	11329	0	0.44	0.56		0.04	0.96	Glut	Slc17a7:9.45,Slc17a6:6.26	Glut	Cck:9.6	Car3,Satb2,Ccbe1	Smoc2,Col24a1,Cntnap3,Ccbe1	Satb2,Zfhx4,Ovol2,Nr2f2,Rarb,Zfpm2	Ccbe1	237	237_Car3_1	45	Car3	21	Car3	4	L4_5_6_IT_Car3	9576	CCN202307220	CS20230722_CLUS_0003	CS20230722_SUPT_0001	CS20230722_SUBC_001	CS20230722_CLAS_01
143	4	0004 CLA-EPd-CTX Car3 Glut_1	1	CLA-EPd-CTX Car3 Glut_1	0001 CLA-EPd-CTX Car3 Glut_1	1	CLA-EPd-CTX Car3 Glut	001 CLA-EPd-CTX Car3 Glut	1	IT-ET Glut	01 IT-ET Glut	Pallium-Glut	iCTX		Isocortex:0.96	SSs6a:0.23,SSs5:0.09,SSp-bfd6a:0.06,SSp-n6a:0.04,AId6a:0.04,SSp-bfd5:0.04,SSp-m6a:0.04,AUDp5:0.03,AUDv5:0.03,MOp6a:0.03,MOs6a:0.02,AUDv4:0.02,CLA:0.02,AUDd5:0.02,TEa5:0.02,AUDd6a:0.02,VISl5:0.01,SSs4:0.01,AUDp4:0.01,VISp5:0.01,scwm:0.01,SSp-m5:0.01	705	8629	0	0.46	0.54		0.04	0.96	Glut	Slc17a7:9.48,Slc17a6:6.21,Aldh1a1:5.03	Glut	Cck:9.9,Cartpt:5.6,Nmb:3.9	Car3,Rxfp1,Tspan11	Col24a1,Igfbp6,Rspo1,Synpr,Rorb	Satb2,Maf,Nr4a2,Nr2f2,Ovol2,Zfhx4	Tspan11	236	236_Car3	45	Car3	21	Car3	4	L4_5_6_IT_Car3	7469	CCN202307220	CS20230722_CLUS_0004	CS20230722_SUPT_0001	CS20230722_SUBC_001	CS20230722_CLAS_01
131	5	0005 CLA-EPd-CTX Car3 Glut_2	2	CLA-EPd-CTX Car3 Glut_2	0002 CLA-EPd-CTX Car3 Glut_2	1	CLA-EPd-CTX Car3 Glut	001 CLA-EPd-CTX Car3 Glut	1	IT-ET Glut	01 IT-ET Glut	Pallium-Glut	EPd		Isocortex:0.56,CTXsp:0.31	EPd:0.2,CLA:0.11,AIp6a:0.06,AId6a:0.06,PIR:0.05,SSs6a:0.05,TEa6a:0.04,AIp5:0.04,VISC6a:0.04,TEa5:0.03,ee:0.03,OLF:0.02,AIv5:0.02,GU6a:0.02,AIv6a:0.02,AUDv5:0.02	42	1014	0	0.65	0.35		0.01	0.99	Glut	Slc17a7:9.71,Slc17a6:4.48	Glut	Cck:8.6	Ccnb1,Gtf2a1l,Egr2	Egr2,Cbln1,Ccn4	Egr2,Onecut1,Tcf7l1	Egr2	238	238_Car3_4	45	Car3	21	Car3	4	L4_5_6_IT_Car3	360	CCN202307220	CS20230722_CLUS_0005	CS20230722_SUPT_0002	CS20230722_SUBC_001	CS20230722_CLAS_01
116	6	0006 IT EP-CLA Glut_1	3	IT EP-CLA Glut_1	0003 IT EP-CLA Glut_1	2	IT EP-CLA Glut	002 IT EP-CLA Glut	1	IT-ET Glut	01 IT-ET Glut	Pallium-Glut	CLA-AI?		Isocortex:0.73,CTXsp:0.14	CLA:0.12,VISC6a:0.1,GU6a:0.1,ECT6a:0.06,SSs6a:0.06,AIp6a:0.06,AId6a:0.05,TEa6a:0.05,ec:0.05,ECT6b:0.02,VISC6b:0.02,amc:0.02,AUDv6a:0.02,ACAv5:0.02,AIp5:0.01,TEa6b:0.01,AIp6b:0.01,EPd:0.01	727	1921	0	0.46	0.54		0.1	0.9	Glut	Slc17a7:9.67	Glut	Cck:9.4,Npy:4.8	Alkal1,C1ql3,Tpbgl,Grin2b	Osr1,C1ql3,Ccdc3,Drd2,Cnih3,Adamts2,Plpp4,Nr4a2	Osr1,Satb2,Hopx,Foxo1,Tox,Nr4a2	Alkal1,Plpp4	226	226_L6 IT CTX_2	41	Penk	19	L6 IT CTX	4	L4_5_6_IT_Car3	1283	CCN202307220	CS20230722_CLUS_0006	CS20230722_SUPT_0003	CS20230722_SUBC_002	CS20230722_CLAS_01
120	7	0007 IT EP-CLA Glut_1	3	IT EP-CLA Glut_1	0003 IT EP-CLA Glut_1	2	IT EP-CLA Glut	002 IT EP-CLA Glut	1	IT-ET Glut	01 IT-ET Glut	Pallium-Glut	EPd		CTXsp:0.6,Isocortex:0.29	EPd:0.39,CLA:0.21,AIp6a:0.1,VISC6a:0.07,GU6a:0.04	4866	4815	0	0.55	0.45		0.12	0.88	Glut	Slc17a7:9.45	Glut	Cck:9	Tll2,Slc17a7,Scube2,Npsr1	Osr1,Npsr1,Foxo1,Dchs2,Oprk1	Osr1,Satb2,Foxo1,Id4,Lin28b,Tox	Scube2,Chrdl1	225	225_L6 IT CTX_1	41	Penk	19	L6 IT CTX	4	L4_5_6_IT_Car3	955	CCN202307220	CS20230722_CLUS_0007	CS20230722_SUPT_0003	CS20230722_SUBC_002	CS20230722_CLAS_01
121	8	0008 IT EP-CLA Glut_1	3	IT EP-CLA Glut_1	0003 IT EP-CLA Glut_1	2	IT EP-CLA Glut	002 IT EP-CLA Glut	1	IT-ET Glut	01 IT-ET Glut	Pallium-Glut	CLA-EPd an		Isocortex:0.68,CTXsp:0.27	CLA:0.25,AId6a:0.12,GU6a:0.08,VISC6a:0.05,SSs6a:0.05,AIv5:0.03,MOp6a:0.03,AIv6a:0.03,AIp6a:0.02,ORBl5:0.02,PL6a:0.02,EPd:0.02,ORBm6a:0.01,ACAd6a:0.01,ACAv6a:0.01,CP:0.01,OLF:0.01,SSs6b:0.01,ORBvl5:0.01,TEa6a:0.01,VISC6b:0.01	850	1622	0	0.51	0.49		0.09	0.91	Glut	Slc17a7:9.78	Glut	Cck:9.4	Lipg,Satb2,Spag16,Tpbg	Ccn3,Slc7a11,Gpr88,Nptx2,Chst9,Tox	Satb2,Pparg,Esr1,Ovol2,Fos,Tox3	Lipg,Serinc2,Csrnp1,Klf5	224	224_L6 IT CTX_1	41	Penk	19	L6 IT CTX	4	L4_5_6_IT_Car3	793	CCN202307220	CS20230722_CLUS_0008	CS20230722_SUPT_0003	CS20230722_SUBC_002	CS20230722_CLAS_01
122	9	0009 IT EP-CLA Glut_1	3	IT EP-CLA Glut_1	0003 IT EP-CLA Glut_1	2	IT EP-CLA Glut	002 IT EP-CLA Glut	1	IT-ET Glut	01 IT-ET Glut	Pallium-Glut	EPd an		CTXsp:0.43,Isocortex:0.33,OLF:0.23	CLA:0.27,OLF:0.19,EPd:0.16,AIv6a:0.08,AIv5:0.08,AId6a:0.05	539	1628	0	0.55	0.45		0.04	0.96	Glut	Slc17a7:10.25	Glut	Cck:9.6	Cwh43,Npsr1,Ccnb1,Col19a1	Npsr1,Slc17a7,Kazald1,Chst9,Rorb,Vwc2l	Satb2,Elk3,Foxo6,Rorb,Tox3,Meis2	Rnf152,Tll2,Rorb	224	224_L6 IT CTX_2	41	Penk	19	L6 IT CTX	4	L4_5_6_IT_Car3	273	CCN202307220	CS20230722_CLUS_0009	CS20230722_SUPT_0003	CS20230722_SUBC_002	CS20230722_CLAS_01
125	10	0010 IT EP-CLA Glut_1	3	IT EP-CLA Glut_1	0003 IT EP-CLA Glut_1	2	IT EP-CLA Glut	002 IT EP-CLA Glut	1	IT-ET Glut	01 IT-ET Glut	Pallium-Glut	EPd	close to Car3	Isocortex:0.5,CTXsp:0.38	EPd:0.19,CLA:0.18,AId6a:0.07,GU6a:0.06,AIp6a:0.05,PIR:0.05,AIv5:0.04,VISC6a:0.04,AIp5:0.03,AIv6a:0.03,OLF:0.03,MOp6a:0.03	77	364	0	0.64	0.36		0.02	0.98	Glut	Slc17a7:9.94	Glut	Cck:9.2	Osr1,Lcp1,Lepr,Vwc2l	Osr1,Kcnip1,Cntnap3,Shisa6,Vwc2l	Osr1,Satb2,Nr2f2,Pou6f2,Tshz1,Stat5b	Lepr	238	238_Car3_1	45	Car3	21	Car3	4	L4_5_6_IT_Car3	80	CCN202307220	CS20230722_CLUS_0010	CS20230722_SUPT_0003	CS20230722_SUBC_002	CS20230722_CLAS_01
126	11	0011 IT EP-CLA Glut_1	3	IT EP-CLA Glut_1	0003 IT EP-CLA Glut_1	2	IT EP-CLA Glut	002 IT EP-CLA Glut	1	IT-ET Glut	01 IT-ET Glut	Pallium-Glut	CLA		Isocortex:0.48,CTXsp:0.47	CLA:0.46,GU6a:0.1,AId6a:0.09,AIv5:0.06,AIp6a:0.05,VISC6a:0.04	651	868	0	0.5	0.5		0.1	0.9	Glut	Slc17a7:9.96	Glut	Cck:9.7	Osr1,Satb2,Zfhx4,Lpl	Osr1,C1ql3,Zfhx4,Vwc2l,Lpl,Rgs6	Osr1,Satb2,Zfhx4,Nr2f2	Zfhx4,Lpl	225	225_L6 IT CTX_2	41	Penk	19	L6 IT CTX	4	L4_5_6_IT_Car3	428	CCN202307220	CS20230722_CLUS_0011	CS20230722_SUPT_0003	CS20230722_SUBC_002	CS20230722_CLAS_01
127	12	0012 IT EP-CLA Glut_1	3	IT EP-CLA Glut_1	0003 IT EP-CLA Glut_1	2	IT EP-CLA Glut	002 IT EP-CLA Glut	1	IT-ET Glut	01 IT-ET Glut	Pallium-Glut	CLA-iCTX		Isocortex:0.85	SSs6a:0.13,GU6a:0.12,MOp6a:0.1,CLA:0.09,AId6a:0.09,VISC6a:0.06,MOs6a:0.03,SSp-m6a:0.03,AIp6a:0.03,scwm:0.02,SSs6b:0.02,AIp5:0.02,TEa5:0.01,AUDv5:0.01,AUDv6a:0.01,PL6a:0.01	155	835	0	0.46	0.54		0.04	0.96	Glut	Slc17a7:9.9	Glut	Cck:10.1	Osr1,Rab38,Serpina3n	Osr1,Oprk1,Zfhx4,Adamts2,Rxfp1	Osr1,Ovol2,Zfhx4,Bhlhe22,Pou6f2	Ctsc,Rab38	225	225_L6 IT CTX_3	41	Penk	19	L6 IT CTX	4	L4_5_6_IT_Car3	638	CCN202307220	CS20230722_CLUS_0012	CS20230722_SUPT_0003	CS20230722_SUBC_002	CS20230722_CLAS_01
117	13	0013 IT EP-CLA Glut_2	4	IT EP-CLA Glut_2	0004 IT EP-CLA Glut_2	2	IT EP-CLA Glut	002 IT EP-CLA Glut	1	IT-ET Glut	01 IT-ET Glut	Pallium-Glut	EPd		CTXsp:0.56,Isocortex:0.29	EPd:0.5,AIp6a:0.08,VISC6a:0.06,ENTl6a:0.05,CLA:0.04,ec:0.04,ECT6a:0.03,VISC6b:0.03	56	266	0	0.55	0.45		0.07	0.93	Glut	Slc17a7:9.24	Glut	Cck:8.5,Adcyap1:4.3,Penk:4	Txk,Sfrp2	Ccn3,Piezo2,Col24a1,Adcyap1,Bmp3	Satb2,Hopx,Fezf2,Id4,Fosb,Nr2f2	Tacstd2,Sfrp2	233	233_L6 IT ENTl_1	44	Dlk1	20	L6 IT ENTl	4	L4_5_6_IT_Car3	94	CCN202307220	CS20230722_CLUS_0013	CS20230722_SUPT_0004	CS20230722_SUBC_002	CS20230722_CLAS_01
118	14	0014 IT EP-CLA Glut_2	4	IT EP-CLA Glut_2	0004 IT EP-CLA Glut_2	2	IT EP-CLA Glut	002 IT EP-CLA Glut	1	IT-ET Glut	01 IT-ET Glut	Pallium-Glut	EPd-EPv po		CTXsp:0.36,RHP:0.36,Isocortex:0.15	EPd:0.32,ENTl6a:0.25,ENTl5:0.11,AIp6a:0.05,ECT6a:0.04,ec:0.04	136	713	0	0.51	0.49		0.07	0.93	Glut	Slc17a7:9.52	Glut	Cck:9.2	1700023F02Rik,Rab38,Chst9,Vmn2r87	Osr1,Dio3,Oprk1,Fibcd1	Osr1,Satb2,Rxrg,Bhlhe22,Nr2f2,Lin28b	Rab38,Zfp503	234	234_L6 IT ENTl	44	Dlk1	20	L6 IT ENTl	4	L4_5_6_IT_Car3	447	CCN202307220	CS20230722_CLUS_0014	CS20230722_SUPT_0004	CS20230722_SUBC_002	CS20230722_CLAS_01
119	15	0015 IT EP-CLA Glut_2	4	IT EP-CLA Glut_2	0004 IT EP-CLA Glut_2	2	IT EP-CLA Glut	002 IT EP-CLA Glut	1	IT-ET Glut	01 IT-ET Glut	Pallium-Glut	EPd-EPv po		CTXsp:0.35,RHP:0.32,Isocortex:0.21	EPd:0.32,ENTl6a:0.24,ENTl5:0.08,VISC6a:0.06,ec:0.06,ee:0.06	50	254	0	0.56	0.44		0.06	0.94	Glut	Slc17a7:9.54	Glut	Cck:9.2	Osr1,Onecut1,Egr2	Osr1,Dlk1,Egr2,Fibcd1	Osr1,Onecut1,Egr2	Onecut1,Egr2	235	235_L6 IT ENTl_1	44	Dlk1	20	L6 IT ENTl	4	L4_5_6_IT_Car3	163	CCN202307220	CS20230722_CLUS_0015	CS20230722_SUPT_0004	CS20230722_SUBC_002	CS20230722_CLAS_01
148	16	0016 IT EP-CLA Glut_2	4	IT EP-CLA Glut_2	0004 IT EP-CLA Glut_2	2	IT EP-CLA Glut	002 IT EP-CLA Glut	1	IT-ET Glut	01 IT-ET Glut	Pallium-Glut	EPv		OLF:0.45,CTXsp:0.34,Isocortex:0.14	EPd:0.24,AON:0.18,PIR:0.16,CLA:0.06,OLF:0.06,AIp6a:0.03,CTXsp:0.03,AIp5:0.02,TTd:0.02	160	280	0	0.51	0.49		0.08	0.92	Glut	Slc17a7:9.79	Glut	Cck:9.3,Adcyap1:5.7	Adgrd1,Npsr1,Egr2,Rorb	Ccn3,Npsr1,Egr2,Lpl,Adcyap1,Bcl11b	Satb2,Egr2,Rxrg,Rorb,Nr2f2,Pparg	Pim1,Rorb,Bcl11b	235	235_L6 IT ENTl_2	44	Dlk1	20	L6 IT ENTl	4	L4_5_6_IT_Car3	31	CCN202307220	CS20230722_CLUS_0016	CS20230722_SUPT_0004	CS20230722_SUBC_002	CS20230722_CLAS_01
149	17	0017 IT EP-CLA Glut_2	4	IT EP-CLA Glut_2	0004 IT EP-CLA Glut_2	2	IT EP-CLA Glut	002 IT EP-CLA Glut	1	IT-ET Glut	01 IT-ET Glut	Pallium-Glut	EPv		CTXsp:0.66,OLF:0.18	EPd:0.53,PIR:0.1,EPv:0.06,TR:0.05,CTXsp:0.04,CLA:0.03	702	816	0	0.56	0.44		0.1	0.9	Glut	Slc17a7:9.46	Glut	Cck:9,Adcyap1:4.2	Osr1,Npsr1,Rcan3,Tpbgl	Osr1,Npsr1,Tacr3,Tacr1,Adamts2	Osr1,Satb2,Tox2,Rorb,Zfp618,Lin28b	Tacr3,Tpbgl	233	233_L6 IT ENTl_2	44	Dlk1	20	L6 IT ENTl	4	L4_5_6_IT_Car3	111	CCN202307220	CS20230722_CLUS_0017	CS20230722_SUPT_0004	CS20230722_SUBC_002	CS20230722_CLAS_01
159	18	0018 IT EP-CLA Glut_3	5	IT EP-CLA Glut_3	0005 IT EP-CLA Glut_3	2	IT EP-CLA Glut	002 IT EP-CLA Glut	1	IT-ET Glut	01 IT-ET Glut	Pallium-Glut	EPv extension?		CTXsp:0.64,OLF:0.31	EPv:0.29,PIR:0.24,BMAa:0.19,BLAa:0.09	105	191	0	0.49	0.51		0.1	0.9	Glut	Slc17a7:9.61,Slc17a6:7.53,Gad2:4.32	Glut	Cck:8.9,Adcyap1:6.6	Lamc2,Col14a1,Olfm4,Zan	Rxfp1,Npsr1,Npy2r,Ebf1,Kcng1,Trpc7	Satb2,Sox6,Neurod2,Ebf1	Ebf1,Zan	213	213_L5 IT TPE-ENT_2	37	Dcn	18	L5 IT TPE-ENT	4	L4_5_6_IT_Car3	1	CCN202307220	CS20230722_CLUS_0018	CS20230722_SUPT_0005	CS20230722_SUBC_002	CS20230722_CLAS_01
160	19	0019 IT EP-CLA Glut_3	5	IT EP-CLA Glut_3	0005 IT EP-CLA Glut_3	2	IT EP-CLA Glut	002 IT EP-CLA Glut	1	IT-ET Glut	01 IT-ET Glut	Pallium-Glut	EPv extension?		OLF:0.54,CTXsp:0.4	PIR:0.49,EPv:0.17,EPd:0.16	175	236	0	0.59	0.41		0.1	0.9	Glut	Slc17a7:9.71,Slc17a6:5.93	Glut	Cck:9.4,Adcyap1:7	Bace2,Rxfp1,Krt17,Pparg	Rxfp1,Npsr1,Sox6,Pparg	Satb2,Sox6,Tbr1,Pparg,Barx2	Shisal2b,Pparg										CCN202307220	CS20230722_CLUS_0019	CS20230722_SUPT_0005	CS20230722_SUBC_002	CS20230722_CLAS_01
162	20	0020 IT EP-CLA Glut_3	5	IT EP-CLA Glut_3	0005 IT EP-CLA Glut_3	2	IT EP-CLA Glut	002 IT EP-CLA Glut	1	IT-ET Glut	01 IT-ET Glut	Pallium-Glut	EPv extension?		OLF:0.53,CTXsp:0.42	PIR:0.42,EPv:0.32,EPd:0.07	32	59	0	0.69	0.31		0.12	0.88	Glut	Slc17a7:9.71,Slc17a6:7.38,Gad2:4.69	Glut	Cck:9,Adcyap1:8.4	A830029E22Rik,Col14a1,Egr2	Rxfp1,Sox6,Egr2,Npsr1	Satb2,Sox6,Egr2	Cenpf,Egr2	212	212_L5 IT TPE-ENT_3	37	Dcn	18	L5 IT TPE-ENT	4	L4_5_6_IT_Car3	1	CCN202307220	CS20230722_CLUS_0020	CS20230722_SUPT_0005	CS20230722_SUBC_002	CS20230722_CLAS_01
123	21	0021 IT EP-CLA Glut_4	6	IT EP-CLA Glut_4	0006 IT EP-CLA Glut_4	2	IT EP-CLA Glut	002 IT EP-CLA Glut	1	IT-ET Glut	01 IT-ET Glut	Pallium-Glut	EPd an		OLF:0.56,CTXsp:0.26	PIR:0.27,OLF:0.26,EPd:0.24,ORBl2/3:0.08	145	173	0	0.61	0.39		0.07	0.93	Glut	Slc17a7:10.61	Glut	Cck:9.5	Blnk,Igf1,Medag,Ntn4	Npsr1,Igfbp6,Ighm,A830036E02Rik,Pdzrn3	Satb2,Rorb,Nr4a2,Elk3,L3mbtl4,Bcl11b	Ntn4	227	227_L6 IT CTX_1	41	Penk	19	L6 IT CTX	4	L4_5_6_IT_Car3	22	CCN202307220	CS20230722_CLUS_0021	CS20230722_SUPT_0006	CS20230722_SUBC_002	CS20230722_CLAS_01
124	22	0022 IT EP-CLA Glut_4	6	IT EP-CLA Glut_4	0006 IT EP-CLA Glut_4	2	IT EP-CLA Glut	002 IT EP-CLA Glut	1	IT-ET Glut	01 IT-ET Glut	Pallium-Glut	AON-DP		OLF:0.75,Isocortex:0.13	AON:0.38,OLF:0.22,PIR:0.09,EPd:0.08,DP:0.04	65	281	0	0.54	0.46		0.06	0.94	Glut	Slc17a7:10.5	Glut	Cck:9.4	Gm40518,Adamts4,Npsr1	Lsp1,Npsr1,Rspo2	Satb2,Elk3,Fezf2,Bcl6,Zfp941,Bcl11b	Gm40518	223	223_L6 IT CTX_2	43	Fst	19	L6 IT CTX	4	L4_5_6_IT_Car3	2	CCN202307220	CS20230722_CLUS_0022	CS20230722_SUPT_0006	CS20230722_SUBC_002	CS20230722_CLAS_01
97	23	0023 L5/6 IT TPE-ENT Glut_1	7	L5/6 IT TPE-ENT Glut_1	0007 L5/6 IT TPE-ENT Glut_1	3	L5/6 IT TPE-ENT Glut	003 L5/6 IT TPE-ENT Glut	1	IT-ET Glut	01 IT-ET Glut	Pallium-Glut	TPE-AI-PFC, BMA		Isocortex:0.73,CTXsp:0.14	AId5:0.06,ENTl5:0.06,AId2/3:0.05,MOs2/3:0.04,EPv:0.04,PL2/3:0.04,VISC5:0.04,PIR:0.03,ECT5:0.03,BLAv:0.03,AIp5:0.03,BLAa:0.03,ECT2/3:0.03,MOp5:0.03,AIp2/3:0.03,MOs5:0.02,TEa4:0.02,TEa5:0.02,MOp2/3:0.02,ORBm2/3:0.02,ILA2/3:0.01,GU4:0.01,VISC4:0.01,AIv5:0.01,PL5:0.01,PERI5:0.01,GU2/3:0.01,VISpor2/3:0.01,ACAd2/3:0.01,PERI2/3:0.01,ORBl5:0.01	101	716	0	0.36	0.64		0.06	0.94	Glut	Slc17a7:10.59	Glut	Cck:9.4	Gm39822,Trdn,Inhbb,Tmem40	Cyp26b1,Egln3,Rxfp1,Ccn3,Scn5a	Fezf2,L3mbtl4,Rxrg,Ovol2,Tox2,Rorb	Ndst4	191	191_L4/5 IT CTX_4	39	Slc22a4	16	L4/5 IT CTX	4	L4_5_6_IT_Car3	602	CCN202307220	CS20230722_CLUS_0023	CS20230722_SUPT_0007	CS20230722_SUBC_003	CS20230722_CLAS_01
115	24	0024 L5/6 IT TPE-ENT Glut_1	7	L5/6 IT TPE-ENT Glut_1	0007 L5/6 IT TPE-ENT Glut_1	3	L5/6 IT TPE-ENT Glut	003 L5/6 IT TPE-ENT Glut	1	IT-ET Glut	01 IT-ET Glut	Pallium-Glut	ENTl		RHP:0.63,Isocortex:0.18	ENTl5:0.35,ENTl6a:0.24,TR:0.07,ECT5:0.06,ECT6a:0.03,EPd:0.03,ec:0.03	49	702	0	0.47	0.53		0.03	0.97	Glut	Slc17a7:10.41	Glut	Cck:9	Ighg2c,Dcn,Satb2	Dcn,Arhgap25,Rorb,Tshz2	Fezf2,Rorb,Foxp2,Rxrg,Bhlhe22,Tshz2	Clrn1	210	210_L5 IT TPE-ENT	37	Dcn	18	L5 IT TPE-ENT	4	L4_5_6_IT_Car3	632	CCN202307220	CS20230722_CLUS_0024	CS20230722_SUPT_0007	CS20230722_SUBC_003	CS20230722_CLAS_01
165	25	0025 L5/6 IT TPE-ENT Glut_1	7	L5/6 IT TPE-ENT Glut_1	0007 L5/6 IT TPE-ENT Glut_1	3	L5/6 IT TPE-ENT Glut	003 L5/6 IT TPE-ENT Glut	1	IT-ET Glut	01 IT-ET Glut	Pallium-Glut	ENTl		RHP:0.67,Isocortex:0.33	ENTl5:0.47,ECT5:0.15,PERI5:0.1,ENTl3:0.09	70	442	0	0.45	0.55		0.05	0.95	Glut	Slc17a7:9.92	Glut	Cck:6.9	Dcn,Dkkl1,5830418P13Rik	Dcn,Cyp26b1,Rorb,Gpr88,Pparg	Ovol2,Nr2f2,Rorb,Pparg,Fezf2,Zfp467	Sfrp1	192	192_L4/5 IT CTX_7	26	Tshz2	16	L4/5 IT CTX	4	L4_5_6_IT_Car3	421	CCN202307220	CS20230722_CLUS_0025	CS20230722_SUPT_0007	CS20230722_SUBC_003	CS20230722_CLAS_01
111	26	0026 L5/6 IT TPE-ENT Glut_2	8	L5/6 IT TPE-ENT Glut_2	0008 L5/6 IT TPE-ENT Glut_2	3	L5/6 IT TPE-ENT Glut	003 L5/6 IT TPE-ENT Glut	1	IT-ET Glut	01 IT-ET Glut	Pallium-Glut	AI-TPE-VISpor-PL		Isocortex:0.9	TEa5:0.12,ECT5:0.09,VISC5:0.07,VISpor5:0.05,PL5:0.05,AUDv5:0.04,SSs5:0.03,AId5:0.03,AIp5:0.03,PL2/3:0.03,ENTm5:0.02,GU5:0.02,ENTl6a:0.02,ACAv5:0.02,TEa6a:0.02,VISpl5:0.02,ECT6a:0.02,ILA5:0.02,ORBm5:0.01,VISC6a:0.01,ENTl5:0.01,GU4:0.01,ORBm2/3:0.01,ILA2/3:0.01,AIv5:0.01,SSs6a:0.01,AId6a:0.01,PL6a:0.01,PERI5:0.01	751	2624	0	0.37	0.63		0.11	0.89	Glut	Slc17a7:10.5	Glut	Cck:9.8	Prss22,Il1rapl2,Fgf11,Met	Ccn3,Cbln1,Met,Bmpr1b,Tafa1,Crym,Rprm,Trpc7	Satb2,Twist2,Fezf2,Rxrg,Rorb,Pou6f2	Cxcl12,Fezf2,Scml4	216	216_L5 IT TPE-ENT	37	Dcn	18	L5 IT TPE-ENT	4	L4_5_6_IT_Car3	2378	CCN202307220	CS20230722_CLUS_0026	CS20230722_SUPT_0008	CS20230722_SUBC_003	CS20230722_CLAS_01
147	27	0027 L5/6 IT TPE-ENT Glut_2	8	L5/6 IT TPE-ENT Glut_2	0008 L5/6 IT TPE-ENT Glut_2	3	L5/6 IT TPE-ENT Glut	003 L5/6 IT TPE-ENT Glut	1	IT-ET Glut	01 IT-ET Glut	Pallium-Glut	ENTl		RHP:0.64,Isocortex:0.33	ENTl5:0.32,ENTl6a:0.11,ENTm5:0.08,TEa5:0.06,ENTm6:0.05,ECT5:0.05,PERI5:0.02,VISpor5:0.02,ENTl3:0.02,AUDv5:0.01,ECT2/3:0.01,VISpl5:0.01,PERI2/3:0.01	147	592	0	0.47	0.53		0.08	0.92	Glut	Slc17a7:9.95	Glut	Cck:9.1,Adcyap1:3.9	A830029E22Rik,Dcn,Adamts1,Fibcd1	Dcn,Rxfp1,Egr2,Fibcd1,Cbln1	Ovol2,Arid5a,Rorb,Rreb1,Esr1,Egr2	Tnfaip6,Fibcd1	212	212_L5 IT TPE-ENT_1	37	Dcn	18	L5 IT TPE-ENT	4	L4_5_6_IT_Car3	563	CCN202307220	CS20230722_CLUS_0027	CS20230722_SUPT_0008	CS20230722_SUBC_003	CS20230722_CLAS_01
158	28	0028 L5/6 IT TPE-ENT Glut_2	8	L5/6 IT TPE-ENT Glut_2	0008 L5/6 IT TPE-ENT Glut_2	3	L5/6 IT TPE-ENT Glut	003 L5/6 IT TPE-ENT Glut	1	IT-ET Glut	01 IT-ET Glut	Pallium-Glut	TPE po		Isocortex:0.82	TEa5:0.12,PL5:0.06,VISpor5:0.06,ECT5:0.06,ENTm5:0.06,ACAv5:0.05,ENTl6a:0.03,VISpl5:0.03,APr:0.03,ENTl5:0.02,PL2/3:0.02,PL6a:0.02,AUDv5:0.02,ORBm5:0.02,VISC5:0.02,VISli5:0.02,ACAd5:0.01,ACAd6a:0.01,ACAv6a:0.01,AId6a:0.01,AUDp5:0.01,ILA5:0.01,ORBvl5:0.01,SSs5:0.01,ORBm2/3:0.01,RSPd5:0.01,TEa6a:0.01,VISp5:0.01,ILA2/3:0.01,ORBm6a:0.01,VISpor2/3:0.01,AId5:0.01,AIp6a:0.01	66	483	0	0.45	0.55		0.06	0.94	Glut	Slc17a7:10.24	Glut	Cck:9.7,Adcyap1:5.6	Lipg,Lncbate10,Pamr1,Drd1	Rxfp1,Egr2,Kit,Wnt7b,Drd1,Lhx2,Shroom3	Ovol2,Egr2,Rxrg,Tox2,Fezf2,Lhx2	Lncbate10,Drd1	212	212_L5 IT TPE-ENT_2	37	Dcn	18	L5 IT TPE-ENT	4	L4_5_6_IT_Car3	434	CCN202307220	CS20230722_CLUS_0028	CS20230722_SUPT_0008	CS20230722_SUBC_003	CS20230722_CLAS_01
114	29	0029 L5/6 IT TPE-ENT Glut_3	9	L5/6 IT TPE-ENT Glut_3	0009 L5/6 IT TPE-ENT Glut_3	3	L5/6 IT TPE-ENT Glut	003 L5/6 IT TPE-ENT Glut	1	IT-ET Glut	01 IT-ET Glut	Pallium-Glut	AI-TPE		Isocortex:0.98	TEa5:0.11,GU5:0.1,SSs5:0.09,SSs6a:0.08,VISC5:0.07,TEa6a:0.05,VISC6a:0.04,AUDv5:0.04,ILA5:0.04,AId5:0.04,AId6a:0.04,AUDv6a:0.03,GU6a:0.03,AIp5:0.03,ECT5:0.02	388	2514	0	0.43	0.57		0.06	0.94	Glut	Slc17a7:9.79	Glut	Cck:9.7,Npy:3.9,Adcyap1:3.3	4930407I19Rik,Satb2,Crispld2,Chst9	Smoc2,Drd1,Galnt14,Npy2r,Fras1,Oprk1,Lpl	Satb2,Glis1,Ovol2,Esr1,Pou6f2,Pparg	Crispld2	222	222_L6 IT CTX	43	Fst	19	L6 IT CTX	4	L4_5_6_IT_Car3	2185	CCN202307220	CS20230722_CLUS_0029	CS20230722_SUPT_0009	CS20230722_SUBC_003	CS20230722_CLAS_01
145	30	0030 L5/6 IT TPE-ENT Glut_4	10	L5/6 IT TPE-ENT Glut_4	0010 L5/6 IT TPE-ENT Glut_4	3	L5/6 IT TPE-ENT Glut	003 L5/6 IT TPE-ENT Glut	1	IT-ET Glut	01 IT-ET Glut	Pallium-Glut	ENTl-ENTm po		RHP:0.85	ENTl5:0.31,ENTl6a:0.18,ENTm5:0.14,ENTm6:0.14,TEa5:0.04	229	1562	0	0.39	0.61		0.06	0.94	Glut	Slc17a7:9.92	Glut	Cck:9.2	Dcn,Prss22,Fibcd1,Kirrel3	Dcn,Rxfp1,Pou6f2,Fibcd1,C1ql3,Dach1	Satb2,Esr2,Fezf2,Foxp2,Esr1,Insm1	Pde11a,Stra6	213	213_L5 IT TPE-ENT_1	37	Dcn	18	L5 IT TPE-ENT	4	L4_5_6_IT_Car3	1461	CCN202307220	CS20230722_CLUS_0030	CS20230722_SUPT_0010	CS20230722_SUBC_003	CS20230722_CLAS_01
146	31	0031 L5/6 IT TPE-ENT Glut_5	11	L5/6 IT TPE-ENT Glut_5	0011 L5/6 IT TPE-ENT Glut_5	3	L5/6 IT TPE-ENT Glut	003 L5/6 IT TPE-ENT Glut	1	IT-ET Glut	01 IT-ET Glut	Pallium-Glut	RSPagl-VISpl		Isocortex:0.93	RSPagl2/3:0.21,VISpl2/3:0.15,VISpl5:0.14,RSPd2/3:0.08,RSPd5:0.07,VISpl1:0.06,ACAv5:0.05,RSPagl5:0.04	47	178	0	0.32	0.68		0.12	0.88	Glut	Slc17a7:9.73	Glut	Cck:9,Grp:4.1	Susd5,Met,Trhr,Grp	Met,Grp,Trhr,Pou6f2,Gda	Ovol2,L3mbtl4,Esr1,Foxp2,Tshz2,Klf5	Trhr	215	215_L5 IT TPE-ENT	37	Dcn	18	L5 IT TPE-ENT	4	L4_5_6_IT_Car3	163	CCN202307220	CS20230722_CLUS_0031	CS20230722_SUPT_0011	CS20230722_SUBC_003	CS20230722_CLAS_01
155	32	0032 L5/6 IT TPE-ENT Glut_6	12	L5/6 IT TPE-ENT Glut_6	0012 L5/6 IT TPE-ENT Glut_6	3	L5/6 IT TPE-ENT Glut	003 L5/6 IT TPE-ENT Glut	1	IT-ET Glut	01 IT-ET Glut	Pallium-Glut	PAR		RHP:1	PAR:0.38,PRE:0.38,SUB:0.15	20	173	0	0.52	0.48		0.04	0.96	Glut	Slc17a7:9.17	Glut	Cck:9.2	Osr1,Esr2,Cpm,Col5a2	Osr1,Tacr1,Tshz2	Osr1,Esr2,Tshz2,Tox	Col5a2	226	226_L6 IT CTX_3	41	Penk	19	L6 IT CTX	4	L4_5_6_IT_Car3	165	CCN202307220	CS20230722_CLUS_0032	CS20230722_SUPT_0012	CS20230722_SUBC_003	CS20230722_CLAS_01
101	33	0033 L6 IT CTX Glut_1	13	L6 IT CTX Glut_1	0013 L6 IT CTX Glut_1	4	L6 IT CTX Glut	004 L6 IT CTX Glut	1	IT-ET Glut	01 IT-ET Glut	Pallium-Glut	ACAv		Isocortex:0.97	ACAv5:0.34,ACAv6a:0.13,ACAd6a:0.09,RSPagl5:0.07,RSPd5:0.06,PL6a:0.05,ACAd5:0.05,PL5:0.04	170	967	0	0.51	0.49		0.09	0.91	Glut	Slc17a7:9.92	Glut	Cck:10	4933406J09Rik,Cntnap3,Dpp10,Osr1	Osr1,Cntnap3,Sv2b,Ramp3,Nptx2	Osr1,Satb2,Onecut2,Klf5,Pou6f2,Sall2	Cntnap3,Rftn1,Trbc2	228	228_L6 IT CTX_1	41	Penk	19	L6 IT CTX	4	L4_5_6_IT_Car3	949	CCN202307220	CS20230722_CLUS_0033	CS20230722_SUPT_0013	CS20230722_SUBC_004	CS20230722_CLAS_01
103	34	0034 L6 IT CTX Glut_1	13	L6 IT CTX Glut_1	0013 L6 IT CTX Glut_1	4	L6 IT CTX Glut	004 L6 IT CTX Glut	1	IT-ET Glut	01 IT-ET Glut	Pallium-Glut	PL-ACAv		Isocortex:0.95	ACAv5:0.17,PL6a:0.16,ACAv6a:0.1,ACAd6a:0.09,MOs6a:0.06,ILA6a:0.04,ILA5:0.04,PL5:0.03,RSPd6a:0.03,RSPv5:0.03,CLA:0.02,ORBm6a:0.02	975	3240	0	0.42	0.58		0.09	0.91	Glut	Slc17a7:9.6	Glut	Cck:9.6,Npy:6.5	Blnk,Alkal1,Ccdc3,Npy2r	Ccdc3,Osr1,Grik3,Ramp3,Rxfp1,Npy2r,Man1a	Osr1,Satb2,Foxo1,Tox,Ovol2,Tox3	Npy2r,Ccdc3,Rxfp1	226	226_L6 IT CTX_1	41	Penk	19	L6 IT CTX	4	L4_5_6_IT_Car3	3148	CCN202307220	CS20230722_CLUS_0034	CS20230722_SUPT_0013	CS20230722_SUBC_004	CS20230722_CLAS_01
104	35	0035 L6 IT CTX Glut_1	13	L6 IT CTX Glut_1	0013 L6 IT CTX Glut_1	4	L6 IT CTX Glut	004 L6 IT CTX Glut	1	IT-ET Glut	01 IT-ET Glut	Pallium-Glut	PL-ACAv		Isocortex:1	ACAv5:0.28,PL6a:0.18,PL5:0.12,ACAv6a:0.08,ACAd6a:0.07,RSPagl5:0.05,RSPv5:0.04	234	819	0	0.38	0.62		0.11	0.89	Glut	Slc17a7:9.83	Glut	Cck:9.7	Osr1,Rxfp1,Rab38,Ccdc3	Osr1,Rxfp1,Dmrt2,Sntg2,Parm1	Osr1,Dmrt2,Myt1l,Mef2c,Klf5	Rab38,Cpne7	228	228_L6 IT CTX_2	41	Penk	19	L6 IT CTX	4	L4_5_6_IT_Car3	801	CCN202307220	CS20230722_CLUS_0035	CS20230722_SUPT_0013	CS20230722_SUBC_004	CS20230722_CLAS_01
113	36	0036 L6 IT CTX Glut_1	13	L6 IT CTX Glut_1	0013 L6 IT CTX Glut_1	4	L6 IT CTX Glut	004 L6 IT CTX Glut	1	IT-ET Glut	01 IT-ET Glut	Pallium-Glut	AI-PL		Isocortex:0.83	AId6a:0.11,PL6a:0.1,SSs6a:0.1,GU6a:0.09,CLA:0.08,ACAd6a:0.06,MOp6a:0.06,MOs6a:0.05,ACAv6a:0.03,SSp-m6a:0.03,VISC6a:0.03,CP:0.02,fa:0.02,ILA5:0.01,ORBm6a:0.01,VISC6b:0.01	452	2485	0	0.4	0.6		0.06	0.94	Glut	Slc17a7:9.74	Glut	Cck:9.4,Npy:7	Blnk,S100a3,Cxcr4,Pcdh15	Osr1,Chrm2,Col27a1,Gfra1,Ccdc3,Syt17	Osr1,Satb2,Hopx,Tox,Mkx,Klf5	Col5a2,Igfn1	228	228_L6 IT CTX_3	41	Penk	19	L6 IT CTX	4	L4_5_6_IT_Car3	2153	CCN202307220	CS20230722_CLUS_0036	CS20230722_SUPT_0013	CS20230722_SUBC_004	CS20230722_CLAS_01
138	37	0037 L6 IT CTX Glut_1	13	L6 IT CTX Glut_1	0013 L6 IT CTX Glut_1	4	L6 IT CTX Glut	004 L6 IT CTX Glut	1	IT-ET Glut	01 IT-ET Glut	Pallium-Glut	VIS		Isocortex:0.94	VISp5:0.1,VISp6a:0.1,RSPd6a:0.05,AUDp6a:0.05,RSPd5:0.05,VISpor5:0.04,TEa5:0.04,VISpl5:0.04,RSPagl5:0.03,TEa6a:0.03,AUDv6a:0.03,APr:0.03,RSPagl6a:0.03,AUDp5:0.03,AUDv5:0.03,VISl6a:0.02,SSs6a:0.02,VISpor6a:0.02,AUDd6a:0.02,VISl5:0.01,VISli5:0.01,SSp-bfd6a:0.01,VISpl6a:0.01	1797	7762	0	0.35	0.65		0.09	0.91	Glut	Slc17a7:9.81	Glut	Cck:10.1	Osr1,Il1rapl2,Met,Arhgap25	Osr1,C1ql3,Met,Sv2b,Arhgap25,Adamts2	Osr1,Satb2,Lhx2,Pou6f2,Etv1,Esr1	Col23a1,Rhbdl3,Chn2	223	223_L6 IT CTX_4	43	Fst	19	L6 IT CTX	4	L4_5_6_IT_Car3	7547	CCN202307220	CS20230722_CLUS_0037	CS20230722_SUPT_0013	CS20230722_SUBC_004	CS20230722_CLAS_01
105	38	0038 L6 IT CTX Glut_2	14	L6 IT CTX Glut_2	0014 L6 IT CTX Glut_2	4	L6 IT CTX Glut	004 L6 IT CTX Glut	1	IT-ET Glut	01 IT-ET Glut	Pallium-Glut	ORB		Isocortex:0.86	ORBl6a:0.15,ORBvl6a:0.12,ORBm6a:0.1,fa:0.09,AId6a:0.08,ORBl5:0.06,ORBl6b:0.03,ORBl2/3:0.03,MOs6a:0.03,ORBvl5:0.02,PL6a:0.02,scwm:0.02,MOp6a:0.02,VISp5:0.02,ORBm5:0.01,AId6b:0.01,CLA:0.01	285	3695	0	0.3	0.7		0.03	0.97	Glut	Slc17a7:10.21	Glut	Cck:10.2	Colq,Egr3,Penk,Trbc2	Serpinb8,Ighm,C1ql3,Fign,Arhgap25,Penk,Slc17a7	Ovol2,Zfhx4,Satb2,Foxo6,Pou6f2,Bcl11b	Fign,Penk	209	209_L5/6 IT CTX	41	Penk	17	L5 IT CTX	4	L4_5_6_IT_Car3	3488	CCN202307220	CS20230722_CLUS_0038	CS20230722_SUPT_0014	CS20230722_SUBC_004	CS20230722_CLAS_01
108	39	0039 L6 IT CTX Glut_2	14	L6 IT CTX Glut_2	0014 L6 IT CTX Glut_2	4	L6 IT CTX Glut	004 L6 IT CTX Glut	1	IT-ET Glut	01 IT-ET Glut	Pallium-Glut	MO-SS		Isocortex:1	MOp5:0.11,SSp-m5:0.11,SSp-bfd5:0.08,MOp2/3:0.07,SSp-ul5:0.06,SSs5:0.06,MOs5:0.05,MOs2/3:0.05,SSp-n5:0.03,SSp-ll5:0.03,SSp-m6a:0.02,VISp5:0.02,SSp-un5:0.02,SSp-bfd6a:0.02,SSp-m2/3:0.01,SSp-bfd2/3:0.01,SSp-n6a:0.01,ORBl6a:0.01,SSp-ul2/3:0.01,SSs6a:0.01	175	1124	0	0.42	0.58		0.03	0.97	Glut	Slc17a7:9.5	Glut	Cck:11.1	Hspb3,Robo3,Cryab,Rspo1	Igfbp6,Rspo1,Igfbp4,Cbln4,Kazald1,Cbln2,Stxbp6,Galnt14	Ovol2,Maf,Onecut2,Rorb,E2f1,Cux2	Rspo1	204	204_L5/6 IT CTX_2	40	Arhgap25	17	L5 IT CTX	4	L4_5_6_IT_Car3	986	CCN202307220	CS20230722_CLUS_0039	CS20230722_SUPT_0014	CS20230722_SUBC_004	CS20230722_CLAS_01
139	40	0040 L6 IT CTX Glut_2	14	L6 IT CTX Glut_2	0014 L6 IT CTX Glut_2	4	L6 IT CTX Glut	004 L6 IT CTX Glut	1	IT-ET Glut	01 IT-ET Glut	Pallium-Glut	iCTX		Isocortex:0.95	MOp6a:0.17,MOs6a:0.15,SSp-m6a:0.09,SSs6a:0.04,SSp-ul6a:0.04,SSp-bfd6a:0.03,ACAd6a:0.03,SSp-n6a:0.03,SSp-ll6a:0.02,PL6a:0.02,VISp5:0.02,AId6a:0.02,fa:0.02,MOs5:0.02,scwm:0.02,RSPd6a:0.01,RSPagl6a:0.01,VISp6a:0.01,SSp-un6a:0.01,RSPd5:0.01,VISa6a:0.01,SSs6b:0.01,RSPagl5:0.01,AUDp5:0.01,RSPv6a:0.01	653	5009	0	0.26	0.74		0.01	0.99	Glut	Slc17a7:9.83	Glut	Cck:9.8	Blnk,Sulf1,Cryab,Slc30a3	Igfbp6,Lpar1,Bmpr1b,Cd34,Megf11,Galnt14,Pou6f2,Syndig1,Spon1,Cdh9,Rspo2,Sema3e	Satb2,Pparg,Pou6f2,Bcl11b,Zeb2,Neurod6	Inpp4b,Pou6f2,Fmn1	227	227_L6 IT CTX_4	41	Penk	19	L6 IT CTX	4	L4_5_6_IT_Car3	4259	CCN202307220	CS20230722_CLUS_0040	CS20230722_SUPT_0014	CS20230722_SUBC_004	CS20230722_CLAS_01
140	41	0041 L6 IT CTX Glut_2	14	L6 IT CTX Glut_2	0014 L6 IT CTX Glut_2	4	L6 IT CTX Glut	004 L6 IT CTX Glut	1	IT-ET Glut	01 IT-ET Glut	Pallium-Glut	iCTX		Isocortex:0.95	VISp5:0.11,MOs6a:0.1,MOp6a:0.1,SSp-m6a:0.07,SSp-bfd6a:0.05,VISp6a:0.04,SSp-ul6a:0.03,ACAd6a:0.03,SSs6a:0.03,VISl5:0.02,fa:0.02,SSp-n6a:0.02,SSp-ll6a:0.02,RSPd6a:0.02,RSPd5:0.02,RSPagl6a:0.02,MOs5:0.01,PL6a:0.01,ORBvl6a:0.01,RSPagl5:0.01,VISa6a:0.01,SSp-un6a:0.01,ORBm6a:0.01,RSPv5:0.01,VISpm5:0.01,CP:0.01,VISl6a:0.01,RSPv6a:0.01	10212	18247	0	0.37	0.63		0.06	0.94	Glut	Slc17a7:9.83	Glut	Cck:10.3	Osr1,Satb2,Ighm,Chn2	Osr1,C1ql3,Ighm,Sv2b,Chn2,Syt10	Osr1,Satb2,Pou3f3,Pou6f2,Meis2,Esrrg	Ighm,Whrn,Pdia5,Pou6f2,Rgs8	227	227_L6 IT CTX_5	41	Penk	19	L6 IT CTX	4	L4_5_6_IT_Car3	17859	CCN202307220	CS20230722_CLUS_0041	CS20230722_SUPT_0014	CS20230722_SUBC_004	CS20230722_CLAS_01
141	42	0042 L6 IT CTX Glut_2	14	L6 IT CTX Glut_2	0014 L6 IT CTX Glut_2	4	L6 IT CTX Glut	004 L6 IT CTX Glut	1	IT-ET Glut	01 IT-ET Glut	Pallium-Glut	MO-SS		Isocortex:1	MOs5:0.28,MOp5:0.16,MOp6a:0.07,MOs6a:0.07,ACAd5:0.04,SSp-m6a:0.04,SSs6a:0.03,SSp-bfd6a:0.03,SSp-ul6a:0.02,SSp-ll6a:0.02,RSPd5:0.02,SSp-n6a:0.01,SSp-ul5:0.01	3663	2490	0	0.4	0.6		0.09	0.91	Glut	Slc17a7:9.9	Glut	Cck:10,Penk:3.2	Blnk,Ighm,Galnt14,Pou3f1	Igfbp6,Ighm,Pou3f1,Rgs6,Ccdc3,Pou6f2	Satb2,Onecut2,Pparg,Bcl11b,Tox,Pou6f2	Ighm,Pou3f1,Ccbe1,Pou6f2	208	208_L5/6 IT CTX	41	Penk	17	L5 IT CTX	4	L4_5_6_IT_Car3	2390	CCN202307220	CS20230722_CLUS_0042	CS20230722_SUPT_0014	CS20230722_SUBC_004	CS20230722_CLAS_01
142	43	0043 L6 IT CTX Glut_2	14	L6 IT CTX Glut_2	0014 L6 IT CTX Glut_2	4	L6 IT CTX Glut	004 L6 IT CTX Glut	1	IT-ET Glut	01 IT-ET Glut	Pallium-Glut	MO-SS		Isocortex:0.99	SSp-m6a:0.11,SSp-bfd6a:0.1,MOp5:0.07,SSp-ul6a:0.06,SSp-n6a:0.06,VISp5:0.05,SSs6a:0.04,SSp-m5:0.04,MOs5:0.04,MOp6a:0.04,SSp-ul5:0.03,SSp-ll6a:0.03,SSp-bfd5:0.02,SSs5:0.02,SSp-ll5:0.02,SSp-un6a:0.02,SSp-tr5:0.01,VISa5:0.01,MOs6a:0.01,RSPagl5:0.01	439	2737	0	0.49	0.51		0.01	0.99	Glut	Slc17a7:9.94	Glut	Cck:9.7	Gm11549,Ighm,C1ql3,Pld5	Arhgap25,Slc30a3,Ighm,Chrm3,Pou3f1,Chn2,Cbln4	Satb2,Pou6f2,Pparg,Bcl11b,Ovol2,Zeb2	Ighm,Pld5,Chn2,Pou3f1	227	227_L6 IT CTX_6	41	Penk	19	L6 IT CTX	4	L4_5_6_IT_Car3	2625	CCN202307220	CS20230722_CLUS_0043	CS20230722_SUPT_0014	CS20230722_SUBC_004	CS20230722_CLAS_01
106	44	0044 L6 IT CTX Glut_3	15	L6 IT CTX Glut_3	0015 L6 IT CTX Glut_3	4	L6 IT CTX Glut	004 L6 IT CTX Glut	1	IT-ET Glut	01 IT-ET Glut	Pallium-Glut	ORB-AI		Isocortex:0.98	ORBl5:0.11,ORBl6a:0.1,ORBvl5:0.09,ORBm5:0.08,AId6a:0.07,AId5:0.07,SSs5:0.06,AIv5:0.04,ORBm2/3:0.03,AUDv5:0.02,GU4:0.02,GU5:0.02,ORBvl6a:0.02,SSs4:0.02,ORBm6a:0.02,MOs6a:0.01,ORBl2/3:0.01,ORBvl2/3:0.01	419	1462	0	0.4	0.6		0.11	0.89	Glut	Slc17a7:10.05	Glut	Cck:9.8,Adcyap1:5.7	Dkkl1,Fst,Il1rapl2,Fign	Igfbp6,Gpx3,C1ql3,Cd24a,Fign,Adra1a	Ovol2,Rorb,Bcl6,Pou6f2,Zfhx4,Satb2	Igsf3	219	219_L6 IT CTX	42	Dnah14	19	L6 IT CTX	4	L4_5_6_IT_Car3	1361	CCN202307220	CS20230722_CLUS_0044	CS20230722_SUPT_0015	CS20230722_SUBC_004	CS20230722_CLAS_01
107	45	0045 L6 IT CTX Glut_3	15	L6 IT CTX Glut_3	0015 L6 IT CTX Glut_3	4	L6 IT CTX Glut	004 L6 IT CTX Glut	1	IT-ET Glut	01 IT-ET Glut	Pallium-Glut	AI-TPE-SSs-AUD		Isocortex:0.98	SSs5:0.13,AUDv5:0.07,TEa5:0.06,SSs6a:0.06,AUDp5:0.06,GU5:0.04,VISC5:0.04,VISpor5:0.04,VISp5:0.03,AId6a:0.02,AUDpo5:0.02,SSs4:0.02,PL5:0.02,GU4:0.02,ACAv5:0.02,VISli5:0.02,SSp-m5:0.02,MOp5:0.01,AId5:0.01,PL6a:0.01,VISl5:0.01,AIv5:0.01,AUDd5:0.01,MOp6a:0.01,ORBm6a:0.01,MOs1:0.01,VISam5:0.01,AId2/3:0.01	160	1727	0	0.46	0.54		0.04	0.96	Glut	Slc17a7:10.34	Glut	Cck:10.2	Prss22,Fst,Drd1,BC006965	Met,Smoc2,Lpar1,Cntnap3,Slc30a3,Pparg,Medag	Ovol2,Lhx2,Pou6f2,Bcl11b,Zbtb7c,Pparg	BC006965,Ptpru,Fst,Rspo2	223	223_L6 IT CTX_1	43	Fst	19	L6 IT CTX	4	L4_5_6_IT_Car3	1536	CCN202307220	CS20230722_CLUS_0045	CS20230722_SUPT_0015	CS20230722_SUBC_004	CS20230722_CLAS_01
132	46	0046 L6 IT CTX Glut_3	15	L6 IT CTX Glut_3	0015 L6 IT CTX Glut_3	4	L6 IT CTX Glut	004 L6 IT CTX Glut	1	IT-ET Glut	01 IT-ET Glut	Pallium-Glut	SS		Isocortex:0.99	SSs5:0.15,SSp-m5:0.11,SSp-bfd6a:0.1,SSp-m6a:0.07,SSs6a:0.07,SSp-bfd5:0.05,SSp-n6a:0.05,VISp5:0.04,SSp-ul5:0.04,AUDp5:0.03,SSp-ul6a:0.03,SSp-n5:0.02,MOp5:0.02,SSp-ll5:0.02,AUDd5:0.02,SSp-ll6a:0.02	576	4237	0	0.43	0.57		0.03	0.97	Glut	Slc17a7:9.92	Glut	Cck:9.6,Adcyap1:4	Fst,Satb2,Lgr5,Adcyap1	Met,Hgf,Sema3e,Pou6f2,Pou3f1,Kcng1,Cntn6,Pparg	Satb2,Lhx2,Pou6f2,Bcl6,Zfp57,Pou3f3	Lgr5,Adcyap1,Lamp5,Pparg	218	218_L6 IT CTX	42	Dnah14	19	L6 IT CTX	4	L4_5_6_IT_Car3	3671	CCN202307220	CS20230722_CLUS_0046	CS20230722_SUPT_0015	CS20230722_SUBC_004	CS20230722_CLAS_01
133	47	0047 L6 IT CTX Glut_3	15	L6 IT CTX Glut_3	0015 L6 IT CTX Glut_3	4	L6 IT CTX Glut	004 L6 IT CTX Glut	1	IT-ET Glut	01 IT-ET Glut	Pallium-Glut	SS		Isocortex:1	SSs5:0.09,SSp-m6a:0.08,SSp-bfd6a:0.08,SSp-m5:0.07,MOs2/3:0.06,SSs6a:0.06,SSp-ul6a:0.04,SSp-ul5:0.04,SSp-n6a:0.04,SSp-bfd5:0.04,MOp5:0.03,MOp6a:0.03,SSp-ll5:0.03,MOp2/3:0.03,MOs1:0.03,SSp-ll6a:0.02,AUDp5:0.02,SSp-un6a:0.02	238	1750	0	0.43	0.57		0.03	0.97	Glut	Slc17a7:9.74	Glut	Cck:9.6	Prss22,Pou3f1,Pld5,Met	Cd34,Lypd6,Pou3f1,Met,Tmem215,Slc17a7,Gpr88	Ovol2,Maf,Pou6f2,Bcl6,Lhx2,Zfp831	Gpr88,Tmem215	204	204_L5/6 IT CTX_3	40	Arhgap25	17	L5 IT CTX	4	L4_5_6_IT_Car3	1505	CCN202307220	CS20230722_CLUS_0047	CS20230722_SUPT_0015	CS20230722_SUBC_004	CS20230722_CLAS_01
134	48	0048 L6 IT CTX Glut_3	15	L6 IT CTX Glut_3	0015 L6 IT CTX Glut_3	4	L6 IT CTX Glut	004 L6 IT CTX Glut	1	IT-ET Glut	01 IT-ET Glut	Pallium-Glut	MO-SS		Isocortex:0.99	MOp6a:0.27,SSp-m6a:0.11,SSp-bfd6a:0.08,SSp-ul6a:0.06,SSp-ll6a:0.06,MOp5:0.05,MOs6a:0.04,SSs6a:0.04,SSp-n6a:0.03,VISp5:0.03,SSp-un6a:0.02,SSp-tr6a:0.02	1455	2929	0	0.35	0.65		0.02	0.98	Glut	Slc17a7:9.6	Glut	Cck:10.6	Fst,Satb2,Lgr5,Plekha2	Igfbp6,Met,Lpar1,Pou3f1,Bmpr1b,Adamts2,Pparg	Satb2,Pparg,Pou6f2,Bcl6,Zeb2,Bcl11b	Lgr5,Plekha2	223	223_L6 IT CTX_3	43	Fst	19	L6 IT CTX	4	L4_5_6_IT_Car3	2712	CCN202307220	CS20230722_CLUS_0048	CS20230722_SUPT_0015	CS20230722_SUBC_004	CS20230722_CLAS_01
112	49	0049 L6 IT CTX Glut_4	16	L6 IT CTX Glut_4	0016 L6 IT CTX Glut_4	4	L6 IT CTX Glut	004 L6 IT CTX Glut	1	IT-ET Glut	01 IT-ET Glut	Pallium-Glut	PL-ILA		Isocortex:0.94	ACAv5:0.12,PL5:0.09,ILA5:0.08,GU5:0.05,TEa5:0.05,AUDv5:0.04,ORBm5:0.04,PL6a:0.04,SSs6a:0.04,TEa6a:0.03,AId5:0.02,AId6a:0.02,AIv5:0.02,VISpor5:0.02,ACAv2/3:0.02,SSs5:0.02,VISC6a:0.02,ACAv6a:0.01,APr:0.01,ECT5:0.01,ECT6a:0.01,ILA2/3:0.01	214	1528	0	0.44	0.56		0.06	0.94	Glut	Slc17a7:9.71	Glut	Cck:9.8,Adcyap1:5.5,Npy:4,Penk:3.4	Ptgs2,Rrad,Npy2r,Drd1	Igfbp6,Slc7a11,Npy2r,Nptx2,Lancl3,Bmpr1b	Ovol2,Egr2,Esr1,Satb2,Bcl6,Nfil3	Rrad,Ptgs2	230	230_L6 IT CTX	41	Penk	19	L6 IT CTX	4	L4_5_6_IT_Car3	1417	CCN202307220	CS20230722_CLUS_0049	CS20230722_SUPT_0016	CS20230722_SUBC_004	CS20230722_CLAS_01
135	50	0050 L6 IT CTX Glut_4	16	L6 IT CTX Glut_4	0016 L6 IT CTX Glut_4	4	L6 IT CTX Glut	004 L6 IT CTX Glut	1	IT-ET Glut	01 IT-ET Glut	Pallium-Glut	VIS		Isocortex:0.97	VISp5:0.19,VISp6a:0.11,SSs6a:0.08,SSp-bfd6a:0.04,AUDd6a:0.04,AUDp5:0.04,AUDp6a:0.04,RSPd5:0.03,VISa6a:0.03,VISl5:0.03,VISrl6a:0.03,AUDv6a:0.02,RSPagl5:0.02,VISpor5:0.02,VISam6a:0.02,VISli5:0.02,VISpm5:0.02,RSPagl6a:0.02,RSPd6a:0.02	161	5205	0	0.25	0.75		0	1	Glut	Slc17a7:9.77	Glut	Cck:9.9,Adcyap1:3.2	Osr1,Met,Gm5820,1700023F02Rik	Osr1,Met,Chn2,Adcyap1,Drd1,Bmp3	Osr1,Zbtb7c,Ovol2,Lhx2,Pou6f2	Cplx3,Igfn1,Osr1,Sh2d4b	227	227_L6 IT CTX_2	41	Penk	19	L6 IT CTX	4	L4_5_6_IT_Car3	4950	CCN202307220	CS20230722_CLUS_0050	CS20230722_SUPT_0016	CS20230722_SUBC_004	CS20230722_CLAS_01
136	51	0051 L6 IT CTX Glut_4	16	L6 IT CTX Glut_4	0016 L6 IT CTX Glut_4	4	L6 IT CTX Glut	004 L6 IT CTX Glut	1	IT-ET Glut	01 IT-ET Glut	Pallium-Glut	VIS		Isocortex:0.98	VISp5:0.32,VISp6a:0.06,AUDp5:0.05,VISl5:0.05,SSp-bfd6a:0.05,SSs6a:0.04,AUDd6a:0.04,AUDp6a:0.04,RSPd5:0.04,SSs5:0.04,VISam5:0.03,VISli5:0.03,AUDv5:0.02,TEa5:0.02,AUDpo5:0.02	186	1468	0	0.32	0.68		0.02	0.98	Glut	Slc17a7:9.73	Glut	Cck:9.7,Adcyap1:4.2	A830029E22Rik,Tnfaip6,Il1rapl2,Fst	Egr2,Col18a1,C1ql3,Ror1,Cd24a	Egr2,Pou6f2,Ascl1,Bcl6,Zfp57,Neurod1	Tnfaip6,Col18a1	220	220_L6 IT CTX	42	Dnah14	19	L6 IT CTX	4	L4_5_6_IT_Car3	1364	CCN202307220	CS20230722_CLUS_0051	CS20230722_SUPT_0016	CS20230722_SUBC_004	CS20230722_CLAS_01
137	52	0052 L6 IT CTX Glut_4	16	L6 IT CTX Glut_4	0016 L6 IT CTX Glut_4	4	L6 IT CTX Glut	004 L6 IT CTX Glut	1	IT-ET Glut	01 IT-ET Glut	Pallium-Glut	VIS		Isocortex:0.96	VISp5:0.28,VISp6a:0.12,VISl5:0.05,SSp-bfd6a:0.04,RSPd5:0.04,RSPagl5:0.04,RSPd6a:0.03,VISpm5:0.03,RSPagl6a:0.02,MOp6a:0.02,VISrl6a:0.02,MOs6a:0.02,VISl6a:0.02,SSs6a:0.02,ACAd6a:0.01,VISpor5:0.01,AUDp5:0.01,VISa6a:0.01,VISli5:0.01,VISam5:0.01	484	9361	0	0.28	0.72		0.01	0.99	Glut	Slc17a7:9.71	Glut	Cck:10	Adgrd1,1700023F02Rik,Tnfaip6,Lrrc55	Egr2,Bmp3,Plpp4,Fbln2,Chn2,Megf11,Sorcs3	Ovol2,Egr2,Egr3,Bcl11b,Lhx2,Pou6f2	Baz1a,Thsd7b	227	227_L6 IT CTX_3	41	Penk	19	L6 IT CTX	4	L4_5_6_IT_Car3	8999	CCN202307220	CS20230722_CLUS_0052	CS20230722_SUPT_0016	CS20230722_SUBC_004	CS20230722_CLAS_01
109	53	0053 L6 IT CTX Glut_5	17	L6 IT CTX Glut_5	0017 L6 IT CTX Glut_5	4	L6 IT CTX Glut	004 L6 IT CTX Glut	1	IT-ET Glut	01 IT-ET Glut	Pallium-Glut	ACA		Isocortex:1	ACAd5:0.2,ACAv5:0.16,PL6a:0.11,PL5:0.1,MOs5:0.08,ACAd6a:0.07,MOs6a:0.05,ACAv6a:0.03,AId6a:0.02	476	4043	0	0.38	0.62		0.05	0.95	Glut	Slc17a7:9.81	Glut	Cck:9.4,Penk:3.3	Blnk,Ccbe1,Rxfp1,Steap2	Osr1,Rxfp1,Ighm,Unc13c	Osr1,Satb2,L3mbtl4,Onecut2	Ctsc,Scn4b,Unc13c	229	229_L6 IT CTX	41	Penk	19	L6 IT CTX	4	L4_5_6_IT_Car3	3897	CCN202307220	CS20230722_CLUS_0053	CS20230722_SUPT_0017	CS20230722_SUBC_004	CS20230722_CLAS_01
110	54	0054 L6 IT CTX Glut_5	17	L6 IT CTX Glut_5	0017 L6 IT CTX Glut_5	4	L6 IT CTX Glut	004 L6 IT CTX Glut	1	IT-ET Glut	01 IT-ET Glut	Pallium-Glut	ACA-AI-FRP		Isocortex:0.99	MOs5:0.32,MOp5:0.15,ACAd5:0.12,PL5:0.07,AId5:0.05,ACAv5:0.04,MOs2/3:0.03,FRP5:0.03,PL2/3:0.02	1286	1918	0	0.41	0.59		0.16	0.84	Glut	Slc17a7:10.35	Glut	Cck:10	Blnk,Il1rapl2,Ccn4,Rprm	Arhgap25,C1ql3,Smoc2,Stxbp6,Kcng1,Slc17a7,Cbln2	Satb2,Twist2,Onecut2,Foxo1,Bcl11b,Fezf2	Boc,Arhgap25	205	205_L5/6 IT CTX	40	Arhgap25	17	L5 IT CTX	4	L4_5_6_IT_Car3	1754	CCN202307220	CS20230722_CLUS_0054	CS20230722_SUPT_0017	CS20230722_SUBC_004	CS20230722_CLAS_01
98	55	0055 L5 IT CTX Glut_1	18	L5 IT CTX Glut_1	0018 L5 IT CTX Glut_1	5	L5 IT CTX Glut	005 L5 IT CTX Glut	1	IT-ET Glut	01 IT-ET Glut	Pallium-Glut	ORB		Isocortex:0.96	ORBl6a:0.26,ORBvl6a:0.13,ORBl5:0.13,AId6a:0.12,MOs6a:0.08,ORBl2/3:0.05,ORBvl5:0.05	837	2567	0	0.34	0.66		0.1	0.9	Glut	Slc17a7:9.78	Glut	Cck:10.1,Adcyap1:4.5	Tcap,Cbln2,Colq,Sema3d	Serpinb8,Cbln4,Col24a1,Hs3st2,Gpx3,Lamp5	Ovol2,Maf,Egr3,Bcl6,Zfhx4,Nr4a2	Tcap	204	204_L5/6 IT CTX_4	40	Arhgap25	17	L5 IT CTX	4	L4_5_6_IT_Car3	2474	CCN202307220	CS20230722_CLUS_0055	CS20230722_SUPT_0018	CS20230722_SUBC_005	CS20230722_CLAS_01
99	56	0056 L5 IT CTX Glut_1	18	L5 IT CTX Glut_1	0018 L5 IT CTX Glut_1	5	L5 IT CTX Glut	005 L5 IT CTX Glut	1	IT-ET Glut	01 IT-ET Glut	Pallium-Glut	MO-SS-VIS		Isocortex:0.99	VISp5:0.2,MOp5:0.08,SSs5:0.06,MOs5:0.05,SSp-bfd5:0.04,VISl5:0.04,SSp-ul5:0.04,VISrl5:0.03,SSp-ll5:0.03,VISa5:0.03,RSPagl5:0.03,RSPd5:0.02,SSp-tr5:0.02,AUDp5:0.02,VISam5:0.02,VISpm5:0.02,AUDd5:0.02,ACAd5:0.02,VISal5:0.02,SSp-un5:0.01,ACAv5:0.01,SSp-m5:0.01	2532	7594	0	0.36	0.64		0.08	0.92	Glut	Slc17a7:9.91	Glut	Cck:9.9,Adcyap1:3	Colq,Egr3,Rxfp1,Col15a1	Igfbp6,Arhgap25,Maf,Sv2b,Rxfp1,Cdh20,Bmp3	Satb2,Maf,Onecut2,Sox8,Rorb,Bcl11b	Rxfp1,Sema5a	204	204_L5/6 IT CTX_5	40	Arhgap25	17	L5 IT CTX	4	L4_5_6_IT_Car3	6878	CCN202307220	CS20230722_CLUS_0056	CS20230722_SUPT_0018	CS20230722_SUBC_005	CS20230722_CLAS_01
100	57	0057 L5 IT CTX Glut_1	18	L5 IT CTX Glut_1	0018 L5 IT CTX Glut_1	5	L5 IT CTX Glut	005 L5 IT CTX Glut	1	IT-ET Glut	01 IT-ET Glut	Pallium-Glut	ACA		Isocortex:1	ACAv5:0.28,ACAd5:0.18,VISp5:0.1,MOs5:0.05,RSPagl5:0.04,RSPd5:0.04,PL5:0.03,VISpm5:0.02,ORBl5:0.02,RSPv5:0.02,VISa5:0.02,ACAd2/3:0.02	122	931	0	0.45	0.55		0.07	0.93	Glut	Slc17a7:9.67	Glut	Cck:10.1	Dkkl1,Colq,Wwtr1,Rxfp1	Cd34,Cbln4,Igfbp4,Ptprm,Rxfp1,Egfem1	Ovol2,Otx1,Pparg,Nr4a2,Tox,Sox5	Wwtr1	204	204_L5/6 IT CTX_1	40	Arhgap25	17	L5 IT CTX	4	L4_5_6_IT_Car3	845	CCN202307220	CS20230722_CLUS_0057	CS20230722_SUPT_0018	CS20230722_SUBC_005	CS20230722_CLAS_01
191	58	0058 L5 IT CTX Glut_2	19	L5 IT CTX Glut_2	0019 L5 IT CTX Glut_2	5	L5 IT CTX Glut	005 L5 IT CTX Glut	1	IT-ET Glut	01 IT-ET Glut	Pallium-Glut	ACAd-RSPagl		Isocortex:0.98	ACAd5:0.1,ACAv5:0.1,MOs2/3:0.09,RSPd5:0.08,RSPagl5:0.08,MOs5:0.07,RSPagl2/3:0.07,VISam5:0.04,VISam4:0.03,ACAd2/3:0.03,VISpm5:0.03,RSPd2/3:0.02,VISa4:0.02,TEa5:0.02,VISpm4:0.02,ACAv2/3:0.02,MOp2/3:0.01	778	4496	0	0.36	0.64		0.07	0.93	Glut	Slc17a7:9.96	Glut	Cck:9.3	Dkkl1,Arhgap25,Il1rapl2,Egln3	Cd34,Arhgap25,Egln3,Grm8,Ramp3,Gpr88,Egfem1,Bmp3	Satb2,Lhx2,Fezf2,Pou6f2,Tox2,Zfpm2	Nos1,Blnk,Ptprm	197	197_L5 IT CTX_2	40	Arhgap25	17	L5 IT CTX	4	L4_5_6_IT_Car3	4263	CCN202307220	CS20230722_CLUS_0058	CS20230722_SUPT_0019	CS20230722_SUBC_005	CS20230722_CLAS_01
203	59	0059 L5 IT CTX Glut_2	19	L5 IT CTX Glut_2	0019 L5 IT CTX Glut_2	5	L5 IT CTX Glut	005 L5 IT CTX Glut	1	IT-ET Glut	01 IT-ET Glut	Pallium-Glut	RSPd-RSPv		Isocortex:0.99	RSPv5:0.36,RSPd5:0.19,RSPd2/3:0.11,RSPagl2/3:0.1,ACAv5:0.09	575	2469	0	0.41	0.59		0.09	0.91	Glut	Slc17a7:9.28,Slc17a6:4.4	Glut	Cck:8.9	Cd34,Prkch,Il1rapl2,Prlr	Cd34,Arhgap25,Npnt,Unc5d,Gpr88	Satb2,Foxo1,Fezf2,Tshz2,Zfpm2,Rreb1	Prkch	195	195_L5 IT CTX_1	40	Arhgap25	17	L5 IT CTX	4	L4_5_6_IT_Car3	2385	CCN202307220	CS20230722_CLUS_0059	CS20230722_SUPT_0019	CS20230722_SUBC_005	CS20230722_CLAS_01
202	60	0060 L5 IT CTX Glut_2	19	L5 IT CTX Glut_2	0019 L5 IT CTX Glut_2	5	L5 IT CTX Glut	005 L5 IT CTX Glut	1	IT-ET Glut	01 IT-ET Glut	Pallium-Glut	RSPd-RSPv		Isocortex:1	RSPd2/3:0.28,RSPv5:0.22,ACAv5:0.15,RSPv2/3:0.12,RSPagl2/3:0.06	3174	9313	0	0.47	0.53		0.12	0.88	Glut	Slc17a7:9.12,Slc17a6:4.17	Glut	Cck:9.1	Dkkl1,Npnt,Il1rapl2,Zar1l	Cd34,Npnt,Slc30a3,Ptger3,Tmem215,Lypd1	Satb2,Fezf2,Pparg,Tshz2,Pou6f2,Zfpm2	Lypd1	194	194_L5 IT CTX	39	Slc22a4	17	L5 IT CTX	4	L4_5_6_IT_Car3	9074	CCN202307220	CS20230722_CLUS_0060	CS20230722_SUPT_0019	CS20230722_SUBC_005	CS20230722_CLAS_01
192	61	0061 L5 IT CTX Glut_3	20	L5 IT CTX Glut_3	0020 L5 IT CTX Glut_3	5	L5 IT CTX Glut	005 L5 IT CTX Glut	1	IT-ET Glut	01 IT-ET Glut	Pallium-Glut	MO		Isocortex:1	MOp5:0.2,MOp2/3:0.13,MOs5:0.12,MOs2/3:0.08,SSp-ll5:0.06,SSp-ul5:0.04,SSs5:0.03,SSp-ll4:0.03,SSp-tr5:0.03,SSp-ul4:0.02,RSPagl5:0.02,VISa5:0.02,VISa4:0.02,SSp-tr4:0.02	9873	9487	0	0.38	0.62		0.05	0.95	Glut	Slc17a7:9.87	Glut	Cck:9.8	Myl4,Rxfp2,Il1rapl2,Cdh20	Arhgap25,Slc30a3,Ptprm,Bmpr1b,Stxbp6,Serpinb8,Cdh20,Necab1	Satb2,Lhx2,Fezf2,Pou6f2,Foxo1,Tox	Rxfp2,Bmpr1b,Cntnap5a	199	199_L5 IT CTX	40	Arhgap25	17	L5 IT CTX	4	L4_5_6_IT_Car3	9021	CCN202307220	CS20230722_CLUS_0061	CS20230722_SUPT_0020	CS20230722_SUBC_005	CS20230722_CLAS_01
193	62	0062 L5 IT CTX Glut_3	20	L5 IT CTX Glut_3	0020 L5 IT CTX Glut_3	5	L5 IT CTX Glut	005 L5 IT CTX Glut	1	IT-ET Glut	01 IT-ET Glut	Pallium-Glut	SS		Isocortex:0.99	VISp5:0.16,SSp-m5:0.13,SSp-bfd5:0.1,SSp-n5:0.05,SSp-ul5:0.04,SSs5:0.04,RSPd5:0.04,AUDp5:0.03,ORBl5:0.03,VISa5:0.02,VISl5:0.02,RSPagl5:0.02,VISp4:0.02,VISpm5:0.02,VISli5:0.01,VISrl5:0.01,SSs4:0.01,RSPd2/3:0.01,VISpor5:0.01,MOs5:0.01,SSp-ll5:0.01	174	1565	0	0.29	0.71		0.02	0.98	Glut	Slc17a7:9.7	Glut	Cck:9.6	Myl4,Colq,Tox2,Dkkl1	Arhgap25,Rorb,Stxbp6,Cpa6,Cdh20,Spock3,Sema3e	Satb2,Rorb,Lhx2,Tox2,Pou6f2,Pou3f3	Spock3,Colq	197	197_L5 IT CTX_3	40	Arhgap25	17	L5 IT CTX	4	L4_5_6_IT_Car3	1440	CCN202307220	CS20230722_CLUS_0062	CS20230722_SUPT_0020	CS20230722_SUBC_005	CS20230722_CLAS_01
204	63	0063 L5 IT CTX Glut_4	21	L5 IT CTX Glut_4	0021 L5 IT CTX Glut_4	5	L5 IT CTX Glut	005 L5 IT CTX Glut	1	IT-ET Glut	01 IT-ET Glut	Pallium-Glut	SS-VIS		Isocortex:1	SSp-bfd5:0.1,VISp4:0.1,SSp-bfd4:0.09,SSp-m4:0.08,VISp5:0.08,SSp-n5:0.07,SSp-m5:0.07,SSp-ul4:0.06,SSp-n4:0.05,SSs5:0.04,SSs4:0.03,SSp-ul5:0.03,MOp2/3:0.02	73	9	0	0.44	0.56		0.13	0.87	Glut	Slc17a7:9.11,Slc17a6:5.97	Glut	Cck:9	Gm10635,Batf3,Vwc2l	Arhgap25,Slc17a6,Cdh20,Stxbp6,Vwc2l,St3gal1	Batf3,Pou6f2,Rorb,Tox3,Fezf2	Gm10635,Vwc2l	197	197_L5 IT CTX_4	40	Arhgap25	17	L5 IT CTX	4	L4_5_6_IT_Car3	7	CCN202307220	CS20230722_CLUS_0063	CS20230722_SUPT_0021	CS20230722_SUBC_005	CS20230722_CLAS_01
169	64	0064 L5 IT CTX Glut_4	21	L5 IT CTX Glut_4	0021 L5 IT CTX Glut_4	5	L5 IT CTX Glut	005 L5 IT CTX Glut	1	IT-ET Glut	01 IT-ET Glut	Pallium-Glut	VIS		Isocortex:0.99	VISp5:0.25,VISp4:0.14,VISl4:0.08,VISa4:0.03,VISpm4:0.03,VISpm5:0.03,VISli4:0.02,VISal4:0.02,VISpl2/3:0.02,VISl5:0.02,VISrl4:0.02,SSp-ll4:0.02,VISpm2/3:0.02,VISrl5:0.02,RSPd2/3:0.01,RSPagl5:0.01,VISpor4:0.01,MOs2/3:0.01,SSp-tr4:0.01,SSp-ul4:0.01,RSPagl2/3:0.01	1010	6585	0	0.26	0.74		0.03	0.97	Glut	Slc17a7:9.6,Slc17a6:5.12	Glut	Cck:8.9	Myl4,Batf3,Gpr88,Kcnj16	Cd34,Arhgap25,Gpr88,Slc17a6,Stxbp6,Nos1,Igfbp6	Satb2,Batf3,Rorb,Tox2,Nfatc2,Tox3	Kcnj16,Ccdc80	197	197_L5 IT CTX_1	40	Arhgap25	17	L5 IT CTX	4	L4_5_6_IT_Car3	6224	CCN202307220	CS20230722_CLUS_0064	CS20230722_SUPT_0021	CS20230722_SUBC_005	CS20230722_CLAS_01
102	65	0065 L5 IT CTX Glut_5	22	L5 IT CTX Glut_5	0022 L5 IT CTX Glut_5	5	L5 IT CTX Glut	005 L5 IT CTX Glut	1	IT-ET Glut	01 IT-ET Glut	Pallium-Glut	PL-ILA, AI	close to L6 IT CTX	Isocortex:1	ILA5:0.18,ACAv5:0.15,PL5:0.14,ILA2/3:0.08,ORBm5:0.07,ACAv2/3:0.06,PL6a:0.05,AId5:0.04,GU5:0.03,ORBm6a:0.03	791	1669	0	0.45	0.55		0.16	0.84	Glut	Slc17a7:9.84	Glut	Cck:9.8,Adcyap1:4.4	4933406J09Rik,Cck,Dkk2,Cd24a	Smoc2,Bmp3,Cd24a,Rmst,Oprd1,Chst9	Satb2,Twist2,Rorb,Rxrg,Ovol2,Bcl6	Slc26a4	221	221_L6 IT CTX	42	Dnah14	19	L6 IT CTX	4	L4_5_6_IT_Car3	1545	CCN202307220	CS20230722_CLUS_0065	CS20230722_SUPT_0022	CS20230722_SUBC_005	CS20230722_CLAS_01
164	66	0066 L4/5 IT CTX Glut_1	23	L4/5 IT CTX Glut_1	0023 L4/5 IT CTX Glut_1	6	L4/5 IT CTX Glut	006 L4/5 IT CTX Glut	1	IT-ET Glut	01 IT-ET Glut	Pallium-Glut	RSP-ACA		Isocortex:0.98	RSPagl2/3:0.15,ACAd5:0.1,MOs2/3:0.08,ACAv5:0.07,ACAd2/3:0.07,VISam2/3:0.07,ACAv2/3:0.05,MOs5:0.05,VISpm2/3:0.05,VISpl2/3:0.03,VISam4:0.03,RSPagl5:0.02,RSPd2/3:0.02,RSPd5:0.02,TEa5:0.02	132	1749	0	0.38	0.62		0.04	0.96	Glut	Slc17a7:9.88	Glut	Cck:8.8,Adcyap1:4.9	Susd5,Met,St8sia2,Klhl13	Met,Cd34,Ptger3,Gpr88,Cbln1,Adcyap1,Egr2	Ovol2,Egr2,Nfatc2,Rreb1,Tox2,Stat5b	Cbln1,Met	193	193_L4/5 IT CTX_1	40	Arhgap25	16	L4/5 IT CTX	4	L4_5_6_IT_Car3	1574	CCN202307220	CS20230722_CLUS_0066	CS20230722_SUPT_0023	CS20230722_SUBC_006	CS20230722_CLAS_01
166	67	0067 L4/5 IT CTX Glut_1	23	L4/5 IT CTX Glut_1	0023 L4/5 IT CTX Glut_1	6	L4/5 IT CTX Glut	006 L4/5 IT CTX Glut	1	IT-ET Glut	01 IT-ET Glut	Pallium-Glut	VIS-SS		Isocortex:0.99	SSs4:0.14,AUDp4:0.14,AUDv4:0.06,SSp-bfd4:0.05,VISl2/3:0.04,TEa4:0.03,VISli2/3:0.03,ORBl2/3:0.03,VISl4:0.03,SSp-m4:0.03,AUDd4:0.02,VISpor2/3:0.02,VISrl4:0.02,VISC4:0.02,VISpor4:0.02,VISal2/3:0.02,ORBl5:0.02,VISpl2/3:0.02,AUDp2/3:0.02,TEa2/3:0.02,AUDp5:0.02,AUDpo4:0.01	246	4036	0	0.55	0.45		0.03	0.97	Glut	Slc17a7:10.35,Slc17a6:3.42	Glut	Cck:5.9,Adcyap1:3.5	BC006965,Endou,Il1rapl2,Ankfn1	Ccdc3,Rorb,Ptger3,Gpx3,Slc17a7,Col8a1,Ankfn1,Slc30a3	Satb2,Barx2,Rorb,Fezf2,Nr2f2,Zfpm2	Cox6a2,Ccdc80,Gm36251	183	183_L4/5 IT CTX_1	38	Scnn1a	16	L4/5 IT CTX	4	L4_5_6_IT_Car3	3694	CCN202307220	CS20230722_CLUS_0067	CS20230722_SUPT_0023	CS20230722_SUBC_006	CS20230722_CLAS_01
168	68	0068 L4/5 IT CTX Glut_1	23	L4/5 IT CTX Glut_1	0023 L4/5 IT CTX Glut_1	6	L4/5 IT CTX Glut	006 L4/5 IT CTX Glut	1	IT-ET Glut	01 IT-ET Glut	Pallium-Glut	VIS		Isocortex:1	VISp4:0.36,VISp2/3:0.19,VISl4:0.03,RSPd1:0.03,VISpl1:0.03,VISl2/3:0.03,SSp-m4:0.02,RSPd2/3:0.02,VISpl2/3:0.02,RSPagl2/3:0.02,AUDp4:0.02,VISpm2/3:0.02	448	2516	0	0.25	0.75		0.03	0.97	Glut	Slc17a7:9.69	Glut	Cck:8.4	Dkkl1,Scnn1a,Il1rapl2,Tcerg1l	Ccdc3,Rorb,Vwc2l,Rxfp1,Col8a1,Cbln2	Satb2,Barx2,Rorb,Fezf2,Tox2,Cux2	Tcerg1l,Col15a1,BC006965,Ccdc80	183	183_L4/5 IT CTX_2	38	Scnn1a	16	L4/5 IT CTX	4	L4_5_6_IT_Car3	2305	CCN202307220	CS20230722_CLUS_0068	CS20230722_SUPT_0023	CS20230722_SUBC_006	CS20230722_CLAS_01
174	69	0069 L4/5 IT CTX Glut_1	23	L4/5 IT CTX Glut_1	0023 L4/5 IT CTX Glut_1	6	L4/5 IT CTX Glut	006 L4/5 IT CTX Glut	1	IT-ET Glut	01 IT-ET Glut	Pallium-Glut	MO		Isocortex:1	MOs2/3:0.23,MOp2/3:0.21,SSp-tr2/3:0.06,RSPagl2/3:0.06,VISa2/3:0.05,VISam2/3:0.05,SSp-ll4:0.04,VISa4:0.03,SSp-ll2/3:0.03,AUDd4:0.02,VISpm2/3:0.02,SSp-tr4:0.02	17389	20739	0	0.4	0.6		0.03	0.97	Glut	Slc17a7:9.37	Glut	Cck:9,Adcyap1:4.4	Dkkl1,Tcap,Cntn5,Fezf2	A830036E02Rik,Rspo1,Adra1b,Sntg2,Met,Lypd1,Zfpm2,Tafa2	Ovol2,Rorb,Cux2,Fezf2,Neurod6,Sox5	Met,Rspo1,S100b,Lypd1,Tafa2	188	188_L4/5 IT CTX_2	39	Slc22a4	16	L4/5 IT CTX	4	L4_5_6_IT_Car3	19787	CCN202307220	CS20230722_CLUS_0069	CS20230722_SUPT_0023	CS20230722_SUBC_006	CS20230722_CLAS_01
175	70	0070 L4/5 IT CTX Glut_1	23	L4/5 IT CTX Glut_1	0023 L4/5 IT CTX Glut_1	6	L4/5 IT CTX Glut	006 L4/5 IT CTX Glut	1	IT-ET Glut	01 IT-ET Glut	Pallium-Glut	MO		Isocortex:1	MOs2/3:0.27,MOp2/3:0.26,SSp-bfd4:0.04,SSp-ul4:0.04,SSp-m4:0.03,SSs4:0.03,ACAd2/3:0.03,SSp-ll4:0.03,SSp-un4:0.02,ACAd5:0.02,VISa4:0.01,ORBl2/3:0.01,AUDd4:0.01	1080	3620	0	0.37	0.63		0.06	0.94	Glut	Slc17a7:10.02,Slc17a6:3.77	Glut	Cck:8,Adcyap1:4.1	Dkkl1,Aldh1l1,Kcnh5,Shroom3	A830036E02Rik,Met,Gpr88,Shroom3,Tox,Slc17a6,Adra1b,Marcksl1	Satb2,Lhx2,Fezf2,Pou6f2,Pparg,Zfpm2	Gm2694,Bmpr1b,Htr7,Raver2,Trbc2	190	190_L4/5 IT CTX	39	Slc22a4	16	L4/5 IT CTX	4	L4_5_6_IT_Car3	3340	CCN202307220	CS20230722_CLUS_0070	CS20230722_SUPT_0023	CS20230722_SUBC_006	CS20230722_CLAS_01
176	71	0071 L4/5 IT CTX Glut_1	23	L4/5 IT CTX Glut_1	0023 L4/5 IT CTX Glut_1	6	L4/5 IT CTX Glut	006 L4/5 IT CTX Glut	1	IT-ET Glut	01 IT-ET Glut	Pallium-Glut	SSp		Isocortex:1	SSp-bfd4:0.25,SSs4:0.2,SSp-m4:0.16,SSp-ul4:0.09,SSp-n4:0.08,SSp-un4:0.03	571	4156	0	0.4	0.6		0.05	0.95	Glut	Slc17a7:9.98	Glut	Cck:4.4,Adcyap1:4.3	Gm20752,Kcnh1,Tmem125,Scn7a	Ccdc3,Scn7a,Bcl11a,Col8a1,Shisa6	Ovol2,Barx2,Rorb,Satb2,Ascl1,Tshz2	Tmem125,Sox5	182	182_L4/5 IT CTX_1	38	Scnn1a	16	L4/5 IT CTX	4	L4_5_6_IT_Car3	3548	CCN202307220	CS20230722_CLUS_0071	CS20230722_SUPT_0023	CS20230722_SUBC_006	CS20230722_CLAS_01
182	72	0072 L4/5 IT CTX Glut_1	23	L4/5 IT CTX Glut_1	0023 L4/5 IT CTX Glut_1	6	L4/5 IT CTX Glut	006 L4/5 IT CTX Glut	1	IT-ET Glut	01 IT-ET Glut	Pallium-Glut	ORB		Isocortex:0.99	ORBl2/3:0.17,AId2/3:0.1,ORBm2/3:0.1,ORBvl2/3:0.08,ORBl5:0.05,MOs2/3:0.05,AId5:0.05,AIv2/3:0.05,ORBvl5:0.04,MOp2/3:0.03,ACAv2/3:0.03,AIv5:0.02,PL2/3:0.02,ACAd2/3:0.02	1916	2610	0	0.48	0.52		0.22	0.78	Glut	Slc17a7:9.84	Glut	Cck:8.2,Adcyap1:5.2	Dkkl1,Scn7a,Slc17a7,Tns1	A830036E02Rik,Scn7a,Whrn,Slc30a3,Fign,Gfra1,Tshz2	Ovol2,Rorb,Barx2,Satb2,Zfhx4,Fezf2	Scn7a,Fign,Zar1l	191	191_L4/5 IT CTX_3	39	Slc22a4	16	L4/5 IT CTX	4	L4_5_6_IT_Car3	2419	CCN202307220	CS20230722_CLUS_0072	CS20230722_SUPT_0023	CS20230722_SUBC_006	CS20230722_CLAS_01
190	73	0073 L4/5 IT CTX Glut_1	23	L4/5 IT CTX Glut_1	0023 L4/5 IT CTX Glut_1	6	L4/5 IT CTX Glut	006 L4/5 IT CTX Glut	1	IT-ET Glut	01 IT-ET Glut	Pallium-Glut	VIS		Isocortex:1	VISp4:0.28,VISp2/3:0.23,VISl2/3:0.11,VISpl1:0.03,VISl4:0.03,VISli2/3:0.03,VISrl2/3:0.03,AUDp4:0.03,VISpm2/3:0.03,VISal2/3:0.02	1614	10949	0	0.27	0.73		0.03	0.97	Glut	Slc17a7:9.55	Glut	Cck:5.5,Adcyap1:4	BC006965,Endou,Cntn5,Cdh13	Ccdc3,Rorb,Whrn,Tacr3,Tafa2,Tox,Grik1,Pparg,Shisa6	Satb2,Barx2,Mafb,Egr2,Tox,Tox3	Shisa3,Igfn1,Hsd11b1,Scnn1a,Tox	183	183_L4/5 IT CTX_3	38	Scnn1a	16	L4/5 IT CTX	4	L4_5_6_IT_Car3	10118	CCN202307220	CS20230722_CLUS_0073	CS20230722_SUPT_0023	CS20230722_SUBC_006	CS20230722_CLAS_01
198	74	0074 L4/5 IT CTX Glut_1	23	L4/5 IT CTX Glut_1	0023 L4/5 IT CTX Glut_1	6	L4/5 IT CTX Glut	006 L4/5 IT CTX Glut	1	IT-ET Glut	01 IT-ET Glut	Pallium-Glut	SSs-AUD-TEa-VISpor		Isocortex:1	SSs4:0.18,VISpor2/3:0.12,AUDv4:0.1,TEa4:0.08,TEa2/3:0.08,VISpl2/3:0.04,VISli2/3:0.04,AUDd4:0.03,AUDp4:0.03,SSs2/3:0.03,VISC4:0.03,AUDv2/3:0.03,VISl2/3:0.03	1954	10105	0	0.49	0.51		0.09	0.91	Glut	Slc17a7:9.96	Glut	Adcyap1:5,Cck:5	BC006965,Slc17a7,Scn7a,Endou	Ccdc3,Scn7a,Rorb,Met,Ust,Rmst,Ptger3,Nr2f2	Satb2,Barx2,Rorb,Fezf2,Nr2f2,Cux2	B130024G19Rik,Endou,Rmst	182	182_L4/5 IT CTX_3	38	Scnn1a	16	L4/5 IT CTX	4	L4_5_6_IT_Car3	9116	CCN202307220	CS20230722_CLUS_0074	CS20230722_SUPT_0023	CS20230722_SUBC_006	CS20230722_CLAS_01
178	75	0075 L4/5 IT CTX Glut_2	24	L4/5 IT CTX Glut_2	0024 L4/5 IT CTX Glut_2	6	L4/5 IT CTX Glut	006 L4/5 IT CTX Glut	1	IT-ET Glut	01 IT-ET Glut	Pallium-Glut	ORB		Isocortex:1	ORBl2/3:0.39,ORBvl2/3:0.33,ORBl5:0.12	332	1119	0	0.36	0.64		0.05	0.95	Glut	Slc17a7:9.07,Slc17a6:3.26	Glut	Cck:9.8,Adcyap1:5.7	Gm20752,Pld5,Gm34567,Rspo1	A830036E02Rik,Rspo1,Smoc2,Sema3e,Calb1,Grik1,Shisa6,Hs3st2	Ovol2,Maf,Cux2,Tshz2,Zfhx4,Tox	Gm34567,Shisa6,S1pr3,Dkkl1,Trabd2b	179	179_L4/5 IT CTX_2	38	Scnn1a	16	L4/5 IT CTX	4	L4_5_6_IT_Car3	1108	CCN202307220	CS20230722_CLUS_0075	CS20230722_SUPT_0024	CS20230722_SUBC_006	CS20230722_CLAS_01
179	76	0076 L4/5 IT CTX Glut_2	24	L4/5 IT CTX Glut_2	0024 L4/5 IT CTX Glut_2	6	L4/5 IT CTX Glut	006 L4/5 IT CTX Glut	1	IT-ET Glut	01 IT-ET Glut	Pallium-Glut	ORB		Isocortex:0.96	ORBl2/3:0.59,ORBvl2/3:0.13,VISp2/3:0.08,ORBl5:0.03	80	306	0	0.31	0.69		0.11	0.89	Glut	Slc17a7:9.05,Slc17a6:5.33	Glut	Cck:9.3,Cartpt:4.7	Ddit4l,Cartpt,Matn4	Smoc2,Cartpt,Cd34,Npnt	Satb2,Maf,Ovol2,Tshz2,Zfhx4,Tox	Matn4	179	179_L4/5 IT CTX_3	38	Scnn1a	16	L4/5 IT CTX	4	L4_5_6_IT_Car3	289	CCN202307220	CS20230722_CLUS_0076	CS20230722_SUPT_0024	CS20230722_SUBC_006	CS20230722_CLAS_01
180	77	0077 L4/5 IT CTX Glut_2	24	L4/5 IT CTX Glut_2	0024 L4/5 IT CTX Glut_2	6	L4/5 IT CTX Glut	006 L4/5 IT CTX Glut	1	IT-ET Glut	01 IT-ET Glut	Pallium-Glut	ORB-ACA		Isocortex:0.98	ACAv2/3:0.2,ORBvl2/3:0.15,ACAd2/3:0.13,ORBl2/3:0.11,MOs2/3:0.09,ORBm2/3:0.06,ACAv5:0.06,AId2/3:0.03	38	240	0	0.53	0.47		0.09	0.91	Glut	Slc17a7:8.87,Slc17a6:4.01	Glut	Cck:10.1,Cartpt:4.1	Ddit4l,Il12a,Tcerg1l,Cartpt	Cd34,Cartpt,Shroom3,Slc30a3	Ovol2,Maf,Rreb1,L3mbtl4,Nr4a2,Zfpm2	Npnt,Tmem232,Cartpt	189	189_L4/5 IT CTX_8	39	Slc22a4	16	L4/5 IT CTX	4	L4_5_6_IT_Car3	237	CCN202307220	CS20230722_CLUS_0077	CS20230722_SUPT_0024	CS20230722_SUBC_006	CS20230722_CLAS_01
177	78	0078 L4/5 IT CTX Glut_2	24	L4/5 IT CTX Glut_2	0024 L4/5 IT CTX Glut_2	6	L4/5 IT CTX Glut	006 L4/5 IT CTX Glut	1	IT-ET Glut	01 IT-ET Glut	Pallium-Glut	ORBl-MOp		Isocortex:0.97	MOp2/3:0.46,MOs2/3:0.16,ORBl2/3:0.14,SSs2/3:0.04	2194	3130	0	0.45	0.55		0.07	0.93	Glut	Slc17a7:8.96,Slc17a6:4.46	Glut	Cck:10.3,Adcyap1:3.4,Cartpt:3.2	Ddit4l,Hspb3,Pld5,Fign	Cd34,Rspo1,Unc5d,Fign,Cartpt,Hgf,Tox	Ovol2,Maf,Rorb,Cux2,Pparg,Id4	Rab37,Hgf,4930447N08Rik,Maf,Tox	179	179_L4/5 IT CTX_1	38	Scnn1a	16	L4/5 IT CTX	4	L4_5_6_IT_Car3	2976	CCN202307220	CS20230722_CLUS_0078	CS20230722_SUPT_0024	CS20230722_SUBC_006	CS20230722_CLAS_01
184	79	0079 L4/5 IT CTX Glut_2	24	L4/5 IT CTX Glut_2	0024 L4/5 IT CTX Glut_2	6	L4/5 IT CTX Glut	006 L4/5 IT CTX Glut	1	IT-ET Glut	01 IT-ET Glut	Pallium-Glut	SS		Isocortex:1	SSp-bfd4:0.15,SSp-m2/3:0.14,SSs2/3:0.12,SSp-bfd2/3:0.12,SSp-ul2/3:0.07,SSp-n2/3:0.06,SSp-m4:0.06,SSp-n4:0.05,SSs4:0.03,VISp2/3:0.02	10842	33085	0	0.42	0.58		0.05	0.95	Glut	Slc17a7:8.96,Slc17a6:4.64	Glut	Cck:9	Ddit4l,Rspo1,Pld5,Cyp39a1	A830036E02Rik,Rspo1,Cbln4,Hgf,Trhde,Grik1,Shisa6	Ovol2,Cux2,Rorb,Maf,Zfhx4,Lhx2	Robo3,Cyp39a1,Hgf,Alcam,Cntnap5a	179	179_L4/5 IT CTX_4	38	Scnn1a	16	L4/5 IT CTX	4	L4_5_6_IT_Car3	30128	CCN202307220	CS20230722_CLUS_0079	CS20230722_SUPT_0024	CS20230722_SUBC_006	CS20230722_CLAS_01
186	80	0080 L4/5 IT CTX Glut_2	24	L4/5 IT CTX Glut_2	0024 L4/5 IT CTX Glut_2	6	L4/5 IT CTX Glut	006 L4/5 IT CTX Glut	1	IT-ET Glut	01 IT-ET Glut	Pallium-Glut	AUD		Isocortex:1	AUDp2/3:0.23,SSs2/3:0.13,AUDp4:0.1,ORBl2/3:0.05,SSs4:0.05,AUDd2/3:0.05,AUDv2/3:0.04,AUDv4:0.04,VISp2/3:0.04,VISl2/3:0.04,AUDpo2/3:0.03,VISli2/3:0.03	1585	11771	0	0.6	0.4		0.04	0.96	Glut	Slc17a7:9.63,Slc17a6:5.37	Glut	Cck:8.4,Adcyap1:3.2	Tcap,Satb2,Cyp39a1,Mamdc2	A830036E02Rik,Rspo1,Cbln4,Ccdc3,Hgf,Grik1,Shisa6,Fxyd6	Ovol2,Maf,Rorb,Rreb1,Cux2,Pou6f2	Robo3,Plcxd3,Pld5,Ankfn1,Camk2d,Shisa6	179	179_L4/5 IT CTX_5	38	Scnn1a	16	L4/5 IT CTX	4	L4_5_6_IT_Car3	11319	CCN202307220	CS20230722_CLUS_0080	CS20230722_SUPT_0024	CS20230722_SUBC_006	CS20230722_CLAS_01
187	81	0081 L4/5 IT CTX Glut_2	24	L4/5 IT CTX Glut_2	0024 L4/5 IT CTX Glut_2	6	L4/5 IT CTX Glut	006 L4/5 IT CTX Glut	1	IT-ET Glut	01 IT-ET Glut	Pallium-Glut	SS-MO deep		Isocortex:1	SSp-bfd4:0.17,SSp-m4:0.14,SSs4:0.11,SSp-ul4:0.07,SSs2/3:0.06,MOp2/3:0.05,SSp-n4:0.04,SSp-ul2/3:0.04,SSp-ll4:0.03,SSp-ll2/3:0.03,SSp-tr2/3:0.02,SSp-un4:0.02,SSp-m2/3:0.02	814	8954	0	0.4	0.6		0.02	0.98	Glut	Slc17a7:9.39,Slc17a6:3.42	Glut	Cck:7.7	Gm20752,Adam33,Tmem215,Tmem117	A830036E02Rik,Col8a1,Hgf,Rspo1,Spon1,Shisa6	Ovol2,Rorb,Cux2,Barx2,Zfhx4,Satb2	Col8a1,Ccnd1,Spon1,Barx2,Vav3	182	182_L4/5 IT CTX_2	38	Scnn1a	16	L4/5 IT CTX	4	L4_5_6_IT_Car3	8110	CCN202307220	CS20230722_CLUS_0081	CS20230722_SUPT_0024	CS20230722_SUBC_006	CS20230722_CLAS_01
205	82	0082 L4/5 IT CTX Glut_2	24	L4/5 IT CTX Glut_2	0024 L4/5 IT CTX Glut_2	6	L4/5 IT CTX Glut	006 L4/5 IT CTX Glut	1	IT-ET Glut	01 IT-ET Glut	Pallium-Glut	SS-MO-VIS sup		Isocortex:0.99	SSp-bfd2/3:0.16,SSp-m2/3:0.13,VISp2/3:0.1,SSs2/3:0.1,MOp2/3:0.08,SSp-ul2/3:0.07,SSp-n2/3:0.05,MOs2/3:0.04,SSp-un2/3:0.03,SSp-ll2/3:0.02,VISrl2/3:0.02	705	5597	0	0.32	0.68		0.01	0.99	Glut	Slc17a7:9.14,Slc17a6:3.89	Glut	Cck:10.6,Cartpt:3.2	Ddit4l,Hspb3,Pou3f1,Htra1	Igfbp6,Rspo1,Maf,Hopx,Lhx2,Scn4b,Calb1	Ovol2,Maf,Satb2,Hopx,Lhx2,Rorb	Robo3,Htra1,Rasl10a,Ddit4l,Lhx2	168	168_L2/3 IT CTX_2	33	Stard8	14	L2/3 IT CTX	3	L2_3_IT	4989	CCN202307220	CS20230722_CLUS_0082	CS20230722_SUPT_0024	CS20230722_SUBC_006	CS20230722_CLAS_01
152	83	0083 L4/5 IT CTX Glut_3	25	L4/5 IT CTX Glut_3	0025 L4/5 IT CTX Glut_3	6	L4/5 IT CTX Glut	006 L4/5 IT CTX Glut	1	IT-ET Glut	01 IT-ET Glut	Pallium-Glut	PL-ILA-ACAv		Isocortex:1	ACAv2/3:0.23,PL2/3:0.21,ACAv5:0.17,ILA2/3:0.15,ILA5:0.03,ORBvl2/3:0.03	233	806	0	0.42	0.58		0.14	0.86	Glut	Slc17a7:9.66	Glut	Cck:9.3	Prss22,Trhr,Il1rapl2,Rxfp1	Ccn3,Trhr,Grp,Pou6f2,Tafa1,Ccbe1,Smoc2,Kcng1	Ovol2,Rxrg,Zbtb7c,Tox,Foxp2,Satb2	Trhr,Rxfp1	214	214_L5 IT TPE-ENT	37	Dcn	18	L5 IT TPE-ENT	4	L4_5_6_IT_Car3	709	CCN202307220	CS20230722_CLUS_0083	CS20230722_SUPT_0025	CS20230722_SUBC_006	CS20230722_CLAS_01
163	84	0084 L4/5 IT CTX Glut_3	25	L4/5 IT CTX Glut_3	0025 L4/5 IT CTX Glut_3	6	L4/5 IT CTX Glut	006 L4/5 IT CTX Glut	1	IT-ET Glut	01 IT-ET Glut	Pallium-Glut	ORB		Isocortex:1	ORBl5:0.13,ORBvl5:0.13,MOs2/3:0.09,AId5:0.07,ORBm2/3:0.05,MOs5:0.05,AIv5:0.05,ORBm5:0.04,PL2/3:0.04,ORBl2/3:0.04,ORBvl2/3:0.04,FRP5:0.02,PL5:0.02,ACAd2/3:0.02,MOp2/3:0.02	782	2842	0	0.48	0.52		0.1	0.9	Glut	Slc17a7:10.31	Glut	Cck:9.5	Myl4,Colq,Il1rapl2,Egln3	Arhgap25,Slc30a3,Egln3,Cpa6,Tox3,Igfbp6,Tox	Satb2,Rorb,Fezf2,Foxo1,Mkx,Tox2	Colq,Slc5a5	200	200_L5 IT CTX_1	40	Arhgap25	17	L5 IT CTX	4	L4_5_6_IT_Car3	2674	CCN202307220	CS20230722_CLUS_0084	CS20230722_SUPT_0025	CS20230722_SUBC_006	CS20230722_CLAS_01
167	85	0085 L4/5 IT CTX Glut_3	25	L4/5 IT CTX Glut_3	0025 L4/5 IT CTX Glut_3	6	L4/5 IT CTX Glut	006 L4/5 IT CTX Glut	1	IT-ET Glut	01 IT-ET Glut	Pallium-Glut	SS-VIS		Isocortex:1	VISp4:0.25,VISp2/3:0.09,SSp-bfd4:0.08,SSp-m4:0.07,SSp-ul4:0.05,VISl4:0.04,VISp5:0.03,SSp-n4:0.03,MOp2/3:0.03,RSPagl2/3:0.03,SSs4:0.02,RSPd2/3:0.02,VISrl4:0.02,AUDp4:0.02,SSp-un4:0.02,SSp-ll4:0.01,VISpl1:0.01	264	1490	0	0.23	0.77		0.03	0.97	Glut	Slc17a7:9.49,Slc17a6:5.05	Glut	Cck:9	Myl4,Gpr88,Tcerg1l,Iqgap2	Cd34,Arhgap25,Tcerg1l,Rorb,Gpr88,Whrn	Satb2,Egr2,Foxo1,Fezf2,Tox3,Rorb	Arhgap25,Tcerg1l	196	196_L5 IT CTX	38	Scnn1a	17	L5 IT CTX	4	L4_5_6_IT_Car3	1335	CCN202307220	CS20230722_CLUS_0085	CS20230722_SUPT_0025	CS20230722_SUBC_006	CS20230722_CLAS_01
170	86	0086 L4/5 IT CTX Glut_3	25	L4/5 IT CTX Glut_3	0025 L4/5 IT CTX Glut_3	6	L4/5 IT CTX Glut	006 L4/5 IT CTX Glut	1	IT-ET Glut	01 IT-ET Glut	Pallium-Glut	SSs-TEa-AI-ORBl		Isocortex:0.99	SSs4:0.08,TEa4:0.08,AIv5:0.06,AUDv4:0.06,VISpl2/3:0.05,AUDv5:0.05,TEa5:0.04,MOp2/3:0.04,ORBl5:0.04,AUDp5:0.04,AUDp4:0.03,MOs2/3:0.03,VISpor4:0.03,VISpor2/3:0.03,ORBl2/3:0.02,AId5:0.02,SSs5:0.02,VISC4:0.01,AIv2/3:0.01,ECT5:0.01,ORBm2/3:0.01,VISli4:0.01,VISpor5:0.01,RSPd2/3:0.01	324	1631	0	0.5	0.5		0.09	0.91	Glut	Slc17a7:10.17,Slc17a6:4.71	Glut	Cck:8.8	Myl4,Gpr88,Scn5a,Slc17a7	Arhgap25,Slc30a3,Scn5a,Gpr88,Egln3	Satb2,Foxo1,Fezf2,L3mbtl4,Tox2,Rorb	Scn5a	200	200_L5 IT CTX_2	40	Arhgap25	17	L5 IT CTX	4	L4_5_6_IT_Car3	1478	CCN202307220	CS20230722_CLUS_0086	CS20230722_SUPT_0025	CS20230722_SUBC_006	CS20230722_CLAS_01
172	87	0087 L4/5 IT CTX Glut_3	25	L4/5 IT CTX Glut_3	0025 L4/5 IT CTX Glut_3	6	L4/5 IT CTX Glut	006 L4/5 IT CTX Glut	1	IT-ET Glut	01 IT-ET Glut	Pallium-Glut	MO-FRP		Isocortex:1	MOs2/3:0.57,MOp2/3:0.12,ORBl2/3:0.06,MOs5:0.05	585	2275	0	0.4	0.6		0.03	0.97	Glut	Slc17a7:9.64	Glut	Cck:9.4,Adcyap1:5.5	Gm20752,Neurod6,Cyp26b1,Rspo1	A830036E02Rik,Cyp26b1,Rspo1,Rorb,Met	Ovol2,Zfhx4,Satb2,Fezf2,Cux2,Tox	Cyp26b1,Rspo1,Met	188	188_L4/5 IT CTX_1	39	Slc22a4	16	L4/5 IT CTX	4	L4_5_6_IT_Car3	2159	CCN202307220	CS20230722_CLUS_0087	CS20230722_SUPT_0025	CS20230722_SUBC_006	CS20230722_CLAS_01
173	88	0088 L4/5 IT CTX Glut_3	25	L4/5 IT CTX Glut_3	0025 L4/5 IT CTX Glut_3	6	L4/5 IT CTX Glut	006 L4/5 IT CTX Glut	1	IT-ET Glut	01 IT-ET Glut	Pallium-Glut	MO-FRP-ORBl		Isocortex:1	MOp2/3:0.22,MOs2/3:0.22,MOs5:0.07,MOp5:0.06,SSp-m4:0.05,ORBl5:0.04,ORBl2/3:0.04,ACAd2/3:0.03,ORBvl5:0.02,SSp-m5:0.02,SSs4:0.02,SSs5:0.02	56	448	0	0.33	0.67		0.03	0.97	Glut	Slc17a7:10.04	Glut	Cck:9.3	Gm10635,Gm20752,Cyp26b1	Cd34,Cyp26b1,Egln3,Cbln2	Satb2,Otx1,Lhx2,Fezf2,Zfhx4	Gm10635,Cyp26b1	200	200_L5 IT CTX_3	40	Arhgap25	17	L5 IT CTX	4	L4_5_6_IT_Car3	412	CCN202307220	CS20230722_CLUS_0088	CS20230722_SUPT_0025	CS20230722_SUBC_006	CS20230722_CLAS_01
153	89	0089 L4/5 IT CTX Glut_4	26	L4/5 IT CTX Glut_4	0026 L4/5 IT CTX Glut_4	6	L4/5 IT CTX Glut	006 L4/5 IT CTX Glut	1	IT-ET Glut	01 IT-ET Glut	Pallium-Glut	GU		Isocortex:0.99	GU2/3:0.25,SSs2/3:0.13,ECT2/3:0.1,TEa2/3:0.1,AId2/3:0.09,VISC2/3:0.08,AIp2/3:0.06	90	708	0	0.4	0.6		0.06	0.94	Glut	Slc17a7:9.69	Glut	Cck:9.5,Adcyap1:4.5	Gm34567,Met,Reln,Ovol2	Smoc2,Met,Scn7a,Bmpr1b,Reln,Rmst,Bmp3	Ovol2,Glis3,Pou6f2,Esr1,Zeb2	Reln,Met,Gm34567	167	167_L2/3 IT CTX_2	33	Stard8	14	L2/3 IT CTX	3	L2_3_IT	591	CCN202307220	CS20230722_CLUS_0089	CS20230722_SUPT_0026	CS20230722_SUBC_006	CS20230722_CLAS_01
154	90	0090 L4/5 IT CTX Glut_4	26	L4/5 IT CTX Glut_4	0026 L4/5 IT CTX Glut_4	6	L4/5 IT CTX Glut	006 L4/5 IT CTX Glut	1	IT-ET Glut	01 IT-ET Glut	Pallium-Glut	ACA-RSP		Isocortex:1	ACAd2/3:0.17,MOs2/3:0.17,PL2/3:0.13,ACAv2/3:0.12,RSPagl2/3:0.08,MOs1:0.04,ACAv5:0.03,ORBm2/3:0.03,VISam2/3:0.03,ORBvl2/3:0.02	197	3135	0	0.49	0.51		0.02	0.98	Glut	Slc17a7:9.67	Glut	Cck:9.7,Adcyap1:8.3	Hkdc1,Rrad,Dlgap2,St8sia2	Egr2,Scn7a,Slc17a7,Cd24a,Fosl2,Crym,Zeb2	Ovol2,Egr2,Cux2,Fezf2,Thrb,Meis2	Baz1a,Ptgs2	191	191_L4/5 IT CTX_1	39	Slc22a4	16	L4/5 IT CTX	4	L4_5_6_IT_Car3	3033	CCN202307220	CS20230722_CLUS_0090	CS20230722_SUPT_0026	CS20230722_SUBC_006	CS20230722_CLAS_01
181	91	0091 L4/5 IT CTX Glut_4	26	L4/5 IT CTX Glut_4	0026 L4/5 IT CTX Glut_4	6	L4/5 IT CTX Glut	006 L4/5 IT CTX Glut	1	IT-ET Glut	01 IT-ET Glut	Pallium-Glut	ACA-AI-MO-PL		Isocortex:1	MOs2/3:0.24,PL2/3:0.11,MOs1:0.1,AId2/3:0.08,ACAd2/3:0.06,MOp2/3:0.06,GU2/3:0.05,PL1:0.04,MOs5:0.04,AId5:0.03,SSs4:0.02	1531	5307	0	0.45	0.55		0.12	0.88	Glut	Slc17a7:9.83	Glut	Cck:9.5,Adcyap1:5.8	Ovol2,Scn7a,Zfp804b,Ccdc60	A830036E02Rik,Scn7a,Hs3st2,Ccbe1,Cyp26b1,Bmp3,Zeb2	Ovol2,Rxrg,Rorb,Satb2,Cux2,Fezf2	Ccdc60,Pstpip1	191	191_L4/5 IT CTX_2	39	Slc22a4	16	L4/5 IT CTX	4	L4_5_6_IT_Car3	4856	CCN202307220	CS20230722_CLUS_0091	CS20230722_SUPT_0026	CS20230722_SUBC_006	CS20230722_CLAS_01
197	92	0092 L4/5 IT CTX Glut_4	26	L4/5 IT CTX Glut_4	0026 L4/5 IT CTX Glut_4	6	L4/5 IT CTX Glut	006 L4/5 IT CTX Glut	1	IT-ET Glut	01 IT-ET Glut	Pallium-Glut	VISpor-TEa-AUD-SSs		Isocortex:1	VISpor2/3:0.17,TEa2/3:0.16,SSs2/3:0.14,VISC2/3:0.12,AUDv2/3:0.11,VISli2/3:0.04,AUDp2/3:0.04,VISpl2/3:0.03	1341	6424	0	0.44	0.56		0.09	0.91	Glut	Slc17a7:9.27,Slc17a6:4.89	Glut	Cck:9.2	Ovol2,Ankfn1,Pld5,Lypd1	A830036E02Rik,Scn7a,Pou3f1,Nr2f2,Cd34,Ccdc3,Rorb,Chrm2	Ovol2,Rorb,Cux2,Nr2f2,Satb2,Zfhx4	Nr2f2,Pld5,Cbln4,Gabrg3	179	179_L4/5 IT CTX_6	38	Scnn1a	16	L4/5 IT CTX	4	L4_5_6_IT_Car3	5640	CCN202307220	CS20230722_CLUS_0092	CS20230722_SUPT_0026	CS20230722_SUBC_006	CS20230722_CLAS_01
199	93	0093 L4/5 IT CTX Glut_4	26	L4/5 IT CTX Glut_4	0026 L4/5 IT CTX Glut_4	6	L4/5 IT CTX Glut	006 L4/5 IT CTX Glut	1	IT-ET Glut	01 IT-ET Glut	Pallium-Glut	TPE-VISC		Isocortex:0.99	VISC2/3:0.24,ECT2/3:0.14,TEa2/3:0.13,AIp2/3:0.09,SSs4:0.08,SSs2/3:0.06,VISC4:0.05	555	2929	0	0.36	0.64		0.05	0.95	Glut	Slc17a7:9.53	Glut	Cck:8.6,Adcyap1:4.1	Plb1,Lypd1,Met,Pld5	Ccdc3,Met,Rmst,Necab1,Cyp26b1,Calb1	Ovol2,Barx2,Rorb,Nr2f2,Satb2,Ikzf2	Ptpn14,Cyp26b1	185	185_L4/5 IT CTX	39	Slc22a4	16	L4/5 IT CTX	4	L4_5_6_IT_Car3	2452	CCN202307220	CS20230722_CLUS_0093	CS20230722_SUPT_0026	CS20230722_SUBC_006	CS20230722_CLAS_01
194	94	0094 L4/5 IT CTX Glut_4	26	L4/5 IT CTX Glut_4	0026 L4/5 IT CTX Glut_4	6	L4/5 IT CTX Glut	006 L4/5 IT CTX Glut	1	IT-ET Glut	01 IT-ET Glut	Pallium-Glut	PL-ILA-ORBm-ORBl-ACAv		Isocortex:1	ACAv2/3:0.15,PL2/3:0.14,PL1:0.13,ORBm2/3:0.09,AId2/3:0.09,MOs1:0.08,ACAd2/3:0.05,ILA2/3:0.05,ACAd1:0.03,MOs2/3:0.02	152	778	0	0.5	0.5		0.1	0.9	Glut	Slc17a7:9.39	Glut	Cck:9.9,Grp:3.8	A830029E22Rik,Mfsd13b,Npnt,Trbc2	Smoc2,Grp,Medag,Npnt,Rspo2	Satb2,Twist2,Rorb,Cux2,Meis2,Bcl11b	Otof,Trbc2	187	187_L4/5 IT CTX_2	39	Slc22a4	16	L4/5 IT CTX	4	L4_5_6_IT_Car3	756	CCN202307220	CS20230722_CLUS_0094	CS20230722_SUPT_0026	CS20230722_SUBC_006	CS20230722_CLAS_01
171	95	0095 L4/5 IT CTX Glut_5	27	L4/5 IT CTX Glut_5	0027 L4/5 IT CTX Glut_5	6	L4/5 IT CTX Glut	006 L4/5 IT CTX Glut	1	IT-ET Glut	01 IT-ET Glut	Pallium-Glut	ORB-MO		Isocortex:0.99	MOs2/3:0.21,MOp2/3:0.18,AId2/3:0.12,ORBl2/3:0.12,ORBvl2/3:0.06,MOs1:0.04,GU2/3:0.03,MOs5:0.03,ORBm2/3:0.02	3894	9530	0	0.41	0.59		0.09	0.91	Glut	Slc17a7:9.27,Slc17a6:3.98	Glut	Cck:9.6,Adcyap1:3.6	Ovol2,Pld5,Ankfn1,Fign	A830036E02Rik,Rspo1,Cbln4,Crym,Rorb,Ccdc3,Fxyd6,Calb1,Zfpm2	Ovol2,Zfhx4,Rorb,Pparg,Rreb1,Zfpm2	Fign,Crispld1,Grm8,Cbln4,Fxyd6	187	187_L4/5 IT CTX_1	39	Slc22a4	16	L4/5 IT CTX	4	L4_5_6_IT_Car3	9062	CCN202307220	CS20230722_CLUS_0095	CS20230722_SUPT_0027	CS20230722_SUBC_006	CS20230722_CLAS_01
185	96	0096 L4/5 IT CTX Glut_5	27	L4/5 IT CTX Glut_5	0027 L4/5 IT CTX Glut_5	6	L4/5 IT CTX Glut	006 L4/5 IT CTX Glut	1	IT-ET Glut	01 IT-ET Glut	Pallium-Glut	SS-MO		Isocortex:0.99	SSp-ul2/3:0.1,SSp-ll2/3:0.1,SSp-tr2/3:0.09,SSp-bfd2/3:0.08,MOp2/3:0.08,SSp-m2/3:0.07,SSp-bfd4:0.06,VISa2/3:0.05,SSs2/3:0.03,VISp2/3:0.03,SSp-un2/3:0.03,SSp-ul4:0.03,VISrl2/3:0.03,MOs2/3:0.02,SSp-n2/3:0.02	9583	14362	0	0.42	0.58		0.02	0.98	Glut	Slc17a7:8.9	Glut	Cck:9.4,Adcyap1:3.2	Satb2,Rspo1,Adam33,Shisa6	A830036E02Rik,Rspo1,Cbln4,Hgf,Trhde,Shisa6,Grm8,Gpr88	Satb2,Rorb,Pparg,Cux2,Ovol2,Zfpm2	Cbln4,Hgf,Grm8,Shisa6	178	178_L4/5 IT CTX	38	Scnn1a	16	L4/5 IT CTX	4	L4_5_6_IT_Car3	13614	CCN202307220	CS20230722_CLUS_0096	CS20230722_SUPT_0027	CS20230722_SUBC_006	CS20230722_CLAS_01
196	97	0097 L4/5 IT CTX Glut_5	27	L4/5 IT CTX Glut_5	0027 L4/5 IT CTX Glut_5	6	L4/5 IT CTX Glut	006 L4/5 IT CTX Glut	1	IT-ET Glut	01 IT-ET Glut	Pallium-Glut	MOs-ACA-RSP		Isocortex:0.99	MOs2/3:0.15,RSPagl2/3:0.13,VISam2/3:0.13,MOp2/3:0.11,VISpm2/3:0.07,RSPd2/3:0.07,VISa2/3:0.07,SSp-tr2/3:0.04,ACAd2/3:0.04	7187	30511	0	0.34	0.66		0.04	0.96	Glut	Slc17a7:9.17	Glut	Cck:10.1,Adcyap1:4.5	Ovol2,Rspo1,Chrm3,Clec18a	Igfbp6,Rspo1,Igfbp4,Unc5d,Sntg2,Pou3f1,Necab1,Shisa6,Egfem1	Ovol2,Cux2,Rorb,Zfhx4,Tox,Pparg	Igfbp4,Mamdc2,Dgkg,Shisa6	180	180_L4/5 IT CTX_3	38	Scnn1a	16	L4/5 IT CTX	4	L4_5_6_IT_Car3	29836	CCN202307220	CS20230722_CLUS_0097	CS20230722_SUPT_0027	CS20230722_SUBC_006	CS20230722_CLAS_01
195	98	0098 L4/5 IT CTX Glut_5	27	L4/5 IT CTX Glut_5	0027 L4/5 IT CTX Glut_5	6	L4/5 IT CTX Glut	006 L4/5 IT CTX Glut	1	IT-ET Glut	01 IT-ET Glut	Pallium-Glut	ACA-ORBm		Isocortex:0.99	ORBvl2/3:0.2,MOs1:0.11,ACAd2/3:0.09,ACAv2/3:0.09,ORBm2/3:0.07,RSPagl2/3:0.05,ORBvl5:0.05,MOs2/3:0.05,TEa2/3:0.03,AId2/3:0.03,VISpm2/3:0.02,PL2/3:0.02,ORBl2/3:0.02	220	1518	0	0.5	0.5		0.06	0.94	Glut	Slc17a7:9.42	Glut	Cck:9.8,Adcyap1:6.1	Gm34567,Macc1,Cdh12,Ddit4l	Smoc2,Egr2,Rmst,Rspo1,Scn7a,C1ql3,Calb1,Bmp3	Ovol2,Zfhx4,Tshz2,Satb2,Nr2f2,Onecut2	Fst,Sema3e,Itga8	187	187_L4/5 IT CTX_3	39	Slc22a4	16	L4/5 IT CTX	4	L4_5_6_IT_Car3	1482	CCN202307220	CS20230722_CLUS_0098	CS20230722_SUPT_0027	CS20230722_SUBC_006	CS20230722_CLAS_01
201	99	0099 L4/5 IT CTX Glut_6	28	L4/5 IT CTX Glut_6	0028 L4/5 IT CTX Glut_6	6	L4/5 IT CTX Glut	006 L4/5 IT CTX Glut	1	IT-ET Glut	01 IT-ET Glut	Pallium-Glut	RSPagl		Isocortex:0.96	VISpm2/3:0.15,RSPagl2/3:0.14,RSPd2/3:0.11,VISpl1:0.07,VISam2/3:0.06,RSPd1:0.06,RSPagl1:0.06,TEa2/3:0.06,NA:0.04,VISpl2/3:0.04	132	5923	0	0.26	0.74		0.01	0.99	Glut	Slc17a7:9.2	Glut	Cck:9.4,Adcyap1:6	Dkkl1,Rspo1,Nr2f2,A830009L08Rik	A830036E02Rik,Rspo1,Ccbe1,Chrm2,Tshz2,Fbn2,Kit,Slc17a7	Ovol2,Cux2,Rorb,Nr2f2,Tox,Tshz2	Kit,Adra1a,Zar1l,Tafa2	180	180_L4/5 IT CTX_5	38	Scnn1a	16	L4/5 IT CTX	4	L4_5_6_IT_Car3	5403	CCN202307220	CS20230722_CLUS_0099	CS20230722_SUPT_0028	CS20230722_SUBC_006	CS20230722_CLAS_01
188	100	0100 L4/5 IT CTX Glut_6	28	L4/5 IT CTX Glut_6	0028 L4/5 IT CTX Glut_6	6	L4/5 IT CTX Glut	006 L4/5 IT CTX Glut	1	IT-ET Glut	01 IT-ET Glut	Pallium-Glut	VIS-RSP		Isocortex:0.99	VISp2/3:0.63,VISl2/3:0.06,VISp4:0.04,VISp1:0.04,RSPagl1:0.03	12928	59859	0	0.28	0.72		0.04	0.96	Glut	Slc17a7:8.9,Slc17a6:5.04	Glut	Cck:8.9,Adcyap1:3.3	Igfn1,Rspo1,Cdh12,Calb1	A830036E02Rik,Rspo1,Egr2,Ccdc3,Tshz2,Rorb,Shisa6,Egfem1	Satb2,Egr2,Cux2,Rorb,Tshz2,Pparg	Igfn1,Cbln4,Tshz2,Grik1	180	180_L4/5 IT CTX_1	38	Scnn1a	16	L4/5 IT CTX	4	L4_5_6_IT_Car3	57317	CCN202307220	CS20230722_CLUS_0100	CS20230722_SUPT_0028	CS20230722_SUBC_006	CS20230722_CLAS_01
189	101	0101 L4/5 IT CTX Glut_6	28	L4/5 IT CTX Glut_6	0028 L4/5 IT CTX Glut_6	6	L4/5 IT CTX Glut	006 L4/5 IT CTX Glut	1	IT-ET Glut	01 IT-ET Glut	Pallium-Glut	VIS-RSP		Isocortex:0.99	VISp2/3:0.46,VISp4:0.15,RSPagl1:0.05,RSPd1:0.04,VISp1:0.03,RSPagl2/3:0.03,VISpl1:0.03,RSPd2/3:0.02	1012	10979	0	0.23	0.77		0.02	0.98	Glut	Slc17a7:9.33	Glut	Cck:8.8,Adcyap1:4	Igfn1,Rorb,Vwc2l,Rspo1	A830036E02Rik,Rspo1,Nptx2,Vwc2l,Shisa6,Pdzrn3,Fstl5	Satb2,Mafb,Rorb,Barx2,Tox,Pparg	Igfn1,Ccdc80,Scnn1a,Barx2	180	180_L4/5 IT CTX_2	38	Scnn1a	16	L4/5 IT CTX	4	L4_5_6_IT_Car3	10319	CCN202307220	CS20230722_CLUS_0101	CS20230722_SUPT_0028	CS20230722_SUBC_006	CS20230722_CLAS_01
200	102	0102 L4/5 IT CTX Glut_6	28	L4/5 IT CTX Glut_6	0028 L4/5 IT CTX Glut_6	6	L4/5 IT CTX Glut	006 L4/5 IT CTX Glut	1	IT-ET Glut	01 IT-ET Glut	Pallium-Glut	RSP or APr?		Isocortex:0.65,RHP:0.22	RSPd2/3:0.26,APr:0.22,RSPd1:0.2,NA:0.12,RSPd5:0.12	54	24	0	0.64	0.36		0.46	0.54	Glut	Slc17a7:9.23,Slc17a6:5.42	Glut	Cck:9.9,Adcyap1:8.1	Scnn1a,Erg,Npy2r	Col5a1,Rxfp1,Lgr6	Erg,Rorb,Neurod6,Meis2	Npy2r	180	180_L4/5 IT CTX_4	38	Scnn1a	16	L4/5 IT CTX	4	L4_5_6_IT_Car3	19	CCN202307220	CS20230722_CLUS_0102	CS20230722_SUPT_0028	CS20230722_SUBC_006	CS20230722_CLAS_01
237	103	0103 L2/3 IT CTX Glut_1	29	L2/3 IT CTX Glut_1	0029 L2/3 IT CTX Glut_1	7	L2/3 IT CTX Glut	007 L2/3 IT CTX Glut	1	IT-ET Glut	01 IT-ET Glut	Pallium-Glut	NA		Isocortex:1	PL1:0.24,PL2/3:0.22,ACAv2/3:0.1,ILA1:0.1,ORBm1:0.06,ORBm2/3:0.06,GU2/3:0.04	168	513	0	0.56	0.44		0.02	0.98	Glut	Slc17a7:9.18	Glut	Cck:9,Pdyn:4.2	Gm34567,Tll2,Gpc6,Clec18a	Smoc2,Hpgd,Cpa6,Ccn3,Scn7a	Satb2,Glis3,Mkx,Glis1,Pparg,Tox2	Cpa6,Atp2c2	167	167_L2/3 IT CTX_6	33	Stard8	14	L2/3 IT CTX	3	L2_3_IT	494	CCN202307220	CS20230722_CLUS_0103	CS20230722_SUPT_0029	CS20230722_SUBC_007	CS20230722_CLAS_01
239	104	0104 L2/3 IT CTX Glut_1	29	L2/3 IT CTX Glut_1	0029 L2/3 IT CTX Glut_1	7	L2/3 IT CTX Glut	007 L2/3 IT CTX Glut	1	IT-ET Glut	01 IT-ET Glut	Pallium-Glut	ORB		Isocortex:0.99	ORBvl2/3:0.57,ORBm2/3:0.15,AIv2/3:0.08,ORBm1:0.03	215	1247	0	0.36	0.64		0.07	0.93	Glut	Slc17a7:9.27	Glut	Cck:9.2	Smoc2,Adam33,Grp,Col6a1	Smoc2,Glis3,Fbln2,Sv2b,Htr2a,Adamts2	Satb2,Glis3,Mkx,Tox,Neurod6,Glis1	Adam33,Col6a1,Crispld1	167	167_L2/3 IT CTX_7	33	Stard8	14	L2/3 IT CTX	3	L2_3_IT	1190	CCN202307220	CS20230722_CLUS_0104	CS20230722_SUPT_0029	CS20230722_SUBC_007	CS20230722_CLAS_01
240	105	0105 L2/3 IT CTX Glut_1	29	L2/3 IT CTX Glut_1	0029 L2/3 IT CTX Glut_1	7	L2/3 IT CTX Glut	007 L2/3 IT CTX Glut	1	IT-ET Glut	01 IT-ET Glut	Pallium-Glut	NA		Isocortex:1	ACAv2/3:0.2,PL1:0.15,MOs1:0.12,PL2/3:0.08,ACAd1:0.08,ACAd2/3:0.07,ACAv1:0.06,ORBm2/3:0.05	1796	4989	0	0.45	0.55		0.15	0.85	Glut	Slc17a7:9.25	Glut	Cck:9.2,Grp:4.6,Pdyn:3	Aldh1a3,Cck,A830009L08Rik,Ccdc3	Smoc2,Grp,Ccbe1,Gpr88,Igfbp4,Cbln2,Egfem1,Lhx2,Chst9,Nr4a3	Satb2,Twist2,Zfhx4,Foxo1,Mkx,Lhx2	Aldh1a3,Ccdc3,Trpc6	167	167_L2/3 IT CTX_8	33	Stard8	14	L2/3 IT CTX	3	L2_3_IT	4874	CCN202307220	CS20230722_CLUS_0105	CS20230722_SUPT_0029	CS20230722_SUBC_007	CS20230722_CLAS_01
241	106	0106 L2/3 IT CTX Glut_1	29	L2/3 IT CTX Glut_1	0029 L2/3 IT CTX Glut_1	7	L2/3 IT CTX Glut	007 L2/3 IT CTX Glut	1	IT-ET Glut	01 IT-ET Glut	Pallium-Glut	NA		Isocortex:0.85	RSPagl1:0.36,NA:0.15,RSPd1:0.12,VISpm1:0.07,RSPagl2/3:0.07,VISam1:0.05	298	771	0	0.3	0.7		0.17	0.83	Glut	Slc17a7:9.24	Glut	Cck:9.3	Aldh1a3,Slc17a7,Ovol2,Met	Smoc2,Met,Ccbe1,Tshz2,Igfbp4,Lhx2	Satb2,Glis3,Ovol2,Zfpm2,Foxo6,Foxo1	Aldh1a3,Met,Neurod6	166	166_L2/3 IT CTX_2	33	Stard8	14	L2/3 IT CTX	3	L2_3_IT	754	CCN202307220	CS20230722_CLUS_0106	CS20230722_SUPT_0029	CS20230722_SUBC_007	CS20230722_CLAS_01
242	107	0107 L2/3 IT CTX Glut_1	29	L2/3 IT CTX Glut_1	0029 L2/3 IT CTX Glut_1	7	L2/3 IT CTX Glut	007 L2/3 IT CTX Glut	1	IT-ET Glut	01 IT-ET Glut	Pallium-Glut	TPE po	linked to Car3	Isocortex:1	ECT2/3:0.25,TEa5:0.23,ECT5:0.11,TEa4:0.11,TEa2/3:0.11	64	958	0	0.28	0.72		0.04	0.96	Glut	Slc17a7:9.48	Glut	Cck:9.4,Grp:5.8	Gm34567,Mctp2,Fbxl7	Dio3,Mctp2,Cgnl1	Satb2,Lhx2,Zfp536,Zfhx4,Nr4a2,Zfpm2	Cntnap3	237	237_Car3_2	45	Car3	21	Car3	4	L4_5_6_IT_Car3	897	CCN202307220	CS20230722_CLUS_0107	CS20230722_SUPT_0029	CS20230722_SUBC_007	CS20230722_CLAS_01
150	108	0108 L2/3 IT CTX Glut_2	30	L2/3 IT CTX Glut_2	0030 L2/3 IT CTX Glut_2	7	L2/3 IT CTX Glut	007 L2/3 IT CTX Glut	1	IT-ET Glut	01 IT-ET Glut	Pallium-Glut	NA		Isocortex:1	SSs2/3:0.12,SSp-bfd2/3:0.11,MOp2/3:0.1,SSp-m2/3:0.09,MOs2/3:0.06,VISa1:0.04,MOs1:0.04,SSp-m1:0.04,SSp-un2/3:0.04,VISa2/3:0.03,VISp2/3:0.03,SSp-ll2/3:0.03,VISp1:0.03,SSp-bfd1:0.02,ACAd2/3:0.01,AUDd2/3:0.01,SSs1:0.01,VISal2/3:0.01	9	664	0	0.36	0.64		0	1	Glut	Slc17a7:9.43	Glut	Cck:10.5,Adcyap1:9.1	Stard8,Dcdc2a,Ltbp1,Nrg3	Stard8,Dcdc2a,Ltbp1,Nrg3	Satb2,Zfp536,Barx2,Id2,Mkx	Dcdc2a	168	168_L2/3 IT CTX_1	33	Stard8	14	L2/3 IT CTX	3	L2_3_IT	597	CCN202307220	CS20230722_CLUS_0108	CS20230722_SUPT_0030	CS20230722_SUBC_007	CS20230722_CLAS_01
232	109	0109 L2/3 IT CTX Glut_2	30	L2/3 IT CTX Glut_2	0030 L2/3 IT CTX Glut_2	7	L2/3 IT CTX Glut	007 L2/3 IT CTX Glut	1	IT-ET Glut	01 IT-ET Glut	Pallium-Glut	NA		Isocortex:0.98	MOs1:0.1,MOp2/3:0.08,MOp1:0.07,SSs2/3:0.06,MOs2/3:0.05,SSp-m2/3:0.04,VISp1:0.04,SSp-m1:0.03,SSp-bfd2/3:0.03,SSp-bfd1:0.03,VISp2/3:0.03,SSp-ul2/3:0.02,SSp-ul1:0.02,ORBvl2/3:0.02,SSs1:0.02,SSp-n1:0.02,ORBl2/3:0.01,SSp-ll2/3:0.01,RSPd1:0.01,SSp-tr2/3:0.01,AId2/3:0.01,RSPagl1:0.01,AUDd2/3:0.01,SSp-n2/3:0.01,AUDp2/3:0.01,ACAd2/3:0.01,NA:0.01,VISa2/3:0.01	40188	60705	0	0.4	0.6		0.08	0.92	Glut	Slc17a7:9.11	Glut	Cck:9.6	Stard8,Satb2,Ddit4l,Klhl1	Igfbp6,Ccn4,Ccbe1,Npnt,Rgs6,Stxbp6,Tmem215	Satb2,Maf,Lhx2,Sox8,Zfhx4,Mkx	Cbln4,Tmem215	168	168_L2/3 IT CTX_3	33	Stard8	14	L2/3 IT CTX	3	L2_3_IT	57011	CCN202307220	CS20230722_CLUS_0109	CS20230722_SUPT_0030	CS20230722_SUBC_007	CS20230722_CLAS_01
233	110	0110 L2/3 IT CTX Glut_2	30	L2/3 IT CTX Glut_2	0030 L2/3 IT CTX Glut_2	7	L2/3 IT CTX Glut	007 L2/3 IT CTX Glut	1	IT-ET Glut	01 IT-ET Glut	Pallium-Glut	NA		Isocortex:0.9	VISp1:0.19,NA:0.1,SSs1:0.05,RSPagl1:0.05,SSp-bfd1:0.04,VISam1:0.04,SSp-m1:0.03,VISa1:0.03,VISpm1:0.03,SSp-tr1:0.03,SSp-ul1:0.02,VISp2/3:0.02,VISl1:0.02,AUDp1:0.02,VISrl1:0.02,SSs2/3:0.02,MOs1:0.02,AUDp2/3:0.02,AUDd1:0.02,RSPd1:0.02,VISpl1:0.02	883	12191	0	0.3	0.7		0.03	0.97	Glut	Slc17a7:9.26	Glut	Cck:9.3	A830009L08Rik,Otof,Dlgap2,Ntn5	Ccn3,Glis3,Npnt,Met,Tafa1,Stxbp6,Adamts2	Satb2,Glis3,Lhx2,Mkx,Pparg,Zbtb7c	Npnt,Ptpn14,Adamts2	166	166_L2/3 IT CTX_1	33	Stard8	14	L2/3 IT CTX	3	L2_3_IT	11512	CCN202307220	CS20230722_CLUS_0110	CS20230722_SUPT_0030	CS20230722_SUBC_007	CS20230722_CLAS_01
234	111	0111 L2/3 IT CTX Glut_2	30	L2/3 IT CTX Glut_2	0030 L2/3 IT CTX Glut_2	7	L2/3 IT CTX Glut	007 L2/3 IT CTX Glut	1	IT-ET Glut	01 IT-ET Glut	Pallium-Glut	NA		Isocortex:0.88	VISp2/3:0.37,VISp1:0.24,NA:0.12,RSPagl1:0.05,AUDp2/3:0.03	72	5971	0	0.23	0.77		0.01	0.99	Glut	Slc17a7:9.07	Glut	Cck:9.6	Ntn5,Npnt,Tpbg,A830009L08Rik	Igfbp6,Npnt,Otof,Ccbe1,Adamts2,Pou3f1,Lhx2	Satb2,Egr2,Cux2,Tox,Zfhx4,Sox8	Tpbg,Ntn5	168	168_L2/3 IT CTX_4	33	Stard8	14	L2/3 IT CTX	3	L2_3_IT	5538	CCN202307220	CS20230722_CLUS_0111	CS20230722_SUPT_0030	CS20230722_SUBC_007	CS20230722_CLAS_01
236	112	0112 L2/3 IT CTX Glut_2	30	L2/3 IT CTX Glut_2	0030 L2/3 IT CTX Glut_2	7	L2/3 IT CTX Glut	007 L2/3 IT CTX Glut	1	IT-ET Glut	01 IT-ET Glut	Pallium-Glut	NA		Isocortex:0.94	RSPd1:0.3,ACAv2/3:0.23,RSPagl1:0.08,ACAd2/3:0.07,NA:0.06,RSPv2/3:0.06,RSPv1:0.05	864	7350	0	0.37	0.63		0.06	0.94	Glut	Slc17a7:9.19	Glut	Cck:9.7	A830009L08Rik,Ccbe1,Gm31135,Tshz2	Igfbp6,Ccbe1,Npnt,Gpr83,Tshz2,Chst9,Chrm3,Lhx2	Satb2,Lhx2,Tshz2,Zfhx4,Ovol2,Mkx	Tshz2,Cbln2	168	168_L2/3 IT CTX_6	33	Stard8	14	L2/3 IT CTX	3	L2_3_IT	7126	CCN202307220	CS20230722_CLUS_0112	CS20230722_SUPT_0030	CS20230722_SUBC_007	CS20230722_CLAS_01
243	113	0113 L2/3 IT CTX Glut_3	31	L2/3 IT CTX Glut_3	0031 L2/3 IT CTX Glut_3	7	L2/3 IT CTX Glut	007 L2/3 IT CTX Glut	1	IT-ET Glut	01 IT-ET Glut	Pallium-Glut	NA		Isocortex:0.99	TEa2/3:0.29,AUDv2/3:0.18,VISpor2/3:0.11,ECT2/3:0.09,VISC2/3:0.08,AUDp2/3:0.07	330	1800	0	0.38	0.62		0.09	0.91	Glut	Slc17a7:9.49	Glut	Cck:9.5	Naa11,Satb2,Ankrd63,Rorb	Ccdc3,Met,Calb1,Igfbp2,Rmst,Gpr88	Satb2,Glis3,Ovol2,Rorb,Zfp467,Nr2f2	Naa11,Rorb	163	163_L2/3 IT CTX_1	34	Trhr	14	L2/3 IT CTX	3	L2_3_IT	1712	CCN202307220	CS20230722_CLUS_0113	CS20230722_SUPT_0031	CS20230722_SUBC_007	CS20230722_CLAS_01
228	114	0114 L2/3 IT CTX Glut_3	31	L2/3 IT CTX Glut_3	0031 L2/3 IT CTX Glut_3	7	L2/3 IT CTX Glut	007 L2/3 IT CTX Glut	1	IT-ET Glut	01 IT-ET Glut	Pallium-Glut	NA		Isocortex:0.93	AIp2/3:0.14,GU2/3:0.13,VISC2/3:0.12,SSs2/3:0.08,ECT2/3:0.06,PERI2/3:0.05,GU1:0.05,AId1:0.03,AId2/3:0.03,SSs1:0.03,TEa2/3:0.03,VISC1:0.02,AIp1:0.02,ENTl2:0.02	1102	2580	0	0.47	0.53		0.14	0.86	Glut	Slc17a7:9.51	Glut	Cck:9.3	Smoc2,Met,Lypd1,Bmpr1b	Smoc2,Met,Lypd1,Bmpr1b,Adamts2,Dio3,Wnt7b,Tafa1	Satb2,Glis3,Esr1,Meis2,Ebf2,Mycl	Bmpr1b,Met,Dio3,Wnt7b	167	167_L2/3 IT CTX_4	33	Stard8	14	L2/3 IT CTX	3	L2_3_IT	2277	CCN202307220	CS20230722_CLUS_0114	CS20230722_SUPT_0031	CS20230722_SUBC_007	CS20230722_CLAS_01
229	115	0115 L2/3 IT CTX Glut_3	31	L2/3 IT CTX Glut_3	0031 L2/3 IT CTX Glut_3	7	L2/3 IT CTX Glut	007 L2/3 IT CTX Glut	1	IT-ET Glut	01 IT-ET Glut	Pallium-Glut	NA		Isocortex:0.98	AId2/3:0.18,ILA2/3:0.16,AIv2/3:0.16,ORBm2/3:0.12,ILA1:0.09,ORBvl2/3:0.07,ORBm1:0.05	100	540	0	0.46	0.54		0.07	0.93	Glut	Slc17a7:9.45	Glut	Cck:9.2	Dio3,A830009L08Rik,Prkch	Dio3,Ltbp1,Cd36,Tacr1,Htr1b	Satb2,Glis3,Ebf2,Zfp57,Meis2,Mycl	Prkch	165	165_L2/3 IT CTX	33	Stard8	14	L2/3 IT CTX	3	L2_3_IT	492	CCN202307220	CS20230722_CLUS_0115	CS20230722_SUPT_0031	CS20230722_SUBC_007	CS20230722_CLAS_01
230	116	0116 L2/3 IT CTX Glut_3	31	L2/3 IT CTX Glut_3	0031 L2/3 IT CTX Glut_3	7	L2/3 IT CTX Glut	007 L2/3 IT CTX Glut	1	IT-ET Glut	01 IT-ET Glut	Pallium-Glut	NA		Isocortex:0.98	TEa2/3:0.25,ECT2/3:0.11,AUDv2/3:0.09,TEa1:0.08,VISpor1:0.08,VISpor2/3:0.07,VISpl1:0.07,ECT1:0.04,AUDv1:0.03	1321	6524	0	0.43	0.57		0.1	0.9	Glut	Slc17a7:9.3	Glut	Cck:8.7	Ccdc3,Met,Lypd1,Pdyn	Ccdc3,Met,Lypd1,Pdyn,Slc1a3,Smoc2	Satb2,Glis3,Lhx2,Zbtb7c,Nr2f2,Meis2	Nr2f2,Slc1a3,Prrg1	164	164_L2/3 IT CTX_2	34	Trhr	14	L2/3 IT CTX	3	L2_3_IT	6286	CCN202307220	CS20230722_CLUS_0116	CS20230722_SUPT_0031	CS20230722_SUBC_007	CS20230722_CLAS_01
231	117	0117 L2/3 IT CTX Glut_4	32	L2/3 IT CTX Glut_4	0032 L2/3 IT CTX Glut_4	7	L2/3 IT CTX Glut	007 L2/3 IT CTX Glut	1	IT-ET Glut	01 IT-ET Glut	Pallium-Glut	NA		Isocortex:0.97	MOs1:0.14,AId2/3:0.1,AId1:0.09,AIp2/3:0.07,GU2/3:0.05,VISC2/3:0.05,MOp2/3:0.05,MOs2/3:0.04,AIv2/3:0.03,TEa2/3:0.03,SSs2/3:0.02,MOp1:0.02,AUDv2/3:0.02,AIp1:0.02,GU1:0.02,SSs1:0.02,ORBm2/3:0.02,ECT2/3:0.01,PL1:0.01	1004	3114	0	0.47	0.53		0.1	0.9	Glut	Slc17a7:9.48	Glut	Cck:9.1,Pdyn:5.1	Ccdc3,Pdyn,C1ql3,Ccn4	Ccdc3,Pdyn,C1ql3,Ccn4,Bmpr1b,Angpt1	Satb2,Ebf2,Meis2,Zfhx4,Lhx2,Mkx	Retn,Crispld1,Ccn4	167	167_L2/3 IT CTX_5	33	Stard8	14	L2/3 IT CTX	3	L2_3_IT	2842	CCN202307220	CS20230722_CLUS_0117	CS20230722_SUPT_0032	CS20230722_SUBC_007	CS20230722_CLAS_01
235	118	0118 L2/3 IT CTX Glut_4	32	L2/3 IT CTX Glut_4	0032 L2/3 IT CTX Glut_4	7	L2/3 IT CTX Glut	007 L2/3 IT CTX Glut	1	IT-ET Glut	01 IT-ET Glut	Pallium-Glut	NA		Isocortex:0.94	VISp1:0.15,MOs1:0.09,NA:0.05,VISp2/3:0.05,TEa2/3:0.04,RSPagl1:0.03,VISl1:0.03,ACAd2/3:0.03,ACAv2/3:0.03,VISpm1:0.02,VISpor2/3:0.02,AUDv2/3:0.02,VISam1:0.02,ACAd1:0.02,VISpor1:0.02,SSp-bfd1:0.02,ORBvl2/3:0.02,SSs1:0.02,MOp1:0.01,SSs2/3:0.01,TEa1:0.01,RSPd1:0.01,AUDp2/3:0.01,VISpl1:0.01,VISa1:0.01,ORBm2/3:0.01,VISl2/3:0.01,VISli1:0.01,VISli2/3:0.01	776	12386	0	0.35	0.65		0.02	0.98	Glut	Slc17a7:9.26	Glut	Cck:9.2,Pdyn:4.1,Adcyap1:3.5	Ptgs2,Pdyn,Tnfaip6,Glis1	Egr2,Slc17a7,Pdyn,Smoc2,Sv2b,Igfbp4,Shroom3,Gpr88	Egr2,Satb2,Zfp536,Glis3,Klf5,Pparg	Pim1,Baz1a	168	168_L2/3 IT CTX_5	33	Stard8	14	L2/3 IT CTX	3	L2_3_IT	11649	CCN202307220	CS20230722_CLUS_0118	CS20230722_SUPT_0032	CS20230722_SUBC_007	CS20230722_CLAS_01
244	119	0119 L2/3 IT CTX Glut_4	32	L2/3 IT CTX Glut_4	0032 L2/3 IT CTX Glut_4	7	L2/3 IT CTX Glut	007 L2/3 IT CTX Glut	1	IT-ET Glut	01 IT-ET Glut	Pallium-Glut	TPE-AI		Isocortex:0.84	AIp2/3:0.18,ECT2/3:0.14,PERI2/3:0.1,VISC2/3:0.1,PIR:0.09,GU2/3:0.05,TEa2/3:0.04,VISpor2/3:0.04,ENTl3:0.03,VISC5:0.02,SSs2/3:0.02	129	480	0	0.33	0.67		0.07	0.93	Glut	Slc17a7:9.79	Glut	Cck:9.3,Adcyap1:4.4	A830029E22Rik,Scn5a,Ptgs2,Met	Ccn3,Smoc2,Scn5a,Met,Adcyap1	Satb2,Egr2,Glis3,Barx2,Esr1,Zfp618	Rxfp1	166	166_L2/3 IT CTX_3	33	Stard8	14	L2/3 IT CTX	3	L2_3_IT	419	CCN202307220	CS20230722_CLUS_0119	CS20230722_SUPT_0032	CS20230722_SUBC_007	CS20230722_CLAS_01
238	120	0120 L2/3 IT CTX Glut_4	32	L2/3 IT CTX Glut_4	0032 L2/3 IT CTX Glut_4	7	L2/3 IT CTX Glut	007 L2/3 IT CTX Glut	1	IT-ET Glut	01 IT-ET Glut	Pallium-Glut	NA		Isocortex:0.93	VISC2/3:0.15,ECT2/3:0.13,AIp2/3:0.11,VISpl1:0.08,TEa2/3:0.06,GU2/3:0.06,SSs2/3:0.05,VISpor1:0.04,ECT1:0.04,PERI2/3:0.03,TEa1:0.03,NA:0.02	0	111	0	0.11	0.89		0	1	Glut	Slc17a7:8.8	Glut	Cck:7.9,Pdyn:3.6	Retn,Adam2,Glis3	Retn,Adam2,Glis3	Glis3,Satb2,Zeb2,Pparg,Klf5	Sv2c,Slc1a3	162	162_L2/3 IT CTX	34	Trhr	14	L2/3 IT CTX	3	L2_3_IT	101	CCN202307220	CS20230722_CLUS_0120	CS20230722_SUPT_0032	CS20230722_SUBC_007	CS20230722_CLAS_01
207	121	0121 L2/3 IT ENT Glut_1	33	L2/3 IT ENT Glut_1	0033 L2/3 IT ENT Glut_1	8	L2/3 IT ENT Glut	008 L2/3 IT ENT Glut	1	IT-ET Glut	01 IT-ET Glut	Pallium-Glut	L3 TR-ENTl		OLF:0.6,RHP:0.37	TR:0.59,ENTl5:0.2,ENTl3:0.14	50	384	0	0.79	0.21		0.08	0.92	Glut	Slc17a7:9.3,Slc17a6:3.1	Glut	Cck:8.8,Penk:7.2	Gm34466,Cd44,Tgfbr2,Ntsr1	Qrfpr,Smoc2,Tgfbr2,Scn4b	Neurod6,Ascl1,Tal1,Maf,Egr3,Pparg	Tgfbr2,Ntsr1	153	153_L2/3 IT ENTl_1	28	Fign	13	L2/3 IT ENTl	3	L2_3_IT	213	CCN202307220	CS20230722_CLUS_0121	CS20230722_SUPT_0033	CS20230722_SUBC_008	CS20230722_CLAS_01
208	122	0122 L2/3 IT ENT Glut_1	33	L2/3 IT ENT Glut_1	0033 L2/3 IT ENT Glut_1	8	L2/3 IT ENT Glut	008 L2/3 IT ENT Glut	1	IT-ET Glut	01 IT-ET Glut	Pallium-Glut	L3 ENTl		RHP:0.77,OLF:0.16	ENTl5:0.53,ENTl3:0.13,ENTl6a:0.11,PIR:0.07	187	392	0	0.49	0.51		0.15	0.85	Glut	Slc17a7:9.75,Slc17a6:3.47	Glut	Cck:9.2	Cyp26b1,Olfm4,Unc5d,Chrm2	Cyp26b1,Hgf,Qrfpr,Cbln2,Slc17a7,Chrm2	Satb2,Ascl1,Rxrg,Pou6f2,Npas3,Sox8	Cyp26b1,Olfm4,Chrm2	154	154_L2/3 IT ENTl_2	28	Fign	13	L2/3 IT ENTl	3	L2_3_IT	341	CCN202307220	CS20230722_CLUS_0122	CS20230722_SUPT_0033	CS20230722_SUBC_008	CS20230722_CLAS_01
210	123	0123 L2/3 IT ENT Glut_1	33	L2/3 IT ENT Glut_1	0033 L2/3 IT ENT Glut_1	8	L2/3 IT ENT Glut	008 L2/3 IT ENT Glut	1	IT-ET Glut	01 IT-ET Glut	Pallium-Glut	L3 ENTl		RHP:0.72,Isocortex:0.17	ENTl3:0.39,ENTl5:0.26,PIR:0.09,ENTl2:0.07	79	207	0	0.47	0.53		0.15	0.85	Glut	Slc17a7:9.86,Slc17a6:4.05	Glut	Cck:8.5,Adcyap1:3.9	A830029E22Rik,Mybpc1,Scn5a,Gm11549	Ccdc3,Qrfpr,Cd24a,Scn4b,Tmem215	Satb2,Ebf2,Pou6f2,Neurod6,Glis3,Mkx	Scn5a,Pou6f2	154	154_L2/3 IT ENTl_3	28	Fign	13	L2/3 IT ENTl	3	L2_3_IT	193	CCN202307220	CS20230722_CLUS_0123	CS20230722_SUPT_0033	CS20230722_SUBC_008	CS20230722_CLAS_01
209	124	0124 L2/3 IT ENT Glut_2	34	L2/3 IT ENT Glut_2	0034 L2/3 IT ENT Glut_2	8	L2/3 IT ENT Glut	008 L2/3 IT ENT Glut	1	IT-ET Glut	01 IT-ET Glut	Pallium-Glut	L3 ENTl po		RHP:0.88	ENTl3:0.5,ENTl5:0.27,TR:0.12	46	368	0	0.64	0.36		0.05	0.95	Glut	Slc17a7:9.35,Slc17a6:3.25	Glut	Cck:7.9,Penk:6.6,Nts:3.6	Gm19303,Baz1a	Egr2,Angpt1,Nts,Stac	Egr2,Ascl1,Dbx2,Fosb,Klf5,Zfpm2	Baz1a,Gm19303	153	153_L2/3 IT ENTl_2	28	Fign	13	L2/3 IT ENTl	3	L2_3_IT	330	CCN202307220	CS20230722_CLUS_0124	CS20230722_SUPT_0034	CS20230722_SUBC_008	CS20230722_CLAS_01
211	125	0125 L2/3 IT ENT Glut_2	34	L2/3 IT ENT Glut_2	0034 L2/3 IT ENT Glut_2	8	L2/3 IT ENT Glut	008 L2/3 IT ENT Glut	1	IT-ET Glut	01 IT-ET Glut	Pallium-Glut	TPE?	?	RHP:0.8	ENTl3:0.48,ENTl2:0.32,PERI2/3:0.07	50	58	0	0.43	0.57		0.19	0.81	Glut	Slc17a7:10.42,Slc17a6:5.4	Glut	Calca:4,Cck:3.3	6430553K19Rik,Calca,Mybpc1	Ccdc3,Qrfpr,Tfap2d,Stac,Syndig1l,Hs3st2	Tbr1,Tfap2d,Ascl1,Zfp536,Satb2,Pou6f2	Slc5a5,Mybpc1	151	151_L2 IT ENTl_8	32	Grik1	12	L2 IT ENTl	3	L2_3_IT	55	CCN202307220	CS20230722_CLUS_0125	CS20230722_SUPT_0034	CS20230722_SUBC_008	CS20230722_CLAS_01
212	126	0126 L2/3 IT ENT Glut_2	34	L2/3 IT ENT Glut_2	0034 L2/3 IT ENT Glut_2	8	L2/3 IT ENT Glut	008 L2/3 IT ENT Glut	1	IT-ET Glut	01 IT-ET Glut	Pallium-Glut	L2/3 ENTl		RHP:0.97	ENTl3:0.7,ENTl2:0.18	150	194	0	0.41	0.59		0.15	0.85	Glut	Slc17a7:9.92,Slc17a6:4.24	Glut	Cck:6.3	Mybpc1,Gm15825,Mas1,Slc26a4	Ccdc3,Tfap2d,Syndig1l,Chst9,Syndig1,Pou6f2	Tfap2d,Satb2,Ebf2,Ascl1,Pou6f2	Rasgrp2,Fzd10os,Slc26a4	153	153_L2/3 IT ENTl_3	28	Fign	13	L2/3 IT ENTl	3	L2_3_IT	180	CCN202307220	CS20230722_CLUS_0126	CS20230722_SUPT_0034	CS20230722_SUBC_008	CS20230722_CLAS_01
214	127	0127 L2/3 IT ENT Glut_3	35	L2/3 IT ENT Glut_3	0035 L2/3 IT ENT Glut_3	8	L2/3 IT ENT Glut	008 L2/3 IT ENT Glut	1	IT-ET Glut	01 IT-ET Glut	Pallium-Glut	L2/3 ENTl	???	RHP:0.6,Isocortex:0.32	ENTl2:0.35,ENTl3:0.2,PERI2/3:0.08,ECT2/3:0.05,PERI1:0.05,PIR:0.04,ENTl5:0.02,TR:0.02	139	292	0	0.52	0.48		0.11	0.89	Glut	Slc17a7:9.63	Glut	Cck:8.6,Pdyn:6,Penk:3.6	Igfn1,Pdyn,Zar1l,Qrfpr	Ccdc3,Pdyn,Cbln4,Nptx2,Ndst4	Satb2,Ebf2,Egr2,Tal1,Zfhx4,Tox2	Igfbp6	167	167_L2/3 IT CTX_3	33	Stard8	14	L2/3 IT CTX	3	L2_3_IT	275	CCN202307220	CS20230722_CLUS_0127	CS20230722_SUPT_0035	CS20230722_SUBC_008	CS20230722_CLAS_01
215	128	0128 L2/3 IT ENT Glut_3	35	L2/3 IT ENT Glut_3	0035 L2/3 IT ENT Glut_3	8	L2/3 IT ENT Glut	008 L2/3 IT ENT Glut	1	IT-ET Glut	01 IT-ET Glut	Pallium-Glut	L2/3 ENTl-TR		RHP:0.81	ENTl3:0.45,TR:0.14,ENTl5:0.14,ENTl2:0.09	438	749	0	0.47	0.53		0.13	0.87	Glut	Slc17a7:9.49,Slc17a6:4.1	Glut	Cck:7.9,Penk:5.3,Nts:4.4	A830029E22Rik,Chst9,Nts,Tafa1	Ccdc3,Nts,Unc5d,Pde3a,Pde11a	Satb2,Ebf2,Neurod2,Ascl1,Bcl11a,Foxo6	Adam33,Dsc3,Nts	153	153_L2/3 IT ENTl_4	28	Fign	13	L2/3 IT ENTl	3	L2_3_IT	636	CCN202307220	CS20230722_CLUS_0128	CS20230722_SUPT_0035	CS20230722_SUBC_008	CS20230722_CLAS_01
219	129	0129 L2/3 IT ENT Glut_3	35	L2/3 IT ENT Glut_3	0035 L2/3 IT ENT Glut_3	8	L2/3 IT ENT Glut	008 L2/3 IT ENT Glut	1	IT-ET Glut	01 IT-ET Glut	Pallium-Glut	L2/3 ENTl-TR		RHP:0.85	ENTl3:0.45,ENTl2:0.24,TR:0.12	224	685	0	0.6	0.4		0.11	0.89	Glut	Slc17a7:9.38	Glut	Cck:8.2,Pdyn:3.5	Fam169b,5830418P13Rik,Dlgap2,Pdyn	Dio3,Ebf2,C1ql3,Cbln4,Pdyn	Satb2,Ebf2,Lhx2,Myt1l,Foxo6,Zfhx4	Dio3,Pdyn	161	161_L2/3 IT ENTl_1	34	Trhr	13	L2/3 IT ENTl	3	L2_3_IT	604	CCN202307220	CS20230722_CLUS_0129	CS20230722_SUPT_0035	CS20230722_SUBC_008	CS20230722_CLAS_01
251	130	0130 L2/3 IT ENT Glut_4	36	L2/3 IT ENT Glut_4	0036 L2/3 IT ENT Glut_4	8	L2/3 IT ENT Glut	008 L2/3 IT ENT Glut	1	IT-ET Glut	01 IT-ET Glut	Pallium-Glut	L3 ENT po		RHP:0.97	ENTm3:0.3,ENTm2:0.24,ENTm5:0.16,PAR:0.07,ENTm1:0.06	114	6130	0	0.62	0.38		0.01	0.99	Glut	Slc17a7:9.11,Slc17a6:5.48	Glut	Cck:8.4	Fermt1,Syndig1l,Mctp2	Ttc6,Qrfpr,Mctp2,Syndig1l	Ovol2,Mafb,Mycl,Cux2	Col11a1,Mctp2	138	138_L3 IT ENTm	27	Fn1	10	L3 IT ENT	3	L2_3_IT	6058	CCN202307220	CS20230722_CLUS_0130	CS20230722_SUPT_0036	CS20230722_SUBC_008	CS20230722_CLAS_01
252	131	0131 L2/3 IT ENT Glut_4	36	L2/3 IT ENT Glut_4	0036 L2/3 IT ENT Glut_4	8	L2/3 IT ENT Glut	008 L2/3 IT ENT Glut	1	IT-ET Glut	01 IT-ET Glut	Pallium-Glut	L3 ENT po		RHP:0.97	ENTm3:0.32,ENTl5:0.3,ENTl3:0.18	98	420	0	0.48	0.52		0.09	0.91	Glut	Slc17a7:9.02,Slc17a6:6.02	Glut	Cck:8.1	Fermt1,Slc17a8,Col8a1,Cacng5	Ttc6,Hgf,Slc17a8,Col8a1	Ovol2,Cux2,Mycl,Bcl6,Klf5,Ebf4	Slc17a8,Col8a1,Cacng5	139	139_L3 IT ENTl	28	Fign	10	L3 IT ENT	3	L2_3_IT	418	CCN202307220	CS20230722_CLUS_0131	CS20230722_SUPT_0036	CS20230722_SUBC_008	CS20230722_CLAS_01
255	132	0132 L2/3 IT ENT Glut_4	36	L2/3 IT ENT Glut_4	0036 L2/3 IT ENT Glut_4	8	L2/3 IT ENT Glut	008 L2/3 IT ENT Glut	1	IT-ET Glut	01 IT-ET Glut	Pallium-Glut	L3 ENT po		RHP:1	ENTm5:0.4,ENTm6:0.18,ENTm3:0.18,ENTm2:0.12	93	5066	0	0.56	0.44		0.01	0.99	Glut	Slc17a7:8.95,Slc17a6:4.78	Glut	Cck:8	Fermt1,Ccdc60	Ttc6,Slc17a7,Pth2r,Calb1,Mdga1	Ovol2,Dbx2,Pou6f2,Hopx,Foxo6,Nr2f2	Ccdc60,Fermt1	135	135_L3 IT ENTm	27	Fn1	10	L3 IT ENT	3	L2_3_IT	5011	CCN202307220	CS20230722_CLUS_0132	CS20230722_SUPT_0036	CS20230722_SUBC_008	CS20230722_CLAS_01
250	133	0133 L2/3 IT ENT Glut_5	37	L2/3 IT ENT Glut_5	0037 L2/3 IT ENT Glut_5	8	L2/3 IT ENT Glut	008 L2/3 IT ENT Glut	1	IT-ET Glut	01 IT-ET Glut	Pallium-Glut	L3 ENT po		RHP:1	ENTl5:0.31,ENTm3:0.24,ENTl3:0.23,ENTm5:0.09	187	716	0	0.49	0.51		0.11	0.89	Glut	Slc17a7:9.27,Slc17a6:4.93	Glut	Cck:7.8	Fermt1,Ntng1,Trhr,Fstl5	Qrfpr,Nxph2,Slc17a7,Pde11a,Rspo2	Satb2,Ascl1,Lhx2,Hopx,Cux2,Ovol2	Nxph2,Pde11a	140	140_L3 IT ENTl_1	28	Fign	10	L3 IT ENT	3	L2_3_IT	709	CCN202307220	CS20230722_CLUS_0133	CS20230722_SUPT_0037	CS20230722_SUBC_008	CS20230722_CLAS_01
253	134	0134 L2/3 IT ENT Glut_5	37	L2/3 IT ENT Glut_5	0037 L2/3 IT ENT Glut_5	8	L2/3 IT ENT Glut	008 L2/3 IT ENT Glut	1	IT-ET Glut	01 IT-ET Glut	Pallium-Glut	L3 ENT po		RHP:1	ENTl3:0.31,ENTl5:0.28,ENTm2:0.13,ENTm3:0.1	379	892	0	0.42	0.58		0.1	0.9	Glut	Slc17a7:9.5,Slc17a6:4.13	Glut	Cck:8.2	Dsc3,Slc17a7,Cd44,Gm13986	Ccn3,Qrfpr,Pde11a,Ptger3,Fibcd1,Chst9,Ntng1,Trhr,Ccdc3,Tacr3	Satb2,Dbx2,Cux2,Zfp423,Bcl11a,Ovol2	Pmp22,Gm10754,Ovol2	153	153_L2/3 IT ENTl_6	28	Fign	13	L2/3 IT ENTl	3	L2_3_IT	863	CCN202307220	CS20230722_CLUS_0134	CS20230722_SUPT_0037	CS20230722_SUBC_008	CS20230722_CLAS_01
254	135	0135 L2/3 IT ENT Glut_5	37	L2/3 IT ENT Glut_5	0037 L2/3 IT ENT Glut_5	8	L2/3 IT ENT Glut	008 L2/3 IT ENT Glut	1	IT-ET Glut	01 IT-ET Glut	Pallium-Glut	L3 ENT po		RHP:0.83	ENTl3:0.36,ENTl2:0.27,ENTl5:0.11,PERI2/3:0.07	328	1055	0	0.57	0.43		0.1	0.9	Glut	Slc17a7:9.45,Slc17a6:3.47	Glut	Cck:8.3	Mybpc1,Lamp5,Fermt1,Igfn1	Qrfpr,Rspo2,Pou6f2,Slc17a7,Pou3f1,Ccdc3,Chrm2,Pde11a	Satb2,Dbx2,Pou6f2,Bcl11a,Hopx,Zfp423	Fermt1,Igfn1,Cfap52	140	140_L3 IT ENTl_2	28	Fign	10	L3 IT ENT	3	L2_3_IT	1028	CCN202307220	CS20230722_CLUS_0135	CS20230722_SUPT_0037	CS20230722_SUBC_008	CS20230722_CLAS_01
213	136	0136 L2/3 IT ENT Glut_6	38	L2/3 IT ENT Glut_6	0038 L2/3 IT ENT Glut_6	8	L2/3 IT ENT Glut	008 L2/3 IT ENT Glut	1	IT-ET Glut	01 IT-ET Glut	Pallium-Glut	L2/3 ENTl	???	RHP:0.68,OLF:0.27	ENTl2:0.53,PIR:0.2,ENTl3:0.11	204	418	0	0.46	0.54		0.13	0.87	Glut	Slc17a7:10.11	Glut	Penk:3.6,Cck:3.3	Col10a1,Tafa2,Clrn1,Rnf152	Ccdc3,Ndst4,Adra1b,Pde3a,Rxfp1,Abi3bp,Dchs2	Tbr1,Ebf2,Neurod6,Ascl1,Myt1l,Zfp536	Rcan3,Sulf1	157	157_L2/3 IT ENTl_1	32	Grik1	13	L2/3 IT ENTl	3	L2_3_IT	309	CCN202307220	CS20230722_CLUS_0136	CS20230722_SUPT_0038	CS20230722_SUBC_008	CS20230722_CLAS_01
216	137	0137 L2/3 IT ENT Glut_6	38	L2/3 IT ENT Glut_6	0038 L2/3 IT ENT Glut_6	8	L2/3 IT ENT Glut	008 L2/3 IT ENT Glut	1	IT-ET Glut	01 IT-ET Glut	Pallium-Glut	L2/3 ENTl		RHP:0.92	ENTl2:0.82	74	245	0	0.57	0.43		0.06	0.94	Glut	Slc17a7:9.55,Slc17a6:3.63	Glut	Cck:7.9,Adcyap1:4.9,Penk:3.2	4930417O13Rik,Gm50048	Rxfp1,Glis3,Aqp4,Zfp536,Pde11a,Fign	Satb2,Ebf2,Mafb,Klf5,Zfp536	Tshr	152	152_L2/3 IT ENTl	28	Fign	13	L2/3 IT ENTl	3	L2_3_IT	242	CCN202307220	CS20230722_CLUS_0137	CS20230722_SUPT_0038	CS20230722_SUBC_008	CS20230722_CLAS_01
218	138	0138 L2/3 IT PIR-ENTl Glut_1	39	L2/3 IT PIR-ENTl Glut_1	0039 L2/3 IT PIR-ENTl Glut_1	9	L2/3 IT PIR-ENTl Glut	009 L2/3 IT PIR-ENTl Glut	1	IT-ET Glut	01 IT-ET Glut	Pallium-Glut	L2 PIR-ENTl		OLF:0.91	PIR:0.75,PAA:0.14	995	3826	0	0.54	0.46		0.11	0.89	Glut	Slc17a7:9.72	Glut	Cck:6.1,Penk:5.5	Igfn1,Rprm,Chrdl1,Smoc2	Ccdc3,Penk,Slc30a3,Scn5a,Ccn4,Smoc2,Unc13c,Ccbe1	Tbr1,Glis3,Bcl11b,Hes5,Lhx2,Zfp536	Chrdl1,Smoc2,Penk	160	160_L2/3 IT ENTl_4	32	Grik1	13	L2/3 IT ENTl	3	L2_3_IT	142	CCN202307220	CS20230722_CLUS_0138	CS20230722_SUPT_0039	CS20230722_SUBC_009	CS20230722_CLAS_01
220	139	0139 L2/3 IT PIR-ENTl Glut_1	39	L2/3 IT PIR-ENTl Glut_1	0039 L2/3 IT PIR-ENTl Glut_1	9	L2/3 IT PIR-ENTl Glut	009 L2/3 IT PIR-ENTl Glut	1	IT-ET Glut	01 IT-ET Glut	Pallium-Glut	L2/3 PIR-ENTl		OLF:0.72,RHP:0.14	PIR:0.67,ENTl2:0.07,ENTl3:0.06	653	1617	0	0.58	0.42		0.15	0.85	Glut	Slc17a7:9.86	Glut	Cck:8.5	Ccdc3,Cdhr1,Cntnap5a,Dio3	Ccdc3,Ebf2,Slc17a7,Scn5a,Dio3,Tafa1,Gpr83,Ccbe1,Rprm,Grm8,Mdga1	Tbr1,Ebf2,Neurod2,Zfhx4,Mycn,Nr2f2	Dio3,Cdhr1,Satb2,Stc1	161	161_L2/3 IT ENTl_2	34	Trhr	13	L2/3 IT ENTl	3	L2_3_IT	447	CCN202307220	CS20230722_CLUS_0139	CS20230722_SUPT_0039	CS20230722_SUBC_009	CS20230722_CLAS_01
224	140	0140 L2/3 IT PIR-ENTl Glut_1	39	L2/3 IT PIR-ENTl Glut_1	0039 L2/3 IT PIR-ENTl Glut_1	9	L2/3 IT PIR-ENTl Glut	009 L2/3 IT PIR-ENTl Glut	1	IT-ET Glut	01 IT-ET Glut	Pallium-Glut	L2/3 PIR		OLF:0.96	PIR:0.92	144	2596	0	0.62	0.38		0.03	0.97	Glut	Slc17a7:9.67	Glut	Cck:5	Trim54,Gm26644,Fxyd7	Sla,Tfap2d,Angpt1,Cdh20,Slc30a3	Tfap2d,Tbr1,Zfp536,Lhx2,Meis2,Pbx3	Gm26644,Trim54,Fxyd7	160	160_L2/3 IT ENTl_7	32	Grik1	13	L2/3 IT ENTl	3	L2_3_IT	43	CCN202307220	CS20230722_CLUS_0140	CS20230722_SUPT_0039	CS20230722_SUBC_009	CS20230722_CLAS_01
225	141	0141 L2/3 IT PIR-ENTl Glut_1	39	L2/3 IT PIR-ENTl Glut_1	0039 L2/3 IT PIR-ENTl Glut_1	9	L2/3 IT PIR-ENTl Glut	009 L2/3 IT PIR-ENTl Glut	1	IT-ET Glut	01 IT-ET Glut	Pallium-Glut	L2/3 PAA-PIR		OLF:0.96	PIR:0.69,PAA:0.24	221	1085	0	0.44	0.56		0.1	0.9	Glut	Slc17a7:9.88	Glut	Cck:7.8	Ccdc3,Chrdl1,Lypd1,Dach2	Ccdc3,Drd1,Pou3f1,Lypd1,Vwc2,Ndst4	Tbr1,Glis3,Mycn,Zfp536,Zfpm2,Meis2	Dach2,Smoc2	161	161_L2/3 IT ENTl_3	34	Trhr	13	L2/3 IT ENTl	3	L2_3_IT	1	CCN202307220	CS20230722_CLUS_0141	CS20230722_SUPT_0039	CS20230722_SUBC_009	CS20230722_CLAS_01
226	142	0142 L2/3 IT PIR-ENTl Glut_1	39	L2/3 IT PIR-ENTl Glut_1	0039 L2/3 IT PIR-ENTl Glut_1	9	L2/3 IT PIR-ENTl Glut	009 L2/3 IT PIR-ENTl Glut	1	IT-ET Glut	01 IT-ET Glut	Pallium-Glut	L2/3 COA		CTXsp:0.6,OLF:0.39	BLAv:0.39,COApl:0.2,BMAa:0.16,PAA:0.1	20	575	0	0.48	0.52		0.02	0.98	Glut	Slc17a7:9.48	Glut	Cck:8.6	Trabd2b,Zic2,Satb2,Cpne7	Lpl,Smoc2,Scn5a,Elfn1,Chrm2,Trhr	Satb2,Zic2,Neurod2,Zeb2	Zic2,Cpne7	160	160_L2/3 IT ENTl_8	32	Grik1	13	L2/3 IT ENTl	3	L2_3_IT	1	CCN202307220	CS20230722_CLUS_0142	CS20230722_SUPT_0039	CS20230722_SUBC_009	CS20230722_CLAS_01
227	143	0143 L2/3 IT PIR-ENTl Glut_1	39	L2/3 IT PIR-ENTl Glut_1	0039 L2/3 IT PIR-ENTl Glut_1	9	L2/3 IT PIR-ENTl Glut	009 L2/3 IT PIR-ENTl Glut	1	IT-ET Glut	01 IT-ET Glut	Pallium-Glut	L2 COA		OLF:0.82	PAA:0.36,COApl:0.32,BLAv:0.09,COAa:0.08	18	693	0	0.47	0.53		0.01	0.99	Glut	Slc17a7:9.67	Glut	Cck:7.3	Trabd2b,Smpdl3b,Chrm2,Zfp536	Ccdc3,Scn5a,Smoc2,Rmst,Bmp3	Tbr1,Glis3,Esr1,Zfp536,Zfpm2,Mkx	Tacr1,Rmst,Trabd2b										CCN202307220	CS20230722_CLUS_0143	CS20230722_SUPT_0039	CS20230722_SUBC_009	CS20230722_CLAS_01
271	144	0144 L2/3 IT PIR-ENTl Glut_2	40	L2/3 IT PIR-ENTl Glut_2	0040 L2/3 IT PIR-ENTl Glut_2	9	L2/3 IT PIR-ENTl Glut	009 L2/3 IT PIR-ENTl Glut	1	IT-ET Glut	01 IT-ET Glut	Pallium-Glut	L2/3 PIR po		OLF:0.98	PIR:0.95	585	3586	0	0.57	0.43		0.08	0.92	Glut	Slc17a7:9.91	Glut		Igfn1,Sox2ot,Tmc1,Pld5	Abi3bp,Tfap2d,Slc30a3,Tshz2,Pcp4l1	Stat4,Tfap2d,Bcl11a,Tshz2,Pparg,Klf9	Gm38505,Pcsk9,Pld5										CCN202307220	CS20230722_CLUS_0144	CS20230722_SUPT_0040	CS20230722_SUBC_009	CS20230722_CLAS_01
272	145	0145 L2/3 IT PIR-ENTl Glut_2	40	L2/3 IT PIR-ENTl Glut_2	0040 L2/3 IT PIR-ENTl Glut_2	9	L2/3 IT PIR-ENTl Glut	009 L2/3 IT PIR-ENTl Glut	1	IT-ET Glut	01 IT-ET Glut	Pallium-Glut	L2/3 PIR po		OLF:0.97	PIR:0.94	617	2716	0	0.55	0.45		0.1	0.9	Glut	Slc17a7:10.21	Glut		Igfn1,Igf1,Tafa2,Sox2ot	A830036E02Rik,Igf1,Rprm,Qrfpr,Ankfn1,Zeb2,Kcng1,Rab3b	Tbr1,Zfp536,Egr3,Tshz2,Mkx,Bcl11a	Sox2ot,Shisal2b,Zeb2	151	151_L2 IT ENTl_19	32	Grik1	12	L2 IT ENTl	3	L2_3_IT	10	CCN202307220	CS20230722_CLUS_0145	CS20230722_SUPT_0040	CS20230722_SUBC_009	CS20230722_CLAS_01
273	146	0146 L2/3 IT PIR-ENTl Glut_2	40	L2/3 IT PIR-ENTl Glut_2	0040 L2/3 IT PIR-ENTl Glut_2	9	L2/3 IT PIR-ENTl Glut	009 L2/3 IT PIR-ENTl Glut	1	IT-ET Glut	01 IT-ET Glut	Pallium-Glut	L3 PIR an		OLF:0.98	PIR:0.71,AON:0.23	405	3181	0	0.66	0.34		0.05	0.95	Glut	Slc17a7:10.1	Glut	Cartpt:6.4,Crh:3	Trim54,Lrmp,Hs3st2	Abi3bp,Crh,Slc30a3,Cartpt,Bmpr1b,Hs3st2	Tfap2d,Tbr1,Zfp536,Foxo1,Meis2,Npas3	Lrmp,Hs3st2,Necab1	151	151_L2 IT ENTl_20	32	Grik1	12	L2 IT ENTl	3	L2_3_IT	2	CCN202307220	CS20230722_CLUS_0146	CS20230722_SUPT_0040	CS20230722_SUBC_009	CS20230722_CLAS_01
274	147	0147 L2/3 IT PIR-ENTl Glut_2	40	L2/3 IT PIR-ENTl Glut_2	0040 L2/3 IT PIR-ENTl Glut_2	9	L2/3 IT PIR-ENTl Glut	009 L2/3 IT PIR-ENTl Glut	1	IT-ET Glut	01 IT-ET Glut	Pallium-Glut	L2/3 PIR po		OLF:0.9	PIR:0.89	906	4989	0	0.7	0.3		0.09	0.91	Glut	Slc17a7:9.87	Glut	Cartpt:5.8,Penk:4.9	Igfn1,Trim54,Unc13c,Cartpt	Sla,A830036E02Rik,Cartpt,Slc17a7,Pde1a,Cnr1,Rprm,Ankfn1	Batf3,Bcl11b,Tfap2d,Npas3,Lhx2,Tshz3	Trim54,Cartpt,Pde1a,Chrdl1,Ankfn1	159	159_L2/3 IT ENTl_2	32	Grik1	13	L2/3 IT ENTl	3	L2_3_IT	172	CCN202307220	CS20230722_CLUS_0147	CS20230722_SUPT_0040	CS20230722_SUBC_009	CS20230722_CLAS_01
275	148	0148 L2/3 IT PIR-ENTl Glut_2	40	L2/3 IT PIR-ENTl Glut_2	0040 L2/3 IT PIR-ENTl Glut_2	9	L2/3 IT PIR-ENTl Glut	009 L2/3 IT PIR-ENTl Glut	1	IT-ET Glut	01 IT-ET Glut	Pallium-Glut	L3 PIR an		OLF:0.91	PIR:0.85	258	2251	0	0.54	0.46		0.05	0.95	Glut	Slc17a7:10.11	Glut	Cartpt:9.1,Crh:7.1,Penk:4.5	Trim54,Crh,Hs3st2,Ptgs2	Abi3bp,Crh,Slc30a3,Cartpt,Hs3st2,Nr4a3	Tbr1,Zfp536,Hey2,Meis2,Foxo1,Zfp275	Crh,Ptgs2,Hs3st2	151	151_L2 IT ENTl_21	32	Grik1	12	L2 IT ENTl	3	L2_3_IT	88	CCN202307220	CS20230722_CLUS_0148	CS20230722_SUPT_0040	CS20230722_SUBC_009	CS20230722_CLAS_01
222	149	0149 L2/3 IT PIR-ENTl Glut_3	41	L2/3 IT PIR-ENTl Glut_3	0041 L2/3 IT PIR-ENTl Glut_3	9	L2/3 IT PIR-ENTl Glut	009 L2/3 IT PIR-ENTl Glut	1	IT-ET Glut	01 IT-ET Glut	Pallium-Glut	L2/3 PIR-ENTl		OLF:0.68,Isocortex:0.16	PIR:0.54,ENTl2:0.1,PAA:0.05,AIp2/3:0.05,ENTl3:0.04,OLF:0.03	277	878	0	0.57	0.43		0.1	0.9	Glut	Slc17a7:9.9	Glut	Cck:7.4,Penk:4.8	Ptgs2,Pla2g5,Igf2bp2,Reln	Egr2,Ndst4,Glis3,Osbpl3,Penk,Fosl2,Nptx2,Syt10	Egr2,Zfp536,Egr3,Glis3,Hey2,Arid5a	Tnfaip6,Egr2	160	160_L2/3 IT ENTl_6	32	Grik1	13	L2/3 IT ENTl	3	L2_3_IT	214	CCN202307220	CS20230722_CLUS_0149	CS20230722_SUPT_0041	CS20230722_SUBC_009	CS20230722_CLAS_01
265	150	0150 L2/3 IT PIR-ENTl Glut_3	41	L2/3 IT PIR-ENTl Glut_3	0041 L2/3 IT PIR-ENTl Glut_3	9	L2/3 IT PIR-ENTl Glut	009 L2/3 IT PIR-ENTl Glut	1	IT-ET Glut	01 IT-ET Glut	Pallium-Glut	L3 PIR		OLF:0.79,Isocortex:0.18	PIR:0.74,AIv2/3:0.05,AIp2/3:0.05	535	1725	0	0.6	0.4		0.14	0.86	Glut	Slc17a7:10.21	Glut	Cck:8,Penk:3.7	Igfn1,Ndst4,Cxcl14,Abi3bp	Ccn3,Abi3bp,Scn5a,Slc30a3,Cxcl14,Igfbp6,Tmem215,Hs3st4,Hs3st2	Tbr1,Glis3,Zfp536,Neurod6,Mkx,Zfp618	C730002L08Rik,Abi3bp,Igfn1,Bdnf,Hs3st2,Pou3f2	160	160_L2/3 IT ENTl_10	32	Grik1	13	L2/3 IT ENTl	3	L2_3_IT	118	CCN202307220	CS20230722_CLUS_0150	CS20230722_SUPT_0041	CS20230722_SUBC_009	CS20230722_CLAS_01
266	151	0151 L2/3 IT PIR-ENTl Glut_3	41	L2/3 IT PIR-ENTl Glut_3	0041 L2/3 IT PIR-ENTl Glut_3	9	L2/3 IT PIR-ENTl Glut	009 L2/3 IT PIR-ENTl Glut	1	IT-ET Glut	01 IT-ET Glut	Pallium-Glut	L2/3 PIR		OLF:0.79,Isocortex:0.18	PIR:0.71,AIp5:0.05,AON:0.04	21	315	0	0.66	0.34		0.04	0.96	Glut	Slc17a7:9.99,Slc17a6:6.17	Glut	Cck:8.8,Adcyap1:8.6	Ngf,Abi3bp,Fgd2,Nxph4	Abi3bp,Tmem215,Col18a1,Col24a1	Tbr1,Ebf1,Neurod2,Meis2,Smad9,Egr3	Col18a1	157	157_L2/3 IT ENTl_2	32	Grik1	13	L2/3 IT ENTl	3	L2_3_IT	15	CCN202307220	CS20230722_CLUS_0151	CS20230722_SUPT_0041	CS20230722_SUBC_009	CS20230722_CLAS_01
267	152	0152 L2/3 IT PIR-ENTl Glut_3	41	L2/3 IT PIR-ENTl Glut_3	0041 L2/3 IT PIR-ENTl Glut_3	9	L2/3 IT PIR-ENTl Glut	009 L2/3 IT PIR-ENTl Glut	1	IT-ET Glut	01 IT-ET Glut	Pallium-Glut	L3 PIR		OLF:0.92	PIR:0.88	381	1695	0	0.56	0.44		0.12	0.88	Glut	Slc17a7:9.89	Glut	Penk:6.7,Cck:4.4,Cartpt:3.8	Trim54,Slc17a7,Lrmp,Gm11549	Ccn4,Tfap2d,Slc30a3,Htr7,Cartpt,Pde1a,Fosl2	Batf3,Zfp536,Egr3,Tfap2d,Zfpm2,Fos	Slco2a1,Crym,Fos	159	159_L2/3 IT ENTl_1	32	Grik1	13	L2/3 IT ENTl	3	L2_3_IT	37	CCN202307220	CS20230722_CLUS_0152	CS20230722_SUPT_0041	CS20230722_SUBC_009	CS20230722_CLAS_01
292	153	0153 L2/3 IT PIR-ENTl Glut_3	41	L2/3 IT PIR-ENTl Glut_3	0041 L2/3 IT PIR-ENTl Glut_3	9	L2/3 IT PIR-ENTl Glut	009 L2/3 IT PIR-ENTl Glut	1	IT-ET Glut	01 IT-ET Glut	Pallium-Glut	L3 PIR an		OLF:0.97	PIR:0.61,AON:0.29	36	39	0	0.64	0.36		0.33	0.67	Glut	Slc17a7:10.07	Glut	Cck:9.5,Adcyap1:7.7	Hspb3,Tmc1,Syt2,Gm11549	Abi3bp,Glis3,Scn4b,Syt2,Ccn3	Tbr1,Glis3,Maf,Rorb,Fosl2,Neurod6	Syt2	155	155_L2/3 IT ENTl	33	Stard8	13	L2/3 IT ENTl	3	L2_3_IT	2	CCN202307220	CS20230722_CLUS_0153	CS20230722_SUPT_0041	CS20230722_SUBC_009	CS20230722_CLAS_01
293	154	0154 L2/3 IT PIR-ENTl Glut_3	41	L2/3 IT PIR-ENTl Glut_3	0041 L2/3 IT PIR-ENTl Glut_3	9	L2/3 IT PIR-ENTl Glut	009 L2/3 IT PIR-ENTl Glut	1	IT-ET Glut	01 IT-ET Glut	Pallium-Glut	L3 PIR an		OLF:0.97	AON:0.65,PIR:0.16	371	1031	0	0.56	0.44		0.11	0.89	Glut	Slc17a7:10.26	Glut	Cck:8.8,Adcyap1:4.1,Penk:3.1	Abi3bp,Ngf,Scn4b,Ndst4	Abi3bp,Glis3,Ndnf,Slc30a3,Scn4b,Klhl14	Tbr1,Glis3,Zfp536,Meis2,Id4,Creb3l2	Nmbr										CCN202307220	CS20230722_CLUS_0154	CS20230722_SUPT_0041	CS20230722_SUBC_009	CS20230722_CLAS_01
260	155	0155 L2/3 IT PIR-ENTl Glut_4	42	L2/3 IT PIR-ENTl Glut_4	0042 L2/3 IT PIR-ENTl Glut_4	9	L2/3 IT PIR-ENTl Glut	009 L2/3 IT PIR-ENTl Glut	1	IT-ET Glut	01 IT-ET Glut	Pallium-Glut	L2/3 ENTl		RHP:0.99	ENTl2:0.75,ENTl3:0.15	459	1400	0	0.43	0.57		0.08	0.92	Glut	Slc17a7:10.38,Slc17a6:3.81	Glut		Igfn1,Reln,Mc5r,Chst9	Ccdc3,Syndig1l,Reln,Sla,Chst9,Rab3b,Frzb,Man1a	Tbr1,L3mbtl4,Ascl1,Bcl11b,Foxo1,E2f1	Mc5r,Chst9,Wnt2	151	151_L2 IT ENTl_11	32	Grik1	12	L2 IT ENTl	3	L2_3_IT	1347	CCN202307220	CS20230722_CLUS_0155	CS20230722_SUPT_0042	CS20230722_SUBC_009	CS20230722_CLAS_01
261	156	0156 L2/3 IT PIR-ENTl Glut_4	42	L2/3 IT PIR-ENTl Glut_4	0042 L2/3 IT PIR-ENTl Glut_4	9	L2/3 IT PIR-ENTl Glut	009 L2/3 IT PIR-ENTl Glut	1	IT-ET Glut	01 IT-ET Glut	Pallium-Glut	L2 PIR		OLF:0.89	PIR:0.84	787	5474	0	0.59	0.41		0.07	0.93	Glut	Slc17a7:10.89,Slc17a6:4.86	Glut	Pthlh:4.5	Fyb2,Slc38a3,Pthlh	Frzb,Igf1,A830036E02Rik,Htr1d,Sema5a,Pdzrn3	Tbr1,Klf2,Zfp536,Tox,Rreb1,Rorb	Pthlh	151	151_L2 IT ENTl_12	32	Grik1	12	L2 IT ENTl	3	L2_3_IT	167	CCN202307220	CS20230722_CLUS_0156	CS20230722_SUPT_0042	CS20230722_SUBC_009	CS20230722_CLAS_01
262	157	0157 L2/3 IT PIR-ENTl Glut_4	42	L2/3 IT PIR-ENTl Glut_4	0042 L2/3 IT PIR-ENTl Glut_4	9	L2/3 IT PIR-ENTl Glut	009 L2/3 IT PIR-ENTl Glut	1	IT-ET Glut	01 IT-ET Glut	Pallium-Glut	L2 PIR		OLF:0.9	PIR:0.89	244	3418	0	0.65	0.35		0.03	0.97	Glut	Slc17a7:10.53,Slc17a6:4.37	Glut		Pcsk9,Reln,Crh,Sox5	A830036E02Rik,Crh,Ccdc3,Htr1d,Ankfn1	Tbr1,Klf2,Zfp536,Tox,Ascl1,Sox5	Endou,Nell1,Ccn3	151	151_L2 IT ENTl_13	32	Grik1	12	L2 IT ENTl	3	L2_3_IT	106	CCN202307220	CS20230722_CLUS_0157	CS20230722_SUPT_0042	CS20230722_SUBC_009	CS20230722_CLAS_01
263	158	0158 L2/3 IT PIR-ENTl Glut_4	42	L2/3 IT PIR-ENTl Glut_4	0042 L2/3 IT PIR-ENTl Glut_4	9	L2/3 IT PIR-ENTl Glut	009 L2/3 IT PIR-ENTl Glut	1	IT-ET Glut	01 IT-ET Glut	Pallium-Glut	L2 ENTl		RHP:0.77,Isocortex:0.16	ENTl2:0.65,ENTl1:0.09,PERI1:0.09	504	1539	0	0.43	0.57		0.1	0.9	Glut	Slc17a7:10.83,Slc17a6:5.88	Glut		Igfn1,Syndig1l,Tmem132c,Ccn3	Ccdc3,Syndig1l,Sla,Tmem132c,Pou6f2,Slc17a7	Tbr1,Zfp536,Ascl1,Bcl11b,L3mbtl4,Pou6f2	Pgm5,Pou6f2	151	151_L2 IT ENTl_14	32	Grik1	12	L2 IT ENTl	3	L2_3_IT	1416	CCN202307220	CS20230722_CLUS_0158	CS20230722_SUPT_0042	CS20230722_SUBC_009	CS20230722_CLAS_01
264	159	0159 L2/3 IT PIR-ENTl Glut_4	42	L2/3 IT PIR-ENTl Glut_4	0042 L2/3 IT PIR-ENTl Glut_4	9	L2/3 IT PIR-ENTl Glut	009 L2/3 IT PIR-ENTl Glut	1	IT-ET Glut	01 IT-ET Glut	Pallium-Glut	L2 ENTl-PIR		RHP:0.56,OLF:0.43	ENTl2:0.38,PIR:0.33,TR:0.1	134	1728	0	0.58	0.42		0.03	0.97	Glut	Slc17a7:10.07	Glut		Igfn1,Igf1,AW551984,Plpp4	Ccdc3,Igf1,Lhx2,Chst9,Plpp4,Stac	Tbr1,Zfp536,Ascl1,L3mbtl4,Rorb,Bcl11b	Endou,Chst9,Plpp4	151	151_L2 IT ENTl_15	32	Grik1	12	L2 IT ENTl	3	L2_3_IT	1052	CCN202307220	CS20230722_CLUS_0159	CS20230722_SUPT_0042	CS20230722_SUBC_009	CS20230722_CLAS_01
268	160	0160 L2/3 IT PIR-ENTl Glut_4	42	L2/3 IT PIR-ENTl Glut_4	0042 L2/3 IT PIR-ENTl Glut_4	9	L2/3 IT PIR-ENTl Glut	009 L2/3 IT PIR-ENTl Glut	1	IT-ET Glut	01 IT-ET Glut	Pallium-Glut	L3 PIR-ENTl		OLF:0.87	PIR:0.82	134	509	0	0.53	0.47		0.1	0.9	Glut	Slc17a7:10.44,Slc17a6:4.31	Glut	Cck:8.8	Samd3,Mas1,Wfdc18,Grik3	Qrfpr,Frzb,Egln3,Grik3,Col23a1,Hs3st2	Tbr1,Zfp536,Satb2,Rxrg,Tshz2,Rorb	Hrh1,Samd3,Qrfpr	151	151_L2 IT ENTl_16	32	Grik1	12	L2 IT ENTl	3	L2_3_IT	27	CCN202307220	CS20230722_CLUS_0160	CS20230722_SUPT_0042	CS20230722_SUBC_009	CS20230722_CLAS_01
144	161	0161 L2/3 IT PIR-ENTl Glut_5	43	L2/3 IT PIR-ENTl Glut_5	0043 L2/3 IT PIR-ENTl Glut_5	9	L2/3 IT PIR-ENTl Glut	009 L2/3 IT PIR-ENTl Glut	1	IT-ET Glut	01 IT-ET Glut	Pallium-Glut	L3/5 ENTl-TR-PIR		OLF:0.5,RHP:0.28,Isocortex:0.12	PIR:0.28,ENTl3:0.12,TR:0.12,ENTl5:0.07,ENTl2:0.07,AON:0.06,EPv:0.03,EPd:0.03,PERI2/3:0.02,TTd:0.02	48	369	0	0.51	0.49		0.04	0.96	Glut	Slc17a7:10.41	Glut	Cck:9.2	Cdc25c,Scn5a,Dcn,Gm36251	Dcn,Scn5a,Sla,Rxfp1	Satb2,Lhx2,Fezf2,Rxrg,Rorb,Tox3	Cdc25c	175	175_L2/3 IT HATA_1	36	Pcsk5	15	L2/3 IT RHP	3	L2_3_IT	201	CCN202307220	CS20230722_CLUS_0161	CS20230722_SUPT_0043	CS20230722_SUBC_009	CS20230722_CLAS_01
217	162	0162 L2/3 IT PIR-ENTl Glut_6	44	L2/3 IT PIR-ENTl Glut_6	0044 L2/3 IT PIR-ENTl Glut_6	9	L2/3 IT PIR-ENTl Glut	009 L2/3 IT PIR-ENTl Glut	1	IT-ET Glut	01 IT-ET Glut	Pallium-Glut	TR	???	OLF:0.58,CTXsp:0.2,RHP:0.2	TR:0.36,PIR:0.15,EPv:0.1,ENTl3:0.08,ENTl5:0.07,BLAp:0.06	73	233	0	0.48	0.52		0.08	0.92	Glut	Slc17a7:10.08	Glut	Cck:8.9	Gm26644,Wfdc18,Ccn3	Ccdc3,Tfap2d,Fibcd1,Adamts9,Wls	Tfap2d,Satb2,Zfhx4,Rxrg,Insm1,Fos	Slc39a12,Gm26644	160	160_L2/3 IT ENTl_3	32	Grik1	13	L2/3 IT ENTl	3	L2_3_IT	37	CCN202307220	CS20230722_CLUS_0162	CS20230722_SUPT_0044	CS20230722_SUBC_009	CS20230722_CLAS_01
221	163	0163 L2/3 IT PIR-ENTl Glut_6	44	L2/3 IT PIR-ENTl Glut_6	0044 L2/3 IT PIR-ENTl Glut_6	9	L2/3 IT PIR-ENTl Glut	009 L2/3 IT PIR-ENTl Glut	1	IT-ET Glut	01 IT-ET Glut	Pallium-Glut	TR-PIR		OLF:0.78,RHP:0.18	PIR:0.52,TR:0.2,ENTl2:0.09	103	724	0	0.56	0.44		0.07	0.93	Glut	Slc17a7:9.8	Glut	Cck:7.9,Penk:5.9	Igfn1,Vmn1r206,Drd1,Ecel1	Ccdc3,Ecel1,Drd1,Frzb,Scn5a	Tbr1,Glis3,Ebf2,Satb2,Nr2f2,Id4	Ecel1	160	160_L2/3 IT ENTl_5	32	Grik1	13	L2/3 IT ENTl	3	L2_3_IT	146	CCN202307220	CS20230722_CLUS_0163	CS20230722_SUPT_0044	CS20230722_SUBC_009	CS20230722_CLAS_01
276	164	0164 L2/3 IT PIR-ENTl Glut_7	45	L2/3 IT PIR-ENTl Glut_7	0045 L2/3 IT PIR-ENTl Glut_7	9	L2/3 IT PIR-ENTl Glut	009 L2/3 IT PIR-ENTl Glut	1	IT-ET Glut	01 IT-ET Glut	Pallium-Glut	L6 PIR EPd		CTXsp:0.51,OLF:0.45	PIR:0.4,EPd:0.34,EPv:0.12	126	635	0	0.5	0.5		0.05	0.95	Glut	Slc17a7:9.06,Slc17a6:5.91	Glut		Abi3bp,Antxr2,Sla,Tacr1	Abi3bp,Sla,Tacr1,Tshz2	Tfap2d,Tbr1,L3mbtl4,Tshz2,Zfhx4,Thrb	2610307P16Rik,Grm8,Tacr1										CCN202307220	CS20230722_CLUS_0164	CS20230722_SUPT_0045	CS20230722_SUBC_009	CS20230722_CLAS_01
270	165	0165 L2/3 IT PIR-ENTl Glut_7	45	L2/3 IT PIR-ENTl Glut_7	0045 L2/3 IT PIR-ENTl Glut_7	9	L2/3 IT PIR-ENTl Glut	009 L2/3 IT PIR-ENTl Glut	1	IT-ET Glut	01 IT-ET Glut	Pallium-Glut	EPd L6 PIR		CTXsp:0.74,OLF:0.16	EPd:0.44,EPv:0.21,PIR:0.11,CTXsp:0.08	1276	1877	0	0.47	0.53		0.08	0.92	Glut	Slc17a7:9.38,Slc17a6:6.37,Gad2:3.1	Glut	Cck:5.9	Il1rl2,Tfap2d,Adarb2,Bmpr1b	Tfap2d,Egln3,Qrfpr,Vwc2l,Tafa2	Tfap2d,Stat4,Tshz2,Bcl11a,Neurod6,Hivep1	A830009L08Rik,Ankrd35	192	192_L4/5 IT CTX_13	26	Tshz2	16	L4/5 IT CTX	4	L4_5_6_IT_Car3	14	CCN202307220	CS20230722_CLUS_0165	CS20230722_SUPT_0045	CS20230722_SUBC_009	CS20230722_CLAS_01
156	166	0166 IT AON-TT-DP Glut_1	46	IT AON-TT-DP Glut_1	0046 IT AON-TT-DP Glut_1	10	IT AON-TT-DP Glut	010 IT AON-TT-DP Glut	1	IT-ET Glut	01 IT-ET Glut	Pallium-Glut	DP-TTd		OLF:0.85	TTd:0.6,DP:0.18,PIR:0.02,COApl:0.02	21	230	0	0.59	0.41		0.04	0.96	Glut	Slc17a7:9.47	Glut	Cck:9.3	Ptgs2,Zic1,Gpr3	Ccn3,Zic1,Slc30a3,Cdkn1a,Grm8	Egr4,Zic1,Tbr1,Fosb,Fezf2	Baz1a,Bves	253	253_L5 PT CTX_1	48	Cdh13	22	L5 PT CTX	5	PT	51	CCN202307220	CS20230722_CLUS_0166	CS20230722_SUPT_0046	CS20230722_SUBC_010	CS20230722_CLAS_01
408	167	0167 IT AON-TT-DP Glut_1	46	IT AON-TT-DP Glut_1	0046 IT AON-TT-DP Glut_1	10	IT AON-TT-DP Glut	010 IT AON-TT-DP Glut	1	IT-ET Glut	01 IT-ET Glut	Pallium-Glut	DP-TTd		OLF:0.71,Isocortex:0.29	DP:0.35,TTd:0.22,OLF:0.09,ORBm5:0.07,ORBm2/3:0.07,ILA5:0.06	71	546	0	0.46	0.54		0.04	0.96	Glut	Slc17a7:9.66	Glut	Cck:8.4	Sebox,Ndnf,Bmpr1b	Ccdc3,Ndnf,Pou3f1,Mctp2	Sebox,Zic1,Satb2	Sebox,Ndnf	252	252_L5 PT CTX_4	48	Cdh13	22	L5 PT CTX	5	PT	143	CCN202307220	CS20230722_CLUS_0167	CS20230722_SUPT_0046	CS20230722_SUBC_010	CS20230722_CLAS_01
269	168	0168 IT AON-TT-DP Glut_1	46	IT AON-TT-DP Glut_1	0046 IT AON-TT-DP Glut_1	10	IT AON-TT-DP Glut	010 IT AON-TT-DP Glut	1	IT-ET Glut	01 IT-ET Glut	Pallium-Glut	AON-DP-TTd-PIR		OLF:0.84	PIR:0.49,AON:0.12,TTd:0.08,TTv:0.05,OLF:0.04,PAA:0.04	64	677	0	0.54	0.46		0.05	0.95	Glut	Slc17a7:9.58	Glut	Cck:6.8	Ccdc3,St18,Cdhr1,Dlk1	Ccdc3,St18,Ebf2,Dlk1,Ramp1	St18,Tbr1,Ebf1,Ebf2	Ebf2	253	253_L5 PT CTX_2	48	Cdh13	22	L5 PT CTX	5	PT	122	CCN202307220	CS20230722_CLUS_0168	CS20230722_SUPT_0046	CS20230722_SUBC_010	CS20230722_CLAS_01
289	169	0169 IT AON-TT-DP Glut_1	46	IT AON-TT-DP Glut_1	0046 IT AON-TT-DP Glut_1	10	IT AON-TT-DP Glut	010 IT AON-TT-DP Glut	1	IT-ET Glut	01 IT-ET Glut	Pallium-Glut	DP-TTd		OLF:0.8	TTd:0.52,DP:0.25,ACAv2/3:0.06	200	750	0	0.58	0.42		0.07	0.93	Glut	Slc17a7:9.57	Glut	Cck:9.3	Adamts13,Zic1,Lrrtm4,Smoc2	Ccdc3,Zic1,Slc17a7,Smoc2,Adamts2	Neurod6,Zic1,Satb2,Tox,Cux2,Tox3	Smoc2,Adamts2	253	253_L5 PT CTX_3	48	Cdh13	22	L5 PT CTX	5	PT	99	CCN202307220	CS20230722_CLUS_0169	CS20230722_SUPT_0046	CS20230722_SUBC_010	CS20230722_CLAS_01
288	170	0170 IT AON-TT-DP Glut_1	46	IT AON-TT-DP Glut_1	0046 IT AON-TT-DP Glut_1	10	IT AON-TT-DP Glut	010 IT AON-TT-DP Glut	1	IT-ET Glut	01 IT-ET Glut	Pallium-Glut	TTd-TTv		OLF:0.97	TTv:0.35,TTd:0.33,AON:0.18	389	1580	0	0.52	0.48		0.12	0.88	Glut	Slc17a7:10.01	Glut	Cck:8,Penk:4.7	Ccdc3,Zic1,Slc17a7,Gm11549	Ccdc3,Zic1,Slc17a7,Ndst4,Scn4b,Penk	Tbr1,Zic1,Neurod2,Egr3,Zfp618,Tox	Penk,Stard8	160	160_L2/3 IT ENTl_11	32	Grik1	13	L2/3 IT ENTl	3	L2_3_IT	4	CCN202307220	CS20230722_CLUS_0170	CS20230722_SUPT_0046	CS20230722_SUBC_010	CS20230722_CLAS_01
279	171	0171 IT AON-TT-DP Glut_2	47	IT AON-TT-DP Glut_2	0047 IT AON-TT-DP Glut_2	10	IT AON-TT-DP Glut	010 IT AON-TT-DP Glut	1	IT-ET Glut	01 IT-ET Glut	Pallium-Glut	AON me		OLF:1	AON:0.9	373	4368	0	0.6	0.4		0.04	0.96	Glut	Slc17a7:9.65	Glut	Cck:8.9	Ly6g6e,Calb1,Calb2,Bace2	Abi3bp,Fibcd1,Slc17a7,Rmst,Cd24a,Pde1a	Tbr1,Zfp536,Nr4a2,Rxrg,Rorb,Tox2	Calb2,Bace2										CCN202307220	CS20230722_CLUS_0171	CS20230722_SUPT_0047	CS20230722_SUBC_010	CS20230722_CLAS_01
283	172	0172 IT AON-TT-DP Glut_2	47	IT AON-TT-DP Glut_2	0047 IT AON-TT-DP Glut_2	10	IT AON-TT-DP Glut	010 IT AON-TT-DP Glut	1	IT-ET Glut	01 IT-ET Glut	Pallium-Glut	AON me		OLF:1	AON:0.5,TTd:0.39	101	982	0	0.56	0.44		0.04	0.96	Glut	Slc17a7:9.97	Glut	Cck:8.5	Fam169b,Adarb2,Pde11a,Gm10754	Crym,Cpa6,Zfp536,Sla,Ccdc3,Oxtr	Tbr1,Zfp536,Hes1,Zic1,Esr1,Foxo6	Pde11a,Fam169b										CCN202307220	CS20230722_CLUS_0172	CS20230722_SUPT_0047	CS20230722_SUBC_010	CS20230722_CLAS_01
284	173	0173 IT AON-TT-DP Glut_2	47	IT AON-TT-DP Glut_2	0047 IT AON-TT-DP Glut_2	10	IT AON-TT-DP Glut	010 IT AON-TT-DP Glut	1	IT-ET Glut	01 IT-ET Glut	Pallium-Glut	AON me		OLF:0.99	AON:0.95	82	974	0	0.6	0.4		0.05	0.95	Glut	Slc17a7:9.86,Aldh1a1:3.72	Glut	Cck:9.5	3110099E03Rik,Cpa6,Ccnb1	Bmpr1b,Mctp2,Arhgap25,Tacr1	Tbr1,Zfp536,Nr4a2,L3mbtl4,Zfpm2,Id4	Arhgap25,3110099E03Rik										CCN202307220	CS20230722_CLUS_0173	CS20230722_SUPT_0047	CS20230722_SUBC_010	CS20230722_CLAS_01
290	174	0174 IT AON-TT-DP Glut_2	47	IT AON-TT-DP Glut_2	0047 IT AON-TT-DP Glut_2	10	IT AON-TT-DP Glut	010 IT AON-TT-DP Glut	1	IT-ET Glut	01 IT-ET Glut	Pallium-Glut	AON me		OLF:1	AON:0.88	5	94	0	0.55	0.45		0.03	0.97	Glut	Slc17a7:9.27,Ddc:4.26,Slc17a6:3.72	Glut	Cck:9.9,Penk:3	Tshr,Cpa6	Tshr,Cpa6	Neurod6,Zfp536,Rorb,Meis2,Zfpm2,Bhlhe22	Tshr,Cpa6										CCN202307220	CS20230722_CLUS_0174	CS20230722_SUPT_0047	CS20230722_SUBC_010	CS20230722_CLAS_01
294	175	0175 IT AON-TT-DP Glut_3	48	IT AON-TT-DP Glut_3	0048 IT AON-TT-DP Glut_3	10	IT AON-TT-DP Glut	010 IT AON-TT-DP Glut	1	IT-ET Glut	01 IT-ET Glut	Pallium-Glut	AON al		OLF:1	MOBopl:0.41,MOBgr:0.32,MOBmi:0.07	117	180	0	0.53	0.47		0.24	0.76	Glut	Slc17a7:9.33,Slc17a6:7.42	Glut	Cck:4.3	Pgm5,Tfap2d,Cabp7	Abi3bp,C1ql1,Myo5b,Stxbp6,Syt2	Tfap2d,Tbr1,L3mbtl4,Mkx,Bcl6,Zeb1	Prokr2,Cabp7										CCN202307220	CS20230722_CLUS_0175	CS20230722_SUPT_0048	CS20230722_SUBC_010	CS20230722_CLAS_01
295	176	0176 IT AON-TT-DP Glut_3	48	IT AON-TT-DP Glut_3	0048 IT AON-TT-DP Glut_3	10	IT AON-TT-DP Glut	010 IT AON-TT-DP Glut	1	IT-ET Glut	01 IT-ET Glut	Pallium-Glut	AON al		OLF:0.97	MOBgr:0.36,MOBopl:0.34,AON:0.1,MOBmi:0.06	100	289	0	0.69	0.31		0.11	0.89	Glut	Slc17a7:9.27,Slc17a6:6.87	Glut	Cck:6.6	Ly6g6e,Piezo2,Abcc12,Epha4	Abi3bp,Piezo2,Ccn3,Epha4	Tfap2d,Tbr1,L3mbtl4,Satb1,Zfhx4,Nfia	Piezo2,Epha4										CCN202307220	CS20230722_CLUS_0176	CS20230722_SUPT_0048	CS20230722_SUBC_010	CS20230722_CLAS_01
296	177	0177 IT AON-TT-DP Glut_3	48	IT AON-TT-DP Glut_3	0048 IT AON-TT-DP Glut_3	10	IT AON-TT-DP Glut	010 IT AON-TT-DP Glut	1	IT-ET Glut	01 IT-ET Glut	Pallium-Glut	AON al		OLF:0.92	AON:0.66,MOBgr:0.2	230	1979	0	0.73	0.27		0.05	0.95	Glut	Slc17a7:8.97,Slc17a6:6.26	Glut	Cck:8.1,Cartpt:5.2	Pnmt,Abi3bp,Tfap2d	Abi3bp,Tfap2d,Cartpt,Chn2	Tfap2d,Tbr1,L3mbtl4,Zfp536,Meis2,Tox	Pnmt										CCN202307220	CS20230722_CLUS_0177	CS20230722_SUPT_0048	CS20230722_SUBC_010	CS20230722_CLAS_01
977	178	0178 IT AON-TT-DP Glut_3	48	IT AON-TT-DP Glut_3	0048 IT AON-TT-DP Glut_3	10	IT AON-TT-DP Glut	010 IT AON-TT-DP Glut	1	IT-ET Glut	01 IT-ET Glut	Pallium-Glut	AON al		OLF:0.97	MOBgr:0.32,AON:0.29,MOB:0.15,MOBopl:0.11	173	122	0	0.32	0.68		0.4	0.6	Glut	Slc17a6:7.02,Slc17a7:6.74	Glut		Pgm5,Tacstd2,Rxfp1	Abi3bp,Wif1,Rxfp1	Tbr1,L3mbtl4,Zfhx4,Neurod2,Mkx,Bcl11b	Minar1										CCN202307220	CS20230722_CLUS_0178	CS20230722_SUPT_0048	CS20230722_SUBC_010	CS20230722_CLAS_01
282	179	0179 IT AON-TT-DP Glut_4	49	IT AON-TT-DP Glut_4	0049 IT AON-TT-DP Glut_4	10	IT AON-TT-DP Glut	010 IT AON-TT-DP Glut	1	IT-ET Glut	01 IT-ET Glut	Pallium-Glut	AON me		OLF:0.99	AON:0.92	31	611	0	0.37	0.63		0.02	0.98	Glut	Slc17a7:10.08	Glut	Cck:9.6,Adcyap1:3.2	Adgrd1,Ly6g6e,Egr2,Rorb	Abi3bp,Fibcd1,Egr2,Bmpr1b	Egr2,Zfp536,Rorb,Tbr1,Id4,Arid3b	Egr2,Gm11549										CCN202307220	CS20230722_CLUS_0179	CS20230722_SUPT_0049	CS20230722_SUBC_010	CS20230722_CLAS_01
285	180	0180 IT AON-TT-DP Glut_4	49	IT AON-TT-DP Glut_4	0049 IT AON-TT-DP Glut_4	10	IT AON-TT-DP Glut	010 IT AON-TT-DP Glut	1	IT-ET Glut	01 IT-ET Glut	Pallium-Glut	AON vl		OLF:0.94	AON:0.7,PIR:0.14	112	310	0	0.52	0.48		0.1	0.9	Glut	Slc17a7:10.41,Slc17a6:3.39	Glut	Cck:8.9,Adcyap1:3.3	Gask1b,Nmbr,Lama2,Hcrtr2	Abi3bp,Rxfp1,Cidea,Medag,Hcrtr2	Tbr1,Zfp536,Rorb,Fosl2,Creb3l2,Zfpm2	Lama2,Hcrtr2	157	157_L2/3 IT ENTl_3	32	Grik1	13	L2/3 IT ENTl	3	L2_3_IT	1	CCN202307220	CS20230722_CLUS_0180	CS20230722_SUPT_0049	CS20230722_SUBC_010	CS20230722_CLAS_01
286	181	0181 IT AON-TT-DP Glut_4	49	IT AON-TT-DP Glut_4	0049 IT AON-TT-DP Glut_4	10	IT AON-TT-DP Glut	010 IT AON-TT-DP Glut	1	IT-ET Glut	01 IT-ET Glut	Pallium-Glut	AON ve		OLF:0.98	AON:0.95	40	453	0	0.56	0.44		0.03	0.97	Glut	Slc17a7:10.3,Aldh1a1:3.13	Glut	Cck:9.3	Llgl2,2610028E06Rik,Syt6,Prss22	Abi3bp,Rxfp1,Hgf,Fbln2,Bmpr1b	Tbr1,Zfp536,Hes1,Elk3,Rorb,Tox2	Prss22,Parm1										CCN202307220	CS20230722_CLUS_0181	CS20230722_SUPT_0049	CS20230722_SUBC_010	CS20230722_CLAS_01
291	182	0182 IT AON-TT-DP Glut_5	50	IT AON-TT-DP Glut_5	0050 IT AON-TT-DP Glut_5	10	IT AON-TT-DP Glut	010 IT AON-TT-DP Glut	1	IT-ET Glut	01 IT-ET Glut	Pallium-Glut	AON		OLF:0.98	AON:0.77,MOBgr:0.08	28	646	0	0.6	0.4		0.01	0.99	Glut	Slc17a7:10.25	Glut	Cck:7.9,Adcyap1:4.8	4930417O13Rik,Ngf,Npsr1	Abi3bp,Ccdc3,Npsr1,Ndst4	Tbr1,Glis3,L3mbtl4,Hes1,Meis2,Rxrg	Mme	157	157_L2/3 IT ENTl_4	32	Grik1	13	L2/3 IT ENTl	3	L2_3_IT	2	CCN202307220	CS20230722_CLUS_0182	CS20230722_SUPT_0050	CS20230722_SUBC_010	CS20230722_CLAS_01
280	183	0183 IT AON-TT-DP Glut_5	50	IT AON-TT-DP Glut_5	0050 IT AON-TT-DP Glut_5	10	IT AON-TT-DP Glut	010 IT AON-TT-DP Glut	1	IT-ET Glut	01 IT-ET Glut	Pallium-Glut	AON ce		OLF:0.94	AON:0.82	66	1142	0	0.58	0.42		0.03	0.97	Glut	Slc17a7:9.77	Glut	Cck:9.6,Tac1:5.2	Ly6g6e,Ndnf,Gulp1,Vxn	Abi3bp,Sla,Ndnf,Lypd1,Kcnab3	Tbr1,Zfp536,Egr4,Id4,Zfhx4,Pou6f2	Lgr5,Flt3,Ndnf										CCN202307220	CS20230722_CLUS_0183	CS20230722_SUPT_0050	CS20230722_SUBC_010	CS20230722_CLAS_01
281	184	0184 IT AON-TT-DP Glut_5	50	IT AON-TT-DP Glut_5	0050 IT AON-TT-DP Glut_5	10	IT AON-TT-DP Glut	010 IT AON-TT-DP Glut	1	IT-ET Glut	01 IT-ET Glut	Pallium-Glut	AON dl		OLF:0.95	AON:0.61,MOBgr:0.23	1347	10537	0	0.65	0.35		0.06	0.94	Glut	Slc17a7:9.58	Glut	Cck:9,Adcyap1:4	Abi3bp,Kcnq1,Qrfpr,Ipcef1	Abi3bp,Sla,Adcyap1,C1ql3,Dchs2,Kitl	Tfap2d,Tbr1,Zfp536,Pou6f2,Bcl11a,L3mbtl4	Emx2,Cdh20										CCN202307220	CS20230722_CLUS_0184	CS20230722_SUPT_0050	CS20230722_SUBC_010	CS20230722_CLAS_01
287	185	0185 IT AON-TT-DP Glut_5	50	IT AON-TT-DP Glut_5	0050 IT AON-TT-DP Glut_5	10	IT AON-TT-DP Glut	010 IT AON-TT-DP Glut	1	IT-ET Glut	01 IT-ET Glut	Pallium-Glut	AON dl		OLF:0.98	AON:0.86	70	2364	0	0.39	0.61		0	1	Glut	Slc17a7:9.72	Glut	Cck:8.9,Adcyap1:6.8,Tac1:4.6	Pcsk9,Nmbr,Pappa	Abi3bp,C1ql1,Egr2,Slc17a7,Pappa	Stat4,Egr2,Id4,Tbr1,Zfp536	Pappa	159	159_L2/3 IT ENTl_3	32	Grik1	13	L2/3 IT ENTl	3	L2_3_IT	1	CCN202307220	CS20230722_CLUS_0185	CS20230722_SUPT_0050	CS20230722_SUBC_010	CS20230722_CLAS_01
246	186	0186 L2 IT ENT-po Glut_1	51	L2 IT ENT-po Glut_1	0051 L2 IT ENT-po Glut_1	11	L2 IT ENT-po Glut	011 L2 IT ENT-po Glut	1	IT-ET Glut	01 IT-ET Glut	Pallium-Glut	ENT po		RHP:0.91	ENTl2:0.44,ENTl1:0.21,ENTm1:0.15	98	74	0	0.42	0.58		0.27	0.73	Glut	Slc17a7:10.45,Slc17a6:6.06	Glut		Olfr316,Lef1,Usp43,Cbln1	Ccdc3,Popdc3,Cntnap3,Egln3,Glra3	Satb2,Lef1,Barx2,Zfp536,Foxo6,Cux2	Egln3,Glra3	146	146_L2 IT ENTm	31	Lef1	11	L2 IT ENTm	3	L2_3_IT	69	CCN202307220	CS20230722_CLUS_0186	CS20230722_SUPT_0051	CS20230722_SUBC_011	CS20230722_CLAS_01
248	187	0187 L2 IT ENT-po Glut_1	51	L2 IT ENT-po Glut_1	0051 L2 IT ENT-po Glut_1	11	L2 IT ENT-po Glut	011 L2 IT ENT-po Glut	1	IT-ET Glut	01 IT-ET Glut	Pallium-Glut	ENT po		RHP:0.87	ENTm2:0.37,PAR:0.19,ENTm1:0.17,NA:0.12	122	56	0	0.38	0.62		0.16	0.84	Glut	Slc17a7:10.32,Slc17a6:6.46	Glut	Cck:6.1	Tmem255b,Ucma,Cabp7,Scn4b	Ccn3,Cpa6,Pth2r,Cntnap3,Scn4b,Sv2c	Satb2,Lef1,Neurod6,Zfp536,Cux2	Egln3,Cabp7	150	150_L2 IT ENTm	31	Lef1	11	L2 IT ENTm	3	L2_3_IT	51	CCN202307220	CS20230722_CLUS_0187	CS20230722_SUPT_0051	CS20230722_SUBC_011	CS20230722_CLAS_01
245	188	0188 L2 IT ENT-po Glut_2	52	L2 IT ENT-po Glut_2	0052 L2 IT ENT-po Glut_2	11	L2 IT ENT-po Glut	011 L2 IT ENT-po Glut	1	IT-ET Glut	01 IT-ET Glut	Pallium-Glut	ENT po		RHP:1	ENTm2:0.33,ENTl2:0.22,ENTm3:0.21,ENTl3:0.12	46	210	0	0.51	0.49		0.07	0.93	Glut	Slc17a7:9.65,Slc17a6:5.88	Glut	Cck:7.2	Dsc3,Ush2a,Hmcn1,Qrfpr	Popdc3,Ccdc3,Hmcn1,Qrfpr	Esr2,Neurod6,Lef1,Sox5,Zfp831	Atp10a	153	153_L2/3 IT ENTl_5	28	Fign	13	L2/3 IT ENTl	3	L2_3_IT	195	CCN202307220	CS20230722_CLUS_0188	CS20230722_SUPT_0052	CS20230722_SUBC_011	CS20230722_CLAS_01
249	189	0189 L2 IT ENT-po Glut_2	52	L2 IT ENT-po Glut_2	0052 L2 IT ENT-po Glut_2	11	L2 IT ENT-po Glut	011 L2 IT ENT-po Glut	1	IT-ET Glut	01 IT-ET Glut	Pallium-Glut	ENT po		RHP:1	ENTm3:0.28,ENTm5:0.22,ENTm1:0.14,ENTm2:0.11,ENTl2:0.08	183	553	0	0.48	0.52		0.05	0.95	Glut	Slc17a7:9.62,Slc17a6:3.93	Glut	Cck:7.4	Ush2a,Rspo2,Gpr101,Dcn	Dcn,Abi3bp,Reln,Gpr101	Esr2,Lef1,Neurod6,L3mbtl4,Rxrg,Cux2	Abi3bp,Gpr101	147	147_L2 IT ENTm	31	Lef1	11	L2 IT ENTm	3	L2_3_IT	534	CCN202307220	CS20230722_CLUS_0189	CS20230722_SUPT_0052	CS20230722_SUBC_011	CS20230722_CLAS_01
206	190	0190 L2 IT ENT-po Glut_3	53	L2 IT ENT-po Glut_3	0053 L2 IT ENT-po Glut_3	11	L2 IT ENT-po Glut	011 L2 IT ENT-po Glut	1	IT-ET Glut	01 IT-ET Glut	Pallium-Glut	ENT po		RHP:0.99	ENTl3:0.31,ENTm3:0.29,ENTm5:0.14,ENTl2:0.13	60	435	0	0.55	0.45		0.03	0.97	Glut	Slc17a7:9.97	Glut	Penk:5.5,Cck:4.1	Pif1,Slc26a4,Gm41414	Pif1,Rspo2,Chst9	Satb2,Ascl1,Foxo1,L3mbtl4,Bcl11b,Rreb1	Pif1	156	156_L2/3 IT ENTl_2	32	Grik1	13	L2/3 IT ENTl	3	L2_3_IT	369	CCN202307220	CS20230722_CLUS_0190	CS20230722_SUPT_0053	CS20230722_SUBC_011	CS20230722_CLAS_01
247	191	0191 L2 IT ENT-po Glut_4	54	L2 IT ENT-po Glut_4	0054 L2 IT ENT-po Glut_4	11	L2 IT ENT-po Glut	011 L2 IT ENT-po Glut	1	IT-ET Glut	01 IT-ET Glut	Pallium-Glut	ENT po		RHP:0.99	ENTm3:0.32,ENTm5:0.18,ENTm2:0.17,ENTm1:0.15	339	1528	0	0.54	0.46		0.05	0.95	Glut	Slc17a7:9.81,Slc17a6:4.05	Glut	Cck:8.1	Tmem255b,Cpa6,Gpr101	Dcn,Cpa6,Pth2r,Gpr101	Satb2,Lef1,Neurod6,Foxo6,Csdc2,Cux2	Igfbp6	149	149_L2 IT ENTm	31	Lef1	11	L2 IT ENTm	3	L2_3_IT	1489	CCN202307220	CS20230722_CLUS_0191	CS20230722_SUPT_0054	CS20230722_SUBC_011	CS20230722_CLAS_01
454	192	0192 MEA Slc17a7 Glut_1	55	MEA Slc17a7 Glut_1	0055 MEA Slc17a7 Glut_1	12	MEA Slc17a7 Glut	012 MEA Slc17a7 Glut	1	IT-ET Glut	01 IT-ET Glut	Pallium-Glut	MEA po PA		sAMY:0.58,CTXsp:0.31	MEA:0.55,PA:0.26	89	140	0	0.21	0.79		0.17	0.83	Glut	Slc17a7:9.03	Glut	Cck:4.6	Gm19757,Ngfr,Bace2	Dio3,Igfbpl1,Vit,Prlr	Fezf2,Foxq1,Bcl6,Pou6f2,Lhx9,Hivep1	Fibcd1										CCN202307220	CS20230722_CLUS_0192	CS20230722_SUPT_0055	CS20230722_SUBC_012	CS20230722_CLAS_01
455	193	0193 MEA Slc17a7 Glut_1	55	MEA Slc17a7 Glut_1	0055 MEA Slc17a7 Glut_1	12	MEA Slc17a7 Glut	012 MEA Slc17a7 Glut	1	IT-ET Glut	01 IT-ET Glut	Pallium-Glut	MEA po PA		sAMY:0.73,CTXsp:0.23	MEA:0.73,PA:0.23	222	115	0	0.13	0.87		0.23	0.77	Glut	Slc17a7:9.3	Glut	Cck:5	1700018A04Rik,Ecel1,Lgr6,Col6a1	Dio3,Igfbpl1,Ecel1,Onecut2,Lgr6,Met	Foxq1,Pou6f2,Onecut2,Lhx9,Pparg	1700018A04Rik,Col6a1,Lgr6										CCN202307220	CS20230722_CLUS_0193	CS20230722_SUPT_0055	CS20230722_SUBC_012	CS20230722_CLAS_01
456	194	0194 MEA Slc17a7 Glut_1	55	MEA Slc17a7 Glut_1	0055 MEA Slc17a7 Glut_1	12	MEA Slc17a7 Glut	012 MEA Slc17a7 Glut	1	IT-ET Glut	01 IT-ET Glut	Pallium-Glut	PA-COApm		CTXsp:0.56,sAMY:0.38	MEA:0.38,PA:0.27,BMAp:0.26	163	68	0	0.27	0.73		0.33	0.67	Glut	Slc17a7:9.44	Glut	Cck:7.4	Cc2d2b,Mybpc1,Met,Nkain2	Dio3,Zic5,Unc13c,Pde11a,Rmst,Met,Igfbpl1	Fezf2,Zic5,Neurod2,Pparg,Zfhx4,Glis3	Mybpc1,Met,Vgll3										CCN202307220	CS20230722_CLUS_0194	CS20230722_SUPT_0055	CS20230722_SUBC_012	CS20230722_CLAS_01
457	195	0195 MEA Slc17a7 Glut_1	55	MEA Slc17a7 Glut_1	0055 MEA Slc17a7 Glut_1	12	MEA Slc17a7 Glut	012 MEA Slc17a7 Glut	1	IT-ET Glut	01 IT-ET Glut	Pallium-Glut	MEA po PA		sAMY:0.87	MEA:0.87	528	74	0	0.44	0.56		0.35	0.65	Glut	Slc17a7:9.31	Glut	Cck:6.3	Krt2,Vgll3,Svil,Lama1	Dio3,Cpa6,Gpr101,Pparg,Gfra1,Tafa1	Fezf2,Zic5,Bcl11b,Pparg,Tead1,Mycl	Svil,Lama1										CCN202307220	CS20230722_CLUS_0195	CS20230722_SUPT_0055	CS20230722_SUBC_012	CS20230722_CLAS_01
458	196	0196 MEA Slc17a7 Glut_1	55	MEA Slc17a7 Glut_1	0055 MEA Slc17a7 Glut_1	12	MEA Slc17a7 Glut	012 MEA Slc17a7 Glut	1	IT-ET Glut	01 IT-ET Glut	Pallium-Glut	MEA po PA		sAMY:1	MEA:1	409	8	0	0.17	0.83		0.3	0.7	Glut	Slc17a7:9.14	Glut	Cck:3.8	Krt2,Vgll3,Mndal,Met	Dio3,Igfbpl1,Pde11a,Met,Rspo1,Popdc3,Unc5d	Foxq1,Pou6f2,Pparg,Sox5,Zfp536,Fosl2	Mndal,Olfml2b,Met										CCN202307220	CS20230722_CLUS_0196	CS20230722_SUPT_0055	CS20230722_SUBC_012	CS20230722_CLAS_01
459	197	0197 MEA Slc17a7 Glut_1	55	MEA Slc17a7 Glut_1	0055 MEA Slc17a7 Glut_1	12	MEA Slc17a7 Glut	012 MEA Slc17a7 Glut	1	IT-ET Glut	01 IT-ET Glut	Pallium-Glut	MEA po PA		sAMY:0.79,NA:0.2	MEA:0.79,opt:0.11	382	11	0	0.09	0.91		0.17	0.83	Glut	Slc17a7:9.03	Glut	Cck:6.5	Krt2,Trpc6,Onecut1,Vgll3	Dio3,Met,Trhr,Zfp536,Kcnmb2,Cpa6	Foxq1,Bcl11b,Onecut1,Lhx9	Onecut1,Vgll3	363	363_DG_6	5	Prox1	36	DG	6	DG_SUB_CA	1	CCN202307220	CS20230722_CLUS_0197	CS20230722_SUPT_0055	CS20230722_SUBC_012	CS20230722_CLAS_01
462	198	0198 MEA Slc17a7 Glut_1	55	MEA Slc17a7 Glut_1	0055 MEA Slc17a7 Glut_1	12	MEA Slc17a7 Glut	012 MEA Slc17a7 Glut	1	IT-ET Glut	01 IT-ET Glut	Pallium-Glut	MEA-COApm		OLF:0.42,sAMY:0.4	COApm:0.41,MEA:0.4	57	309	0	0.47	0.53		0.04	0.96	Glut	Slc17a7:9.56	Glut	Cck:8.5,Trh:3.4	Krt2,Slc39a8,Ntn1	Dio3,Met,Ntn1,Wnt7b,Tacr1	Fezf2,Lhx9,Zic5,Pparg,Id4,Bcl11b	Slc39a8,Ccn3										CCN202307220	CS20230722_CLUS_0198	CS20230722_SUPT_0055	CS20230722_SUBC_012	CS20230722_CLAS_01
464	199	0199 MEA Slc17a7 Glut_1	55	MEA Slc17a7 Glut_1	0055 MEA Slc17a7 Glut_1	12	MEA Slc17a7 Glut	012 MEA Slc17a7 Glut	1	IT-ET Glut	01 IT-ET Glut	Pallium-Glut	PA-COApm		CTXsp:0.6,OLF:0.39	PA:0.57,COApm:0.36	40	64	0	0.12	0.88		0.14	0.86	Glut	Slc17a7:9.45	Glut	Cck:7.9	1700018A04Rik,Igfbpl1,Zan	Dcn,Igfbpl1,Ecel1,Prkg2	Foxq1,Lhx9,Pparg,Id4,Zic5	Dcn,Col1a1,Gm41414										CCN202307220	CS20230722_CLUS_0199	CS20230722_SUPT_0055	CS20230722_SUBC_012	CS20230722_CLAS_01
466	200	0200 MEA Slc17a7 Glut_1	55	MEA Slc17a7 Glut_1	0055 MEA Slc17a7 Glut_1	12	MEA Slc17a7 Glut	012 MEA Slc17a7 Glut	1	IT-ET Glut	01 IT-ET Glut	Pallium-Glut	MEA		sAMY:0.55,CTXsp:0.43	MEA:0.49,BMAa:0.25,BMAp:0.17	35	1	0	0.19	0.81		0.58	0.42	Glut	Slc17a7:9.06	Glut	Cck:8.3,Tac1:4.4	Cc2d2b,Tmem215,Dio3	Dio3,Igfbpl1,Tmem215	Fezf2,Zic5,Neurod2,Zic3,Foxo6,Zfp521	Mybpc1,Adamts18,Dio3										CCN202307220	CS20230722_CLUS_0200	CS20230722_SUPT_0055	CS20230722_SUBC_012	CS20230722_CLAS_01
480	201	0201 MEA Slc17a7 Glut_2	56	MEA Slc17a7 Glut_2	0056 MEA Slc17a7 Glut_2	12	MEA Slc17a7 Glut	012 MEA Slc17a7 Glut	1	IT-ET Glut	01 IT-ET Glut	Pallium-Glut	COAa-BMAa		CTXsp:0.81	BMAa:0.46,BLAv:0.24,COAa:0.12	58	283	0	0.42	0.58		0.06	0.94	Glut	Slc17a7:9.28,Slc17a6:7.17	Glut	Grp:3.4	Ccdc3,Ngfr,H2-K1	Ccdc3,Grp,Cntnap3,Scn5a,Slc17a7	Fezf2,Twist2,Zfp536,Ascl1,L3mbtl4,Zfp423	Tnni3k										CCN202307220	CS20230722_CLUS_0201	CS20230722_SUPT_0056	CS20230722_SUBC_012	CS20230722_CLAS_01
486	202	0202 MEA Slc17a7 Glut_2	56	MEA Slc17a7 Glut_2	0056 MEA Slc17a7 Glut_2	12	MEA Slc17a7 Glut	012 MEA Slc17a7 Glut	1	IT-ET Glut	01 IT-ET Glut	Pallium-Glut	MEA		CTXsp:0.36,sAMY:0.26,PAL:0.24	BMAa:0.3,PAL:0.16,CEAm:0.14,MEA:0.12,COAa:0.08,SI:0.08	52	40	0	0.3	0.7		0.14	0.86	Glut	Slc17a6:7.81	Glut	Penk:3.1	Sim1,Lyzl4,Plekhd1,Galr1	Chst9,Tgfbr2,Galr1,Col18a1,Scn5a	Sim1,Prox1,Egr3,Zfp521,Nfib	Car8,Galr1										CCN202307220	CS20230722_CLUS_0202	CS20230722_SUPT_0056	CS20230722_SUBC_012	CS20230722_CLAS_01
1128	203	0203 MEA Slc17a7 Glut_2	56	MEA Slc17a7 Glut_2	0056 MEA Slc17a7 Glut_2	12	MEA Slc17a7 Glut	012 MEA Slc17a7 Glut	1	IT-ET Glut	01 IT-ET Glut	Pallium-Glut	MEA BST	very distinct, low Slc17a7	sAMY:0.42,PAL:0.38	BST:0.31,CEAm:0.22,MEA:0.18,HY:0.04,PAL:0.04,STR:0.03	392	47	0	0.45	0.55		0.24	0.76	Glut	Gad2:7.35,Slc17a6:6.85,Slc17a7:3.38	Glut		Them7,Prox1,Angpt1	Pax6,Kcng1,Slc17a6,Trhr	Pax6,Neurod2,Pou6f2,Foxg1	Pax6										CCN202307220	CS20230722_CLUS_0203	CS20230722_SUPT_0056	CS20230722_SUBC_012	CS20230722_CLAS_01
484	204	0204 MEA Slc17a7 Glut_2	56	MEA Slc17a7 Glut_2	0056 MEA Slc17a7 Glut_2	12	MEA Slc17a7 Glut	012 MEA Slc17a7 Glut	1	IT-ET Glut	01 IT-ET Glut	Pallium-Glut	BMAa-COAa		CTXsp:0.45,sAMY:0.35,OLF:0.12	BMAa:0.27,MEA:0.27,CEAm:0.07,BLAv:0.06,COAa:0.04,CTXsp:0.04,STR:0.04,BLAa:0.03,PAA:0.03	160	157	0	0.39	0.61		0.1	0.9	Glut	Slc17a6:7.48,Slc17a7:6.7	Glut	Cck:5.1	Sim1,Slc17a7,Arhgap36,Myh7	Ccdc3,Rxfp3,Scn7a,Arhgap36	Sim1,Egr3,Prox1,Zeb2	Shisa8,Arhgap36										CCN202307220	CS20230722_CLUS_0204	CS20230722_SUPT_0056	CS20230722_SUBC_012	CS20230722_CLAS_01
485	205	0205 MEA Slc17a7 Glut_2	56	MEA Slc17a7 Glut_2	0056 MEA Slc17a7 Glut_2	12	MEA Slc17a7 Glut	012 MEA Slc17a7 Glut	1	IT-ET Glut	01 IT-ET Glut	Pallium-Glut	BMAa-COAa		sAMY:0.46,CTXsp:0.29,NA:0.11	AAA:0.34,BMAa:0.19,MEA:0.07,STR:0.07,BLAv:0.06,CEAm:0.05,stc:0.04	215	207	0	0.45	0.55		0.11	0.89	Glut	Slc17a7:8.13,Slc17a6:6.85	Glut	Cck:7.5	Parvg,Col12a1,Slc17a7,Lhfp	Cyp26b1,Scn7a,Chst9,Nxph1,Sntg2	Satb2,Prox1,Neurod6,Bhlhe22,Uncx	Cyp26b1,Nxph1	192	192_L4/5 IT CTX_15	26	Tshz2	16	L4/5 IT CTX	4	L4_5_6_IT_Car3	1	CCN202307220	CS20230722_CLUS_0205	CS20230722_SUPT_0056	CS20230722_SUBC_012	CS20230722_CLAS_01
2548	206	0206 MEA Slc17a7 Glut_2	56	MEA Slc17a7 Glut_2	0056 MEA Slc17a7 Glut_2	12	MEA Slc17a7 Glut	012 MEA Slc17a7 Glut	1	IT-ET Glut	01 IT-ET Glut	Pallium-Glut	BMAa-COAa		CTXsp:0.46,OLF:0.43	PIR:0.17,BMAa:0.15,PAA:0.14,BLAa:0.12,EPv:0.12,COAa:0.1,IA:0.05	68	476	0	0.44	0.56		0.05	0.95	Glut	Slc17a7:6.78,Slc17a6:5.62	Glut	Cck:8.1	Dio3,Vwa5b1,Nxph3,Hgf	Dio3,Vwa5b1,Slc17a7,Scn5a,Hgf	Tbr1,Zbtb7c,Bhlhe22,Zim1,Mkx,Meis2	G630016G05Rik										CCN202307220	CS20230722_CLUS_0206	CS20230722_SUPT_0056	CS20230722_SUBC_012	CS20230722_CLAS_01
2561	207	0207 MEA Slc17a7 Glut_2	56	MEA Slc17a7 Glut_2	0056 MEA Slc17a7 Glut_2	12	MEA Slc17a7 Glut	012 MEA Slc17a7 Glut	1	IT-ET Glut	01 IT-ET Glut	Pallium-Glut	MEA-COAa		sAMY:0.48,CTXsp:0.25,OLF:0.18	MEA:0.46,BMAa:0.25,COAa:0.15	134	94	0	0.36	0.64		0.13	0.87	Glut	Slc17a6:7.88	Glut	Penk:5.6	5830418P13Rik,Sim1,Lhx9,Ndst4	Ppp1r17,Ccdc3,Chst9,Penk,Ndst4	Sim1,Lhx9,Prox1,Runx2	Bmp6,Lhx9										CCN202307220	CS20230722_CLUS_0207	CS20230722_SUPT_0056	CS20230722_SUBC_012	CS20230722_CLAS_01
259	208	0208 MEA Slc17a7 Glut_2	56	MEA Slc17a7 Glut_2	0056 MEA Slc17a7 Glut_2	12	MEA Slc17a7 Glut	012 MEA Slc17a7 Glut	1	IT-ET Glut	01 IT-ET Glut	Pallium-Glut	PIR		OLF:0.54,CTXsp:0.46	PIR:0.52,EPv:0.31	19	310	0	0.55	0.45		0.02	0.98	Glut	Slc17a7:8.95	Glut	Cck:6.5	Gm34567,Dgkk,Ebf2	Smoc2,Arhgap36,A830036E02Rik,Scn7a	St18,Tbr1,Ebf2,Neurod6	Gm34567										CCN202307220	CS20230722_CLUS_0208	CS20230722_SUPT_0056	CS20230722_SUBC_012	CS20230722_CLAS_01
488	209	0209 MEA Slc17a7 Glut_2	56	MEA Slc17a7 Glut_2	0056 MEA Slc17a7 Glut_2	12	MEA Slc17a7 Glut	012 MEA Slc17a7 Glut	1	IT-ET Glut	01 IT-ET Glut	Pallium-Glut	COA		OLF:0.57,sAMY:0.26	COAa:0.48,MEA:0.25,BMAa:0.15	120	346	0	0.34	0.66		0.03	0.97	Glut	Slc17a7:7.99,Slc17a6:5.9	Glut	Cck:6.9	Krt12,Zic5,Scn5a,Chst9	A830036E02Rik,Zic5,Vwa5b1,Ccn3	Zic5,Neurod2,Tbr1,Zfp521,Sox5,Lin28b	Gpx3,Esr1,Chst9										CCN202307220	CS20230722_CLUS_0209	CS20230722_SUPT_0056	CS20230722_SUBC_012	CS20230722_CLAS_01
161	210	0210 MEA Slc17a7 Glut_2	56	MEA Slc17a7 Glut_2	0056 MEA Slc17a7 Glut_2	12	MEA Slc17a7 Glut	012 MEA Slc17a7 Glut	1	IT-ET Glut	01 IT-ET Glut	Pallium-Glut	PAA		OLF:0.82	PIR:0.66,PAA:0.11,EPv:0.06	14	307	0	0.49	0.51		0.03	0.97	Glut	Slc17a7:9.27,Slc17a6:7.15	Glut	Cck:8.2,Adcyap1:4.3	Robo3,Mafb,Col23a1,Scn5a	Ccn3,Ebf1,Tmem215,Lhx9,Pdzrn3,Scn5a	Satb2,Lhx9,Ebf1,Tshz2,Neurod2	Ebf1	192	192_L4/5 IT CTX_6	26	Tshz2	16	L4/5 IT CTX	4	L4_5_6_IT_Car3	2	CCN202307220	CS20230722_CLUS_0210	CS20230722_SUPT_0056	CS20230722_SUBC_012	CS20230722_CLAS_01
483	211	0211 MEA Slc17a7 Glut_2	56	MEA Slc17a7 Glut_2	0056 MEA Slc17a7 Glut_2	12	MEA Slc17a7 Glut	012 MEA Slc17a7 Glut	1	IT-ET Glut	01 IT-ET Glut	Pallium-Glut	MEA		sAMY:0.82	MEA:0.62,CEAm:0.18,BMAp:0.06	41	4	0	0	1	sex-specific	0.29	0.71	Glut	Slc17a7:8.13,Slc17a6:5.27	Glut	Tac1:6.7,Cck:5.8	Spink13,Stc2,Scn5a,Sema5a	Igfbpl1,Slc17a7,Tmem215,Syndig1l	Zic5,Neurod2,Tbr1,Zfp521,Tox,Fosl2	Syt6										CCN202307220	CS20230722_CLUS_0211	CS20230722_SUPT_0056	CS20230722_SUBC_012	CS20230722_CLAS_01
487	212	0212 MEA Slc17a7 Glut_2	56	MEA Slc17a7 Glut_2	0056 MEA Slc17a7 Glut_2	12	MEA Slc17a7 Glut	012 MEA Slc17a7 Glut	1	IT-ET Glut	01 IT-ET Glut	Pallium-Glut	MEA		sAMY:0.7,CTXsp:0.14	MEA:0.63,BMAa:0.14,STR:0.09	72	41	0	0.49	0.51		0.13	0.87	Glut	Slc17a7:6.96,Slc17a6:5.57	Glut	Tac1:8.8,Cck:7.8	Cxcl12,Ppp1r17,Gpr101	Lpl,Ppp1r17,Zic5	Zic5,Tbr1,Neurod2,Nhlh2,Smad3	Tmem26,Ppp1r17										CCN202307220	CS20230722_CLUS_0212	CS20230722_SUPT_0056	CS20230722_SUBC_012	CS20230722_CLAS_01
461	213	0213 MEA Slc17a7 Glut_3	57	MEA Slc17a7 Glut_3	0057 MEA Slc17a7 Glut_3	12	MEA Slc17a7 Glut	012 MEA Slc17a7 Glut	1	IT-ET Glut	01 IT-ET Glut	Pallium-Glut	COApm-COApl		OLF:0.54,CTXsp:0.3	BMAa:0.23,COApl:0.21,COApm:0.17,MEA:0.16,COAa:0.13	207	1187	0	0.39	0.61		0.06	0.94	Glut	Slc17a7:9.56,Slc17a6:3.33	Glut	Cck:6	Trabd2b,Gm31592,Gda,Gpr101	A830036E02Rik,Zic5,Ccn3,Cbln4,Lhx9	Glis3,Neurod2,Zic5,Rarb,Rorb,Lhx9	Gm31592,Trabd2b,Kcng1										CCN202307220	CS20230722_CLUS_0213	CS20230722_SUPT_0057	CS20230722_SUBC_012	CS20230722_CLAS_01
463	214	0214 MEA Slc17a7 Glut_3	57	MEA Slc17a7 Glut_3	0057 MEA Slc17a7 Glut_3	12	MEA Slc17a7 Glut	012 MEA Slc17a7 Glut	1	IT-ET Glut	01 IT-ET Glut	Pallium-Glut	MEA po PA		sAMY:0.81	MEA:0.81	1850	504	0	0.3	0.7		0.29	0.71	Glut	Slc17a7:9.05	Glut	Cck:7.2,Trh:4	Krt2,Trpc6,Cav1,Unc5d	Met,Moxd1,Chst9,Kit,Slc17a7	Emx1,Onecut1,Bcl11b,Esr1,Rorb,Zim1	Onecut1,Tafa1										CCN202307220	CS20230722_CLUS_0214	CS20230722_SUPT_0057	CS20230722_SUBC_012	CS20230722_CLAS_01
256	215	0215 COAp Grxcr2 Glut_1	58	COAp Grxcr2 Glut_1	0058 COAp Grxcr2 Glut_1	13	COAp Grxcr2 Glut	013 COAp Grxcr2 Glut	1	IT-ET Glut	01 IT-ET Glut	Pallium-Glut	COAp-BMAp-PAA		CTXsp:0.5,OLF:0.48	PAA:0.17,COApl:0.16,BMAp:0.15,BLAv:0.13,BLAp:0.09,LA:0.07,PIR:0.06	128	1019	0	0.41	0.59		0.06	0.94	Glut	Slc17a7:9.58	Glut	Cck:7.7	Dio3,Adam33,Pld5,Stxbp6	Dio3,Glis3,Vwc2,Pcp4l1,Dach1,Stxbp6,Slc17a7,Rasgrp1	Bhlhe22,Glis3,Tox,Lhx2,Nr2f2,Tshz2	Matn2,Rasgrp1										CCN202307220	CS20230722_CLUS_0215	CS20230722_SUPT_0058	CS20230722_SUBC_013	CS20230722_CLAS_01
452	216	0216 COAp Grxcr2 Glut_2	59	COAp Grxcr2 Glut_2	0059 COAp Grxcr2 Glut_2	13	COAp Grxcr2 Glut	013 COAp Grxcr2 Glut	1	IT-ET Glut	01 IT-ET Glut	Pallium-Glut	L3 COAp		OLF:0.93	COApl:0.68,PAA:0.12	77	1585	0	0.51	0.49		0.02	0.98	Glut	Slc17a7:9.4,Slc17a6:4.19	Glut	Cck:8.9,Trh:5.8	1700018A04Rik,Tmem215,Trh	Dcn,Moxd1,Ecel1,Rprm	Foxq1,Twist2,Esr1,Tshz2,Rorb,Sox5	Prokr2										CCN202307220	CS20230722_CLUS_0216	CS20230722_SUPT_0059	CS20230722_SUBC_013	CS20230722_CLAS_01
257	217	0217 COAp Grxcr2 Glut_2	59	COAp Grxcr2 Glut_2	0059 COAp Grxcr2 Glut_2	13	COAp Grxcr2 Glut	013 COAp Grxcr2 Glut	1	IT-ET Glut	01 IT-ET Glut	Pallium-Glut	L2 COAp		OLF:0.95	COApm:0.6,COApl:0.32	173	5031	0	0.53	0.47		0.02	0.98	Glut	Slc17a7:9.55,Slc17a6:4.72	Glut	Cck:9.4,Trh:6.6	Grxcr2,Samd3,Rmst,Slc23a3	Moxd1,Crym,Medag,Ccn3,Sntg2	Emx1,Rorb,Nr2f2,Ascl1,Zfpm2,Pparg	Slc23a3,Rmst,Samd3	160	160_L2/3 IT ENTl_9	32	Grik1	13	L2/3 IT ENTl	3	L2_3_IT	18	CCN202307220	CS20230722_CLUS_0217	CS20230722_SUPT_0059	CS20230722_SUBC_013	CS20230722_CLAS_01
460	218	0218 COAp Grxcr2 Glut_2	59	COAp Grxcr2 Glut_2	0059 COAp Grxcr2 Glut_2	13	COAp Grxcr2 Glut	013 COAp Grxcr2 Glut	1	IT-ET Glut	01 IT-ET Glut	Pallium-Glut	MEA		sAMY:0.63,OLF:0.33	MEA:0.63,COApm:0.16,COApl:0.1	78	690	0	0.43	0.57		0.04	0.96	Glut	Slc17a7:8.93	Glut	Cck:6.2,Trh:4.2	Slc23a3,Zic2	Moxd1,Crym,Pappa,Slc30a3,Fosl2	Egr2,Lhx9,Zic2,Zfp536	Dusp5										CCN202307220	CS20230722_CLUS_0218	CS20230722_SUPT_0059	CS20230722_SUBC_013	CS20230722_CLAS_01
258	219	0219 COAp Grxcr2 Glut_2	59	COAp Grxcr2 Glut_2	0059 COAp Grxcr2 Glut_2	13	COAp Grxcr2 Glut	013 COAp Grxcr2 Glut	1	IT-ET Glut	01 IT-ET Glut	Pallium-Glut	L3 COAp		OLF:0.73,CTXsp:0.26	COApl:0.36,COApm:0.32,PA:0.13	139	2148	0	0.57	0.43		0.03	0.97	Glut	Slc17a7:9.82,Slc17a6:3.19	Glut	Cck:9.6,Trh:6.2	Grxcr2,Npr3,Rxfp1	Dio3,Moxd1,Rxfp1,Igfbp6	Emx1,Id4,Lhx2,Pparg,Zfpm2,Rorb	Rxfp1,Dio3										CCN202307220	CS20230722_CLUS_0219	CS20230722_SUPT_0059	CS20230722_SUBC_013	CS20230722_CLAS_01
451	220	0220 COAp Grxcr2 Glut_2	59	COAp Grxcr2 Glut_2	0059 COAp Grxcr2 Glut_2	13	COAp Grxcr2 Glut	013 COAp Grxcr2 Glut	1	IT-ET Glut	01 IT-ET Glut	Pallium-Glut	L2 COAp		OLF:0.92	COApl:0.48,COApm:0.22,TR:0.17	87	2326	0	0.47	0.53		0.02	0.98	Glut	Slc17a7:9.59,Slc17a6:3.04	Glut	Cck:7.4,Trh:6.6	Grxcr2,Smoc2,Pth2r	Moxd1,Crym,Medag,St3gal1,Pth2r	Tbr1,Rorb,Glis3,Nr2f2,Tox,Esr1	Adam33,Pth2r	161	161_L2/3 IT ENTl_6	34	Trhr	13	L2/3 IT ENTl	3	L2_3_IT	5	CCN202307220	CS20230722_CLUS_0220	CS20230722_SUPT_0059	CS20230722_SUBC_013	CS20230722_CLAS_01
438	221	0221 LA-BLA-BMA-PA Glut_1	60	LA-BLA-BMA-PA Glut_1	0060 LA-BLA-BMA-PA Glut_1	14	LA-BLA-BMA-PA Glut	014 LA-BLA-BMA-PA Glut	1	IT-ET Glut	01 IT-ET Glut	Pallium-Glut	BMAp		CTXsp:0.92	BMAp:0.82	88	436	0	0.26	0.74		0.08	0.92	Glut	Slc17a7:9.57,Slc17a6:4.05	Glut	Cck:7.8	Fam169b,1700018A04Rik,Aldh1a3	Dio3,Piezo2,Fign,Syt10,Ankfn1	Fezf2,Foxq1,Insm1,Klf5,Tbr1,Tox	Aldh1a3,Syt10										CCN202307220	CS20230722_CLUS_0221	CS20230722_SUPT_0060	CS20230722_SUBC_014	CS20230722_CLAS_01
439	222	0222 LA-BLA-BMA-PA Glut_1	60	LA-BLA-BMA-PA Glut_1	0060 LA-BLA-BMA-PA Glut_1	14	LA-BLA-BMA-PA Glut	014 LA-BLA-BMA-PA Glut	1	IT-ET Glut	01 IT-ET Glut	Pallium-Glut	PA		CTXsp:0.61,OLF:0.38	PA:0.55,COApm:0.35	201	265	0	0.28	0.72		0.2	0.8	Glut	Slc17a7:8.69,Slc17a6:5.45	Glut		1700018A04Rik,Id4,Zan,Arhgap24	Dcn,Zic5,Galnt14,Kctd8,Eya2,Tox	Fezf2,Foxq1,Id4,Zic5,Tox,Myt1l	Sfrp2,Zan,Lpl										CCN202307220	CS20230722_CLUS_0222	CS20230722_SUPT_0060	CS20230722_SUBC_014	CS20230722_CLAS_01
440	223	0223 LA-BLA-BMA-PA Glut_1	60	LA-BLA-BMA-PA Glut_1	0060 LA-BLA-BMA-PA Glut_1	14	LA-BLA-BMA-PA Glut	014 LA-BLA-BMA-PA Glut	1	IT-ET Glut	01 IT-ET Glut	Pallium-Glut	PA-BMAp		CTXsp:0.95	BMAp:0.47,PA:0.45	197	292	0	0.21	0.79		0.19	0.81	Glut	Slc17a7:9.03,Slc17a6:5.21	Glut	Cck:7.2	1700018A04Rik,Calb2,Gm36251,Gcnt1	Dcn,Piezo2,Calb2,Syt6,Sulf2,Chst9	Fezf2,Foxq1,Id4,Pou6f2,Tox,Zic5	Syt6,Gcnt1,Slc17a6										CCN202307220	CS20230722_CLUS_0223	CS20230722_SUPT_0060	CS20230722_SUBC_014	CS20230722_CLAS_01
441	224	0224 LA-BLA-BMA-PA Glut_1	60	LA-BLA-BMA-PA Glut_1	0060 LA-BLA-BMA-PA Glut_1	14	LA-BLA-BMA-PA Glut	014 LA-BLA-BMA-PA Glut	1	IT-ET Glut	01 IT-ET Glut	Pallium-Glut	PA		CTXsp:0.58,OLF:0.41	PA:0.58,COApm:0.41	245	275	0	0.27	0.73		0.16	0.84	Glut	Slc17a7:8.6,Slc17a6:5.33	Glut	Cck:7.2	Dcn,1700018A04Rik,Bace2,Lrrc7	Dcn,Irs4,Crym,Tshz2,Cd24a,Grik1	Fezf2,Foxq1,Id4,Onecut2,Tshz2,Bcl11a	Fst,Bace2	344	344_CA1_2	63	Lefty1	33	CA1-ProS	6	DG_SUB_CA	1	CCN202307220	CS20230722_CLUS_0224	CS20230722_SUPT_0060	CS20230722_SUBC_014	CS20230722_CLAS_01
446	225	0225 LA-BLA-BMA-PA Glut_1	60	LA-BLA-BMA-PA Glut_1	0060 LA-BLA-BMA-PA Glut_1	14	LA-BLA-BMA-PA Glut	014 LA-BLA-BMA-PA Glut	1	IT-ET Glut	01 IT-ET Glut	Pallium-Glut	PA		CTXsp:0.82	PA:0.62,BMAp:0.17,COApl:0.07	42	86	0	0.2	0.8		0.15	0.85	Glut	Slc17a7:8.52,Slc17a6:4.04	Glut		1700018A04Rik,Hcrtr2,Shisa2,Galnt14	Dcn,Irs4,Creb3l1,Hcrtr2,Galnt14	Fezf2,Zic5,Nr4a2,Creb3l1,Id4,Nr4a1	Hcrtr2,Gcnt1,Mpped1										CCN202307220	CS20230722_CLUS_0225	CS20230722_SUPT_0060	CS20230722_SUBC_014	CS20230722_CLAS_01
447	226	0226 LA-BLA-BMA-PA Glut_1	60	LA-BLA-BMA-PA Glut_1	0060 LA-BLA-BMA-PA Glut_1	14	LA-BLA-BMA-PA Glut	014 LA-BLA-BMA-PA Glut	1	IT-ET Glut	01 IT-ET Glut	Pallium-Glut	PA-BMAp		CTXsp:0.89	BMAp:0.65,PA:0.15	40	95	0	0.27	0.73		0.14	0.86	Glut	Slc17a7:8.89,Slc17a6:5.88	Glut	Cck:5,Cartpt:4.9	1700018A04Rik,Pappa2	Dcn,Cartpt,Pde11a,Popdc3	Fezf2,Foxq1,Fos,Id4,Klf5,Bcl11a	Hcrtr2,Ccdc3										CCN202307220	CS20230722_CLUS_0226	CS20230722_SUPT_0060	CS20230722_SUBC_014	CS20230722_CLAS_01
448	227	0227 LA-BLA-BMA-PA Glut_1	60	LA-BLA-BMA-PA Glut_1	0060 LA-BLA-BMA-PA Glut_1	14	LA-BLA-BMA-PA Glut	014 LA-BLA-BMA-PA Glut	1	IT-ET Glut	01 IT-ET Glut	Pallium-Glut	PA-BMAp		sAMY:0.49,CTXsp:0.34	MEA:0.49,PA:0.15,BMAp:0.14,COApm:0.14	41	43	0	0.39	0.61		0.19	0.81	Glut	Slc17a7:9.12	Glut	Cck:3.8	Krt2,Rasl11a,Vgll3,Nptx2	Crym,Zic5,Nptx2,Popdc3	Fezf2,Lhx9,Egr2,Zic5,Pparg,Zfhx4	Hcrtr2,Nptx2										CCN202307220	CS20230722_CLUS_0227	CS20230722_SUPT_0060	CS20230722_SUBC_014	CS20230722_CLAS_01
453	228	0228 LA-BLA-BMA-PA Glut_1	60	LA-BLA-BMA-PA Glut_1	0060 LA-BLA-BMA-PA Glut_1	14	LA-BLA-BMA-PA Glut	014 LA-BLA-BMA-PA Glut	1	IT-ET Glut	01 IT-ET Glut	Pallium-Glut	PA-BMAp		CTXsp:0.89	BMAp:0.48,PA:0.37	123	116	0	0.24	0.76		0.16	0.84	Glut	Slc17a7:9.69	Glut	Cck:7.5	1700018A04Rik,Mybpc1,Ccdc3	Dio3,Grem1,Pdzrn3,Fibcd1,Ccdc3	Fezf2,Zic5,Neurod2,Id4,Pou6f2,Tbr1	Mybpc1										CCN202307220	CS20230722_CLUS_0228	CS20230722_SUPT_0060	CS20230722_SUBC_014	CS20230722_CLAS_01
442	229	0229 LA-BLA-BMA-PA Glut_1	60	LA-BLA-BMA-PA Glut_1	0060 LA-BLA-BMA-PA Glut_1	14	LA-BLA-BMA-PA Glut	014 LA-BLA-BMA-PA Glut	1	IT-ET Glut	01 IT-ET Glut	Pallium-Glut	PA		CTXsp:0.47,OLF:0.31,HIP:0.12	COApm:0.24,PA:0.22,BMAp:0.2,CA1so:0.12,COApl:0.07	188	612	0	0.28	0.72		0.11	0.89	Glut	Slc17a7:8.49,Slc17a6:6.66	Glut	Adcyap1:6.8	Dcn,Ptprc,1700018A04Rik	Dcn,Qrfpr,Fign,Npy2r	Fezf2,Lhx9,Id4,Sox8,Tox2,Foxo1	Qrfpr,Npy2r										CCN202307220	CS20230722_CLUS_0229	CS20230722_SUPT_0060	CS20230722_SUBC_014	CS20230722_CLAS_01
437	230	0230 LA-BLA-BMA-PA Glut_2	61	LA-BLA-BMA-PA Glut_2	0061 LA-BLA-BMA-PA Glut_2	14	LA-BLA-BMA-PA Glut	014 LA-BLA-BMA-PA Glut	1	IT-ET Glut	01 IT-ET Glut	Pallium-Glut	COApl PAA		CTXsp:0.63,OLF:0.36	BLAv:0.34,PIR:0.25,EPv:0.16,PAA:0.06	350	1763	0	0.29	0.71		0.07	0.93	Glut	Slc17a7:9.25	Glut	Cck:8.4,Tac1:6.3,Grp:4	Mgp,Bmpr1b,Calb2,Met	Dio3,Tfap2d,C1ql3,Met,Grp	Tfap2d,Tbr1,Meis2,Id4,Nr2f2,Runx2	Tac1	175	175_L2/3 IT HATA_3	36	Pcsk5	15	L2/3 IT RHP	3	L2_3_IT	1	CCN202307220	CS20230722_CLUS_0230	CS20230722_SUPT_0061	CS20230722_SUBC_014	CS20230722_CLAS_01
443	231	0231 LA-BLA-BMA-PA Glut_2	61	LA-BLA-BMA-PA Glut_2	0061 LA-BLA-BMA-PA Glut_2	14	LA-BLA-BMA-PA Glut	014 LA-BLA-BMA-PA Glut	1	IT-ET Glut	01 IT-ET Glut	Pallium-Glut	BLAp-BMAp		CTXsp:0.91	BLAp:0.52,EPv:0.14,BMAp:0.09,LA:0.06	744	1041	0	0.38	0.62		0.13	0.87	Glut	Slc17a7:9.71	Glut	Cck:7.9	Dcn,Cd36,C1ql3,Serpinb8	Dcn,Cd36,C1ql3,Serpinb8,Dchs2,Tafa1,Ccbe1	Tfap2d,Bhlhe22,Fezf2,Meis2,Rarb,Id4	Cd36,Arsj,Gm41414,Rspo3	161	161_L2/3 IT ENTl_5	34	Trhr	13	L2/3 IT ENTl	3	L2_3_IT	2	CCN202307220	CS20230722_CLUS_0231	CS20230722_SUPT_0061	CS20230722_SUBC_014	CS20230722_CLAS_01
444	232	0232 LA-BLA-BMA-PA Glut_2	61	LA-BLA-BMA-PA Glut_2	0061 LA-BLA-BMA-PA Glut_2	14	LA-BLA-BMA-PA Glut	014 LA-BLA-BMA-PA Glut	1	IT-ET Glut	01 IT-ET Glut	Pallium-Glut	BLAp-BMAp		CTXsp:0.93	BLAp:0.33,BMAp:0.18,BLAa:0.17,LA:0.12,BLAv:0.05	136	322	0	0.33	0.67		0.1	0.9	Glut	Slc17a7:9.48	Glut	Cck:7.3	Gm34466,Cd36,Pim1,Lipg	Dcn,Tfap2d,Egr2,Cd36	Fezf2,Tfap2d,Egr2,Klf5,Tox	Egr2,Cd36	160	160_L2/3 IT ENTl_12	32	Grik1	13	L2/3 IT ENTl	3	L2_3_IT	2	CCN202307220	CS20230722_CLUS_0232	CS20230722_SUPT_0061	CS20230722_SUBC_014	CS20230722_CLAS_01
445	233	0233 LA-BLA-BMA-PA Glut_2	61	LA-BLA-BMA-PA Glut_2	0061 LA-BLA-BMA-PA Glut_2	14	LA-BLA-BMA-PA Glut	014 LA-BLA-BMA-PA Glut	1	IT-ET Glut	01 IT-ET Glut	Pallium-Glut	BLAp		CTXsp:0.75,OLF:0.18	BLAp:0.47,TR:0.11,BMAp:0.11,EPv:0.09,COApl:0.07	111	684	0	0.49	0.51		0.06	0.94	Glut	Slc17a7:9.32	Glut	Cck:7	Dcn,Tfap2d,Bace2,Dlk1	Dcn,Tfap2d,Klhl14,Stac	Fezf2,Tfap2d,Bcl11a,Id4,Foxo6,Tox	Bace2,Chst9	176	176_L2/3 IT HATA_4	36	Pcsk5	15	L2/3 IT RHP	3	L2_3_IT	11	CCN202307220	CS20230722_CLUS_0233	CS20230722_SUPT_0061	CS20230722_SUBC_014	CS20230722_CLAS_01
449	234	0234 LA-BLA-BMA-PA Glut_2	61	LA-BLA-BMA-PA Glut_2	0061 LA-BLA-BMA-PA Glut_2	14	LA-BLA-BMA-PA Glut	014 LA-BLA-BMA-PA Glut	1	IT-ET Glut	01 IT-ET Glut	Pallium-Glut	BLAp		CTXsp:0.84	BLAp:0.51,EPv:0.22,PIR:0.06,CTXsp:0.03	74	787	0	0.32	0.68		0.02	0.98	Glut	Slc17a7:9.31	Glut	Cck:4.7	Dcn,Tfap2d,Mgp,Stac	Dcn,Tfap2d,Stac,Igfbp6,Reln	Tfap2d,Fezf2,Bcl11a,Id4,Tox,Fosb	Stac,Llgl2,Igfbp6	342	342_CA1_3	63	Lefty1	33	CA1-ProS	6	DG_SUB_CA	1	CCN202307220	CS20230722_CLUS_0234	CS20230722_SUPT_0061	CS20230722_SUBC_014	CS20230722_CLAS_01
450	235	0235 LA-BLA-BMA-PA Glut_2	61	LA-BLA-BMA-PA Glut_2	0061 LA-BLA-BMA-PA Glut_2	14	LA-BLA-BMA-PA Glut	014 LA-BLA-BMA-PA Glut	1	IT-ET Glut	01 IT-ET Glut	Pallium-Glut	BLA		CTXsp:0.98	BLAp:0.47,BLAa:0.32,LA:0.18	137	236	0	0.42	0.58		0.11	0.89	Glut	Slc17a7:9.68	Glut	Cck:6.7	Dcn,Serpina3g,Tfap2d,Drd1	Dcn,Tfap2d,Drd1,Kcng2,Oprd1	Tfap2d,Fezf2,Zfhx4,Cebpa,Bcl11a,Tshz2	Serpina3g,Drd1,Klk8										CCN202307220	CS20230722_CLUS_0235	CS20230722_SUPT_0061	CS20230722_SUBC_014	CS20230722_CLAS_01
471	236	0236 LA-BLA-BMA-PA Glut_3	62	LA-BLA-BMA-PA Glut_3	0062 LA-BLA-BMA-PA Glut_3	14	LA-BLA-BMA-PA Glut	014 LA-BLA-BMA-PA Glut	1	IT-ET Glut	01 IT-ET Glut	Pallium-Glut	LA		CTXsp:0.95	LA:0.89	76	641	0	0.28	0.72		0.03	0.97	Glut	Slc17a7:9.22,Slc17a6:3.32	Glut	Cck:8.1,Grp:5.6	Gm34466,Gpr39,Gulp1,Trhr	Ccdc3,Grp,Vwc2,Penk,Col23a1,Trhr	Fezf2,Cux2,Bcl11b,L3mbtl4,Klf5,Sox8	Gulp1,Trhr										CCN202307220	CS20230722_CLUS_0236	CS20230722_SUPT_0062	CS20230722_SUBC_014	CS20230722_CLAS_01
474	237	0237 LA-BLA-BMA-PA Glut_3	62	LA-BLA-BMA-PA Glut_3	0062 LA-BLA-BMA-PA Glut_3	14	LA-BLA-BMA-PA Glut	014 LA-BLA-BMA-PA Glut	1	IT-ET Glut	01 IT-ET Glut	Pallium-Glut	LA		CTXsp:0.87	LA:0.86	702	905	0	0.26	0.74		0.21	0.79	Glut	Slc17a7:9.4,Slc17a6:4.6	Glut	Cck:7.1,Grp:6.4	Cyp26b1,Tfap2d,Rmst,Cpne8	Cyp26b1,Tfap2d,Rmst,Cpne8,Abi3bp,Vegfc	Tfap2d,Fezf2,Myt1l,Zfp536,Nr2f2,Lhx2	Egln3,Scn7a,Myh7	200	200_L5 IT CTX_4	40	Arhgap25	17	L5 IT CTX	4	L4_5_6_IT_Car3	1	CCN202307220	CS20230722_CLUS_0237	CS20230722_SUPT_0062	CS20230722_SUBC_014	CS20230722_CLAS_01
475	238	0238 LA-BLA-BMA-PA Glut_3	62	LA-BLA-BMA-PA Glut_3	0062 LA-BLA-BMA-PA Glut_3	14	LA-BLA-BMA-PA Glut	014 LA-BLA-BMA-PA Glut	1	IT-ET Glut	01 IT-ET Glut	Pallium-Glut	LA		CTXsp:0.88	LA:0.8	394	454	0	0.43	0.57		0.12	0.88	Glut	Slc17a7:9.48,Slc17a6:4.34	Glut	Cck:8.4,Grp:5.1	Naa11,Bcl11b,Sla,Nr2f2	Ccdc3,Npsr1,Lypd1,Sla,Grp	Tfap2d,Fezf2,Bcl11b,L3mbtl4,Klf5,Mycl	Naa11,Sla										CCN202307220	CS20230722_CLUS_0238	CS20230722_SUPT_0062	CS20230722_SUBC_014	CS20230722_CLAS_01
481	239	0239 LA-BLA-BMA-PA Glut_3	62	LA-BLA-BMA-PA Glut_3	0062 LA-BLA-BMA-PA Glut_3	14	LA-BLA-BMA-PA Glut	014 LA-BLA-BMA-PA Glut	1	IT-ET Glut	01 IT-ET Glut	Pallium-Glut	LA-BLA		CTXsp:0.83	LA:0.41,BLAa:0.24,CP:0.12,BLAv:0.08	387	784	0	0.43	0.57		0.07	0.93	Glut	Slc17a7:9.57,Slc17a6:3.93	Glut	Cck:8.6,Grp:4.7	Cyp26b1,Gm26644,Ddit4l,Pou6f2	Cyp26b1,Hgf,Piezo2,Pou6f2,Rorb	Fezf2,Pou6f2,Cux2,Neurod6,Zfhx3,Rorb	Col26a1,Ddit4l,Piezo2										CCN202307220	CS20230722_CLUS_0239	CS20230722_SUPT_0062	CS20230722_SUBC_014	CS20230722_CLAS_01
482	240	0240 LA-BLA-BMA-PA Glut_3	62	LA-BLA-BMA-PA Glut_3	0062 LA-BLA-BMA-PA Glut_3	14	LA-BLA-BMA-PA Glut	014 LA-BLA-BMA-PA Glut	1	IT-ET Glut	01 IT-ET Glut	Pallium-Glut	LA		CTXsp:0.5,STRd:0.25,NA:0.21	LA:0.42,CP:0.25,ec:0.16	437	407	0	0.42	0.58		0.14	0.86	Glut	Slc17a7:9.51,Slc17a6:6.28	Glut	Cck:9.5,Grp:3.7	Cyp26b1,Tfap2d,Gm29674,Lypd1	Cyp26b1,Tfap2d,Kcnh8,Lypd1	Tfap2d,Neurod6,Fezf2,Rorb,Ovol2	Gm29674										CCN202307220	CS20230722_CLUS_0240	CS20230722_SUPT_0062	CS20230722_SUBC_014	CS20230722_CLAS_01
472	241	0241 LA-BLA-BMA-PA Glut_4	63	LA-BLA-BMA-PA Glut_4	0063 LA-BLA-BMA-PA Glut_4	14	LA-BLA-BMA-PA Glut	014 LA-BLA-BMA-PA Glut	1	IT-ET Glut	01 IT-ET Glut	Pallium-Glut	BMA-BLA		CTXsp:1	BMAp:0.59,BLAa:0.37	248	561	0	0.27	0.73		0.06	0.94	Glut	Slc17a7:9.03,Slc17a6:6.17	Glut	Cck:4.8,Grp:3.2	Olig3,Slc17a7,Dlk1,Grp	Dcn,Rxfp3,C1ql3,Grp,Dlk1,Trhr	Olig3,Fezf2,Zfpm2,Tox2,Id4,Klf5	Olig3,Dlk1,Grp										CCN202307220	CS20230722_CLUS_0241	CS20230722_SUPT_0063	CS20230722_SUBC_014	CS20230722_CLAS_01
473	242	0242 LA-BLA-BMA-PA Glut_4	63	LA-BLA-BMA-PA Glut_4	0063 LA-BLA-BMA-PA Glut_4	14	LA-BLA-BMA-PA Glut	014 LA-BLA-BMA-PA Glut	1	IT-ET Glut	01 IT-ET Glut	Pallium-Glut	BLA		CTXsp:0.96	BLAa:0.58,BMAp:0.35	215	288	0	0.32	0.68		0.15	0.85	Glut	Slc17a7:8.84,Slc17a6:7.53	Glut	Grp:6.2,Cck:4.4,Penk:4.4	Ptprc,Vgll3,Sostdc1,Lypd1	Dcn,Rxfp3,Grp,Gpr83,Prlr	Olig3,Fezf2,Myt1l,Tshz3,Zim1,Rreb1	Olig3,Sostdc1										CCN202307220	CS20230722_CLUS_0242	CS20230722_SUPT_0063	CS20230722_SUBC_014	CS20230722_CLAS_01
465	243	0243 LA-BLA-BMA-PA Glut_4	63	LA-BLA-BMA-PA Glut_4	0063 LA-BLA-BMA-PA Glut_4	14	LA-BLA-BMA-PA Glut	014 LA-BLA-BMA-PA Glut	1	IT-ET Glut	01 IT-ET Glut	Pallium-Glut	BLAp-COApl		CTXsp:0.52,OLF:0.35	BLAp:0.26,COApl:0.23,PA:0.13,COApm:0.09,BMAp:0.08	52	226	0	0.53	0.47		0.1	0.9	Glut	Slc17a7:8.76,Slc17a6:6.2	Glut	Cck:6.6,Grp:3.4	Col6a3,Grp,Dcn	Dcn,Galr1,Egln3,Lhx9	Fezf2,Lhx9,Zbtb7c,Onecut2,Klf5,Bhlhe22	Cd44,Col6a3	163	163_L2/3 IT CTX_2	34	Trhr	14	L2/3 IT CTX	3	L2_3_IT	2	CCN202307220	CS20230722_CLUS_0243	CS20230722_SUPT_0063	CS20230722_SUBC_014	CS20230722_CLAS_01
478	244	0244 LA-BLA-BMA-PA Glut_4	63	LA-BLA-BMA-PA Glut_4	0063 LA-BLA-BMA-PA Glut_4	14	LA-BLA-BMA-PA Glut	014 LA-BLA-BMA-PA Glut	1	IT-ET Glut	01 IT-ET Glut	Pallium-Glut	BMAp		CTXsp:0.93	BMAp:0.29,BLAa:0.19,BLAv:0.17,BMAa:0.12,BLAp:0.07	276	834	0	0.42	0.58		0.05	0.95	Glut	Slc17a7:9.62,Slc17a6:3.17	Glut	Cck:8.7,Grp:6.1,Adcyap1:3.1	Ptprc,Cntnap5a,Scn7a,Dio3	Dio3,Tfap2d,Lypd1,Scn7a,Dach1,Grp	Fezf2,Tfap2d,Bcl11b,Satb2,Tox2,Tox	Rflnb,Dio3,Tox,Gm36251										CCN202307220	CS20230722_CLUS_0244	CS20230722_SUPT_0063	CS20230722_SUBC_014	CS20230722_CLAS_01
467	245	0245 LA-BLA-BMA-PA Glut_5	64	LA-BLA-BMA-PA Glut_5	0064 LA-BLA-BMA-PA Glut_5	14	LA-BLA-BMA-PA Glut	014 LA-BLA-BMA-PA Glut	1	IT-ET Glut	01 IT-ET Glut	Pallium-Glut	BLA		CTXsp:0.85	BLAa:0.75,STR:0.07	794	299	0	0.4	0.6		0.17	0.83	Glut	Slc17a7:10.34,Slc17a6:3.04	Glut	Cck:9.1,Grp:3.8	Ptprc,Il1rapl2,Npsr1,Cbln4	Cyp26b1,Tfap2d,Tacr1,C1ql3,Cbln4	Fezf2,Tfap2d,Myt1l,Onecut2,Neurod6,Insm1	Gm5535,Cbln4,Rspo2										CCN202307220	CS20230722_CLUS_0245	CS20230722_SUPT_0064	CS20230722_SUBC_014	CS20230722_CLAS_01
476	246	0246 LA-BLA-BMA-PA Glut_5	64	LA-BLA-BMA-PA Glut_5	0064 LA-BLA-BMA-PA Glut_5	14	LA-BLA-BMA-PA Glut	014 LA-BLA-BMA-PA Glut	1	IT-ET Glut	01 IT-ET Glut	Pallium-Glut	BMAp		CTXsp:0.94	BMAp:0.34,BLAa:0.28,LA:0.12,BLAp:0.09	30	191	0	0.33	0.67		0.04	0.96	Glut	Slc17a7:9.25,Slc17a6:5.24	Glut	Cck:7.6,Adcyap1:7.3,Grp:5.8,Cartpt:3.3	Ptprc,Ptgs2,4930555F03Rik,Ank2	Grp,Hgf,Adamts9,Cdkn1a,Tox	Fezf2,Ascl1,Rxrg,Fosl2,Pou6f2,Bcl11b	Pim1,4930555F03Rik										CCN202307220	CS20230722_CLUS_0246	CS20230722_SUPT_0064	CS20230722_SUBC_014	CS20230722_CLAS_01
477	247	0247 LA-BLA-BMA-PA Glut_5	64	LA-BLA-BMA-PA Glut_5	0064 LA-BLA-BMA-PA Glut_5	14	LA-BLA-BMA-PA Glut	014 LA-BLA-BMA-PA Glut	1	IT-ET Glut	01 IT-ET Glut	Pallium-Glut	BLAa		CTXsp:0.87	BLAa:0.7,LA:0.07,EPv:0.04	107	128	0	0.45	0.55		0.04	0.96	Glut	Slc17a7:10.29	Glut	Cck:9.3,Adcyap1:5.9,Grp:4.4	Ptprc,Alkal2,Cyp26b1,Npas4	Cyp26b1,Tfap2d,Egr2,Sema3e	Fezf2,Tfap2d,Egr2,Onecut2,Tbr1	Ptgs2,Cyp26b1,Npas4										CCN202307220	CS20230722_CLUS_0247	CS20230722_SUPT_0064	CS20230722_SUBC_014	CS20230722_CLAS_01
479	248	0248 LA-BLA-BMA-PA Glut_5	64	LA-BLA-BMA-PA Glut_5	0064 LA-BLA-BMA-PA Glut_5	14	LA-BLA-BMA-PA Glut	014 LA-BLA-BMA-PA Glut	1	IT-ET Glut	01 IT-ET Glut	Pallium-Glut	BLA		CTXsp:0.91	BLAa:0.29,BLAp:0.26,EPv:0.14,CTXsp:0.07,EPd:0.05	110	144	0	0.35	0.65		0.13	0.87	Glut	Slc17a7:10.13	Glut	Cck:9.4,Grp:5.5	Ptprc,Gm39822,Zdhhc22,Dio3	Cyp26b1,Dio3,Lhx9,Rspo2	Fezf2,Lhx9,Satb2,Pou6f2,Lhx2,Hes1	Acvrl1,Dio3,Satb2										CCN202307220	CS20230722_CLUS_0248	CS20230722_SUPT_0064	CS20230722_SUBC_014	CS20230722_CLAS_01
468	249	0249 LA-BLA-BMA-PA Glut_6	65	LA-BLA-BMA-PA Glut_6	0065 LA-BLA-BMA-PA Glut_6	14	LA-BLA-BMA-PA Glut	014 LA-BLA-BMA-PA Glut	1	IT-ET Glut	01 IT-ET Glut	Pallium-Glut	BLA		CTXsp:0.95	BLAa:0.72,LA:0.22	78	124	0	0.5	0.5		0.13	0.87	Glut	Slc17a7:9.53,Slc17a6:5.29	Glut	Cck:6.9	Gm26644,Drd1,St8sia2	Dcn,Tfap2d,Drd1,Bmpr1b,Npy2r	Fezf2,Tfap2d,Cebpa,Tox2,Zfhx4,Pou6f2	St8sia2,Gm26644										CCN202307220	CS20230722_CLUS_0249	CS20230722_SUPT_0065	CS20230722_SUBC_014	CS20230722_CLAS_01
469	250	0250 LA-BLA-BMA-PA Glut_6	65	LA-BLA-BMA-PA Glut_6	0065 LA-BLA-BMA-PA Glut_6	14	LA-BLA-BMA-PA Glut	014 LA-BLA-BMA-PA Glut	1	IT-ET Glut	01 IT-ET Glut	Pallium-Glut	BLA		CTXsp:0.78,NA:0.2	BLAa:0.51,LA:0.18,STR:0.1,EPd:0.07	48	48	0	0.39	0.61		0.05	0.95	Glut	Slc17a7:10.2	Glut	Cck:9.3,Npy:3.9	Gm34567,Npsr1,5330416C01Rik	Cyp26b1,Npsr1,Smoc2,Lpar1	Tbr1,Twist2,Zfhx3,Pou6f2,Cux2,Neurod6	Gm34567,Blnk										CCN202307220	CS20230722_CLUS_0250	CS20230722_SUPT_0065	CS20230722_SUBC_014	CS20230722_CLAS_01
470	251	0251 LA-BLA-BMA-PA Glut_6	65	LA-BLA-BMA-PA Glut_6	0065 LA-BLA-BMA-PA Glut_6	14	LA-BLA-BMA-PA Glut	014 LA-BLA-BMA-PA Glut	1	IT-ET Glut	01 IT-ET Glut	Pallium-Glut	BLA		CTXsp:0.95	LA:0.63,BLAp:0.22	250	477	0	0.47	0.53		0.12	0.88	Glut	Slc17a7:9.32,Slc17a6:4.01	Glut	Cck:7.7	Dcn,Col12a1,Lypd1,C1qtnf7	Dcn,Vwc2,Gpr88,Galr1,Glis3	Tbr1,Cebpa,Glis3,Bcl11b,Tshz2,Neurod6	Capn3										CCN202307220	CS20230722_CLUS_0251	CS20230722_SUPT_0065	CS20230722_SUBC_014	CS20230722_CLAS_01
324	252	0252 ENTmv-PA-COAp Glut_1	66	ENTmv-PA-COAp Glut_1	0066 ENTmv-PA-COAp Glut_1	15	ENTmv-PA-COAp Glut	015 ENTmv-PA-COAp Glut	1	IT-ET Glut	01 IT-ET Glut	Pallium-Glut	COApm-PA		OLF:0.62,CTXsp:0.19	COApm:0.57,PA:0.19,CA1so:0.13	50	194	0	0.61	0.39		0.11	0.89	Glut	Slc17a7:8.48	Glut	Cck:5.6	Gm19757,Arhgap36,Gm13986,Adam33	Dcn,Arhgap36,Drd2,Myo5b,Kctd8	Fezf2,Lhx9,L3mbtl4,Id4,Fosl2,Tox3	Sulf2,Ptpro	334	334_CA1_1	62	Necab1	33	CA1-ProS	6	DG_SUB_CA	16	CCN202307220	CS20230722_CLUS_0252	CS20230722_SUPT_0066	CS20230722_SUBC_015	CS20230722_CLAS_01
366	253	0253 ENTmv-PA-COAp Glut_1	66	ENTmv-PA-COAp Glut_1	0066 ENTmv-PA-COAp Glut_1	15	ENTmv-PA-COAp Glut	015 ENTmv-PA-COAp Glut	1	IT-ET Glut	01 IT-ET Glut	Pallium-Glut	PA		CTXsp:0.64,OLF:0.15,HIP:0.15	PA:0.64,COApm:0.15,CA1so:0.07	289	106	0	0.6	0.4		0.34	0.66	Glut	Slc17a7:8.69	Glut	Cck:8.4,Grp:3.9	Dcn,Drd2,Tacr3,Hs3st4	Dcn,Drd2,Tacr3,Hs3st4,Trhr,Bmp3	Neurod6,Lhx9,Fosl2,Id4,Foxo1,Meis2	Plch1,Trhr	334	334_CA1_2	62	Necab1	33	CA1-ProS	6	DG_SUB_CA	77	CCN202307220	CS20230722_CLUS_0253	CS20230722_SUPT_0066	CS20230722_SUBC_015	CS20230722_CLAS_01
347	254	0254 ENTmv-PA-COAp Glut_1	66	ENTmv-PA-COAp Glut_1	0066 ENTmv-PA-COAp Glut_1	15	ENTmv-PA-COAp Glut	015 ENTmv-PA-COAp Glut	1	IT-ET Glut	01 IT-ET Glut	Pallium-Glut	PA-HATA		RHP:0.49,CTXsp:0.23,HIP:0.17	PA:0.23,HATA:0.23,COApm:0.09,CA1so:0.08,ENTm6:0.08,CA1sr:0.07,ProS:0.06	135	211	0	0.82	0.18		0.21	0.79	Glut	Slc17a7:9.17	Glut	Cck:8.7,Grp:6.9	Dcn,C1qtnf7,Gm30094,Fbln2	Dcn,Lhx9,Qrfpr,Tacr3,Fgf10,Syndig1	Satb2,Lhx9,Mafb,Id4,Foxo6,Trps1	Gm30094,Satb2	333	333_CA1-ProS_2	62	Necab1	33	CA1-ProS	6	DG_SUB_CA	208	CCN202307220	CS20230722_CLUS_0254	CS20230722_SUPT_0066	CS20230722_SUBC_015	CS20230722_CLAS_01
325	255	0255 ENTmv-PA-COAp Glut_1	66	ENTmv-PA-COAp Glut_1	0066 ENTmv-PA-COAp Glut_1	15	ENTmv-PA-COAp Glut	015 ENTmv-PA-COAp Glut	1	IT-ET Glut	01 IT-ET Glut	Pallium-Glut	COApm		OLF:0.61,RHP:0.19,CTXsp:0.18	COApm:0.37,PA:0.18,TR:0.13,COApl:0.11,ENTm3:0.07	16	527	0	0.71	0.29		0.03	0.97	Glut	Slc17a7:9.05	Glut	Cck:8.6	BC051537,Il33	Dcn,Chodl,Dio3,Kcnmb2	Neurod6,Glis3,Lhx9,Glis1,L3mbtl4	Chodl,Il33	161	161_L2/3 IT ENTl_4	34	Trhr	13	L2/3 IT ENTl	3	L2_3_IT	51	CCN202307220	CS20230722_CLUS_0255	CS20230722_SUPT_0066	CS20230722_SUBC_015	CS20230722_CLAS_01
308	256	0256 ENTmv-PA-COAp Glut_2	67	ENTmv-PA-COAp Glut_2	0067 ENTmv-PA-COAp Glut_2	15	ENTmv-PA-COAp Glut	015 ENTmv-PA-COAp Glut	1	IT-ET Glut	01 IT-ET Glut	Pallium-Glut	ENTmv		RHP:0.99	SUB:0.51,ENTm6:0.19,ENTm5:0.18	29	305	0	0.58	0.42		0.03	0.97	Glut	Slc17a7:9.2	Glut	Cck:9.4	Osr1,Dio3,Met	Osr1,Dio3,Met	Osr1,Tox2,Lhx2,Foxo6	Osr1	176	176_L2/3 IT HATA_1	36	Pcsk5	15	L2/3 IT RHP	3	L2_3_IT	293	CCN202307220	CS20230722_CLUS_0256	CS20230722_SUPT_0067	CS20230722_SUBC_015	CS20230722_CLAS_01
322	257	0257 ENTmv-PA-COAp Glut_2	67	ENTmv-PA-COAp Glut_2	0067 ENTmv-PA-COAp Glut_2	15	ENTmv-PA-COAp Glut	015 ENTmv-PA-COAp Glut	1	IT-ET Glut	01 IT-ET Glut	Pallium-Glut	ENTmv		RHP:0.88	ENTl5:0.19,ENTm6:0.19,ENTm5:0.18,HATA:0.07,SUB:0.07,ENTl6a:0.06,ProS:0.06	40	293	0	0.5	0.5		0.05	0.95	Glut	Slc17a7:9.38	Glut	Cck:9.4	C1qtnf7,P2rx5,Trhr,Rxfp1	Dcn,Dgkk,Sox6,Cntnap3	Satb2,Sox6,Lhx2,Fosl2,Zfp423	Cwh43,Rxfp1	176	176_L2/3 IT HATA_2	36	Pcsk5	15	L2/3 IT RHP	3	L2_3_IT	261	CCN202307220	CS20230722_CLUS_0257	CS20230722_SUPT_0067	CS20230722_SUBC_015	CS20230722_CLAS_01
323	258	0258 ENTmv-PA-COAp Glut_2	67	ENTmv-PA-COAp Glut_2	0067 ENTmv-PA-COAp Glut_2	15	ENTmv-PA-COAp Glut	015 ENTmv-PA-COAp Glut	1	IT-ET Glut	01 IT-ET Glut	Pallium-Glut	ENTmv		RHP:0.56,OLF:0.31	HATA:0.31,COApm:0.21,ProS:0.13,PA:0.08,ENTm5:0.08	62	214	0	0.77	0.23		0.11	0.89	Glut	Slc17a7:9.32	Glut	Cck:9.2	C1qtnf7,Krt2,Cbln4,Pcdh20	Dcn,Chodl,Cbln1,Syndig1	Satb2,Id4,Lhx2,Foxo6,Glis3,Pparg	Hmcn1,Pcdh20	176	176_L2/3 IT HATA_3	36	Pcsk5	15	L2/3 IT RHP	3	L2_3_IT	145	CCN202307220	CS20230722_CLUS_0258	CS20230722_SUPT_0067	CS20230722_SUBC_015	CS20230722_CLAS_01
321	259	0259 ENTmv-PA-COAp Glut_3	68	ENTmv-PA-COAp Glut_3	0068 ENTmv-PA-COAp Glut_3	15	ENTmv-PA-COAp Glut	015 ENTmv-PA-COAp Glut	1	IT-ET Glut	01 IT-ET Glut	Pallium-Glut	ENTmv		RHP:0.73,OLF:0.25	ENTm3:0.34,ENTm5:0.2,TR:0.19,ENTm6:0.14	97	576	0	0.75	0.25		0.05	0.95	Glut	Slc17a7:9.38	Glut	Penk:7.4,Cck:5.7	Kcnq1,Slc23a3,Dio3,Adamts17	Dcn,Penk,Lhx9,Ndst4	Neurod6,Glis3,Lhx9,Klf5,L3mbtl4,Tshz1	Fibin	156	156_L2/3 IT ENTl_4	32	Grik1	13	L2/3 IT ENTl	3	L2_3_IT	208	CCN202307220	CS20230722_CLUS_0259	CS20230722_SUPT_0068	CS20230722_SUBC_015	CS20230722_CLAS_01
320	260	0260 ENTmv-PA-COAp Glut_3	68	ENTmv-PA-COAp Glut_3	0068 ENTmv-PA-COAp Glut_3	15	ENTmv-PA-COAp Glut	015 ENTmv-PA-COAp Glut	1	IT-ET Glut	01 IT-ET Glut	Pallium-Glut	ENTmv		RHP:0.62,OLF:0.3	TR:0.21,ENTm5:0.2,ENTm3:0.19,ENTm6:0.19,PA:0.07	64	226	0	0.74	0.26		0.09	0.91	Glut	Slc17a7:9.19	Glut	Penk:9,Cck:4.8	Slc23a3,Kcnq1,Baz1a	Dcn,Penk,Lhx9,Ecel1,Tll1	Glis3,Pparg,Lhx9,Ascl1,Fosb,Bcl11a	Baz1a	156	156_L2/3 IT ENTl_3	32	Grik1	13	L2/3 IT ENTl	3	L2_3_IT	98	CCN202307220	CS20230722_CLUS_0260	CS20230722_SUPT_0068	CS20230722_SUBC_015	CS20230722_CLAS_01
327	261	0261 CA1-ProS Glut_1	69	CA1-ProS Glut_1	0069 CA1-ProS Glut_1	16	CA1-ProS Glut	016 CA1-ProS Glut	1	IT-ET Glut	01 IT-ET Glut	Pallium-Glut	NA		HIP:0.94	CA1so:0.42,CA1sp:0.19,CA1sr:0.11,CA2so:0.08,CA2sr:0.04	140	75	0	0.48	0.52		0.41	0.59	Glut	Slc17a7:9.71	Glut	Cck:9.9	Lefty1,Folh1,Drd5,Mctp1	Crym,Fibcd1,Igfbp4,Prlr,Stac,Adamts9	Satb2,Emx2,Onecut2,Bcl11b,Trps1,Lhx2	Folh1,Mctp1,Drd5	348	348_CA1_1	63	Lefty1	33	CA1-ProS	6	DG_SUB_CA	72	CCN202307220	CS20230722_CLUS_0261	CS20230722_SUPT_0069	CS20230722_SUBC_016	CS20230722_CLAS_01
328	262	0262 CA1-ProS Glut_1	69	CA1-ProS Glut_1	0069 CA1-ProS Glut_1	16	CA1-ProS Glut	016 CA1-ProS Glut	1	IT-ET Glut	01 IT-ET Glut	Pallium-Glut	CA1 do		HIP:0.99	CA1so:0.52,CA1sr:0.27,CA1sp:0.19	5950	6068	0	0.38	0.62		0.24	0.76	Glut	Slc17a7:9.27	Glut	Cck:9.7	Lefty1,Egfl6,Epha6,Nos1	Cd34,Fibcd1,Kl,Penk,Dach1,Nos1	Satb2,Zfhx4,Fezf2,Bcl11b,Onecut2,Tox3	Egfl6,Nos1	348	348_CA1_2	63	Lefty1	33	CA1-ProS	6	DG_SUB_CA	5911	CCN202307220	CS20230722_CLUS_0262	CS20230722_SUPT_0069	CS20230722_SUBC_016	CS20230722_CLAS_01
329	263	0263 CA1-ProS Glut_1	69	CA1-ProS Glut_1	0069 CA1-ProS Glut_1	16	CA1-ProS Glut	016 CA1-ProS Glut	1	IT-ET Glut	01 IT-ET Glut	Pallium-Glut	CA1 do		HIP:0.98	CA1so:0.63,CA1sr:0.18	1707	2398	0	0.35	0.65		0.22	0.78	Glut	Slc17a7:9.02	Glut	Cck:9.8	Lefty1,Ndst4,Plekhg1,B230110G15Rik	Crym,Grem1,Pou3f1,Col11a1,Spock3,Zeb2	Neurod6,Emx2,Satb2,Onecut2,Fos,Bcl11b	Plekhg1,B230110G15Rik,Spock3	347	347_CA1	63	Lefty1	33	CA1-ProS	6	DG_SUB_CA	2359	CCN202307220	CS20230722_CLUS_0263	CS20230722_SUPT_0069	CS20230722_SUBC_016	CS20230722_CLAS_01
330	264	0264 CA1-ProS Glut_1	69	CA1-ProS Glut_1	0069 CA1-ProS Glut_1	16	CA1-ProS Glut	016 CA1-ProS Glut	1	IT-ET Glut	01 IT-ET Glut	Pallium-Glut	NA		HIP:0.62,CTXsp:0.19	CA1so:0.57,alv:0.1,BLAp:0.06,BMAp:0.06,EPd:0.05	70	27	0	0.47	0.53		0.38	0.62	Glut	Slc17a7:9.32	Glut	Cck:9,Grp:4.7	Lefty1,Lrp2,Gm26644	Grp,St18,Pou3f1,Pcp4l1,Kcng2	Fezf2,St18,Klf5,Onecut2,Mycl,Meis2	Lrp2	343	343_CA1	63	Lefty1	33	CA1-ProS	6	DG_SUB_CA	26	CCN202307220	CS20230722_CLUS_0264	CS20230722_SUPT_0069	CS20230722_SUBC_016	CS20230722_CLAS_01
331	265	0265 CA1-ProS Glut_1	69	CA1-ProS Glut_1	0069 CA1-ProS Glut_1	16	CA1-ProS Glut	016 CA1-ProS Glut	1	IT-ET Glut	01 IT-ET Glut	Pallium-Glut	NA		HIP:0.7,NA:0.19	CA1so:0.66,EPd:0.09,alv:0.08	57	27	0	0.6	0.4		0.26	0.74	Glut	Slc17a7:10.09	Glut	Cck:8.8,Grp:6	Gm26644,Pmfbp1,Gpc3,Bmpr1b	Grp,Fibcd1,Sla,Gpc3,Bmpr1b	Neurod6,Lhx9,Irf8,Pou3f3,Nr4a2,Onecut2	B430212C06Rik,Gpc3,Bmpr1b	336	336_CA1_1	63	Lefty1	33	CA1-ProS	6	DG_SUB_CA	23	CCN202307220	CS20230722_CLUS_0265	CS20230722_SUPT_0069	CS20230722_SUBC_016	CS20230722_CLAS_01
342	266	0266 CA1-ProS Glut_1	69	CA1-ProS Glut_1	0069 CA1-ProS Glut_1	16	CA1-ProS Glut	016 CA1-ProS Glut	1	IT-ET Glut	01 IT-ET Glut	Pallium-Glut	NA		HIP:0.9	CA1so:0.66,CA2so:0.09,CA3so:0.07	79	51	0	0.48	0.52		0.24	0.76	Glut	Slc17a7:9.7	Glut	Cck:9.3,Grp:5.3,Sst:3.5	Gm26644,Htr5b,Tmem163,Igfbp4	Grp,Fibcd1,Igfbp4,Tacr3,Pde11a,Spock3,Prlr	Satb2,Lhx9,Onecut2,Fosb,Pou3f3,Lhx2	Pcp4l1,Met,Pde11a,Fosb	344	344_CA1_1	63	Lefty1	33	CA1-ProS	6	DG_SUB_CA	47	CCN202307220	CS20230722_CLUS_0266	CS20230722_SUPT_0069	CS20230722_SUBC_016	CS20230722_CLAS_01
344	267	0267 CA1-ProS Glut_1	69	CA1-ProS Glut_1	0069 CA1-ProS Glut_1	16	CA1-ProS Glut	016 CA1-ProS Glut	1	IT-ET Glut	01 IT-ET Glut	Pallium-Glut	NA		HIP:0.9	CA1so:0.81	96	54	0	0.44	0.56		0.31	0.69	Glut	Slc17a7:10.16	Glut	Cck:9.4,Grp:4.9	Lefty1,B230110G15Rik,Dpp10,Satb2	Lpl,Fibcd1,Sla,Drd5,Igfbp4,Kl	Neurod6,Emx2,Satb2,Rxrg,Tox,Bcl11b	Sla,B230110G15Rik,Satb2	345	345_CA1	63	Lefty1	33	CA1-ProS	6	DG_SUB_CA	47	CCN202307220	CS20230722_CLUS_0267	CS20230722_SUPT_0069	CS20230722_SUBC_016	CS20230722_CLAS_01
356	268	0268 CA1-ProS Glut_1	69	CA1-ProS Glut_1	0069 CA1-ProS Glut_1	16	CA1-ProS Glut	016 CA1-ProS Glut	1	IT-ET Glut	01 IT-ET Glut	Pallium-Glut	NA		HIP:0.48,NA:0.27,CTXsp:0.25	CA1sr:0.19,PA:0.18,CA1so:0.12,alv:0.09,root:0.09,CA1sp:0.05,BMAp:0.04,CA2so:0.04	36	32	0	0.68	0.32		0.19	0.81	Glut	Slc17a7:9.36	Glut	Cck:8.5,Grp:7.3,Sst:3.2	Klf14,Gm26644,Nptx2	Dcn,Tacr3,Tll1,Fbln2,Htr2a	Klf14,Lhx9,Arid5a	Klf14,Htr2a	336	336_CA1_3	63	Lefty1	33	CA1-ProS	6	DG_SUB_CA	32	CCN202307220	CS20230722_CLUS_0268	CS20230722_SUPT_0069	CS20230722_SUBC_016	CS20230722_CLAS_01
358	269	0269 CA1-ProS Glut_1	69	CA1-ProS Glut_1	0069 CA1-ProS Glut_1	16	CA1-ProS Glut	016 CA1-ProS Glut	1	IT-ET Glut	01 IT-ET Glut	Pallium-Glut	NA		HIP:0.97	CA1so:0.35,CA2so:0.34,CA3so:0.15	643	1251	0	0.43	0.57		0.2	0.8	Glut	Slc17a7:9.48	Glut	Cck:9.6	Lefty1,Pde11a,Dach1,Prlr	Crym,Fibcd1,Col11a1,Fbln2,Dach1,Col23a1	Satb2,Emx2,Rxrg,Hmgb3,Bcl11b,Lhx2	Col11a1,Plscr4,Pcdh15	339	339_CA1	63	Lefty1	33	CA1-ProS	6	DG_SUB_CA	1219	CCN202307220	CS20230722_CLUS_0269	CS20230722_SUPT_0069	CS20230722_SUBC_016	CS20230722_CLAS_01
359	270	0270 CA1-ProS Glut_1	69	CA1-ProS Glut_1	0069 CA1-ProS Glut_1	16	CA1-ProS Glut	016 CA1-ProS Glut	1	IT-ET Glut	01 IT-ET Glut	Pallium-Glut	CA1 ve		HIP:0.51,NA:0.43	CA3so:0.3,alv:0.25,CA1so:0.12,CA2so:0.09,root:0.07	214	86	0	0.64	0.36		0.37	0.63	Glut	Slc17a7:9.66	Glut	Cck:9.6,Grp:5.3	Lefty1,Pde11a,Ddc,Igfbp4	Dio3,Fibcd1,Ddc,Igfbp4	Neurod6,Lhx9,Satb2,Onecut2,Foxo1,Lhx2	Ddc,Igfbp4	341	341_CA1	63	Lefty1	33	CA1-ProS	6	DG_SUB_CA	85	CCN202307220	CS20230722_CLUS_0270	CS20230722_SUPT_0069	CS20230722_SUBC_016	CS20230722_CLAS_01
346	271	0271 CA1-ProS Glut_2	70	CA1-ProS Glut_2	0070 CA1-ProS Glut_2	16	CA1-ProS Glut	016 CA1-ProS Glut	1	IT-ET Glut	01 IT-ET Glut	Pallium-Glut	NA		HIP:0.89	CA1so:0.52,CA1sr:0.24,CA1sp:0.12	155	264	0	0.44	0.56		0.19	0.81	Glut	Slc17a7:9.3	Glut	Cck:7.7,Grp:5.1	Dcn,Npbwr1,Cdc25c,Satb2	Dcn,Npbwr1,Prkg2,Popdc3	Fezf2,Esr1,Satb2,Hopx,Lhx2,Fosb	Pawr,Cdc25c,Npbwr1	330	330_CA1-ProS_1	62	Necab1	33	CA1-ProS	6	DG_SUB_CA	255	CCN202307220	CS20230722_CLUS_0271	CS20230722_SUPT_0070	CS20230722_SUBC_016	CS20230722_CLAS_01
348	272	0272 CA1-ProS Glut_2	70	CA1-ProS Glut_2	0070 CA1-ProS Glut_2	16	CA1-ProS Glut	016 CA1-ProS Glut	1	IT-ET Glut	01 IT-ET Glut	Pallium-Glut	NA		HIP:0.96	CA1so:0.46,CA1sr:0.35	659	673	0	0.43	0.57		0.26	0.74	Glut	Slc17a7:9.64	Glut	Cck:8.2,Grp:6.1	Dcn,Apela,Htr2c,Crlf1	Dcn,Apela,Stxbp6,Sv2b,Slc30a3,Tox	Fezf2,Satb2,Nr2f2,Zfhx4,Meis2,Ikzf2	Stxbp6,Vav3,Slc9a4	333	333_CA1-ProS_3	62	Necab1	33	CA1-ProS	6	DG_SUB_CA	644	CCN202307220	CS20230722_CLUS_0272	CS20230722_SUPT_0070	CS20230722_SUBC_016	CS20230722_CLAS_01
352	273	0273 CA1-ProS Glut_2	70	CA1-ProS Glut_2	0070 CA1-ProS Glut_2	16	CA1-ProS Glut	016 CA1-ProS Glut	1	IT-ET Glut	01 IT-ET Glut	Pallium-Glut	NA		HIP:0.98	CA1so:0.7,CA1sr:0.16	604	565	0	0.44	0.56		0.3	0.7	Glut	Slc17a7:9.29	Glut	Cck:8.5,Grp:5.5	Dcn,Pou3f1,Kl,Egfem1	Dcn,Pou3f1,Kl,Egfem1,Adamts2,Grm8,Igfbp4	Fezf2,Satb2,Zfhx4,Bcl11b,Tox,Tox3	Col5a2,Gm26644,Adamts2	337	337_CA1_1	62	Necab1	33	CA1-ProS	6	DG_SUB_CA	554	CCN202307220	CS20230722_CLUS_0273	CS20230722_SUPT_0070	CS20230722_SUBC_016	CS20230722_CLAS_01
353	274	0274 CA1-ProS Glut_2	70	CA1-ProS Glut_2	0070 CA1-ProS Glut_2	16	CA1-ProS Glut	016 CA1-ProS Glut	1	IT-ET Glut	01 IT-ET Glut	Pallium-Glut	NA		HIP:0.97	CA1so:0.54,CA1sr:0.27	290	171	0	0.46	0.54		0.3	0.7	Glut	Slc17a7:9.32	Glut	Cck:8.4,Grp:5.2	Gm34466,Col5a2,Shisa6,Lefty1	Dcn,Pou3f1,Kl,Fras1,Nptx2,Sema3e	Fezf2,Zfhx4,Satb2,Esr1,Bcl11b,Fos	Col5a2,Lefty1,Nptx2,Dcn	337	337_CA1_2	62	Necab1	33	CA1-ProS	6	DG_SUB_CA	163	CCN202307220	CS20230722_CLUS_0274	CS20230722_SUPT_0070	CS20230722_SUBC_016	CS20230722_CLAS_01
361	275	0275 CA1-ProS Glut_2	70	CA1-ProS Glut_2	0070 CA1-ProS Glut_2	16	CA1-ProS Glut	016 CA1-ProS Glut	1	IT-ET Glut	01 IT-ET Glut	Pallium-Glut	NA		HIP:0.96	CA1so:0.68,CA1sp:0.15	108	283	0	0.43	0.57		0.08	0.92	Glut	Slc17a7:9.14,Slc17a6:3.8	Glut	Cck:9.1,Grp:4.7	Lefty1,Grem1,Slc17a6,Plekhg1	Grp,Kl,Fibcd1,Slc17a6,Sema3e	Fezf2,Zfhx4,Satb2,Creb3l2,Onecut2,Tox	Wnt2,Slc17a6,Chst9,Plekhg1	346	346_CA1	63	Lefty1	33	CA1-ProS	6	DG_SUB_CA	277	CCN202307220	CS20230722_CLUS_0275	CS20230722_SUPT_0070	CS20230722_SUBC_016	CS20230722_CLAS_01
367	276	0276 CA1-ProS Glut_2	70	CA1-ProS Glut_2	0070 CA1-ProS Glut_2	16	CA1-ProS Glut	016 CA1-ProS Glut	1	IT-ET Glut	01 IT-ET Glut	Pallium-Glut	ProS		HIP:0.51,RHP:0.42	ProS:0.37,CA1sr:0.28,CA1so:0.12,CA1sp:0.11	128	426	0	0.4	0.6		0.1	0.9	Glut	Slc17a7:9.66	Glut	Cck:7.5	Gja3,Col5a2,Prss12	Dcn,Npbwr1,Cyp26b1,Kl	Fezf2,Sebox,Zfp618,Satb2,Nfatc2,Ovol2	Cyp26b1,Col5a2	329	329_CA1-ProS_1	62	Necab1	33	CA1-ProS	6	DG_SUB_CA	393	CCN202307220	CS20230722_CLUS_0276	CS20230722_SUPT_0070	CS20230722_SUBC_016	CS20230722_CLAS_01
370	277	0277 CA1-ProS Glut_2	70	CA1-ProS Glut_2	0070 CA1-ProS Glut_2	16	CA1-ProS Glut	016 CA1-ProS Glut	1	IT-ET Glut	01 IT-ET Glut	Pallium-Glut	ProS		RHP:0.87	ProS:0.57,SUB:0.28	91	192	0	0.48	0.52		0.11	0.89	Glut	Slc17a7:9.64	Glut	Cck:9	Dcn,Npbwr1,Ass1,Sema3d	Dcn,Npbwr1,Cyp26b1,Cd34,Nos1	Ovol2,Ikzf2,Pparg,Fezf2,Nr2f2,Tox	Cyp26b1,Sema3d	329	329_CA1-ProS_2	62	Necab1	33	CA1-ProS	6	DG_SUB_CA	171	CCN202307220	CS20230722_CLUS_0277	CS20230722_SUPT_0070	CS20230722_SUBC_016	CS20230722_CLAS_01
332	278	0278 CA1-ProS Glut_3	71	CA1-ProS Glut_3	0071 CA1-ProS Glut_3	16	CA1-ProS Glut	016 CA1-ProS Glut	1	IT-ET Glut	01 IT-ET Glut	Pallium-Glut	NA		HIP:0.44,CTXsp:0.35,NA:0.17	CA1so:0.37,BLAp:0.11,EPd:0.09,CA1sp:0.08,BMAp:0.07,alv:0.07,PA:0.05	30	27	0	0.56	0.44		0.26	0.74	Glut	Slc17a7:9.26,Slc17a6:3.55	Glut	Cck:6.8,Grp:4	Dcn,Col14a1,Onecut2,Ccn3	Dcn,Drd5,Npnt,Bmp3	Atoh8,Tbr1,St18,Tox2,Onecut2	Col14a1,Krt2	332	332_CA1-ProS_1	62	Necab1	33	CA1-ProS	6	DG_SUB_CA	26	CCN202307220	CS20230722_CLUS_0278	CS20230722_SUPT_0071	CS20230722_SUBC_016	CS20230722_CLAS_01
345	279	0279 CA1-ProS Glut_3	71	CA1-ProS Glut_3	0071 CA1-ProS Glut_3	16	CA1-ProS Glut	016 CA1-ProS Glut	1	IT-ET Glut	01 IT-ET Glut	Pallium-Glut	NA		HIP:0.93	CA1so:0.39,CA1sr:0.31,CA1sp:0.22	147	362	0	0.54	0.46		0.14	0.86	Glut	Slc17a7:9.57	Glut	Cck:8.5,Grp:5.4	Dcn,Serpina3g,Cd36,Pde11a	Dcn,Cd36,Apela,Rxfp1	Fezf2,Lhx9,Satb2,Pparg,Pou3f3,Tbr1	Cd36,Serpina3g	333	333_CA1-ProS_1	62	Necab1	33	CA1-ProS	6	DG_SUB_CA	348	CCN202307220	CS20230722_CLUS_0279	CS20230722_SUPT_0071	CS20230722_SUBC_016	CS20230722_CLAS_01
349	280	0280 CA1-ProS Glut_3	71	CA1-ProS Glut_3	0071 CA1-ProS Glut_3	16	CA1-ProS Glut	016 CA1-ProS Glut	1	IT-ET Glut	01 IT-ET Glut	Pallium-Glut	NA		HIP:0.73,RHP:0.22	CA1so:0.42,ProS:0.19,CA1sr:0.18,CA1sp:0.14	72	291	0	0.52	0.48		0.12	0.88	Glut	Slc17a7:9.48	Glut	Cck:7.9,Grp:6.2	Dcn,Serpina3g,Mgp,Arhgdib	Dcn,Drd5,Tacr1,Rxfp1,Lpl,Sv2b	Fezf2,Lhx9,Satb2,Pparg,Id4,Etv5	Mgp,Serpina3g,Prokr2	333	333_CA1-ProS_4	62	Necab1	33	CA1-ProS	6	DG_SUB_CA	271	CCN202307220	CS20230722_CLUS_0280	CS20230722_SUPT_0071	CS20230722_SUBC_016	CS20230722_CLAS_01
364	281	0281 CA1-ProS Glut_3	71	CA1-ProS Glut_3	0071 CA1-ProS Glut_3	16	CA1-ProS Glut	016 CA1-ProS Glut	1	IT-ET Glut	01 IT-ET Glut	Pallium-Glut	NA		HIP:0.8	CA1so:0.47,CA1sr:0.26,alv:0.08	144	66	0	0.71	0.29		0.3	0.7	Glut	Slc17a7:9.46	Glut	Cck:8.5,Grp:7.2	Dcn,Apela,Mafb,Dlk1	Dcn,Apela,Lpl,Oprd1,Oxtr	Fezf2,Mafb,Satb2,Lhx9,Glis1	Pxdc1,Bmp2,Col23a1,Satb2	333	333_CA1-ProS_5	62	Necab1	33	CA1-ProS	6	DG_SUB_CA	61	CCN202307220	CS20230722_CLUS_0281	CS20230722_SUPT_0071	CS20230722_SUBC_016	CS20230722_CLAS_01
368	282	0282 CA1-ProS Glut_3	71	CA1-ProS Glut_3	0071 CA1-ProS Glut_3	16	CA1-ProS Glut	016 CA1-ProS Glut	1	IT-ET Glut	01 IT-ET Glut	Pallium-Glut	ProS		RHP:0.68,HIP:0.27	ProS:0.57,CA1so:0.14,CA1sr:0.14	43	208	0	0.69	0.31		0.08	0.92	Glut	Slc17a7:9.17	Glut	Cck:8.5,Grp:4.5	Apela,Itprid1,Dio3	Apela,Slc7a11,Dio3,Oxtr	Fezf2,Pparg,Ovol2,Nr2f2,Bcl6,Klf5	Ptgfrn,Dio3	331	331_CA1-ProS	62	Necab1	33	CA1-ProS	6	DG_SUB_CA	199	CCN202307220	CS20230722_CLUS_0282	CS20230722_SUPT_0071	CS20230722_SUBC_016	CS20230722_CLAS_01
369	283	0283 CA1-ProS Glut_3	71	CA1-ProS Glut_3	0071 CA1-ProS Glut_3	16	CA1-ProS Glut	016 CA1-ProS Glut	1	IT-ET Glut	01 IT-ET Glut	Pallium-Glut	ProS-HATA		RHP:0.97	ProS:0.53,HATA:0.27	33	69	0	0.76	0.24		0.1	0.9	Glut	Slc17a7:8.54,Slc17a6:3.55	Glut		Dcn,A730046J19Rik,Mamdc2	Dcn,Galr1,Pou3f1	Fezf2,Id4,Ovol2,Nr2f2,Pou3f3,Tbr1	A730046J19Rik	332	332_CA1-ProS_2	62	Necab1	33	CA1-ProS	6	DG_SUB_CA	65	CCN202307220	CS20230722_CLUS_0283	CS20230722_SUPT_0071	CS20230722_SUBC_016	CS20230722_CLAS_01
350	284	0284 CA1-ProS Glut_4	72	CA1-ProS Glut_4	0072 CA1-ProS Glut_4	16	CA1-ProS Glut	016 CA1-ProS Glut	1	IT-ET Glut	01 IT-ET Glut	Pallium-Glut	NA		HIP:0.99	CA1so:0.71,CA1sr:0.17	210	166	0	0.62	0.38		0.3	0.7	Glut	Slc17a7:9.64	Glut	Cck:9,Grp:6.9	Dcn,Lefty1,Eya1,Thsd7b	Dcn,Apela,Cd24a,Tafa1,Igfbp4,Gpr139,Tcerg1l	Satb2,Lhx2,Rxrg,Zfhx4,Meis2,Fezf2	Eya1,Gpr139,Tcerg1l	340	340_CA1_1	63	Lefty1	33	CA1-ProS	6	DG_SUB_CA	161	CCN202307220	CS20230722_CLUS_0284	CS20230722_SUPT_0072	CS20230722_SUBC_016	CS20230722_CLAS_01
351	285	0285 CA1-ProS Glut_4	72	CA1-ProS Glut_4	0072 CA1-ProS Glut_4	16	CA1-ProS Glut	016 CA1-ProS Glut	1	IT-ET Glut	01 IT-ET Glut	Pallium-Glut	NA		HIP:0.65,CTXsp:0.22	CA1so:0.28,PA:0.21,CA3so:0.14,CA1sr:0.1,CA2sr:0.07,alv:0.07	36	71	0	0.84	0.16		0.14	0.86	Glut	Slc17a7:9.26	Glut	Cck:9.4,Grp:7.5	Apela,Lefty2,Lhx9	Apela,Col5a1,Pde11a	Satb2,Lhx9,Mafb,Foxo6,Trps1,Zfp57	Gpr139,Lefty2,Lhx9	340	340_CA1_2	63	Lefty1	33	CA1-ProS	6	DG_SUB_CA	70	CCN202307220	CS20230722_CLUS_0285	CS20230722_SUPT_0072	CS20230722_SUBC_016	CS20230722_CLAS_01
354	286	0286 CA1-ProS Glut_4	72	CA1-ProS Glut_4	0072 CA1-ProS Glut_4	16	CA1-ProS Glut	016 CA1-ProS Glut	1	IT-ET Glut	01 IT-ET Glut	Pallium-Glut	NA		HIP:1	CA1so:0.64,CA1sr:0.21	1283	848	0	0.48	0.52		0.3	0.7	Glut	Slc17a7:9.47	Glut	Cck:9.2,Grp:4.7	Lefty1,Pde11a,Apela,Drd5	Dcn,Pou3f1,Tafa1,Igfbp4,Apela,Drd5,Dio3	Satb2,Lhx2,Fezf2,Zfhx4,Bcl11b,Rxrg	Pou3f2,Slc2a9,Pde7b	338	338_CA1	63	Lefty1	33	CA1-ProS	6	DG_SUB_CA	804	CCN202307220	CS20230722_CLUS_0286	CS20230722_SUPT_0072	CS20230722_SUBC_016	CS20230722_CLAS_01
360	287	0287 CA1-ProS Glut_4	72	CA1-ProS Glut_4	0072 CA1-ProS Glut_4	16	CA1-ProS Glut	016 CA1-ProS Glut	1	IT-ET Glut	01 IT-ET Glut	Pallium-Glut	NA		HIP:0.99	CA1sr:0.62,CA1so:0.28	391	361	0	0.47	0.53		0.33	0.67	Glut	Slc17a7:9.68	Glut	Cck:8.8,Grp:5.3	Lefty1,Calb1,Cd36,Stom	Dio3,Fibcd1,Cd36,Bmpr1b,Kit,Adamts2	Satb2,Dbx2,Bcl11b,Zfhx4,Fezf2,Foxo1	Eya1,Dock10	342	342_CA1_1	63	Lefty1	33	CA1-ProS	6	DG_SUB_CA	342	CCN202307220	CS20230722_CLUS_0287	CS20230722_SUPT_0072	CS20230722_SUBC_016	CS20230722_CLAS_01
362	288	0288 CA1-ProS Glut_4	72	CA1-ProS Glut_4	0072 CA1-ProS Glut_4	16	CA1-ProS Glut	016 CA1-ProS Glut	1	IT-ET Glut	01 IT-ET Glut	Pallium-Glut	NA		HIP:0.94	CA1sr:0.55,CA1so:0.33	30	97	0	0.29	0.71		0.09	0.91	Glut	Slc17a7:9.57	Glut	Cck:8.8,Grp:5.4,Sst:4.4	Gm26644,Egr2,Bmpr1b,Popdc3	Dcn,Egr2,Popdc3,Bmpr1b,Slc30a3	Fezf2,Egr2,Zfhx4,Satb2,Bcl11b,Lhx2	Bmpr1b,Rasl11a,Gm26644	342	342_CA1_2	63	Lefty1	33	CA1-ProS	6	DG_SUB_CA	93	CCN202307220	CS20230722_CLUS_0288	CS20230722_SUPT_0072	CS20230722_SUBC_016	CS20230722_CLAS_01
343	289	0289 CA1-ProS Glut_5	73	CA1-ProS Glut_5	0073 CA1-ProS Glut_5	16	CA1-ProS Glut	016 CA1-ProS Glut	1	IT-ET Glut	01 IT-ET Glut	Pallium-Glut	CA1 ve		HIP:0.6,NA:0.22	CA1so:0.22,CA1sr:0.2,alv:0.11,root:0.08,PA:0.08,CA2so:0.07,CA1sp:0.05	223	82	0	0.63	0.37		0.34	0.66	Glut	Slc17a7:9.98	Glut	Cck:8.9,Grp:7.6	Gm26644,Kdr,Tenm2,Sla	Dio3,Igf1,Fibcd1,Sla	Neurod6,Lhx9,Ovol2,Mkx,Myt1l,Foxo1	B430212C06Rik,Dio3	336	336_CA1_2	63	Lefty1	33	CA1-ProS	6	DG_SUB_CA	78	CCN202307220	CS20230722_CLUS_0289	CS20230722_SUPT_0073	CS20230722_SUBC_016	CS20230722_CLAS_01
355	290	0290 CA1-ProS Glut_5	73	CA1-ProS Glut_5	0073 CA1-ProS Glut_5	16	CA1-ProS Glut	016 CA1-ProS Glut	1	IT-ET Glut	01 IT-ET Glut	Pallium-Glut	CA1 ve HATA		CTXsp:0.48,HIP:0.28,NA:0.12	PA:0.47,CA1so:0.18,HATA:0.06,root:0.06,CA1sr:0.05	61	26	0	0.67	0.33		0.34	0.66	Glut	Slc17a7:8.7	Glut	Cck:6.6,Grp:5	Klf14,Cdc25c,Dlk1	Dcn,Arhgap36,Creb3l1,Dlk1	Klf14,Irf8,Creb3l1	Tll1,Dlk1	330	330_CA1-ProS_2	62	Necab1	33	CA1-ProS	6	DG_SUB_CA	25	CCN202307220	CS20230722_CLUS_0290	CS20230722_SUPT_0073	CS20230722_SUBC_016	CS20230722_CLAS_01
357	291	0291 CA1-ProS Glut_5	73	CA1-ProS Glut_5	0073 CA1-ProS Glut_5	16	CA1-ProS Glut	016 CA1-ProS Glut	1	IT-ET Glut	01 IT-ET Glut	Pallium-Glut	CA1 ve		CTXsp:0.54,HIP:0.25,NA:0.2	PA:0.52,CA1so:0.1,root:0.08,CA1sr:0.06,alv:0.06	332	86	0	0.69	0.31		0.4	0.6	Glut	Slc17a7:9.13	Glut	Cck:8.7,Grp:6.7	Dcn,A630012P03Rik,Fibcd1,Igf1	Dcn,Tacr3,Igf1,Trhr	Neurod6,Lhx9,Foxg1,Rorb,Tox2,Plagl1	Igf1,Col6a1	335	335_CA1	63	Lefty1	33	CA1-ProS	6	DG_SUB_CA	84	CCN202307220	CS20230722_CLUS_0291	CS20230722_SUPT_0073	CS20230722_SUBC_016	CS20230722_CLAS_01
363	292	0292 CA1-ProS Glut_5	73	CA1-ProS Glut_5	0073 CA1-ProS Glut_5	16	CA1-ProS Glut	016 CA1-ProS Glut	1	IT-ET Glut	01 IT-ET Glut	Pallium-Glut	CA1 ve		HIP:0.44,CTXsp:0.43	PA:0.41,CA1sp:0.17,CA1sr:0.15,CA1so:0.12	71	17	0	0.65	0.35		0.43	0.57	Glut	Slc17a7:9.27	Glut	Cck:7.9,Grp:5.6	Dcn,A630012P03Rik,Bmp2,Adamts13	Dcn,Tacr3,Arhgap36,Dchs2,Gfra1,Bmp3	Fezf2,Lhx9,Mafb,Barx2,Esr1,Lhx2	Trhr,Tmem91	323	323_SUB-ProS_2	61	Arhgap6	32	SUB-ProS	6	DG_SUB_CA	17	CCN202307220	CS20230722_CLUS_0292	CS20230722_SUPT_0073	CS20230722_SUBC_016	CS20230722_CLAS_01
318	293	0293 CA1-ProS Glut_6	74	CA1-ProS Glut_6	0074 CA1-ProS Glut_6	16	CA1-ProS Glut	016 CA1-ProS Glut	1	IT-ET Glut	01 IT-ET Glut	Pallium-Glut	ProS		RHP:0.55,HIP:0.44	ProS:0.49,CA1sr:0.36	274	709	0	0.46	0.54		0.14	0.86	Glut	Slc17a7:9.49	Glut	Cck:9	C1qtnf7,Spink8,Il1rapl2,Fn1	Dcn,Qrfpr,Cpa6,Rgs6,Adamts9,Cntnap3	Satb2,Twist2,Foxo1,Nr4a2,Cux2,Bcl11b	Fn1,Tox3	173	173_L2/3 IT ProS_1	36	Pcsk5	15	L2/3 IT RHP	3	L2_3_IT	678	CCN202307220	CS20230722_CLUS_0293	CS20230722_SUPT_0074	CS20230722_SUBC_016	CS20230722_CLAS_01
319	294	0294 CA1-ProS Glut_6	74	CA1-ProS Glut_6	0074 CA1-ProS Glut_6	16	CA1-ProS Glut	016 CA1-ProS Glut	1	IT-ET Glut	01 IT-ET Glut	Pallium-Glut	ProS		RHP:0.84	ProS:0.57,SUB:0.25	190	612	0	0.48	0.52		0.1	0.9	Glut	Slc17a7:9.53	Glut	Cck:9.4	Dcn,Fn1,Qrfpr,Dcc	Dcn,Qrfpr,Drd5,Slc17a7,Pdzrn3,Ramp3	Satb2,Twist2,Prdm5,Foxo1,Nr4a2,Cux2	Fn1,Pdzrn3	173	173_L2/3 IT ProS_2	36	Pcsk5	15	L2/3 IT RHP	3	L2_3_IT	597	CCN202307220	CS20230722_CLUS_0294	CS20230722_SUPT_0074	CS20230722_SUBC_016	CS20230722_CLAS_01
376	295	0295 CA1-ProS Glut_6	74	CA1-ProS Glut_6	0074 CA1-ProS Glut_6	16	CA1-ProS Glut	016 CA1-ProS Glut	1	IT-ET Glut	01 IT-ET Glut	Pallium-Glut	ProS		RHP:0.66,HIP:0.27	ProS:0.44,CA1sr:0.25,PAR:0.1,SUB:0.05	33	103	0	0.6	0.4		0.07	0.93	Glut	Slc17a7:9.67	Glut	Cck:8.4,Penk:5	C1qtnf7,Retn,Egr2	Dcn,Egr2,Prlr,Lhx2	Satb2,Egr2,Fezf2,Nr2f2,Glis1,Lhx2	Qrfpr,Lipg	173	173_L2/3 IT ProS_3	36	Pcsk5	15	L2/3 IT RHP	3	L2_3_IT	100	CCN202307220	CS20230722_CLUS_0295	CS20230722_SUPT_0074	CS20230722_SUBC_016	CS20230722_CLAS_01
422	296	0296 CA3 Glut_1	75	CA3 Glut_1	0075 CA3 Glut_1	17	CA3 Glut	017 CA3 Glut	1	IT-ET Glut	01 IT-ET Glut	Pallium-Glut	CA1 ve?		HIP:0.45,NA:0.38	CA1so:0.36,VL:0.16,alv:0.12,BMAp:0.07,CA2so:0.07,root:0.06	136	94	0	0.43	0.57		0.28	0.72	Glut	Slc17a7:9.51	Glut	Cck:5.6	Spink8,Nmbr,Smoc2,Dcn	Dcn,St18,Smoc2,Ccdc3	Fezf2,St18,Tcf15,Rxrg,Esr1,Hopx	Tll2,Dcn	355	355_CA3_1	64	Fam107a	34	CA3	6	DG_SUB_CA	91	CCN202307220	CS20230722_CLUS_0296	CS20230722_SUPT_0075	CS20230722_SUBC_017	CS20230722_CLAS_01
428	297	0297 CA3 Glut_1	75	CA3 Glut_1	0075 CA3 Glut_1	17	CA3 Glut	017 CA3 Glut	1	IT-ET Glut	01 IT-ET Glut	Pallium-Glut	CA3		HIP:0.83	CA3so:0.45,CA3sp:0.22,CA3sr:0.07,alv:0.06,CA3slu:0.04	163	36	0	0.45	0.55		0.56	0.44	Glut	Slc17a7:10.31	Glut	Cck:3.5	Krt5,St18,Myh14,Sema3d	Osr1,St18,Col11a1,Scn7a,Sema3e	Osr1,St18,Myrf,Pparg,Cebpa	Armc4,Acvr1c,Sema3d	354	354_CA3_3	64	Fam107a	34	CA3	6	DG_SUB_CA	34	CCN202307220	CS20230722_CLUS_0297	CS20230722_SUPT_0075	CS20230722_SUBC_017	CS20230722_CLAS_01
429	298	0298 CA3 Glut_1	75	CA3 Glut_1	0075 CA3 Glut_1	17	CA3 Glut	017 CA3 Glut	1	IT-ET Glut	01 IT-ET Glut	Pallium-Glut	CA3		HIP:0.74,NA:0.25	CA3so:0.33,CA1so:0.19,VL:0.15,CA3sp:0.08,alv:0.06	91	4	0	0.46	0.54		0.57	0.43	Glut	Slc17a7:10.05	Glut		Gm34567,Lrp2,Gdf10,Piezo2	Smoc2,St18,Piezo2,Kl,Syt6	Tcf15,St18,Hopx,Id2,Emx1	Syt6,2310001H17Rik	354	354_CA3_4	64	Fam107a	34	CA3	6	DG_SUB_CA	4	CCN202307220	CS20230722_CLUS_0298	CS20230722_SUPT_0075	CS20230722_SUBC_017	CS20230722_CLAS_01
430	299	0299 CA3 Glut_1	75	CA3 Glut_1	0075 CA3 Glut_1	17	CA3 Glut	017 CA3 Glut	1	IT-ET Glut	01 IT-ET Glut	Pallium-Glut	CA3		HIP:0.53,NA:0.44	CA3so:0.33,VL:0.2,chpl:0.13,CA3sp:0.06,CA1so:0.05,alv:0.05	73	5	0	0.37	0.63		0.64	0.36	Glut	Slc17a7:10.17	Glut	Cck:3.3	Armc4,Serpina3g,Lrp2	Osr1,St18,Ccn3,Kl	Osr1,St18,Tcf15	Armc4,Ccn3	355	355_CA3_2	64	Fam107a	34	CA3	6	DG_SUB_CA	5	CCN202307220	CS20230722_CLUS_0299	CS20230722_SUPT_0075	CS20230722_SUBC_017	CS20230722_CLAS_01
431	300	0300 CA3 Glut_1	75	CA3 Glut_1	0075 CA3 Glut_1	17	CA3 Glut	017 CA3 Glut	1	IT-ET Glut	01 IT-ET Glut	Pallium-Glut	CA3 ve		NA:0.84	VL:0.35,chpl:0.29,PA:0.14,st:0.1	38	22	0	0.3	0.7		0.4	0.6	Glut	Slc17a7:9.37	Glut	Grp:4.3,Cck:4.1,Nmb:3.1	Lum,5330429C05Rik,Twist2	Osr1,Syt6,St18,Kcng1	Osr1,St18,Tead4,Twist2	Syt6,Itga9	355	355_CA3_3	64	Fam107a	34	CA3	6	DG_SUB_CA	21	CCN202307220	CS20230722_CLUS_0300	CS20230722_SUPT_0075	CS20230722_SUBC_017	CS20230722_CLAS_01
435	301	0301 CA3 Glut_1	75	CA3 Glut_1	0075 CA3 Glut_1	17	CA3 Glut	017 CA3 Glut	1	IT-ET Glut	01 IT-ET Glut	Pallium-Glut	CA1-CA3 ve		NA:0.7,HIP:0.28	VL:0.48,CA3so:0.14,alv:0.09,chpl:0.08,CA1so:0.05	84	17	0	0.48	0.52		0.54	0.46	Glut	Slc17a7:9.58	Glut	Cck:4.5	Lum,Shisal2b,B430212C06Rik	St18,Lhx9,Vit,Slc17a7,Col23a1	Tead4,St18,Hopx	Ngfr,Atp2c2	355	355_CA3_4	64	Fam107a	34	CA3	6	DG_SUB_CA	17	CCN202307220	CS20230722_CLUS_0301	CS20230722_SUPT_0075	CS20230722_SUBC_017	CS20230722_CLAS_01
414	302	0302 CA3 Glut_2	76	CA3 Glut_2	0076 CA3 Glut_2	17	CA3 Glut	017 CA3 Glut	1	IT-ET Glut	01 IT-ET Glut	Pallium-Glut	CA3 ve-most		CTXsp:0.76,OLF:0.17	PA:0.76,COApm:0.17	42	234	0	0.58	0.42		0.03	0.97	Glut	Slc17a7:7.38	Glut	Cck:7.5,Adcyap1:4.8	Gm19757,Nox4,Gabrq	Dcn,Cd24a,Adcyap1,Ror1	Fezf2,Lhx9,L3mbtl4,Bcl11b,St18	Gabrq,Vgll3										CCN202307220	CS20230722_CLUS_0302	CS20230722_SUPT_0076	CS20230722_SUBC_017	CS20230722_CLAS_01
415	303	0303 CA3 Glut_2	76	CA3 Glut_2	0076 CA3 Glut_2	17	CA3 Glut	017 CA3 Glut	1	IT-ET Glut	01 IT-ET Glut	Pallium-Glut	CA3 ve-most		HIP:0.47,NA:0.27,sAMY:0.18	CA3sp:0.26,HPF:0.21,CA3so:0.2,MEA:0.18	61	103	0	0.3	0.7		0.14	0.86	Glut	Slc17a7:8.15	Glut	Cck:9.6,Adcyap1:7.9,Grp:3.1	Gm19757,Cplx3	Dio3,Adcyap1,Cd24a,Grp,Rprm	Fezf2,Lhx9,L3mbtl4,Tshz2,Neurod2,Bcl11a	Cplx3	353	353_CA3_1	64	Fam107a	34	CA3	6	DG_SUB_CA	13	CCN202307220	CS20230722_CLUS_0303	CS20230722_SUPT_0076	CS20230722_SUBC_017	CS20230722_CLAS_01
426	304	0304 CA3 Glut_2	76	CA3 Glut_2	0076 CA3 Glut_2	17	CA3 Glut	017 CA3 Glut	1	IT-ET Glut	01 IT-ET Glut	Pallium-Glut	CA3 ve		HIP:0.68,NA:0.19	CA3so:0.47,alv:0.15,CA3sp:0.14,PA:0.13	125	216	0	0.21	0.79		0.26	0.74	Glut	Slc17a7:9.76	Glut	Cck:4	Krt5,Vgll3,Gm34567	Osr1,St18,Igfbp6,Kcng1	Osr1,St18,Pparg,Tox	Itga9,Igfbp6	354	354_CA3_1	64	Fam107a	34	CA3	6	DG_SUB_CA	205	CCN202307220	CS20230722_CLUS_0304	CS20230722_SUPT_0076	CS20230722_SUBC_017	CS20230722_CLAS_01
427	305	0305 CA3 Glut_2	76	CA3 Glut_2	0076 CA3 Glut_2	17	CA3 Glut	017 CA3 Glut	1	IT-ET Glut	01 IT-ET Glut	Pallium-Glut	CA3 ve		HIP:0.73,CTXsp:0.16	CA3sp:0.37,CA3so:0.17,PA:0.16,CA3sr:0.1	85	60	0	0.28	0.72		0.31	0.69	Glut	Slc17a7:9.33	Glut	Cck:7.2	Naa11,Lrp2,Pi15	Dio3,St18,Calb2,Scn7a	St18,Fezf2,L3mbtl4,Egr4	Col5a2,Nnmt,Gm26644	354	354_CA3_2	64	Fam107a	34	CA3	6	DG_SUB_CA	55	CCN202307220	CS20230722_CLUS_0305	CS20230722_SUPT_0076	CS20230722_SUBC_017	CS20230722_CLAS_01
436	306	0306 CA3 Glut_2	76	CA3 Glut_2	0076 CA3 Glut_2	17	CA3 Glut	017 CA3 Glut	1	IT-ET Glut	01 IT-ET Glut	Pallium-Glut	CA3 ve-most	CA3/CA1	CTXsp:0.77,NA:0.18	PA:0.77,HPF:0.07	27	9	0	0.75	0.25		0.31	0.69	Glut	Slc17a7:8.25	Glut	Cck:6.8	Osr1,Gabrq,Slc9a4	Osr1,Gabrq,Hs3st2	Osr1,St18,Esr1,Bcl11b,Npas2,Cbfb	Gabrq,Slc9a4	355	355_CA3_5	64	Fam107a	34	CA3	6	DG_SUB_CA	9	CCN202307220	CS20230722_CLUS_0306	CS20230722_SUPT_0076	CS20230722_SUBC_017	CS20230722_CLAS_01
424	307	0307 CA3 Glut_3	77	CA3 Glut_3	0077 CA3 Glut_3	17	CA3 Glut	017 CA3 Glut	1	IT-ET Glut	01 IT-ET Glut	Pallium-Glut	CA3 ve		HIP:0.9	CA3so:0.5,CA3sp:0.28,alv:0.1	207	168	0	0.48	0.52		0.39	0.61	Glut	Slc17a7:10.12	Glut	Cck:8.6	Mndal,Kit,Rcn3,Smoc1	Osr1,Crym,Calb2,Tafa1,Emx2,Popdc3	Osr1,Lhx9,Bcl11a,Emx2,Glis1,Nr2f2	Cdhr1,Rprm,Twist2	352	352_CA3_2	64	Fam107a	34	CA3	6	DG_SUB_CA	150	CCN202307220	CS20230722_CLUS_0307	CS20230722_SUPT_0077	CS20230722_SUBC_017	CS20230722_CLAS_01
425	308	0308 CA3 Glut_3	77	CA3 Glut_3	0077 CA3 Glut_3	17	CA3 Glut	017 CA3 Glut	1	IT-ET Glut	01 IT-ET Glut	Pallium-Glut	CA3 ve-most		NA:0.67,CTXsp:0.17	VL:0.28,chpl:0.19,PA:0.17,CA3so:0.14,alv:0.13	123	43	0	0.26	0.74		0.56	0.44	Glut	Slc17a7:9.78	Glut	Cck:9.1	Slc9a4,5330429C05Rik,Vit,Col6a1	Frzb,Popdc3,Smoc2,Adamts2,Syt17,Trhde,Foxo1	Neurod6,Lhx9,Fezf2,Foxo1,Meis2,Rarb	Vit,Col6a1,Glp1r,Spink8	351	351_CA3_1	64	Fam107a	34	CA3	6	DG_SUB_CA	37	CCN202307220	CS20230722_CLUS_0308	CS20230722_SUPT_0077	CS20230722_SUBC_017	CS20230722_CLAS_01
432	309	0309 CA3 Glut_3	77	CA3 Glut_3	0077 CA3 Glut_3	17	CA3 Glut	017 CA3 Glut	1	IT-ET Glut	01 IT-ET Glut	Pallium-Glut	CA3 ve		HIP:0.93	CA3so:0.53,CA3sp:0.26,CA3slu:0.09	227	19	0	0.43	0.57		0.63	0.37	Glut	Slc17a7:10.46	Glut	Cck:8.5	Iyd,Neurod6,Spink8,Oxtr	Osr1,Hs3st4,Vit,Oxtr,Drd5,Pou6f2,Hs3st2	Osr1,Sebox,Neurod6,Ar,Pou6f2	Iyd,Spink8,Gm34567,Oxtr	352	352_CA3_3	64	Fam107a	34	CA3	6	DG_SUB_CA	14	CCN202307220	CS20230722_CLUS_0309	CS20230722_SUPT_0077	CS20230722_SUBC_017	CS20230722_CLAS_01
434	310	0310 CA3 Glut_3	77	CA3 Glut_3	0077 CA3 Glut_3	17	CA3 Glut	017 CA3 Glut	1	IT-ET Glut	01 IT-ET Glut	Pallium-Glut	NA		HIP:0.86	CA3so:0.31,CA3sp:0.21,CA1so:0.11,CA3slu:0.08,alv:0.07,CA2sp:0.06	34	4	0	0.47	0.53		0.61	0.39	Glut	Slc17a7:10.26	Glut	Cck:9.9	Gja3,B430212C06Rik,Shisal2b,Prss35	Frzb,Vit,Smoc2,Nptx2,Hs3st2	Neurod6,Tcf15,Lhx9,Bcl6,Etv1,Rcor2	Fzd10os,Gja3	351	351_CA3_2	64	Fam107a	34	CA3	6	DG_SUB_CA	4	CCN202307220	CS20230722_CLUS_0310	CS20230722_SUPT_0077	CS20230722_SUBC_017	CS20230722_CLAS_01
416	311	0311 CA3 Glut_3	77	CA3 Glut_3	0077 CA3 Glut_3	17	CA3 Glut	017 CA3 Glut	1	IT-ET Glut	01 IT-ET Glut	Pallium-Glut	CA3 ve		HIP:0.98	CA3sp:0.35,CA3sr:0.24,CA3slu:0.22	41	36	0	0.31	0.69		0.43	0.57	Glut	Slc17a7:9.69	Glut	Cck:10.7,Adcyap1:6.3	5330429C05Rik,Cmah,Gm26644	Dio3,Nhlh2,Popdc3	Fezf2,Nhlh2,Lhx9,Glis1,Rxrg	Sdc1	353	353_CA3_2	64	Fam107a	34	CA3	6	DG_SUB_CA	30	CCN202307220	CS20230722_CLUS_0311	CS20230722_SUPT_0077	CS20230722_SUBC_017	CS20230722_CLAS_01
423	312	0312 CA3 Glut_3	77	CA3 Glut_3	0077 CA3 Glut_3	17	CA3 Glut	017 CA3 Glut	1	IT-ET Glut	01 IT-ET Glut	Pallium-Glut	CA3 ve		HIP:0.47,CTXsp:0.32,NA:0.21	PA:0.32,CA3so:0.27,alv:0.2,CA3sp:0.17	31	106	0	0.25	0.75		0.08	0.92	Glut	Slc17a7:9.63	Glut	Cck:9	Gm19757,Rcn3	Osr1,Dio3,Frzb,Cd24a	Osr1,L3mbtl4,Rxrg,Onecut2	Dab2,Gm26644,Dio3	352	352_CA3_1	64	Fam107a	34	CA3	6	DG_SUB_CA	100	CCN202307220	CS20230722_CLUS_0312	CS20230722_SUPT_0077	CS20230722_SUBC_017	CS20230722_CLAS_01
419	313	0313 CA3 Glut_4	78	CA3 Glut_4	0078 CA3 Glut_4	17	CA3 Glut	017 CA3 Glut	1	IT-ET Glut	01 IT-ET Glut	Pallium-Glut	NA		HIP:0.96	CA3sp:0.29,CA3so:0.26,CA3slu:0.11,CA3sr:0.11,CA1so:0.07	76	43	0	0.54	0.46		0.41	0.59	Glut	Slc17a7:10.33	Glut	Cck:8.1,Sst:5.1	Iyd,Gja3,Aldh1a3	Smoc2,Popdc3,Nptx2,Prlr,Npy2r,Fras1	Fezf2,Lhx9,Fosb,Pou6f2,Bcl11a,Fos	Aldh1a3	358	358_CA3	65	Iyd	34	CA3	6	DG_SUB_CA	39	CCN202307220	CS20230722_CLUS_0313	CS20230722_SUPT_0078	CS20230722_SUBC_017	CS20230722_CLAS_01
420	314	0314 CA3 Glut_4	78	CA3 Glut_4	0078 CA3 Glut_4	17	CA3 Glut	017 CA3 Glut	1	IT-ET Glut	01 IT-ET Glut	Pallium-Glut	NA		HIP:0.96	CA3sp:0.37,CA3sr:0.2,CA3so:0.19,CA3slu:0.18	640	169	0	0.53	0.47		0.52	0.48	Glut	Slc17a7:10.45	Glut	Cck:9.1	Mndal,Neurod6,Cldn22,Col12a1	Smoc2,Popdc3,Ccbe1,Pou6f2,Sema5a,Ptk2b,Tmem215	Osr1,Neurod6,Sebox,Pou6f2,Nr2f2	Cldn22,Col12a1,Mas1	357	357_CA3	65	Iyd	34	CA3	6	DG_SUB_CA	142	CCN202307220	CS20230722_CLUS_0314	CS20230722_SUPT_0078	CS20230722_SUBC_017	CS20230722_CLAS_01
421	315	0315 CA3 Glut_4	78	CA3 Glut_4	0078 CA3 Glut_4	17	CA3 Glut	017 CA3 Glut	1	IT-ET Glut	01 IT-ET Glut	Pallium-Glut	NA	Mossy−Cyp26b1	HIP:0.98	CA3sr:0.21,CA3slu:0.15,CA3slm:0.14,CA3sp:0.13,DG-mo:0.09,DG-sg:0.08,DG-po:0.04	755	464	0	0.36	0.64		0.31	0.69	Glut	Slc17a7:10.35	Glut	Cck:9.7	Mndal,Trhde,Mafa,Tafa1	Smoc2,Cyp26b1,Ccbe1,Scn4b,Tafa1,Rgs6	Mafa,Neurod6,Lhx9,Pou6f2	Mafa	356	356_CA3	65	Iyd	34	CA3	6	DG_SUB_CA	427	CCN202307220	CS20230722_CLUS_0315	CS20230722_SUPT_0078	CS20230722_SUBC_017	CS20230722_CLAS_01
417	316	0316 CA3 Glut_5	79	CA3 Glut_5	0079 CA3 Glut_5	17	CA3 Glut	017 CA3 Glut	1	IT-ET Glut	01 IT-ET Glut	Pallium-Glut	CA3 ve-most		HIP:0.87	CA3sr:0.28,CA3sp:0.22,MEA:0.12,DG-po:0.1,CA3slu:0.1	39	163	0	0.22	0.78		0.14	0.86	Glut	Slc17a7:8.76,Slc18a2:3.23	Glut	Cck:8.2,Adcyap1:6.7	Naa11,Adgrg6	Smoc2,Tgfbr2,Lpl,Fam163a	Neurod6,Prrx1,Foxo1	Adgrg6	350	350_CA3_1	64	Fam107a	34	CA3	6	DG_SUB_CA	159	CCN202307220	CS20230722_CLUS_0316	CS20230722_SUPT_0079	CS20230722_SUBC_017	CS20230722_CLAS_01
418	317	0317 CA3 Glut_5	79	CA3 Glut_5	0079 CA3 Glut_5	17	CA3 Glut	017 CA3 Glut	1	IT-ET Glut	01 IT-ET Glut	Pallium-Glut	CA3 ve	Mossy cells	HIP:1	DG-sg:0.2,CA3sp:0.2,CA3sr:0.17,DG-po:0.14,CA3so:0.14	74	42	0	0.47	0.53		0.42	0.58	Glut	Slc17a7:10.15,Slc18a2:3.44	Glut	Cck:10,Adcyap1:7.1	Csf2rb2,Smoc2	Smoc2,Moxd1,Drd2,Cyp26b1	Neurod6,Prrx1,Lhx9,Rcor2	Csf2rb2	350	350_CA3_2	64	Fam107a	34	CA3	6	DG_SUB_CA	36	CCN202307220	CS20230722_CLUS_0317	CS20230722_SUPT_0079	CS20230722_SUBC_017	CS20230722_CLAS_01
7	318	0318 L2 IT PPP-APr Glut_1	80	L2 IT PPP-APr Glut_1	0080 L2 IT PPP-APr Glut_1	18	L2 IT PPP-APr Glut	018 L2 IT PPP-APr Glut	1	IT-ET Glut	01 IT-ET Glut	Pallium-Glut	APr		RHP:0.38,Isocortex:0.31,NA:0.31	APr:0.37,NA:0.31,RSPd1:0.14	107	23	0	0.69	0.31		0.5	0.5	Glut	Slc17a7:8.78,Slc17a6:5.76,Aldh1a1:3.42	Glut	Cck:9.8	Erg,Radx,Col12a1	Ctxn3,Car4,Lpl,Chn2	Erg,Glis3,Meis2,Pparg	Col12a1	124	124_L2/3 IT APr_3	23	Cdh7	9	L2/3 IT PPP	3	L2_3_IT	21	CCN202307220	CS20230722_CLUS_0318	CS20230722_SUPT_0080	CS20230722_SUBC_018	CS20230722_CLAS_01
8	319	0319 L2 IT PPP-APr Glut_1	80	L2 IT PPP-APr Glut_1	0080 L2 IT PPP-APr Glut_1	18	L2 IT PPP-APr Glut	018 L2 IT PPP-APr Glut	1	IT-ET Glut	01 IT-ET Glut	Pallium-Glut	APr		RHP:0.73,Isocortex:0.24	APr:0.68,RSPd1:0.11,RSPd2/3:0.06	115	44	0	0.62	0.38		0.45	0.55	Glut	Slc17a7:8.5,Slc17a6:7.24,Aldh1a1:4.75	Glut	Cck:9.8,Adcyap1:6.2	Erg,Adam33,Lgr6	Cd34,Lgr6,Glis3	Erg,Glis3,Fosl2	Lgr6	125	125_L2/3 IT APr_2	23	Cdh7	9	L2/3 IT PPP	3	L2_3_IT	40	CCN202307220	CS20230722_CLUS_0319	CS20230722_SUPT_0080	CS20230722_SUBC_018	CS20230722_CLAS_01
9	320	0320 L2 IT PPP-APr Glut_1	80	L2 IT PPP-APr Glut_1	0080 L2 IT PPP-APr Glut_1	18	L2 IT PPP-APr Glut	018 L2 IT PPP-APr Glut	1	IT-ET Glut	01 IT-ET Glut	Pallium-Glut	APr		RHP:0.87	APr:0.81	52	108	0	0.44	0.56		0.15	0.85	Glut	Slc17a7:8.63,Slc17a6:6.38	Glut	Cck:9.9,Adcyap1:3.4	Ntn5,Pde3a,Ctxn3	Ctxn3,Kcng1,Pde3a,Ccn3	Satb2,Rfx2,Bhlhe22,Cux2,Tox,Pou3f3	Pde3a	124	124_L2/3 IT APr_4	23	Cdh7	9	L2/3 IT PPP	3	L2_3_IT	97	CCN202307220	CS20230722_CLUS_0320	CS20230722_SUPT_0080	CS20230722_SUBC_018	CS20230722_CLAS_01
6	321	0321 L2 IT PPP-APr Glut_1	80	L2 IT PPP-APr Glut_1	0080 L2 IT PPP-APr Glut_1	18	L2 IT PPP-APr Glut	018 L2 IT PPP-APr Glut	1	IT-ET Glut	01 IT-ET Glut	Pallium-Glut	APr		RHP:0.9	APr:0.53,POST:0.3	157	178	0	0.6	0.4		0.23	0.77	Glut	Slc17a7:8.54,Slc17a6:6.13,Aldh1a1:4.12	Glut	Cck:9.8,Adcyap1:5.9	Teddm3,Col24a1,Ntf3	Ctxn3,Col24a1,Kcng1,Prlr	Satb2,Glis3,Meis2,Tshz2,Tox2,Tox	Col24a1,Ntf3	124	124_L2/3 IT APr_2	23	Cdh7	9	L2/3 IT PPP	3	L2_3_IT	138	CCN202307220	CS20230722_CLUS_0321	CS20230722_SUPT_0080	CS20230722_SUBC_018	CS20230722_CLAS_01
3	322	0322 L2 IT PPP-APr Glut_2	81	L2 IT PPP-APr Glut_2	0081 L2 IT PPP-APr Glut_2	18	L2 IT PPP-APr Glut	018 L2 IT PPP-APr Glut	1	IT-ET Glut	01 IT-ET Glut	Pallium-Glut	POST		RHP:0.96	POST:0.75,SUB:0.13	85	204	0	0.54	0.46		0.15	0.85	Glut	Slc17a7:7.95,Slc17a6:5.89	Glut	Cck:9.5,Adcyap1:5,Nts:3.7	Teddm3,Ccdc80,Nts,Chst9	Cd34,Ctxn3,Nts,Prkd1,Chst9	Satb2,Tshz2,Zeb2,Bcl6,Tox,Klf5	Nts,Trabd2b,Chst9	126	126_L2/3 IT APr_2	23	Cdh7	9	L2/3 IT PPP	3	L2_3_IT	57	CCN202307220	CS20230722_CLUS_0322	CS20230722_SUPT_0081	CS20230722_SUBC_018	CS20230722_CLAS_01
4	323	0323 L2 IT PPP-APr Glut_2	81	L2 IT PPP-APr Glut_2	0081 L2 IT PPP-APr Glut_2	18	L2 IT PPP-APr Glut	018 L2 IT PPP-APr Glut	1	IT-ET Glut	01 IT-ET Glut	Pallium-Glut	PRE		HIP:0.53,RHP:0.46	DG-mo:0.53,PRE:0.46	324	627	0	0.36	0.64		0.19	0.81	Glut	Slc17a7:7.28,Slc17a6:4.97	Glut	Cck:8.9	Ntn5,Cxcl14,Col25a1,Clrn1	Chst9,Cxcl14,Nts,Otof,Spock3,Rxfp1	Satb2,Nr2f2,Pou3f3,Tox,Tshz2,Bhlhe22	Gm38505,Clrn1,Spock3	126	126_L2/3 IT APr_3	23	Cdh7	9	L2/3 IT PPP	3	L2_3_IT	610	CCN202307220	CS20230722_CLUS_0323	CS20230722_SUPT_0081	CS20230722_SUBC_018	CS20230722_CLAS_01
11	324	0324 L2 IT PPP-APr Glut_2	81	L2 IT PPP-APr Glut_2	0081 L2 IT PPP-APr Glut_2	18	L2 IT PPP-APr Glut	018 L2 IT PPP-APr Glut	1	IT-ET Glut	01 IT-ET Glut	Pallium-Glut	POST-PRE		RHP:0.86	POST:0.42,PRE:0.42	176	657	0	0.39	0.61		0.11	0.89	Glut	Slc17a7:7.12,Slc17a6:5.21	Glut	Cck:9.2,Nts:4.4,Adcyap1:3.5	Teddm3,Ctxn3,Nts,Tanc1	Cd34,Cxcl14,Nts,Chst9,Adcyap1,Dchs2	Satb2,Tshz2,Meis2,Neurod1,Tox,Zfp516	Nts,Myo16,Adcyap1	126	126_L2/3 IT APr_1	23	Cdh7	9	L2/3 IT PPP	3	L2_3_IT	615	CCN202307220	CS20230722_CLUS_0324	CS20230722_SUPT_0081	CS20230722_SUBC_018	CS20230722_CLAS_01
5	325	0325 L2 IT PPP-APr Glut_2	81	L2 IT PPP-APr Glut_2	0081 L2 IT PPP-APr Glut_2	18	L2 IT PPP-APr Glut	018 L2 IT PPP-APr Glut	1	IT-ET Glut	01 IT-ET Glut	Pallium-Glut	PRE		RHP:0.83	PRE:0.68,DG-mo:0.15	117	236	0	0.42	0.58		0.18	0.82	Glut	Slc17a7:8.32,Slc17a6:5.4	Glut	Cck:9.6	Ntn5,Esm1,Clrn1,Prlr	Ctxn3,Chst9,Lamp5,Col23a1,Grik3,Fosl2	Satb2,Nr2f2,Tox,Bhlhe22,Cux2,Foxo6	Ndrg1,Teddm3	124	124_L2/3 IT APr_1	23	Cdh7	9	L2/3 IT PPP	3	L2_3_IT	217	CCN202307220	CS20230722_CLUS_0325	CS20230722_SUPT_0081	CS20230722_SUBC_018	CS20230722_CLAS_01
1	326	0326 L2 IT PPP-APr Glut_3	82	L2 IT PPP-APr Glut_3	0082 L2 IT PPP-APr Glut_3	18	L2 IT PPP-APr Glut	018 L2 IT PPP-APr Glut	1	IT-ET Glut	01 IT-ET Glut	Pallium-Glut	POST-PRE		RHP:0.72,HIP:0.14	POST:0.34,PRE:0.34,DG-mo:0.14	200	527	0	0.4	0.6		0.16	0.84	Glut	Slc17a7:6.91,Slc17a6:5.79	Glut	Cck:9.5,Adcyap1:6.7	Teddm3,Smoc2,Rmst,Galr1	Rxfp1,Glis3,Galr1,Bmp3	Satb2,Glis3,Tshz2,Meis2,Tox3,Tox	Trpv6,Pcdh17	128	128_L2/3 IT APr	23	Cdh7	9	L2/3 IT PPP	3	L2_3_IT	507	CCN202307220	CS20230722_CLUS_0326	CS20230722_SUPT_0082	CS20230722_SUBC_018	CS20230722_CLAS_01
2	327	0327 L2 IT PPP-APr Glut_3	82	L2 IT PPP-APr Glut_3	0082 L2 IT PPP-APr Glut_3	18	L2 IT PPP-APr Glut	018 L2 IT PPP-APr Glut	1	IT-ET Glut	01 IT-ET Glut	Pallium-Glut	PRE		HIP:0.83	DG-mo:0.83	235	264	0	0.33	0.67		0.27	0.73	Glut	Slc17a6:6.07,Slc17a7:5.1	Glut	Cck:9.2,Adcyap1:5.4	Gm6260,Cplx3,Cntn5,Cntnap3	Rxfp1,Glis3,Galr1,Prlr,Cntnap3	Satb2,Glis3,Tshz2,Meis2,Tox3,Tox	Cntnap3	127	127_L2/3 IT APr	23	Cdh7	9	L2/3 IT PPP	3	L2_3_IT	253	CCN202307220	CS20230722_CLUS_0327	CS20230722_SUPT_0082	CS20230722_SUBC_018	CS20230722_CLAS_01
10	328	0328 L2 IT PPP-APr Glut_4	83	L2 IT PPP-APr Glut_4	0083 L2 IT PPP-APr Glut_4	18	L2 IT PPP-APr Glut	018 L2 IT PPP-APr Glut	1	IT-ET Glut	01 IT-ET Glut	Pallium-Glut	POST		RHP:0.82	POST:0.67,APr:0.12,RSPv2/3:0.08	257	483	0	0.55	0.45		0.16	0.84	Glut	Slc17a7:8.53,Slc17a6:4.3,Aldh1a1:4	Glut	Cck:10,Adcyap1:5,Penk:4.5	Teddm3,Col24a1,Cck,Gm2694	Ctxn3,Col24a1,Cxcl14,Ccbe1,Cbln2	Satb2,Pparg,Tshz2,Bcl6,Tox,Meis2	Gm2694	125	125_L2/3 IT APr_1	23	Cdh7	9	L2/3 IT PPP	3	L2_3_IT	27	CCN202307220	CS20230722_CLUS_0328	CS20230722_SUPT_0083	CS20230722_SUBC_018	CS20230722_CLAS_01
301	329	0329 L2/3 IT PPP Glut_1	84	L2/3 IT PPP Glut_1	0084 L2/3 IT PPP Glut_1	19	L2/3 IT PPP Glut	019 L2/3 IT PPP Glut	1	IT-ET Glut	01 IT-ET Glut	Pallium-Glut	PAR-ENTl		RHP:0.94	PAR:0.21,ENTm2:0.16,ENTm1:0.14,ENTl2:0.13,ENTm3:0.13,HATA:0.06	93	412	0	0.49	0.51		0.06	0.94	Glut	Slc17a7:9.19	Glut	Cck:9.5	Cfap58,C1qtnf7,Filip1	Rspo2,Hmcn1,Egr2,Tll1	Satb2,Egr2,Tshz2,Dbx2,Zfhx4,Barx2	Filip1	145	145_L2 IT PAR_1	30	Cfap58	9	L2/3 IT PPP	3	L2_3_IT	403	CCN202307220	CS20230722_CLUS_0329	CS20230722_SUPT_0084	CS20230722_SUBC_019	CS20230722_CLAS_01
302	330	0330 L2/3 IT PPP Glut_1	84	L2/3 IT PPP Glut_1	0084 L2/3 IT PPP Glut_1	19	L2/3 IT PPP Glut	019 L2/3 IT PPP Glut	1	IT-ET Glut	01 IT-ET Glut	Pallium-Glut	ENTm		RHP:0.86	ENTm2:0.3,PAR:0.23,ENTm1:0.19,NA:0.11	329	698	0	0.49	0.51		0.12	0.88	Glut	Slc17a7:9.14	Glut	Cck:9.5	Cfap58,Slc17a7,Osbpl3	Rspo2,Qrfpr,Gpr139,Gpr88,Egr2	Satb2,Ascl1,Onecut2,Zfhx4,Dbx2,Egr2	Gm41322,Egr2	145	145_L2 IT PAR_2	30	Cfap58	9	L2/3 IT PPP	3	L2_3_IT	682	CCN202307220	CS20230722_CLUS_0330	CS20230722_SUPT_0084	CS20230722_SUBC_019	CS20230722_CLAS_01
306	331	0331 L2/3 IT PPP Glut_1	84	L2/3 IT PPP Glut_1	0084 L2/3 IT PPP Glut_1	19	L2/3 IT PPP Glut	019 L2/3 IT PPP Glut	1	IT-ET Glut	01 IT-ET Glut	Pallium-Glut	ENTm-PAR		RHP:1	PAR:0.35,ENTm2:0.22,ENTm5:0.19,ENTm3:0.16	185	546	0	0.45	0.55		0.08	0.92	Glut	Slc17a7:9.05	Glut	Cck:9.5	Cfap58,Slc17a7,4930555F03Rik	Rspo2,Qrfpr,Gpr139,Gpr88,Tacr3	Satb2,Ascl1,Meis1,Zeb2,Bcl6,Tshz2	4930555F03Rik	145	145_L2 IT PAR_3	30	Cfap58	9	L2/3 IT PPP	3	L2_3_IT	531	CCN202307220	CS20230722_CLUS_0331	CS20230722_SUPT_0084	CS20230722_SUBC_019	CS20230722_CLAS_01
307	332	0332 L2/3 IT PPP Glut_1	84	L2/3 IT PPP Glut_1	0084 L2/3 IT PPP Glut_1	19	L2/3 IT PPP Glut	019 L2/3 IT PPP Glut	1	IT-ET Glut	01 IT-ET Glut	Pallium-Glut	ENTm-PAR-HATA		RHP:1	HATA:0.31,ENTm5:0.18,ENTm6:0.15,ENTm3:0.12,SUB:0.11	8	74	0	0.6	0.4		0	1	Glut	Slc17a7:8.51	Glut	Cck:9.3	Dsc3,Fn1,Plch1,Gm34466	Dsc3,Fn1,Plch1,Gm34466	Nr4a2,Klf5,Zfpm2,Tshz2,Trps1,Lhx2	Dsc3,Fn1,Plch1,Gm34466	136	136_L3 IT ENTm	27	Fn1	10	L3 IT ENT	3	L2_3_IT	73	CCN202307220	CS20230722_CLUS_0332	CS20230722_SUPT_0084	CS20230722_SUBC_019	CS20230722_CLAS_01
310	333	0333 L2/3 IT PPP Glut_2	85	L2/3 IT PPP Glut_2	0085 L2/3 IT PPP Glut_2	19	L2/3 IT PPP Glut	019 L2/3 IT PPP Glut	1	IT-ET Glut	01 IT-ET Glut	Pallium-Glut	PPP		HIP:0.47,RHP:0.47	DG-mo:0.47,PRE:0.42	973	2482	0	0.39	0.61		0.14	0.86	Glut	Slc17a7:7.45,Slc17a6:7.2	Glut	Cck:9.5,Adcyap1:3.6	Tecta,Cck,Ctxn3	Rxfp1,Lgr6,Tacr3,Col23a1	Satb2,Pparg,Tshz2,Cux2,Ovol2,Tox2	Tecta,Ncam2	130	130_L2/3 IT PPP_1	24	Kit	9	L2/3 IT PPP	3	L2_3_IT	2409	CCN202307220	CS20230722_CLUS_0333	CS20230722_SUPT_0085	CS20230722_SUBC_019	CS20230722_CLAS_01
311	334	0334 L2/3 IT PPP Glut_2	85	L2/3 IT PPP Glut_2	0085 L2/3 IT PPP Glut_2	19	L2/3 IT PPP Glut	019 L2/3 IT PPP Glut	1	IT-ET Glut	01 IT-ET Glut	Pallium-Glut	PPP		RHP:0.97	POST:0.51,PRE:0.46	1121	1875	0	0.42	0.58		0.19	0.81	Glut	Slc17a7:8.04,Slc17a6:7.52	Glut	Cck:9.4	Ntn5,Pou3f1,Tacr3,Chrm3	Ctxn3,Slc17a7,Tacr3,Tafa1,Sv2c	Satb2,Pparg,Tshz2,Mkx,Nr2f2,Meis2	Ipcef1,Sv2c	130	130_L2/3 IT PPP_2	24	Kit	9	L2/3 IT PPP	3	L2_3_IT	1768	CCN202307220	CS20230722_CLUS_0334	CS20230722_SUPT_0085	CS20230722_SUBC_019	CS20230722_CLAS_01
312	335	0335 L2/3 IT PPP Glut_2	85	L2/3 IT PPP Glut_2	0085 L2/3 IT PPP Glut_2	19	L2/3 IT PPP Glut	019 L2/3 IT PPP Glut	1	IT-ET Glut	01 IT-ET Glut	Pallium-Glut	PPP		RHP:0.91	POST:0.55,PRE:0.29	3868	6751	0	0.42	0.58		0.18	0.82	Glut	Slc17a7:8.36,Slc17a6:7.06	Glut	Cck:9.5	Ddit4l,Atp10b,Vwc2l,Sv2c	Igfbp6,Dsg2,Rmst,Pou3f1,Cnih3,Igfbp4	Satb2,Ascl1,Foxo1,Mkx,Tox,Cux2	Rin2	131	131_L2/3 IT PPP	24	Kit	9	L2/3 IT PPP	3	L2_3_IT	6566	CCN202307220	CS20230722_CLUS_0335	CS20230722_SUPT_0085	CS20230722_SUBC_019	CS20230722_CLAS_01
313	336	0336 L2/3 IT PPP Glut_2	85	L2/3 IT PPP Glut_2	0085 L2/3 IT PPP Glut_2	19	L2/3 IT PPP Glut	019 L2/3 IT PPP Glut	1	IT-ET Glut	01 IT-ET Glut	Pallium-Glut	PPP		RHP:0.76,HIP:0.24	PRE:0.5,DG-mo:0.24,SUB:0.23	685	2848	0	0.4	0.6		0.11	0.89	Glut	Slc17a7:7.79,Slc17a6:5.92	Glut	Cck:9.5,Grp:5.7	Atp10b,Rspo2,Fbxl7	Rxfp1,Npsr1,Ccbe1,Rprm,Tacr1	Satb2,Ascl1,Foxo1,Tox,Ovol2,Tox3	Tacr1	129	129_L2/3 IT PPP	24	Kit	9	L2/3 IT PPP	3	L2_3_IT	2779	CCN202307220	CS20230722_CLUS_0336	CS20230722_SUPT_0085	CS20230722_SUBC_019	CS20230722_CLAS_01
300	337	0337 L2/3 IT PPP Glut_3	86	L2/3 IT PPP Glut_3	0086 L2/3 IT PPP Glut_3	19	L2/3 IT PPP Glut	019 L2/3 IT PPP Glut	1	IT-ET Glut	01 IT-ET Glut	Pallium-Glut	PAR		RHP:0.92	PAR:0.54,SUB:0.17,PRE:0.11	163	933	0	0.53	0.47		0.06	0.94	Glut	Slc17a7:9.13	Glut	Cck:9.6	Gm34466,Hmcn1,Dcn,C1ql2	Dcn,Hmcn1,Drd1,Gpr88	Satb2,Lhx2,Tshz2,Zfhx4,Foxo6,Foxo1	Dcn,Hmcn1	143	143_L2/3 IT PPP	29	Wfs1 Prlr	9	L2/3 IT PPP	3	L2_3_IT	914	CCN202307220	CS20230722_CLUS_0337	CS20230722_SUPT_0086	CS20230722_SUBC_019	CS20230722_CLAS_01
303	338	0338 L2/3 IT PPP Glut_3	86	L2/3 IT PPP Glut_3	0086 L2/3 IT PPP Glut_3	19	L2/3 IT PPP Glut	019 L2/3 IT PPP Glut	1	IT-ET Glut	01 IT-ET Glut	Pallium-Glut	PAR		RHP:0.67,NA:0.26	PAR:0.55,NA:0.26	423	844	0	0.52	0.48		0.16	0.84	Glut	Slc17a7:8.82,Slc17a6:6.13	Glut	Cck:9.6,Grp:5.8	Casp1,Neurod6,Ednra,Lamp5	Cd34,Prlr,Adamts19,Megf11	Satb2,Esr2,Tcf7l1,Zfhx4,Neurod6,Id2	Slc9a3,Lamp5	142	142_L2/3 IT PPP_1	29	Wfs1 Prlr	9	L2/3 IT PPP	3	L2_3_IT	814	CCN202307220	CS20230722_CLUS_0338	CS20230722_SUPT_0086	CS20230722_SUBC_019	CS20230722_CLAS_01
304	339	0339 L2/3 IT PPP Glut_3	86	L2/3 IT PPP Glut_3	0086 L2/3 IT PPP Glut_3	19	L2/3 IT PPP Glut	019 L2/3 IT PPP Glut	1	IT-ET Glut	01 IT-ET Glut	Pallium-Glut	PAR		RHP:0.89	PAR:0.5,PRE:0.29,NA:0.11	625	786	0	0.46	0.54		0.22	0.78	Glut	Slc17a7:8.72,Slc17a6:7.65	Glut	Cck:9.5,Grp:3.9	Ddit4l,Casp1,Grm8,Cdc14a	Cd34,Syt2,Rmst,Kcns3,Cbln1,Ctxn3	Satb2,Tcf7l1,Lhx2,Pparg,Klf3	Tmem100,Ctxn3,Fn1	142	142_L2/3 IT PPP_2	29	Wfs1 Prlr	9	L2/3 IT PPP	3	L2_3_IT	754	CCN202307220	CS20230722_CLUS_0339	CS20230722_SUPT_0086	CS20230722_SUBC_019	CS20230722_CLAS_01
305	340	0340 L2/3 IT PPP Glut_3	86	L2/3 IT PPP Glut_3	0086 L2/3 IT PPP Glut_3	19	L2/3 IT PPP Glut	019 L2/3 IT PPP Glut	1	IT-ET Glut	01 IT-ET Glut	Pallium-Glut	PRE		RHP:1	PRE:0.86	156	1118	0	0.52	0.48		0.05	0.95	Glut	Slc17a7:8.82,Slc17a6:6.26	Glut	Cck:9.7,Grp:5.1	Ntn5,Tmem255b,Trhr	Igfbp6,Vit,Grp,Trhr,Slc17a6	Esr2,Neurod6,Tcf7l1,Lhx2	Sema3d,Prlr	144	144_L2/3 IT PPP	29	Wfs1 Prlr	9	L2/3 IT PPP	3	L2_3_IT	1086	CCN202307220	CS20230722_CLUS_0340	CS20230722_SUPT_0086	CS20230722_SUBC_019	CS20230722_CLAS_01
309	341	0341 L2/3 IT PPP Glut_3	86	L2/3 IT PPP Glut_3	0086 L2/3 IT PPP Glut_3	19	L2/3 IT PPP Glut	019 L2/3 IT PPP Glut	1	IT-ET Glut	01 IT-ET Glut	Pallium-Glut	APr-POST		RHP:0.8,NA:0.13	APr:0.47,PRE:0.17,NA:0.13,PAR:0.12	127	334	0	0.46	0.54		0.17	0.83	Glut	Slc17a7:8.33,Slc17a6:8.07	Glut	Cck:9	Ntn5,Itga1,Gfra2,Lrrc4c	Ctxn3,Cd34,Arhgap36,Fxyd6,Rmst	Satb2,Ascl1,Foxo1,Tox,Rreb1,Cux2	Sulf1,Slc17a6	141	141_L2/3 IT PPP	29	Wfs1 Prlr	9	L2/3 IT PPP	3	L2_3_IT	321	CCN202307220	CS20230722_CLUS_0341	CS20230722_SUPT_0086	CS20230722_SUBC_019	CS20230722_CLAS_01
299	342	0342 L2/3 IT RSP Glut_1	87	L2/3 IT RSP Glut_1	0087 L2/3 IT RSP Glut_1	20	L2/3 IT RSP Glut	020 L2/3 IT RSP Glut	1	IT-ET Glut	01 IT-ET Glut	Pallium-Glut	RSP		Isocortex:0.96	RSPd1:0.4,RSPd2/3:0.31,RSPv2/3:0.13	1454	6470	0	0.29	0.71		0.07	0.93	Glut	Slc17a7:8.68,Slc17a6:6.6	Glut	Cck:9.2,Grp:4.2,Penk:3.5	Ddit4l,Cpa6,Satb2,Glra3	Igfbp6,Npnt,Cpa6,Pde3a,Tshz2	Satb2,Lhx2,Tshz2,Mkx,Pparg,Tox	Npnt	134	134_L2/3 IT RSP	26	Tshz2	9	L2/3 IT PPP	3	L2_3_IT	6266	CCN202307220	CS20230722_CLUS_0342	CS20230722_SUPT_0087	CS20230722_SUBC_020	CS20230722_CLAS_01
314	343	0343 L2/3 IT RSP Glut_2	88	L2/3 IT RSP Glut_2	0088 L2/3 IT RSP Glut_2	20	L2/3 IT RSP Glut	020 L2/3 IT RSP Glut	1	IT-ET Glut	01 IT-ET Glut	Pallium-Glut	RSP		Isocortex:0.98	RSPv2/3:0.52,RSPv1:0.42	6418	13446	0	0.37	0.63		0.15	0.85	Glut	Slc17a7:7.94,Slc17a6:7.84	Glut	Cck:9.2	Trabd2b,Cxcl14,Pappa,Dpp10	Igfbp6,Cxcl14,Fam163a,Sv2c,Nptx2,Tshz2	Satb2,Ascl1,Pparg,Tox,Cux2,Id2	Fam163a,Lamp5	133	133_L2/3 IT RSPv_1	25	Pdlim1	9	L2/3 IT PPP	3	L2_3_IT	12911	CCN202307220	CS20230722_CLUS_0343	CS20230722_SUPT_0088	CS20230722_SUBC_020	CS20230722_CLAS_01
315	344	0344 L2/3 IT RSP Glut_2	88	L2/3 IT RSP Glut_2	0088 L2/3 IT RSP Glut_2	20	L2/3 IT RSP Glut	020 L2/3 IT RSP Glut	1	IT-ET Glut	01 IT-ET Glut	Pallium-Glut	RSP		Isocortex:0.97	RSPv1:0.67,RSPv2/3:0.26	178	2222	0	0.27	0.73		0.04	0.96	Glut	Slc17a7:8.04,Slc17a6:7.22	Glut	Cck:9.3	Itprid1,Cxcl14,Cpm,Chst9	Ctxn3,Slc17a7,Npsr1,Chst9,Grm8	Ovol2,Cux2,Tshz2,Tox,Pparg,Tox2	Npsr1,Chst9	133	133_L2/3 IT RSPv_2	25	Pdlim1	9	L2/3 IT PPP	3	L2_3_IT	2001	CCN202307220	CS20230722_CLUS_0344	CS20230722_SUPT_0088	CS20230722_SUBC_020	CS20230722_CLAS_01
316	345	0345 L2/3 IT RSP Glut_2	88	L2/3 IT RSP Glut_2	0088 L2/3 IT RSP Glut_2	20	L2/3 IT RSP Glut	020 L2/3 IT RSP Glut	1	IT-ET Glut	01 IT-ET Glut	Pallium-Glut	RSP		Isocortex:0.99	RSPv2/3:0.6,RSPv1:0.22	72	2797	0	0.4	0.6		0.01	0.99	Glut	Slc17a7:8.66,Slc17a6:5.6	Glut	Cck:9.6,Adcyap1:3.8	Stat4,Trabd2b,Pappa,Igfn1	Igfbp6,Pappa,Pou3f1,Rspo1,Grik3	Stat4,Ovol2,Tshz2,Rorb	Inf2	133	133_L2/3 IT RSPv_3	25	Pdlim1	9	L2/3 IT PPP	3	L2_3_IT	2605	CCN202307220	CS20230722_CLUS_0345	CS20230722_SUPT_0088	CS20230722_SUBC_020	CS20230722_CLAS_01
317	346	0346 L2/3 IT RSP Glut_2	88	L2/3 IT RSP Glut_2	0088 L2/3 IT RSP Glut_2	20	L2/3 IT RSP Glut	020 L2/3 IT RSP Glut	1	IT-ET Glut	01 IT-ET Glut	Pallium-Glut	RSP		Isocortex:0.9	RSPv2/3:0.47,RSPv1:0.38	320	563	0	0.38	0.62		0.19	0.81	Glut	Slc17a7:8.88,Slc17a6:4.91,Aldh1a1:3.06	Glut	Cck:9.7,Adcyap1:3.9	Col5a2,Satb2,Stat4,Tshz2	Smoc2,Ctxn3,Trhde,Cbln1	Stat4,Satb2,Tshz2,Ovol2,Pbx3,Etv5	Sema3e	132	132_L2/3 IT RSPv	25	Pdlim1	9	L2/3 IT PPP	3	L2_3_IT	518	CCN202307220	CS20230722_CLUS_0346	CS20230722_SUPT_0088	CS20230722_SUBC_020	CS20230722_CLAS_01
412	347	0347 L4 RSP-ACA Glut_1	89	L4 RSP-ACA Glut_1	0089 L4 RSP-ACA Glut_1	21	L4 RSP-ACA Glut	021 L4 RSP-ACA Glut	1	IT-ET Glut	01 IT-ET Glut	Pallium-Glut	RSP po		Isocortex:0.97	RSPv2/3:0.69,RSPv1:0.15	227	1375	0	0.23	0.77		0.07	0.93	Glut	Slc17a7:8.92	Glut	Cck:7.7,Adcyap1:5.4	Il22,Satb2,Nek10	Col5a1,Rspo1,Cbln1,Met,Fxyd6	Ovol2,Erg,Satb2,Irf8,Sox5	Fxyd6	261	261_L4 RSP-ACA_1	38	Scnn1a	23	L4 RSP-ACA	5	PT	1306	CCN202307220	CS20230722_CLUS_0347	CS20230722_SUPT_0089	CS20230722_SUBC_021	CS20230722_CLAS_01
413	348	0348 L4 RSP-ACA Glut_1	89	L4 RSP-ACA Glut_1	0089 L4 RSP-ACA Glut_1	21	L4 RSP-ACA Glut	021 L4 RSP-ACA Glut	1	IT-ET Glut	01 IT-ET Glut	Pallium-Glut	RSP-ACA		Isocortex:1	RSPv2/3:0.75,RSPv5:0.14	1336	3677	0	0.34	0.66		0.11	0.89	Glut	Slc17a7:8.88	Glut	Adcyap1:6.1,Cck:5.5	Scnn1a,Cbln1,Vsig2	Car4,Rspo1,Cbln1,Pvalb	Satb2,Mafb,Erg,Bcl6	Pvalb	261	261_L4 RSP-ACA_2	38	Scnn1a	23	L4 RSP-ACA	5	PT	3407	CCN202307220	CS20230722_CLUS_0348	CS20230722_SUPT_0089	CS20230722_SUBC_021	CS20230722_CLAS_01
378	349	0349 L5 ET CTX Glut_1	90	L5 ET CTX Glut_1	0090 L5 ET CTX Glut_1	22	L5 ET CTX Glut	022 L5 ET CTX Glut	1	IT-ET Glut	01 IT-ET Glut	Pallium-Glut	NA		Isocortex:1	AId5:0.29,ORBm5:0.18,PL5:0.15,ILA5:0.05,ORBm2/3:0.05,ORBvl5:0.05,ACAd5:0.04	13	47	0	0.27	0.73		0.1	0.9	Glut	Slc17a7:9.19	Glut	Cck:8.1,Grp:3.4,Npy:3.3	Otx1,Egln3,Stac,Atp10a	Egln3,Crym,Npnt,Stac,Samd5,Slc17a7	Otx1,Fezf2,L3mbtl4,Nr4a2,Zfp831	Cacng4,Stac	254	254_L5 PT CTX_1	48	Cdh13	22	L5 PT CTX	5	PT	44	CCN202307220	CS20230722_CLUS_0349	CS20230722_SUPT_0090	CS20230722_SUBC_022	CS20230722_CLAS_01
381	350	0350 L5 ET CTX Glut_1	90	L5 ET CTX Glut_1	0090 L5 ET CTX Glut_1	22	L5 ET CTX Glut	022 L5 ET CTX Glut	1	IT-ET Glut	01 IT-ET Glut	Pallium-Glut	NA		Isocortex:1	PL5:0.26,ORBm5:0.25,ORBvl5:0.11,ACAv5:0.09,PL2/3:0.05,ILA5:0.04,AId5:0.03	269	495	0	0.33	0.67		0.16	0.84	Glut	Slc17a7:9.33	Glut	Cck:8.2,Adcyap1:6.5,Grp:4.2	Gm6260,Cxcl12,Tafa1,Stard8	Ccn3,Egln3,Grp,Cbln2,Serpinb8,Htr2a,Stac,Tafa1,St6galnac5	Fezf2,L3mbtl4,Bcl6,Mkx,Nfatc2,Nr4a3	Stard8,Sh3bp4,Dchs2,Sowahb,Sertm1	254	254_L5 PT CTX_2	48	Cdh13	22	L5 PT CTX	5	PT	467	CCN202307220	CS20230722_CLUS_0350	CS20230722_SUPT_0090	CS20230722_SUBC_022	CS20230722_CLAS_01
386	351	0351 L5 ET CTX Glut_1	90	L5 ET CTX Glut_1	0090 L5 ET CTX Glut_1	22	L5 ET CTX Glut	022 L5 ET CTX Glut	1	IT-ET Glut	01 IT-ET Glut	Pallium-Glut	NA		Isocortex:1	ORBvl5:0.16,ORBl5:0.15,MOs5:0.11,AId5:0.09,MOs2/3:0.08,MOp5:0.07,ORBm5:0.04,MOp2/3:0.03,AIv5:0.03,FRP5:0.03,SSs5:0.02	241	408	0	0.24	0.76		0.14	0.86	Glut	Slc17a7:9.49	Glut	Cck:8.7,Adcyap1:6.6	Gm6260,Layn,Slc17a7,Npsr1	Ccn3,Npsr1,Pou3f1,Rorb,Sv2c,Crym,Cbln2,Sema3e	Fezf2,Mkx,Bcl6,L3mbtl4,Rorb,Neurod6	Npsr1,Flt3,Stxbp6,Cbln2	254	254_L5 PT CTX_3	48	Cdh13	22	L5 PT CTX	5	PT	351	CCN202307220	CS20230722_CLUS_0351	CS20230722_SUPT_0090	CS20230722_SUBC_022	CS20230722_CLAS_01
387	352	0352 L5 ET CTX Glut_1	90	L5 ET CTX Glut_1	0090 L5 ET CTX Glut_1	22	L5 ET CTX Glut	022 L5 ET CTX Glut	1	IT-ET Glut	01 IT-ET Glut	Pallium-Glut	NA		Isocortex:1	ACAd5:0.2,MOs2/3:0.17,ACAv5:0.14,RSPagl5:0.08,MOs5:0.07,VISam5:0.06,RSPagl2/3:0.05,RSPd5:0.05	344	355	0	0.34	0.66		0.22	0.78	Glut	Slc17a7:9.41	Glut	Cck:8,Adcyap1:6.5	Gm6260,Igfbp4,Diaph3,Lamp5	Ccn3,Rbp4,Pdyn,Gda,Sv2c,Npnt,Rspo2,Adra1b	Fezf2,L3mbtl4,Ovol2,Bcl6,Foxp2,Nfatc2	Diaph3,Stk17b,Fstl5,Adra1b	254	254_L5 PT CTX_4	48	Cdh13	22	L5 PT CTX	5	PT	304	CCN202307220	CS20230722_CLUS_0352	CS20230722_SUPT_0090	CS20230722_SUBC_022	CS20230722_CLAS_01
388	353	0353 L5 ET CTX Glut_1	90	L5 ET CTX Glut_1	0090 L5 ET CTX Glut_1	22	L5 ET CTX Glut	022 L5 ET CTX Glut	1	IT-ET Glut	01 IT-ET Glut	Pallium-Glut	NA		Isocortex:1	ACAv5:0.22,ACAd5:0.21,PL5:0.07,RSPagl5:0.07,MOs5:0.07,VISam5:0.07,MOs2/3:0.05,ACAd2/3:0.05	106	143	0	0.38	0.62		0.22	0.78	Glut	Slc17a7:9.24	Glut	Cck:8.2,Adcyap1:5.8,Grp:4.2	Gm6260,Rasgrp4,Htr7,A830036E02Rik	Grp,Npnt,Igfbp6,Col8a1,Npsr1,Ccnd2,Vegfc	Fezf2,Otx1,L3mbtl4,Foxo6,Bcl11b,Klf5	Col8a1,Foxo6,Npsr1,Gm6260	248	248_L5 PT CTX_1	47	Npnt	22	L5 PT CTX	5	PT	127	CCN202307220	CS20230722_CLUS_0353	CS20230722_SUPT_0090	CS20230722_SUBC_022	CS20230722_CLAS_01
398	354	0354 L5 ET CTX Glut_1	90	L5 ET CTX Glut_1	0090 L5 ET CTX Glut_1	22	L5 ET CTX Glut	022 L5 ET CTX Glut	1	IT-ET Glut	01 IT-ET Glut	Pallium-Glut	NA		Isocortex:1	AUDp5:0.14,AUDv5:0.07,SSs5:0.06,VISp4:0.05,VISp5:0.05,AUDp4:0.05,TEa5:0.05,AUDd5:0.04,TEa4:0.03,AUDv4:0.03,VISl5:0.03,VISli4:0.03,VISli5:0.03,VISl4:0.02,MOs2/3:0.02,MOp5:0.02,VISpor5:0.02,VISpor4:0.02,AUDpo4:0.01,AUDpo5:0.01,MOs5:0.01	67	230	0	0.56	0.44		0.13	0.87	Glut	Slc17a7:9.19	Glut	Cck:8,Adcyap1:5	Erg,Mc4r,Egln3,Syt2	Ccn3,Igfbp2,Scn4b,Kcns3,Egln3,Slc17a7	Erg,L3mbtl4,Otx1,Fezf2	Igfbp2,Adgrg6	255	255_L5 PT CTX_4	48	Cdh13	22	L5 PT CTX	5	PT	197	CCN202307220	CS20230722_CLUS_0354	CS20230722_SUPT_0090	CS20230722_SUBC_022	CS20230722_CLAS_01
402	355	0355 L5 ET CTX Glut_1	90	L5 ET CTX Glut_1	0090 L5 ET CTX Glut_1	22	L5 ET CTX Glut	022 L5 ET CTX Glut	1	IT-ET Glut	01 IT-ET Glut	Pallium-Glut	NA		Isocortex:1	SSp-bfd5:0.15,SSp-m5:0.14,MOp2/3:0.08,SSp-n5:0.07,SSp-m4:0.07,SSs5:0.07,SSp-ul5:0.06,SSp-ul4:0.05,SSs4:0.04,SSp-ll4:0.04,SSp-un5:0.03,MOp5:0.03	129	465	0	0.31	0.69		0.05	0.95	Glut	Slc17a7:9.11	Glut	Cck:7.8,Adcyap1:6	Erg,Lgr5,Layn	Scn4b,Kcng1,Col8a1,Tll1,Chn2,Kcng2	Erg,Fezf2,Mkx,Tshz2,Bcl11b,Zfp831	Lgr5,Erg,Layn	247	247_L5 PT CTX	47	Npnt	22	L5 PT CTX	5	PT	389	CCN202307220	CS20230722_CLUS_0355	CS20230722_SUPT_0090	CS20230722_SUBC_022	CS20230722_CLAS_01
403	356	0356 L5 ET CTX Glut_1	90	L5 ET CTX Glut_1	0090 L5 ET CTX Glut_1	22	L5 ET CTX Glut	022 L5 ET CTX Glut	1	IT-ET Glut	01 IT-ET Glut	Pallium-Glut	NA		Isocortex:1	MOp5:0.22,MOs5:0.14,SSp-m5:0.08,MOp2/3:0.06,SSp-ul5:0.06,MOs2/3:0.05,ORBl5:0.04,RSPd5:0.04,SSp-bfd5:0.04,SSs5:0.04,SSp-ll5:0.04	114	169	0	0.29	0.71		0.14	0.86	Glut	Slc17a7:9.39	Glut	Cck:8.8,Adcyap1:6	Teddm3,Layn,Ltbp1,Otx1	Scn4b,Kcng2,Col8a1,Met,Rorb	Fezf2,Otx1,Bcl6,Onecut2,Bcl11b,Rorb	Hsd11b1,Met,Pvalb	248	248_L5 PT CTX_2	47	Npnt	22	L5 PT CTX	5	PT	133	CCN202307220	CS20230722_CLUS_0356	CS20230722_SUPT_0090	CS20230722_SUBC_022	CS20230722_CLAS_01
409	357	0357 L5 ET CTX Glut_1	90	L5 ET CTX Glut_1	0090 L5 ET CTX Glut_1	22	L5 ET CTX Glut	022 L5 ET CTX Glut	1	IT-ET Glut	01 IT-ET Glut	Pallium-Glut	RSP-ACA		Isocortex:1	RSPd5:0.39,RSPv5:0.22,RSPagl5:0.08,ACAv5:0.08,RSPagl2/3:0.07	90	92	0	0.33	0.67		0.23	0.77	Glut	Slc17a7:8.97,Slc17a6:4.57	Glut	Cck:7.9,Adcyap1:4.4,Grp:4.3	Gm6260,Nrtn,Gfra1	Grp,Npsr1,Npnt,Medag,Pou3f1	Fezf2,Otx1,L3mbtl4,Onecut2,Tshz2,Nr4a2	Gfra1,Trabd2b	248	248_L5 PT CTX_3	47	Npnt	22	L5 PT CTX	5	PT	83	CCN202307220	CS20230722_CLUS_0357	CS20230722_SUPT_0090	CS20230722_SUBC_022	CS20230722_CLAS_01
401	358	0358 L5 ET CTX Glut_1	90	L5 ET CTX Glut_1	0090 L5 ET CTX Glut_1	22	L5 ET CTX Glut	022 L5 ET CTX Glut	1	IT-ET Glut	01 IT-ET Glut	Pallium-Glut	NA		Isocortex:1	SSp-bfd4:0.18,SSs4:0.12,SSp-m4:0.09,SSp-n4:0.08,SSs5:0.08,SSp-bfd5:0.06,SSp-ul4:0.05,SSp-m5:0.05,VISp4:0.04,SSp-un4:0.02,SSp-n5:0.02,VISp5:0.02	131	674	0	0.34	0.66		0.07	0.93	Glut	Slc17a7:9.19	Glut	Cck:7.1,Adcyap1:4.7	Erg,Samd3,Col26a1	Qrfpr,Rbp4,Car4,Pparg	Erg,Bcl11b,Pparg,Satb2,Tshz2,Tshz1	Samd3,Col26a1	246	246_L5 PT CTX	47	Npnt	22	L5 PT CTX	5	PT	565	CCN202307220	CS20230722_CLUS_0358	CS20230722_SUPT_0090	CS20230722_SUBC_022	CS20230722_CLAS_01
383	359	0359 L5 ET CTX Glut_2	91	L5 ET CTX Glut_2	0091 L5 ET CTX Glut_2	22	L5 ET CTX Glut	022 L5 ET CTX Glut	1	IT-ET Glut	01 IT-ET Glut	Pallium-Glut	NA		Isocortex:0.97	TEa5:0.15,VISpor5:0.11,AUDv5:0.09,SSs5:0.07,VISpl5:0.06,AUDp5:0.05,VISl5:0.04,VISp5:0.04,RSPd5:0.04,ECT5:0.03,VISp4:0.03,VISli5:0.03,VISC5:0.03,APr:0.02,GU5:0.02,RSPagl5:0.02	380	1330	0	0.4	0.6		0.11	0.89	Glut	Slc17a7:9.58	Glut	Cck:8.3,Adcyap1:5.7	Fezf2,Lratd2,Plekha2,Mgp	Crym,Igfbp4,C230014O12Rik,Chrm2,Wnt7b,Stac,Fgf10	Fezf2,L3mbtl4,Bcl6,Pparg,Mkx,Bcl11b	Plekha2,Mgp,Grp,Fgf10	253	253_L5 PT CTX_4	48	Cdh13	22	L5 PT CTX	5	PT	1087	CCN202307220	CS20230722_CLUS_0359	CS20230722_SUPT_0091	CS20230722_SUBC_022	CS20230722_CLAS_01
384	360	0360 L5 ET CTX Glut_2	91	L5 ET CTX Glut_2	0091 L5 ET CTX Glut_2	22	L5 ET CTX Glut	022 L5 ET CTX Glut	1	IT-ET Glut	01 IT-ET Glut	Pallium-Glut	NA		Isocortex:0.95	PL5:0.13,ACAv5:0.1,ACAd5:0.07,AId5:0.06,MOs5:0.06,SSs5:0.05,AId6a:0.04,GU5:0.04,VISC5:0.04,DP:0.04,ORBm5:0.03,MOs6a:0.03,MOp5:0.02,ILA5:0.02,FRP5:0.02,RSPagl5:0.02,TEa5:0.02,PL6a:0.01	216	290	0	0.35	0.65		0.15	0.85	Glut	Slc17a7:9.75	Glut	Cck:8.5,Adcyap1:4	Gm6260,Layn,Slc17a7,Id4	Crym,Egln3,Mctp2,Vwc2,Scn4b,Stac,Lypd1,Adcyap1	Sebox,L3mbtl4,Tox,Id4	Slco2a1,Stac,Kcng2	252	252_L5 PT CTX_1	48	Cdh13	22	L5 PT CTX	5	PT	248	CCN202307220	CS20230722_CLUS_0360	CS20230722_SUPT_0091	CS20230722_SUBC_022	CS20230722_CLAS_01
389	361	0361 L5 ET CTX Glut_2	91	L5 ET CTX Glut_2	0091 L5 ET CTX Glut_2	22	L5 ET CTX Glut	022 L5 ET CTX Glut	1	IT-ET Glut	01 IT-ET Glut	Pallium-Glut	NA		Isocortex:0.67,OLF:0.33	ACAv5:0.5,DP:0.29,ACAv6a:0.05	305	1132	0	0.49	0.51		0.1	0.9	Glut	Slc17a7:9.23	Glut	Cck:7.2	Blnk,L3mbtl4,P2rx5,Nos1	Crym,Ndnf,Ramp3,Pou3f1,Nos1,Nfib	Fezf2,L3mbtl4,Pparg,Foxp2,Bcl6,Lhx2	Ndnf,Nos1	253	253_L5 PT CTX_6	48	Cdh13	22	L5 PT CTX	5	PT	826	CCN202307220	CS20230722_CLUS_0361	CS20230722_SUPT_0091	CS20230722_SUBC_022	CS20230722_CLAS_01
390	362	0362 L5 ET CTX Glut_2	91	L5 ET CTX Glut_2	0091 L5 ET CTX Glut_2	22	L5 ET CTX Glut	022 L5 ET CTX Glut	1	IT-ET Glut	01 IT-ET Glut	Pallium-Glut	NA		Isocortex:0.72,OLF:0.27	ACAv5:0.37,DP:0.26,RSPagl5:0.05,ACAv6a:0.05,ILA5:0.03,PL5:0.03,RSPd5:0.03,RSPd2/3:0.02	75	343	0	0.51	0.49		0.08	0.92	Glut	Slc17a7:9.23,Slc17a6:3.06	Glut	Pdyn:7.4,Adcyap1:6.6,Cck:3.8,Cartpt:3.6,Cort:3.3	Cdc25c,Cort,Dlk1	Crym,Ndnf,Pdyn,Cartpt,Dlk1	Fezf2,Creb3l1,L3mbtl4,Lhx2,Ovol2,Rorb	Dlk1,Cort	251	251_L5 PT CTX	48	Cdh13	22	L5 PT CTX	5	PT	257	CCN202307220	CS20230722_CLUS_0362	CS20230722_SUPT_0091	CS20230722_SUBC_022	CS20230722_CLAS_01
391	363	0363 L5 ET CTX Glut_2	91	L5 ET CTX Glut_2	0091 L5 ET CTX Glut_2	22	L5 ET CTX Glut	022 L5 ET CTX Glut	1	IT-ET Glut	01 IT-ET Glut	Pallium-Glut	NA		Isocortex:0.97	RSPagl5:0.23,ACAv5:0.2,MOs5:0.11,ACAd5:0.1,VISam5:0.07,RSPd5:0.07,ACAd6a:0.05	185	343	0	0.46	0.54		0.17	0.83	Glut	Slc17a7:9.64	Glut	Cck:7.8,Adcyap1:5.4,Pdyn:3.7	Gm6260,Plekha2,Kcnh7,Lhx2	Crym,Ndnf,Ramp3,Creb3l1,Scn4b,Tcerg1l	Fezf2,L3mbtl4,Creb3l1,Lhx2,Satb2,Rorb	Cped1,Ndnf,Gm11549	252	252_L5 PT CTX_2	48	Cdh13	22	L5 PT CTX	5	PT	301	CCN202307220	CS20230722_CLUS_0363	CS20230722_SUPT_0091	CS20230722_SUBC_022	CS20230722_CLAS_01
393	364	0364 L5 ET CTX Glut_2	91	L5 ET CTX Glut_2	0091 L5 ET CTX Glut_2	22	L5 ET CTX Glut	022 L5 ET CTX Glut	1	IT-ET Glut	01 IT-ET Glut	Pallium-Glut	NA		Isocortex:1	MOs5:0.18,MOp5:0.16,SSp-ul5:0.06,SSp-ll5:0.06,ACAd5:0.05,SSs5:0.05,SSp-bfd5:0.05,SSp-tr5:0.04,RSPagl5:0.03,SSp-m5:0.03,VISa5:0.03,MOs6a:0.02,RSPd5:0.02,VISam5:0.02	390	374	0	0.31	0.69		0.19	0.81	Glut	Slc17a7:9.89	Glut	Cck:8.6,Adcyap1:5.9	Gm35853,Tafa1,Serpina3n,Nrgn	Cd34,Creb3l1,Scn4b,Syt2,Vwc2,Tafa1	Fezf2,Sebox,L3mbtl4,Creb3l1,Bcl11b,Foxp2	Serpina3n,Sv2c	252	252_L5 PT CTX_3	48	Cdh13	22	L5 PT CTX	5	PT	316	CCN202307220	CS20230722_CLUS_0364	CS20230722_SUPT_0091	CS20230722_SUBC_022	CS20230722_CLAS_01
399	365	0365 L5 ET CTX Glut_3	92	L5 ET CTX Glut_3	0092 L5 ET CTX Glut_3	22	L5 ET CTX Glut	022 L5 ET CTX Glut	1	IT-ET Glut	01 IT-ET Glut	Pallium-Glut	NA		Isocortex:1	VISp4:0.57,VISp5:0.11,RSPagl2/3:0.09,VISp2/3:0.07	267	1135	0	0.21	0.79		0.06	0.94	Glut	Slc17a7:8.64	Glut	Cck:6.8,Adcyap1:5.7	Erg,Ptgfr,Tafa1	Rxfp1,Qrfpr,Npnt,Galr1,Tox	Erg,Otx1,Tox,Tshz2,Zfp831	Samd3,Prph	245	245_L5 PT CTX	47	Npnt	22	L5 PT CTX	5	PT	1023	CCN202307220	CS20230722_CLUS_0365	CS20230722_SUPT_0092	CS20230722_SUBC_022	CS20230722_CLAS_01
400	366	0366 L5 ET CTX Glut_3	92	L5 ET CTX Glut_3	0092 L5 ET CTX Glut_3	22	L5 ET CTX Glut	022 L5 ET CTX Glut	1	IT-ET Glut	01 IT-ET Glut	Pallium-Glut	NA		Isocortex:1	VISp4:0.31,VISp5:0.16,SSp-bfd5:0.09,SSp-bfd4:0.04,RSPv5:0.04,VISrl5:0.03,VISl4:0.02,VISl5:0.02,VISrl4:0.02,VISp2/3:0.02,VISa4:0.02,VISal5:0.02,VISpm4:0.02	91	397	0	0.15	0.85		0.05	0.95	Glut	Slc17a7:9.02	Glut	Cck:7.3,Adcyap1:4.8	Erg,Bmp5,Nrtn	Rxfp1,Qrfpr,Pvalb,Npnt	Erg,Otx1,Bcl11b,Sox8,Klf5	Bmp5,Nrtn	244	244_L5 PT CTX	47	Npnt	22	L5 PT CTX	5	PT	311	CCN202307220	CS20230722_CLUS_0366	CS20230722_SUPT_0092	CS20230722_SUBC_022	CS20230722_CLAS_01
404	367	0367 L5 ET CTX Glut_3	92	L5 ET CTX Glut_3	0092 L5 ET CTX Glut_3	22	L5 ET CTX Glut	022 L5 ET CTX Glut	1	IT-ET Glut	01 IT-ET Glut	Pallium-Glut	NA		Isocortex:1	VISp4:0.41,VISp5:0.26,RSPagl2/3:0.06,RSPd5:0.04,VISpm4:0.04,VISl4:0.03	160	1061	0	0.22	0.78		0.04	0.96	Glut	Slc17a7:8.99	Glut	Cck:7.2,Adcyap1:6.2	Erg,Grp,Baz1a,Cdh13	Qrfpr,Igfbp4,Stac,Grp,Fgf10,Syt17	Erg,Bcl11b,L3mbtl4,Zfp831,Etv4,Nr4a2	Proser2,Bend7,Grp,Stac	257	257_L5 PT CTX	48	Cdh13	22	L5 PT CTX	5	PT	942	CCN202307220	CS20230722_CLUS_0367	CS20230722_SUPT_0092	CS20230722_SUBC_022	CS20230722_CLAS_01
405	368	0368 L5 ET CTX Glut_3	92	L5 ET CTX Glut_3	0092 L5 ET CTX Glut_3	22	L5 ET CTX Glut	022 L5 ET CTX Glut	1	IT-ET Glut	01 IT-ET Glut	Pallium-Glut	NA		Isocortex:1	VISp5:0.37,VISp4:0.35,RSPd5:0.04,VISl5:0.03,RSPd2/3:0.03	176	841	0	0.23	0.77		0.04	0.96	Glut	Slc17a7:8.86	Glut	Cck:7.3,Adcyap1:6	Erg,Bmp5,Cdh10,Lama4	Cd34,Igfbp2,Scn4b,Tox,Dach1	Erg,Lhx2,Bcl11b,Otx1,Nr4a3	Bmp5,Lama4	258	258_L5 PT CTX	48	Cdh13	22	L5 PT CTX	5	PT	779	CCN202307220	CS20230722_CLUS_0368	CS20230722_SUPT_0092	CS20230722_SUBC_022	CS20230722_CLAS_01
406	369	0369 L5 ET CTX Glut_3	92	L5 ET CTX Glut_3	0092 L5 ET CTX Glut_3	22	L5 ET CTX Glut	022 L5 ET CTX Glut	1	IT-ET Glut	01 IT-ET Glut	Pallium-Glut	NA		Isocortex:1	VISp5:0.54,VISp4:0.26	402	1738	0	0.25	0.75		0.05	0.95	Glut	Slc17a7:9.08	Glut	Cck:7.2,Adcyap1:6.2	Erg,Bcl11b,Krt80,Tafa1	Cd34,Igfbp2,Sema3e,Tafa1,Chn2,Adra1b	Erg,Bcl11b,Elk3,Fezf2,Klf3,Etv4	Krt80,Erg,Qrfpr	259	259_L5 PT CTX	48	Cdh13	22	L5 PT CTX	5	PT	1542	CCN202307220	CS20230722_CLUS_0369	CS20230722_SUPT_0092	CS20230722_SUBC_022	CS20230722_CLAS_01
377	370	0370 L5 ET CTX Glut_4	93	L5 ET CTX Glut_4	0093 L5 ET CTX Glut_4	22	L5 ET CTX Glut	022 L5 ET CTX Glut	1	IT-ET Glut	01 IT-ET Glut	Pallium-Glut	NA		Isocortex:1	TEa4:0.22,TEa5:0.18,ECT2/3:0.11,ECT5:0.1,VISpor4:0.07,VISpor5:0.04,VISpor2/3:0.04,AUDv4:0.03,AUDv5:0.03	32	263	0	0.38	0.62		0.05	0.95	Glut	Slc17a7:8.96	Glut	Cck:7.7	Spc25,Cdhr1,Cxcl12	Chrnb3,Egflam,Gpr88	Otx1,Fezf2,Zbtb7c,Bcl6,Pou6f2,Foxp2	Cdhr1,Cxcl12	242	242_L5 PT CTX_1	46	Chrna6	22	L5 PT CTX	5	PT	260	CCN202307220	CS20230722_CLUS_0370	CS20230722_SUPT_0093	CS20230722_SUBC_022	CS20230722_CLAS_01
394	371	0371 L5 ET CTX Glut_4	93	L5 ET CTX Glut_4	0093 L5 ET CTX Glut_4	22	L5 ET CTX Glut	022 L5 ET CTX Glut	1	IT-ET Glut	01 IT-ET Glut	Pallium-Glut	NA		Isocortex:1	VISp4:0.64,VISp2/3:0.12,RSPd2/3:0.05	178	1123	0	0.17	0.83		0.04	0.96	Glut	Slc17a7:8.3	Glut	Grp:4	Erg,Chrnb3,Egfem1,Grp	Chrnb3,Cd34,Reln,Col24a1,Grp	Erg,Otx1,Pou6f2	Trbc2,Chrnb3	239	239_L5 PT CTX_1	46	Chrna6	22	L5 PT CTX	5	PT	994	CCN202307220	CS20230722_CLUS_0371	CS20230722_SUPT_0093	CS20230722_SUBC_022	CS20230722_CLAS_01
395	372	0372 L5 ET CTX Glut_4	93	L5 ET CTX Glut_4	0093 L5 ET CTX Glut_4	22	L5 ET CTX Glut	022 L5 ET CTX Glut	1	IT-ET Glut	01 IT-ET Glut	Pallium-Glut	NA		Isocortex:1	VISp4:0.39,VISp5:0.1,VISrl4:0.08,VISl4:0.06,MOs2/3:0.04,VISal4:0.04,SSp-bfd4:0.03,SSp-bfd5:0.03,VISa5:0.03,VISpm4:0.03	33	186	0	0.23	0.77		0.01	0.99	Glut	Slc17a7:8.62	Glut	Cck:5.8	Erg,Sostdc1	Chrnb3,Rxfp1,Ccdc3,Grm1	Erg,Otx1,Pou6f2,Nr4a3	Sostdc1,Gm6260	239	239_L5 PT CTX_2	46	Chrna6	22	L5 PT CTX	5	PT	167	CCN202307220	CS20230722_CLUS_0372	CS20230722_SUPT_0093	CS20230722_SUBC_022	CS20230722_CLAS_01
396	373	0373 L5 ET CTX Glut_4	93	L5 ET CTX Glut_4	0093 L5 ET CTX Glut_4	22	L5 ET CTX Glut	022 L5 ET CTX Glut	1	IT-ET Glut	01 IT-ET Glut	Pallium-Glut	NA		Isocortex:1	VISp4:0.44,VISp5:0.17,VISp2/3:0.07,RSPd2/3:0.03,SSp-bfd5:0.03,RSPagl2/3:0.03,VISl4:0.03,RSPd5:0.02	34	251	0	0.16	0.84		0.02	0.98	Glut	Slc17a7:8.67	Glut	Cartpt:3.8	Vsig2,Cartpt,Syt17	Chrnb3,Egflam,Rprm,Car4	Otx1,Satb2,Maf,Fezf2,Lhx2,Bcl11b	Shisa3,Htr2c	241	241_L5 PT CTX	46	Chrna6	22	L5 PT CTX	5	PT	218	CCN202307220	CS20230722_CLUS_0373	CS20230722_SUPT_0093	CS20230722_SUBC_022	CS20230722_CLAS_01
397	374	0374 L5 ET CTX Glut_4	93	L5 ET CTX Glut_4	0093 L5 ET CTX Glut_4	22	L5 ET CTX Glut	022 L5 ET CTX Glut	1	IT-ET Glut	01 IT-ET Glut	Pallium-Glut	NA		Isocortex:1	TEa4:0.1,AUDp4:0.08,AUDv5:0.05,SSp-bfd4:0.05,TEa5:0.05,VISl4:0.05,VISp4:0.05,VISli4:0.05,SSs5:0.04,AUDp5:0.04,VISpor4:0.04,AUDv4:0.03,SSs4:0.03,AUDpo4:0.03,SSp-ul5:0.02,SSp-m4:0.02,SSp-bfd5:0.02,AUDd4:0.02,AUDd5:0.02,SSp-m5:0.02,SSp-n4:0.01	59	267	0	0.43	0.57		0.1	0.9	Glut	Slc17a7:8.89	Glut	Cck:6.2	Spc25,Chrna6,Cd24a	Chrnb3,Egflam,Tmem215,Cd24a,Reln	Otx1,Fezf2,Pou6f2,Bcl6,Maf	Piezo2,Cd24a	242	242_L5 PT CTX_2	46	Chrna6	22	L5 PT CTX	5	PT	239	CCN202307220	CS20230722_CLUS_0374	CS20230722_SUPT_0093	CS20230722_SUBC_022	CS20230722_CLAS_01
379	375	0375 L5 ET CTX Glut_5	94	L5 ET CTX Glut_5	0094 L5 ET CTX Glut_5	22	L5 ET CTX Glut	022 L5 ET CTX Glut	1	IT-ET Glut	01 IT-ET Glut	Pallium-Glut	NA		Isocortex:1	TEa5:0.25,ECT5:0.15,TEa4:0.1,VISpor5:0.06,AUDv5:0.06,ECT2/3:0.05,VISC5:0.05,AIp5:0.04,VISpor4:0.03,AUDv4:0.02	199	1340	0	0.29	0.71		0.06	0.94	Glut	Slc17a7:9.17	Glut	Cck:8.1,Grp:6.4,Adcyap1:4.6	Gm30094,Stk17b,Tafa2,Gipc2	Ccdc3,Grp,Pou3f1,Egln3,Tshz2,Slc30a3	Fezf2,L3mbtl4,Foxp2,Bcl6,Tshz2,Meis2	Gipc2,Gm30094,Ptpre	255	255_L5 PT CTX_1	48	Cdh13	22	L5 PT CTX	5	PT	1259	CCN202307220	CS20230722_CLUS_0375	CS20230722_SUPT_0094	CS20230722_SUBC_022	CS20230722_CLAS_01
380	376	0376 L5 ET CTX Glut_5	94	L5 ET CTX Glut_5	0094 L5 ET CTX Glut_5	22	L5 ET CTX Glut	022 L5 ET CTX Glut	1	IT-ET Glut	01 IT-ET Glut	Pallium-Glut	NA		Isocortex:0.98	ILA5:0.4,ORBm5:0.18,ACAv5:0.15,PL5:0.09	152	776	0	0.35	0.65		0.08	0.92	Glut	Slc17a7:9.1	Glut	Cck:7.9,Grp:5.5,Adcyap1:3.7	Gm6260,Hpgd,Ankrd63,Ednra	Ccdc3,Grp,Igfbp4,Vwc2,Nos1,Hpgd	Fezf2,L3mbtl4,Bcl6,Zfp467,Mkx,Ikzf2	Hpgd,Ednra,Stard8,Gm6260	255	255_L5 PT CTX_2	48	Cdh13	22	L5 PT CTX	5	PT	740	CCN202307220	CS20230722_CLUS_0376	CS20230722_SUPT_0094	CS20230722_SUBC_022	CS20230722_CLAS_01
382	377	0377 L5 ET CTX Glut_5	94	L5 ET CTX Glut_5	0094 L5 ET CTX Glut_5	22	L5 ET CTX Glut	022 L5 ET CTX Glut	1	IT-ET Glut	01 IT-ET Glut	Pallium-Glut	NA		Isocortex:0.99	AId5:0.29,AIv5:0.23,ORBm5:0.11,GU5:0.08,AIp5:0.05,ILA5:0.03,ORBvl5:0.03	214	365	0	0.38	0.62		0.16	0.84	Glut	Slc17a7:9.42	Glut	Cck:8.8,Grp:5.2,Adcyap1:3.9	Gm6260,Ndnf,Pcp4,Hpgd	Grp,Egln3,Pou3f1,Ndnf,Gda,Cbln2	Fezf2,L3mbtl4,Bcl6,Zfp467,Satb2,Rorb	Hpgd,Ndnf	255	255_L5 PT CTX_3	48	Cdh13	22	L5 PT CTX	5	PT	302	CCN202307220	CS20230722_CLUS_0377	CS20230722_SUPT_0094	CS20230722_SUBC_022	CS20230722_CLAS_01
385	378	0378 L5 ET CTX Glut_5	94	L5 ET CTX Glut_5	0094 L5 ET CTX Glut_5	22	L5 ET CTX Glut	022 L5 ET CTX Glut	1	IT-ET Glut	01 IT-ET Glut	Pallium-Glut	NA		Isocortex:1	ACAv5:0.82	174	675	0	0.43	0.57		0.11	0.89	Glut	Slc17a7:9.3	Glut	Cck:7.2,Adcyap1:5.5,Grp:5.5	Gm6260,Arhgap28,Tafa1,Diaph3	Arhgap28,Crym,Igfbp4,Hpgd	Fezf2,L3mbtl4,Foxp2,Ikzf2,Pparg,Klf5	Arhgap28,Diaph3	253	253_L5 PT CTX_5	48	Cdh13	22	L5 PT CTX	5	PT	619	CCN202307220	CS20230722_CLUS_0378	CS20230722_SUPT_0094	CS20230722_SUBC_022	CS20230722_CLAS_01
392	379	0379 L5 ET CTX Glut_6	95	L5 ET CTX Glut_6	0095 L5 ET CTX Glut_6	22	L5 ET CTX Glut	022 L5 ET CTX Glut	1	IT-ET Glut	01 IT-ET Glut	Pallium-Glut	NA		Isocortex:0.97	RSPd5:0.23,RSPagl5:0.22,RSPv2/3:0.14,RSPv5:0.1,RSPd2/3:0.05,RSPagl2/3:0.05,VISpl5:0.05	148	289	0	0.3	0.7		0.19	0.81	Glut	Slc17a7:9.12	Glut	Cck:8,Adcyap1:5.9,Grp:4	Gm6260,Arhgap28,Qrfpr,Met	Arhgap28,Crym,Qrfpr,Met	Fezf2,L3mbtl4,Ascl1,Bcl11b,Foxp2,Rreb1	Arhgap28,Qrfpr,Met	253	253_L5 PT CTX_7	48	Cdh13	22	L5 PT CTX	5	PT	264	CCN202307220	CS20230722_CLUS_0379	CS20230722_SUPT_0095	CS20230722_SUBC_022	CS20230722_CLAS_01
407	380	0380 L5 ET CTX Glut_6	95	L5 ET CTX Glut_6	0095 L5 ET CTX Glut_6	22	L5 ET CTX Glut	022 L5 ET CTX Glut	1	IT-ET Glut	01 IT-ET Glut	Pallium-Glut	RSPagl-VISpl		Isocortex:0.6,RHP:0.4	APr:0.26,VISpl5:0.16,RSPd6a:0.13,RSPagl6a:0.12,POST:0.11,RSPd5:0.06	42	82	0	0.6	0.4		0.1	0.9	Glut	Slc17a7:8.74	Glut	Cck:8,Adcyap1:6.2,Grp:6.2	C7,C1ql2,Mamdc2	Grp,Qrfpr,Rxfp1,Rprm,Stac	Fezf2,L3mbtl4,Nr2f2,Ovol2,Bcl6,Tshz2	Mamdc2	256	256_L5 PT CTX	48	Cdh13	22	L5 PT CTX	5	PT	68	CCN202307220	CS20230722_CLUS_0380	CS20230722_SUPT_0095	CS20230722_SUBC_022	CS20230722_CLAS_01
410	381	0381 L5 ET CTX Glut_6	95	L5 ET CTX Glut_6	0095 L5 ET CTX Glut_6	22	L5 ET CTX Glut	022 L5 ET CTX Glut	1	IT-ET Glut	01 IT-ET Glut	Pallium-Glut	RSP-ACA		Isocortex:0.97	RSPv5:0.59,RSPd5:0.25	584	779	0	0.25	0.75		0.2	0.8	Glut	Slc17a7:9.27	Glut	Cck:7.9,Adcyap1:5.3,Pdyn:3.1	Gm6260,C1ql2,Medag	Crym,Kcns3,Pdyn,Ntng1,Medag	Fezf2,L3mbtl4,Ovol2,Bcl11b,Ascl1,Rreb1	Shisal2b,Syt2	260	260_L5 PT CTX_1	49	C1ql2	22	L5 PT CTX	5	PT	666	CCN202307220	CS20230722_CLUS_0381	CS20230722_SUPT_0095	CS20230722_SUBC_022	CS20230722_CLAS_01
411	382	0382 L5 ET CTX Glut_6	95	L5 ET CTX Glut_6	0095 L5 ET CTX Glut_6	22	L5 ET CTX Glut	022 L5 ET CTX Glut	1	IT-ET Glut	01 IT-ET Glut	Pallium-Glut	RSP po		Isocortex:0.96	RSPv5:0.55,RSPd5:0.17,RSPv2/3:0.09	60	203	0	0.27	0.73		0.14	0.86	Glut	Slc17a7:9.09	Glut	Cck:8.4,Adcyap1:5.1,Grp:3.9	Gm6260,C1ql2,Gm41414,Grp	Qrfpr,Met,Grp,Pde11a,Rxfp1	Fezf2,L3mbtl4,Ovol2,Ascl1,Bcl11b,Rreb1	Gm41414,Grp	260	260_L5 PT CTX_2	49	C1ql2	22	L5 PT CTX	5	PT	190	CCN202307220	CS20230722_CLUS_0382	CS20230722_SUPT_0095	CS20230722_SUBC_022	CS20230722_CLAS_01
337	383	0383 SUB-ProS Glut_1	96	SUB-ProS Glut_1	0096 SUB-ProS Glut_1	23	SUB-ProS Glut	023 SUB-ProS Glut	1	IT-ET Glut	01 IT-ET Glut	Pallium-Glut	NA		RHP:1	SUB:0.78,ProS:0.15	153	461	0	0.43	0.57		0.16	0.84	Glut	Slc17a7:9.14,Slc17a6:5.52	Glut	Cck:8.7,Nts:8.2,Grp:7.8,Adcyap1:4.7	Fn1,Rab38,Ndnf,Sema3d	Grp,Nts,Npsr1,Col23a1,Whrn	Fezf2,Bcl6,Ascl1,Nr2f2,Pou3f3,Tbr1	Ndnf,Sema3d,Whrn	320	320_SUB_1	27	Fn1	32	SUB-ProS	6	DG_SUB_CA	266	CCN202307220	CS20230722_CLUS_0383	CS20230722_SUPT_0096	CS20230722_SUBC_023	CS20230722_CLAS_01
338	384	0384 SUB-ProS Glut_1	96	SUB-ProS Glut_1	0096 SUB-ProS Glut_1	23	SUB-ProS Glut	023 SUB-ProS Glut	1	IT-ET Glut	01 IT-ET Glut	Pallium-Glut	NA		RHP:0.99	SUB:0.85	347	757	0	0.39	0.61		0.14	0.86	Glut	Slc17a7:9.23,Slc17a6:7.71	Glut	Cck:8.4,Nts:7.5,Adcyap1:6.3,Grp:5.2	Fn1,Nts,Slc35d3,Slit2	Rxfp1,Gpr101,Crym,Mctp2,Scn4b,Syt17,Slit2	Fezf2,Sebox,Nr2f2,Tshz2,Egr4,Sox11	Mctp2,Scn4b,Gm30094,Gucy1a1	319	319_SUB	27	Fn1	32	SUB-ProS	6	DG_SUB_CA	709	CCN202307220	CS20230722_CLUS_0384	CS20230722_SUPT_0096	CS20230722_SUBC_023	CS20230722_CLAS_01
340	385	0385 SUB-ProS Glut_1	96	SUB-ProS Glut_1	0096 SUB-ProS Glut_1	23	SUB-ProS Glut	023 SUB-ProS Glut	1	IT-ET Glut	01 IT-ET Glut	Pallium-Glut	NA		RHP:0.98	SUB:0.67,PRE:0.24	155	349	0	0.34	0.66		0.16	0.84	Glut	Slc17a7:9.22,Slc17a6:6.01	Glut	Cck:8.4,Nts:8.1,Grp:7.2,Adcyap1:3.7	Lipm,Gm30094	Grp,Nts,Cyp26b1,Npsr1	Fezf2,Hey2,Sebox,Nr2f2,Mkx	Lipm,Npsr1	318	318_SUB_1	27	Fn1	32	SUB-ProS	6	DG_SUB_CA	236	CCN202307220	CS20230722_CLUS_0385	CS20230722_SUPT_0096	CS20230722_SUBC_023	CS20230722_CLAS_01
341	386	0386 SUB-ProS Glut_1	96	SUB-ProS Glut_1	0096 SUB-ProS Glut_1	23	SUB-ProS Glut	023 SUB-ProS Glut	1	IT-ET Glut	01 IT-ET Glut	Pallium-Glut	NA		RHP:0.95	SUB:0.71,ProS:0.23	332	268	0	0.38	0.62		0.28	0.72	Glut	Slc17a7:9.39,Slc17a6:7.97	Glut	Cck:7.8,Nts:7.8,Adcyap1:4.5	Fn1,Lipm,Epha6,Slc9a2	Cyp26b1,Nts,Gpr101,Ptger3,Glra3	Sebox,Nr4a2,Tead4,Bcl11b,Mkx,Zeb2	Cyp26b1,Lipm,Fgf16	318	318_SUB_2	27	Fn1	32	SUB-ProS	6	DG_SUB_CA	243	CCN202307220	CS20230722_CLUS_0386	CS20230722_SUPT_0096	CS20230722_SUBC_023	CS20230722_CLAS_01
372	387	0387 SUB-ProS Glut_1	96	SUB-ProS Glut_1	0096 SUB-ProS Glut_1	23	SUB-ProS Glut	023 SUB-ProS Glut	1	IT-ET Glut	01 IT-ET Glut	Pallium-Glut	NA		RHP:1	SUB:0.56,ProS:0.43	225	443	0	0.54	0.46		0.16	0.84	Glut	Slc17a7:8.96,Slc17a6:6.3	Glut	Cck:8.3,Nts:7.2,Grp:6.4,Adcyap1:5.9	Fn1,Dio3,Hpse2,Tenm2	Dio3,Nts,Mctp2,Chst9	Fezf2,Bcl6,Ascl1,Nr2f2,Pou3f3,Rxrg	Hpse2,Dio3	320	320_SUB_2	27	Fn1	32	SUB-ProS	6	DG_SUB_CA	434	CCN202307220	CS20230722_CLUS_0387	CS20230722_SUPT_0096	CS20230722_SUBC_023	CS20230722_CLAS_01
333	388	0388 SUB-ProS Glut_2	97	SUB-ProS Glut_2	0097 SUB-ProS Glut_2	23	SUB-ProS Glut	023 SUB-ProS Glut	1	IT-ET Glut	01 IT-ET Glut	Pallium-Glut	NA		HIP:0.63,NA:0.18	CA1so:0.5,ProS:0.11,CA1sp:0.08,alv:0.06,ec:0.06	118	140	0	0.44	0.56		0.28	0.72	Glut	Slc17a7:9.59	Glut	Cck:8.4,Grp:4.7,Nts:3.1	Teddm3,Gm26644	Dcn,Nts,Sla,Fibcd1,Tafa1	Fezf2,Onecut2,Nr2f2,Pou3f3,Rxrg,Ikzf2	Gm26644	324	324_SUB-ProS	61	Arhgap6	32	SUB-ProS	6	DG_SUB_CA	126	CCN202307220	CS20230722_CLUS_0388	CS20230722_SUPT_0097	CS20230722_SUBC_023	CS20230722_CLAS_01
335	389	0389 SUB-ProS Glut_2	97	SUB-ProS Glut_2	0097 SUB-ProS Glut_2	23	SUB-ProS Glut	023 SUB-ProS Glut	1	IT-ET Glut	01 IT-ET Glut	Pallium-Glut	NA		HIP:0.36,CTXsp:0.29,NA:0.15,OLF:0.12	CA1so:0.31,PA:0.21,TR:0.12,alv:0.07,ec:0.06,ProS:0.05	114	217	0	0.58	0.42		0.18	0.82	Glut	Slc17a7:8.96,Slc17a6:3.36	Glut	Cck:8	Gm6260,Slc9a4,Rab38,Olfm3	Dcn,Npbwr1,Dchs2,Dlk1,Ndst4	Fezf2,Esr1,Pou3f3,Nr2f2,Onecut2,Ikzf2	Slc9a4,Sema3d	323	323_SUB-ProS_1	61	Arhgap6	32	SUB-ProS	6	DG_SUB_CA	206	CCN202307220	CS20230722_CLUS_0389	CS20230722_SUPT_0097	CS20230722_SUBC_023	CS20230722_CLAS_01
336	390	0390 SUB-ProS Glut_2	97	SUB-ProS Glut_2	0097 SUB-ProS Glut_2	23	SUB-ProS Glut	023 SUB-ProS Glut	1	IT-ET Glut	01 IT-ET Glut	Pallium-Glut	NA		HIP:0.49,RHP:0.43	CA1so:0.42,ProS:0.35,HATA:0.07	210	528	0	0.64	0.36		0.1	0.9	Glut	Slc17a7:9.07	Glut	Cck:7.3	Gm6260,Qrfprl,Ccn3,Prrg1	Dcn,Sla,Kctd8,Lypd1,Sntg2	Fezf2,Ascl1,Lhx2,Bcl11b,Foxp2,Creb3l2	Qrfprl,Podn	328	328_SUB-ProS	61	Arhgap6	32	SUB-ProS	6	DG_SUB_CA	494	CCN202307220	CS20230722_CLUS_0390	CS20230722_SUPT_0097	CS20230722_SUBC_023	CS20230722_CLAS_01
365	391	0391 SUB-ProS Glut_2	97	SUB-ProS Glut_2	0097 SUB-ProS Glut_2	23	SUB-ProS Glut	023 SUB-ProS Glut	1	IT-ET Glut	01 IT-ET Glut	Pallium-Glut	HATA		CTXsp:0.38,HIP:0.3,RHP:0.15	PA:0.38,CA1so:0.29,COApm:0.14	195	206	0	0.81	0.19		0.27	0.73	Glut	Slc17a7:8.59	Glut	Cck:7.7	Dcn,Qrfprl,Gpr101,Tenm2	Dcn,Pou3f1,Reln,Lpl,Lhx9,Marcksl1	Fezf2,Mafb,Lhx9,Ascl1,Bcl11b,Sox8	Abca8a	323	323_SUB-ProS_3	61	Arhgap6	32	SUB-ProS	6	DG_SUB_CA	186	CCN202307220	CS20230722_CLUS_0391	CS20230722_SUPT_0097	CS20230722_SUBC_023	CS20230722_CLAS_01
373	392	0392 SUB-ProS Glut_2	97	SUB-ProS Glut_2	0097 SUB-ProS Glut_2	23	SUB-ProS Glut	023 SUB-ProS Glut	1	IT-ET Glut	01 IT-ET Glut	Pallium-Glut	NA		RHP:0.88	ProS:0.78,CA1so:0.06	80	305	0	0.68	0.32		0.08	0.92	Glut	Slc17a7:8.96,Slc17a6:3.36	Glut	Cck:3.6	Krt73,Dsc3	Sla,Pde11a,Kcnab3,Syt10,Ccn3	Fezf2,Ppara,Erg,Foxp2	Dsc3	326	326_SUB-ProS_1	61	Arhgap6	32	SUB-ProS	6	DG_SUB_CA	300	CCN202307220	CS20230722_CLUS_0392	CS20230722_SUPT_0097	CS20230722_SUBC_023	CS20230722_CLAS_01
374	393	0393 SUB-ProS Glut_2	97	SUB-ProS Glut_2	0097 SUB-ProS Glut_2	23	SUB-ProS Glut	023 SUB-ProS Glut	1	IT-ET Glut	01 IT-ET Glut	Pallium-Glut	NA		RHP:0.92	ProS:0.84	32	106	0	0.46	0.54		0.07	0.93	Glut	Slc17a7:9.44,Slc17a6:4.06	Glut	Cck:5	Teddm3,Krt73,Scn4b	Ccn3,Drd5,Sla,Dlk1,Scn4b,Pde11a	Fezf2,Ppara,Neurod1,Zfp618,Bcl11b,Id4	Krt73,Scn4b	326	326_SUB-ProS_2	61	Arhgap6	32	SUB-ProS	6	DG_SUB_CA	99	CCN202307220	CS20230722_CLUS_0393	CS20230722_SUPT_0097	CS20230722_SUBC_023	CS20230722_CLAS_01
334	394	0394 SUB-ProS Glut_3	98	SUB-ProS Glut_3	0098 SUB-ProS Glut_3	23	SUB-ProS Glut	023 SUB-ProS Glut	1	IT-ET Glut	01 IT-ET Glut	Pallium-Glut	NA		RHP:0.55,HIP:0.3	ProS:0.37,CA1so:0.25,SUB:0.16,fp:0.09	145	322	0	0.38	0.62		0.09	0.91	Glut	Slc17a7:9.35,Slc17a6:6.17	Glut	Cck:7.6,Nts:3.3	Gm6260,Scn5a,Sebox,Kit	Ccn3,Drd5,Scn5a,Pou3f1,Kit,Sntg2	Fezf2,Sebox,Mkx,Tshz2,Npas3,Ikzf2	Prss35,Kit	321	321_SUB-ProS_1	27	Fn1	32	SUB-ProS	6	DG_SUB_CA	299	CCN202307220	CS20230722_CLUS_0394	CS20230722_SUPT_0098	CS20230722_SUBC_023	CS20230722_CLAS_01
339	395	0395 SUB-ProS Glut_3	98	SUB-ProS Glut_3	0098 SUB-ProS Glut_3	23	SUB-ProS Glut	023 SUB-ProS Glut	1	IT-ET Glut	01 IT-ET Glut	Pallium-Glut	NA		RHP:0.65,HIP:0.23	ProS:0.36,SUB:0.28,fp:0.11,CA1sr:0.11	78	128	0	0.52	0.48		0.1	0.9	Glut	Slc17a7:9.06,Slc17a6:7.7	Glut	Cck:7,Nts:6.8,Adcyap1:3.3	Gm6260,Scn5a,Sebox,Trabd2b	Rxfp1,Nts,Scn4b,Scn5a,Lamp5,Mkx	Sebox,Tshz2,Bcl6,Onecut2,Zfp467,Fezf2	Scn5a,Sebox,Trabd2b	321	321_SUB-ProS_2	27	Fn1	32	SUB-ProS	6	DG_SUB_CA	118	CCN202307220	CS20230722_CLUS_0395	CS20230722_SUPT_0098	CS20230722_SUBC_023	CS20230722_CLAS_01
371	396	0396 SUB-ProS Glut_3	98	SUB-ProS Glut_3	0098 SUB-ProS Glut_3	23	SUB-ProS Glut	023 SUB-ProS Glut	1	IT-ET Glut	01 IT-ET Glut	Pallium-Glut	NA		RHP:1	SUB:0.5,ProS:0.49	62	211	0	0.68	0.32		0.08	0.92	Glut	Slc17a7:8.82,Slc17a6:6.44	Glut	Cck:7.3,Grp:5.1,Nts:4.7,Adcyap1:3.7	Gm6260,Rab38,Dcn,Trpv6	Dcn,Nts,Adcyap1,Pde11a	Fezf2,Bcl6,Tshz2,Nr4a2,Nr2f2,Klf5	Gipc2,Gm30094	321	321_SUB-ProS_3	27	Fn1	32	SUB-ProS	6	DG_SUB_CA	199	CCN202307220	CS20230722_CLUS_0396	CS20230722_SUPT_0098	CS20230722_SUBC_023	CS20230722_CLAS_01
375	397	0397 SUB-ProS Glut_3	98	SUB-ProS Glut_3	0098 SUB-ProS Glut_3	23	SUB-ProS Glut	023 SUB-ProS Glut	1	IT-ET Glut	01 IT-ET Glut	Pallium-Glut	NA		RHP:1	SUB:0.57,ProS:0.43	33	124	0	0.64	0.36		0.06	0.94	Glut	Slc17a7:8.63,Slc17a6:6.47	Glut		9130008F23Rik,Llgl2,Gpr101	A830036E02Rik,Gpr101,Tgfbr2,Stac	Fezf2,Hey2,Id4,Bcl11b,Pou3f3,Lhx2	Tacstd2	322	322_SUB-ProS	27	Fn1	32	SUB-ProS	6	DG_SUB_CA	115	CCN202307220	CS20230722_CLUS_0397	CS20230722_SUPT_0098	CS20230722_SUBC_023	CS20230722_CLAS_01
326	398	0398 L5 PPP Glut_1	99	L5 PPP Glut_1	0099 L5 PPP Glut_1	24	L5 PPP Glut	024 L5 PPP Glut	1	IT-ET Glut	01 IT-ET Glut	Pallium-Glut	PPP		RHP:0.93	POST:0.54,PRE:0.21,SUB:0.12	215	1213	0	0.42	0.58		0.07	0.93	Glut	Slc17a7:8.44,Slc17a6:5.17	Glut	Cck:8.4,Nts:7.9,Adcyap1:5.4	Lipm,Npsr1,Thsd7b	Rxfp1,Npsr1,Nts,Slc30a3	Fezf2,L3mbtl4,Nr2f2,Satb2,Bcl6,Pou3f3	Lipm,Npsr1,Thsd7b	263	263_L5 PPP	50	Ptgfr	24	L5 PPP	5	PT	1149	CCN202307220	CS20230722_CLUS_0398	CS20230722_SUPT_0099	CS20230722_SUBC_024	CS20230722_CLAS_01
433	399	0399 CA2-FC-IG Glut_1	100	CA2-FC-IG Glut_1	0100 CA2-FC-IG Glut_1	25	CA2-FC-IG Glut	025 CA2-FC-IG Glut	1	IT-ET Glut	01 IT-ET Glut	Pallium-Glut	CA2		HIP:0.95	CA1so:0.39,CA1sp:0.18,CA3so:0.1,CA1sr:0.07,CA3sp:0.06,CA2sp:0.06	139	4	0	0.57	0.43		0.7	0.3	Glut	Slc17a7:10.38,Aldh1a1:3.36	Glut	Cck:10.2	Lefty1,Tmem215,Fgf16	Frzb,Vit,Nptx2,Igfbp4	Neurod6,Lhx9,Ovol2,Emx2,Lhx2,Fezf2	Slc9a4	360	360_CA2-IG-FC_2	66	Ntf3 Ramp3	35	IG-FC	6	DG_SUB_CA	4	CCN202307220	CS20230722_CLUS_0399	CS20230722_SUPT_0100	CS20230722_SUBC_025	CS20230722_CLAS_01
278	400	0400 CA2-FC-IG Glut_2	101	CA2-FC-IG Glut_2	0101 CA2-FC-IG Glut_2	25	CA2-FC-IG Glut	025 CA2-FC-IG Glut	1	IT-ET Glut	01 IT-ET Glut	Pallium-Glut	IG		HIP:0.71,Isocortex:0.2	IG:0.63,ACAv2/3:0.13,ACAv1:0.04	125	123	0	0.49	0.51		0.12	0.88	Glut	Slc17a7:9.53	Glut	Cck:8.3	Cd109,Ntf3,Zic1	Serpinb8,Zic1,Hgf,Htr7	Ovol2,Zic1,Glis3,Bcl11b	Ednra	359	359_CA2-IG-FC	66	Ntf3 Ramp3	35	IG-FC	6	DG_SUB_CA	121	CCN202307220	CS20230722_CLUS_0400	CS20230722_SUPT_0101	CS20230722_SUBC_025	CS20230722_CLAS_01
297	401	0401 CA2-FC-IG Glut_2	101	CA2-FC-IG Glut_2	0101 CA2-FC-IG Glut_2	25	CA2-FC-IG Glut	025 CA2-FC-IG Glut	1	IT-ET Glut	01 IT-ET Glut	Pallium-Glut	FC-IG		HIP:0.77,NA:0.15	FC:0.26,CA1so:0.22,IG:0.17,dhc:0.04,CA1sp:0.04,alv:0.03,RSPv1:0.03,ccb:0.03	60	189	0	0.48	0.52		0.19	0.81	Glut	Slc17a7:9.96	Glut	Cck:10.1,Tac1:3.6	Spaar,Ntf3	Scgn,Slc17a7,Elfn1	Neurod6,Lhx2,Zfp536,Fezf2,Onecut2,Bcl11b	Spaar	360	360_CA2-IG-FC_1	66	Ntf3 Ramp3	35	IG-FC	6	DG_SUB_CA	186	CCN202307220	CS20230722_CLUS_0401	CS20230722_SUPT_0101	CS20230722_SUBC_025	CS20230722_CLAS_01
298	402	0402 NLOT Rho Glut_1	102	NLOT Rho Glut_1	0102 NLOT Rho Glut_1	26	NLOT Rho Glut	026 NLOT Rho Glut	1	IT-ET Glut	01 IT-ET Glut	Pallium-Glut	NLOT		OLF:0.54,sAMY:0.38	AAA:0.35,NLOT2:0.33,NLOT3:0.1,COAa:0.09	316	1092	0	0.42	0.58		0.07	0.93	Glut	Slc17a7:9.32,Slc17a6:7.02	Glut	Cck:8.9,Adcyap1:6	Rgs13,Sim1	Cyp26b1,C1ql1,Lypd1	Sim1,Tbr1,Zfp536	Rgs13,Sim1										CCN202307220	CS20230722_CLUS_0402	CS20230722_SUPT_0102	CS20230722_SUBC_026	CS20230722_CLAS_01
18	403	0403 L6b EPd Glut_1	103	L6b EPd Glut_1	0103 L6b EPd Glut_1	27	L6b EPd Glut	027 L6b EPd Glut	2	NP-CT-L6b Glut	02 NP-CT-L6b Glut	Pallium-Glut	EPd an		OLF:0.59,CTXsp:0.3	AON:0.27,OLF:0.26,EPd:0.22,CLA:0.08	117	63	0	0.52	0.48		0.19	0.81	Glut	Slc17a7:10.52	Glut	Cck:9	Olfr111,Layn,Syndig1l	Lsp1,Htr1d,Ltbp1,Syndig1l,Ust	Satb2,Mafa,Pou6f2,Neurod1,Fezf2,Sall2	Olfr111,Syndig1l,Podn	310	310_L6b CTX_2	58	Cplx3	31	L6b CTX	7	NP_L6CT_L6b	4	CCN202307220	CS20230722_CLUS_0403	CS20230722_SUPT_0103	CS20230722_SUBC_027	CS20230722_CLAS_02
37	404	0404 L6b EPd Glut_1	103	L6b EPd Glut_1	0103 L6b EPd Glut_1	27	L6b EPd Glut	027 L6b EPd Glut	2	NP-CT-L6b Glut	02 NP-CT-L6b Glut	Pallium-Glut	EPd an		CTXsp:0.43,OLF:0.34,Isocortex:0.18	EPd:0.3,OLF:0.22,CLA:0.13,AON:0.09,AIp6a:0.02,AIv6a:0.02,aco:0.02	119	130	0	0.5	0.5		0.1	0.9	Glut	Slc17a7:9.86	Glut	Cck:5.2	Olfr111,Angpt1,Col6a1	Lsp1,Htr1d,Angpt1,Ltbp1,Slc17a7	Satb2,Mafa,Pou6f2,Bhlhe22,Fezf2,Meis2	Clic5	316	316_L6b CTX_4	59	Clic5	31	L6b CTX	7	NP_L6CT_L6b	29	CCN202307220	CS20230722_CLUS_0404	CS20230722_SUPT_0103	CS20230722_SUBC_027	CS20230722_CLAS_02
22	405	0405 L6b EPd Glut_2	104	L6b EPd Glut_2	0104 L6b EPd Glut_2	27	L6b EPd Glut	027 L6b EPd Glut	2	NP-CT-L6b Glut	02 NP-CT-L6b Glut	Pallium-Glut	EPd		CTXsp:0.56,Isocortex:0.27	EPd:0.45,VISC6b:0.11,ec:0.09,CLA:0.08,amc:0.07,AIp6a:0.05	353	411	0	0.49	0.51		0.09	0.91	Glut	Slc17a7:9.69	Glut	Cck:7.6,Calca:4.7	Ccn2,Calca,Oxtr,Cdh18	Sla,Col8a1,Ltbp1,Hs3st2,Oxtr,Kcng1	Satb2,Mafa,Foxo1,Fezf2	Npr3	303	303_L6b CTX_1	59	Clic5	31	L6b CTX	7	NP_L6CT_L6b	12	CCN202307220	CS20230722_CLUS_0405	CS20230722_SUPT_0104	CS20230722_SUBC_027	CS20230722_CLAS_02
21	406	0406 L6b EPd Glut_2	104	L6b EPd Glut_2	0104 L6b EPd Glut_2	27	L6b EPd Glut	027 L6b EPd Glut	2	NP-CT-L6b Glut	02 NP-CT-L6b Glut	Pallium-Glut	EPd		CTXsp:0.76,Isocortex:0.18	EPd:0.51,CLA:0.25,AIp6a:0.11	549	562	0	0.53	0.47		0.1	0.9	Glut	Slc17a7:9.66	Glut	Cck:6.3,Calca:3.6	Ccn2,Snai2,Grik3,Sostdc1	Sla,Col23a1,Htr1d,Htr2a,Oxtr,Ror1	Satb2,Mafa,Snai2,Fezf2,Sall2	Sostdc1,Fbxl7	316	316_L6b CTX_1	59	Clic5	31	L6b CTX	7	NP_L6CT_L6b	23	CCN202307220	CS20230722_CLUS_0406	CS20230722_SUPT_0104	CS20230722_SUBC_027	CS20230722_CLAS_02
23	407	0407 L6b EPd Glut_3	105	L6b EPd Glut_3	0105 L6b EPd Glut_3	27	L6b EPd Glut	027 L6b EPd Glut	2	NP-CT-L6b Glut	02 NP-CT-L6b Glut	Pallium-Glut	EPd		CTXsp:0.62,Isocortex:0.19	EPd:0.52,CLA:0.09,AIp6a:0.06,ec:0.06,OLF:0.05,AON:0.02	549	159	0	0.51	0.49		0.2	0.8	Glut	Slc17a7:10	Glut	Cck:8.2,Calca:4.1	Ccn2,Calca,Shisa6,Il17rd	Sla,Col8a1,Slc17a7,Fras1,Ccn4,Hs3st4,Arhgap25,Bmp3	Satb2,Foxp2,Nr2f2,Hes1,Meis2,Zfpm2	Stard13,Arhgap25	303	303_L6b CTX_2	59	Clic5	31	L6b CTX	7	NP_L6CT_L6b	25	CCN202307220	CS20230722_CLUS_0407	CS20230722_SUPT_0105	CS20230722_SUBC_027	CS20230722_CLAS_02
16	408	0408 L6b EPd Glut_3	105	L6b EPd Glut_3	0105 L6b EPd Glut_3	27	L6b EPd Glut	027 L6b EPd Glut	2	NP-CT-L6b Glut	02 NP-CT-L6b Glut	Pallium-Glut	EPd		CTXsp:0.86	EPd:0.72,CLA:0.12	399	288	0	0.5	0.5		0.12	0.88	Glut	Slc17a7:10.36	Glut	Cck:9.2	Ccn2,Fgf16,Meis2,Layn	Sla,Nr4a2,Lypd6,Fras1,Car4,Moxd1	Satb2,Foxp2,Nr2f2,Rarb,Meis2,Zfpm2	Chst15,Col23a1	302	302_L6b/CT ENT_1	58	Cplx3	30	L6b/CT ENT	7	NP_L6CT_L6b	22	CCN202307220	CS20230722_CLUS_0408	CS20230722_SUPT_0105	CS20230722_SUBC_027	CS20230722_CLAS_02
17	409	0409 L6b EPd Glut_3	105	L6b EPd Glut_3	0105 L6b EPd Glut_3	27	L6b EPd Glut	027 L6b EPd Glut	2	NP-CT-L6b Glut	02 NP-CT-L6b Glut	Pallium-Glut	EPd		CTXsp:0.82	EPd:0.62,CLA:0.16,AIp6a:0.03	258	103	0	0.49	0.51		0.16	0.84	Glut	Slc17a7:10.09	Glut	Cck:8.9	Ccn2,Fgf16,Reln,Ccn3	Moxd1,Ccn3,Igf1,Ror1,Hs3st4,Hcrtr2	Satb2,Fezf2,Pou6f2,Tox3,Bcl11b,Zfp467	Fgf16,Cidea	310	310_L6b CTX_1	58	Cplx3	31	L6b CTX	7	NP_L6CT_L6b	7	CCN202307220	CS20230722_CLUS_0409	CS20230722_SUPT_0105	CS20230722_SUBC_027	CS20230722_CLAS_02
19	410	0410 L6b/CT ENT Glut_1	106	L6b/CT ENT Glut_1	0106 L6b/CT ENT Glut_1	28	L6b/CT ENT Glut	028 L6b/CT ENT Glut	2	NP-CT-L6b Glut	02 NP-CT-L6b Glut	Pallium-Glut	ENTl		RHP:0.63,CTXsp:0.16,Isocortex:0.09	ENTl6a:0.47,ENTl5:0.15,EPd:0.13,ec:0.06	446	2009	0	0.51	0.49		0.08	0.92	Glut	Slc17a7:9.77	Glut	Cck:8.9	Lefty2,Il1rapl2,Myzap,Esr1	Sla,Rxfp1,Frzb,Onecut2,Nr4a2,G630016G05Rik,Dscaml1	Satb2,Foxp2,Nr2f2,Etv4,Esr1,Etv1	8030453O22Rik,Col23a1	300	300_L6b/CT ENT_1	58	Cplx3	30	L6b/CT ENT	7	NP_L6CT_L6b	1764	CCN202307220	CS20230722_CLUS_0410	CS20230722_SUPT_0106	CS20230722_SUBC_028	CS20230722_CLAS_02
20	411	0411 L6b/CT ENT Glut_1	106	L6b/CT ENT Glut_1	0106 L6b/CT ENT Glut_1	28	L6b/CT ENT Glut	028 L6b/CT ENT Glut	2	NP-CT-L6b Glut	02 NP-CT-L6b Glut	Pallium-Glut	ENTl		RHP:0.58,OLF:0.22	ENTl6a:0.32,TR:0.19,ENTm6:0.12,ENTl5:0.11,EPd:0.09	116	413	0	0.54	0.46		0.09	0.91	Glut	Slc17a7:9.86	Glut	Cck:9.1	Lefty2,Myzap,Sostdc1,4930555F03Rik	Rxfp1,Sla,Met,Cbln1,Cnih3,Cidea	Satb2,Esr1,Foxp2,Nr2f2,Smad3,Pou6f2	Col23a1,Lefty2,4930555F03Rik	301	301_L6b/CT ENT	58	Cplx3	30	L6b/CT ENT	7	NP_L6CT_L6b	352	CCN202307220	CS20230722_CLUS_0411	CS20230722_SUPT_0106	CS20230722_SUBC_028	CS20230722_CLAS_02
46	412	0412 L6b/CT ENT Glut_1	106	L6b/CT ENT Glut_1	0106 L6b/CT ENT Glut_1	28	L6b/CT ENT Glut	028 L6b/CT ENT Glut	2	NP-CT-L6b Glut	02 NP-CT-L6b Glut	Pallium-Glut	ENTl		RHP:0.92	ENTl6a:0.63,ENTm6:0.18	646	3138	0	0.48	0.52		0.06	0.94	Glut	Slc17a7:9.51	Glut	Cck:7.2	Lefty2,Il1rapl2,Dmrt2,Htr2a	Dmrt2,Nr4a2,Mdga1,Marcksl1,Sulf2,Rprm	Dmrt2,Nr4a2,Meis2,Ascl1,Pou6f2	Otx1,Rprm	300	300_L6b/CT ENT_3	58	Cplx3	30	L6b/CT ENT	7	NP_L6CT_L6b	3084	CCN202307220	CS20230722_CLUS_0412	CS20230722_SUPT_0106	CS20230722_SUBC_028	CS20230722_CLAS_02
49	413	0413 L6b/CT ENT Glut_1	106	L6b/CT ENT Glut_1	0106 L6b/CT ENT Glut_1	28	L6b/CT ENT Glut	028 L6b/CT ENT Glut	2	NP-CT-L6b Glut	02 NP-CT-L6b Glut	Pallium-Glut	ENTl		RHP:0.78,NA:0.11	ENTl6a:0.62,ENTm6:0.1,ec:0.07,SUB:0.05	419	896	0	0.42	0.58		0.12	0.88	Glut	Slc17a7:9.57	Glut	Cck:7.9	Cplx3,Lefty2,Alk,Ccn2	Sla,Rxfp1,Gpr88,Arhgap25,Lamp5,Crym,Pou6f2	Fezf2,Etv4,Nr4a2,Nr2f2,Foxp2,Meis2	Myzap,Gadd45a,Ccn2	300	300_L6b/CT ENT_4	58	Cplx3	30	L6b/CT ENT	7	NP_L6CT_L6b	863	CCN202307220	CS20230722_CLUS_0413	CS20230722_SUPT_0106	CS20230722_SUBC_028	CS20230722_CLAS_02
24	414	0414 L6b/CT ENT Glut_2	107	L6b/CT ENT Glut_2	0107 L6b/CT ENT Glut_2	28	L6b/CT ENT Glut	028 L6b/CT ENT Glut	2	NP-CT-L6b Glut	02 NP-CT-L6b Glut	Pallium-Glut	ENT-EPd		Isocortex:0.27,NA:0.26,RHP:0.26,CTXsp:0.11	EPd:0.09,SUB:0.09,ec:0.09,HPF:0.07,ENTl6a:0.06,OLF:0.05,POST:0.03,ENTm6:0.03,AON:0.03,TEa6b:0.03,ENTl5:0.02,dhc:0.02,ECT6b:0.02,AIp6a:0.02,VISp6a:0.02,scwm:0.02,alv:0.02,VISC6a:0.02,TEa6a:0.01,PIR:0.01,RSPagl6a:0.01,VISpor6b:0.01,fp:0.01,CLA:0.01	69	605	0	0.5	0.5		0.04	0.96	Glut	Slc17a7:9.94	Glut	Cck:5.3	Tmem40,Fgf16,Mafa,Tent5a	Lsp1,Moxd1,Tent5a,Lypd6,Kcnip1	Mafa,Satb2,Bhlhe22,Pou6f2,Fezf2,Tox3	Itga9	310	310_L6b CTX_3	58	Cplx3	31	L6b CTX	7	NP_L6CT_L6b	441	CCN202307220	CS20230722_CLUS_0414	CS20230722_SUPT_0107	CS20230722_SUBC_028	CS20230722_CLAS_02
43	415	0415 L6b/CT ENT Glut_2	107	L6b/CT ENT Glut_2	0107 L6b/CT ENT Glut_2	28	L6b/CT ENT Glut	028 L6b/CT ENT Glut	2	NP-CT-L6b Glut	02 NP-CT-L6b Glut	Pallium-Glut	ENTl		RHP:0.63,NA:0.23	ENTl6a:0.24,SUB:0.23,ec:0.13,ProS:0.07,TR:0.07,alv:0.05,ENTm6:0.05	165	883	0	0.5	0.5		0.05	0.95	Glut	Slc17a7:9.52	Glut	Cck:7.4	Ccn2,Pappa2,Megf6,Lsp1	Lsp1,Moxd1,Htr1b,Cidea	Satb2,Fezf2,Nr2f2,Pou6f2,Bhlhe22,Zfpm2	Sntg2	310	310_L6b CTX_4	58	Cplx3	31	L6b CTX	7	NP_L6CT_L6b	807	CCN202307220	CS20230722_CLUS_0415	CS20230722_SUPT_0107	CS20230722_SUBC_028	CS20230722_CLAS_02
50	416	0416 L6b/CT ENT Glut_2	107	L6b/CT ENT Glut_2	0107 L6b/CT ENT Glut_2	28	L6b/CT ENT Glut	028 L6b/CT ENT Glut	2	NP-CT-L6b Glut	02 NP-CT-L6b Glut	Pallium-Glut	ENTm ve PA		CTXsp:0.38,OLF:0.34,HIP:0.13	PA:0.37,COApm:0.18,CA1so:0.12,COApl:0.08,TR:0.08	37	82	0	0.68	0.32		0.18	0.82	Glut	Slc17a7:8.95	Glut	Cck:6.1	Slc9a4,Pth2r,Dsc3,Prokr2	Sla,Pth2r,Kctd8,Kcng1,Met	Fezf2,Esr1,Foxp2,Nr2f2,Etv1,Satb2	Prokr2,Dsc3	302	302_L6b/CT ENT_2	58	Cplx3	30	L6b/CT ENT	7	NP_L6CT_L6b	61	CCN202307220	CS20230722_CLUS_0416	CS20230722_SUPT_0107	CS20230722_SUBC_028	CS20230722_CLAS_02
51	417	0417 L6b/CT ENT Glut_2	107	L6b/CT ENT Glut_2	0107 L6b/CT ENT Glut_2	28	L6b/CT ENT Glut	028 L6b/CT ENT Glut	2	NP-CT-L6b Glut	02 NP-CT-L6b Glut	Pallium-Glut	ENTm ve		OLF:0.66,RHP:0.16	TR:0.54,PA:0.12,ProS:0.07,COApm:0.06,COApl:0.06	47	359	0	0.71	0.29		0.06	0.94	Glut	Slc17a7:8.8	Glut	Cck:6.9	Ccn2,B230110G15Rik,Nxph4	Sla,Moxd1,Trhr,Otof,Nxph4	Satb2,Esr1,Fezf2,Ascl1,Nr2f2,Zfp57	B230110G15Rik,Nxph4	310	310_L6b CTX_5	58	Cplx3	31	L6b CTX	7	NP_L6CT_L6b	221	CCN202307220	CS20230722_CLUS_0417	CS20230722_SUPT_0107	CS20230722_SUBC_028	CS20230722_CLAS_02
25	418	0418 L6b/CT ENT Glut_3	108	L6b/CT ENT Glut_3	0108 L6b/CT ENT Glut_3	28	L6b/CT ENT Glut	028 L6b/CT ENT Glut	2	NP-CT-L6b Glut	02 NP-CT-L6b Glut	Pallium-Glut	POST-SUB		RHP:0.56,Isocortex:0.24	SUB:0.21,POST:0.17,ENTm6:0.1,HPF:0.09,RSPv6a:0.05,RSPd6a:0.04,PRE:0.04,VISp6a:0.04,ENTl6a:0.02,ACAv6a:0.02,dhc:0.02	80	265	0	0.5	0.5		0.08	0.92	Glut	Slc17a7:9.89	Glut		9430014N10Rik,Chrnb3,Moxd1	Chrnb3,Arhgap25,Moxd1	Satb2,Foxp2,Zfp618,Foxo6,Tshz2,Zfpm2	Chrnb3,Tmem40	304	304_L6b CTX_2	59	Clic5	31	L6b CTX	7	NP_L6CT_L6b	259	CCN202307220	CS20230722_CLUS_0418	CS20230722_SUPT_0108	CS20230722_SUBC_028	CS20230722_CLAS_02
26	419	0419 L6b/CT ENT Glut_3	108	L6b/CT ENT Glut_3	0108 L6b/CT ENT Glut_3	28	L6b/CT ENT Glut	028 L6b/CT ENT Glut	2	NP-CT-L6b Glut	02 NP-CT-L6b Glut	Pallium-Glut	POST-SUB		RHP:0.45,Isocortex:0.38	SUB:0.22,ENTm6:0.07,VISp6a:0.07,HPF:0.07,POST:0.06,ENTl6a:0.06,VISpor6a:0.05,ECT6a:0.04,ec:0.03,PERI6a:0.03,RSPd6a:0.02,TEa6a:0.02,PRE:0.02,VISpl6a:0.02,ACAv6a:0.02,RSPv6a:0.02	90	453	0	0.54	0.46		0.06	0.94	Glut	Slc17a7:9.8	Glut	Cck:5	9430014N10Rik,Ccdc60,Chrnb3,Ankrd33b	Arhgap25,Chrnb3,Rxfp1,Fbln2	Fezf2,Foxp2,Rxrg,Tshz2,Satb2,Zfpm2	Chrnb3,Ankrd33b	304	304_L6b CTX_3	59	Clic5	31	L6b CTX	7	NP_L6CT_L6b	437	CCN202307220	CS20230722_CLUS_0419	CS20230722_SUPT_0108	CS20230722_SUBC_028	CS20230722_CLAS_02
52	420	0420 L6b/CT ENT Glut_3	108	L6b/CT ENT Glut_3	0108 L6b/CT ENT Glut_3	28	L6b/CT ENT Glut	028 L6b/CT ENT Glut	2	NP-CT-L6b Glut	02 NP-CT-L6b Glut	Pallium-Glut	ENTm ve SUB		RHP:0.65,NA:0.12,OLF:0.11	SUB:0.36,ProS:0.14,ENTl6a:0.09,ec:0.07,PA:0.07,TR:0.07	127	274	0	0.52	0.48		0.08	0.92	Glut	Slc17a7:9.58	Glut	Cck:5.5	Ccn2,Sla,Kctd8,Nmbr	Sla,Pth2r,Kctd8,Syndig1l,Htr1b	Fezf2,Foxp2,Nr2f2,Esr1,Satb2,Zfpm2	Kctd8,Arhgap25,D430036J16Rik	302	302_L6b/CT ENT_3	58	Cplx3	30	L6b/CT ENT	7	NP_L6CT_L6b	259	CCN202307220	CS20230722_CLUS_0420	CS20230722_SUPT_0108	CS20230722_SUBC_028	CS20230722_CLAS_02
44	421	0421 L6b/CT ENT Glut_4	109	L6b/CT ENT Glut_4	0109 L6b/CT ENT Glut_4	28	L6b/CT ENT Glut	028 L6b/CT ENT Glut	2	NP-CT-L6b Glut	02 NP-CT-L6b Glut	Pallium-Glut	ENTm		RHP:0.92	ENTm6:0.38,ENTm5:0.22,ENTl6a:0.13,SUB:0.07	3109	10664	0	0.52	0.48		0.08	0.92	Glut	Slc17a7:9.21	Glut	Cck:7.1	Lefty2,Rxfp1,Ighm,Dkk2	Col5a1,Rxfp1,Lpar1,Ccbe1,Tshz2,Marcksl1	Fezf2,Foxp2,Nr2f2,Meis2,Tshz2,Runx2	Ddit4l,Tshz2	298	298_L6b/CT ENT_1	57	Col5a1	30	L6b/CT ENT	7	NP_L6CT_L6b	10528	CCN202307220	CS20230722_CLUS_0421	CS20230722_SUPT_0109	CS20230722_SUBC_028	CS20230722_CLAS_02
45	422	0422 L6b/CT ENT Glut_4	109	L6b/CT ENT Glut_4	0109 L6b/CT ENT Glut_4	28	L6b/CT ENT Glut	028 L6b/CT ENT Glut	2	NP-CT-L6b Glut	02 NP-CT-L6b Glut	Pallium-Glut	ENTm		RHP:0.89	ENTm6:0.36,SUB:0.25,ENTl6a:0.22	215	805	0	0.59	0.41		0.07	0.93	Glut	Slc17a7:9.54	Glut	Cck:6.5	Lefty2,Arhgap25,Meis2,Nptx2	Col5a1,Rxfp1,Wnt7b,Gpr88,Fbln2,Sla	Fezf2,Foxp2,Nr2f2,Meis2,Tshz2,Etv4	Col5a1,Sla,Fbln2,Nrn1	300	300_L6b/CT ENT_2	58	Cplx3	30	L6b/CT ENT	7	NP_L6CT_L6b	765	CCN202307220	CS20230722_CLUS_0422	CS20230722_SUPT_0109	CS20230722_SUBC_028	CS20230722_CLAS_02
47	423	0423 L6b/CT ENT Glut_4	109	L6b/CT ENT Glut_4	0109 L6b/CT ENT Glut_4	28	L6b/CT ENT Glut	028 L6b/CT ENT Glut	2	NP-CT-L6b Glut	02 NP-CT-L6b Glut	Pallium-Glut	ENTm	??	RHP:0.91	ENTm5:0.3,ENTm6:0.18,ENTm3:0.11,POST:0.09,SUB:0.06,PAR:0.05,VISpl5:0.04	79	297	0	0.53	0.47		0.07	0.93	Glut	Slc17a7:9.45	Glut	Cck:7.2,Adcyap1:3.1	A630023P12Rik,Mme,Rasgrp3	Arhgap25,Col5a1,Adcyap1,Shisa6	Fezf2,Foxp2,Twist2,Pou3f3,Nr2f2,Zfpm2	Ptgs2os,Cplx3	298	298_L6b/CT ENT_2	57	Col5a1	30	L6b/CT ENT	7	NP_L6CT_L6b	279	CCN202307220	CS20230722_CLUS_0423	CS20230722_SUPT_0109	CS20230722_SUBC_028	CS20230722_CLAS_02
14	424	0424 L6b CTX Glut_1	110	L6b CTX Glut_1	0110 L6b CTX Glut_1	29	L6b CTX Glut	029 L6b CTX Glut	2	NP-CT-L6b Glut	02 NP-CT-L6b Glut	Pallium-Glut	PL-ILA-DP-ACAv		OLF:0.49,Isocortex:0.42	DP:0.19,TTd:0.15,ACAv6a:0.14,OLF:0.1,ACAv5:0.05,AON:0.04,PL6a:0.04,fa:0.04,ILA6a:0.03,CLA:0.03	152	1028	0	0.31	0.69		0.05	0.95	Glut	Slc17a7:9.95	Glut		Ccn2,Pth2r,Amigo2,Lancl3	Clic5,Arhgap25,Angpt1,Hcrtr2,Lancl3	Fezf2,Foxp2,Pou6f2,Tox2,Zfpm2,Bcl11b	Slc17a6,Foxp2	304	304_L6b CTX_1	59	Clic5	31	L6b CTX	7	NP_L6CT_L6b	749	CCN202307220	CS20230722_CLUS_0424	CS20230722_SUPT_0110	CS20230722_SUBC_029	CS20230722_CLAS_02
31	425	0425 L6b CTX Glut_1	110	L6b CTX Glut_1	0110 L6b CTX Glut_1	29	L6b CTX Glut	029 L6b CTX Glut	2	NP-CT-L6b Glut	02 NP-CT-L6b Glut	Pallium-Glut	NA	close to L6 CT	Isocortex:0.92	MOs6a:0.11,MOp6a:0.09,SSs6a:0.08,ACAd6a:0.07,ACAv6a:0.05,SSp-m6a:0.04,scwm:0.04,VISp6a:0.03,SSs6b:0.03,PL6a:0.02,SSp-bfd6b:0.02,SSp-ul6a:0.02,SSp-bfd6a:0.02,SSp-ll6a:0.02,TEa6a:0.02,RSPagl6a:0.02,GU6a:0.02,VISC6a:0.02,AUDv6a:0.02,SSp-n6a:0.01,AUDp6b:0.01,SSp-un6a:0.01,VISl6a:0.01,RSPd6a:0.01	466	6580	0	0.33	0.67		0.01	0.99	Glut	Slc17a7:10.03	Glut	Cck:4.1	Krt80,Hs3st4,Cplx3,Ighm	Arhgap25,Clic5,Bmpr1b,Ighm,Col5a1,Rspo2	Satb2,Foxp2,Pou6f2,Foxo6,Zfpm2,Zfhx3	Col5a1	290	290_L6 CT CTX_1	55	Syt6	28	L6 CT CTX	7	NP_L6CT_L6b	6159	CCN202307220	CS20230722_CLUS_0425	CS20230722_SUPT_0110	CS20230722_SUBC_029	CS20230722_CLAS_02
32	426	0426 L6b CTX Glut_1	110	L6b CTX Glut_1	0110 L6b CTX Glut_1	29	L6b CTX Glut	029 L6b CTX Glut	2	NP-CT-L6b Glut	02 NP-CT-L6b Glut	Pallium-Glut	NA		Isocortex:0.85	MOp6a:0.18,MOs6a:0.1,SSp-m6a:0.08,scwm:0.07,SSs6a:0.07,ACAd6a:0.04,SSs6b:0.04,SSp-bfd6b:0.03,SSp-ul6a:0.03,VISp6a:0.02,AON:0.02,OLF:0.02,SSp-bfd6a:0.02,SSp-ll6a:0.02,ACAv6a:0.02,SSp-n6a:0.02,SSp-m6b:0.01,PL6a:0.01,RSPagl6a:0.01,GU6a:0.01	334	1704	0	0.32	0.68		0.03	0.97	Glut	Slc17a7:10.31	Glut	Cck:6	Ccn2,Psd4,Hs3st4,Trbc2	Clic5,Arhgap25,Trhde,Chn2,Igfbp4,Sv2c	Satb2,Foxp2,Pou6f2,Nr4a2,Zfpm2,Bach1	Psd4,Trbc2	304	304_L6b CTX_4	59	Clic5	31	L6b CTX	7	NP_L6CT_L6b	1514	CCN202307220	CS20230722_CLUS_0426	CS20230722_SUPT_0110	CS20230722_SUBC_029	CS20230722_CLAS_02
28	427	0427 L6b CTX Glut_2	111	L6b CTX Glut_2	0111 L6b CTX Glut_2	29	L6b CTX Glut	029 L6b CTX Glut	2	NP-CT-L6b Glut	02 NP-CT-L6b Glut	Pallium-Glut	NA		Isocortex:0.73,NA:0.14	VISp6a:0.18,ENTm6:0.07,HPF:0.06,RSPd6a:0.05,RSPagl6a:0.05,scwm:0.05,VISpor6a:0.04,VISl6a:0.04,MOs6a:0.04,MOp6a:0.03,POST:0.03,RSPv6a:0.03,ACAd6a:0.02,SUB:0.02,VISpl6a:0.02,VISpm6a:0.02,AUDp6b:0.02,SSp-bfd6b:0.01,SSs6b:0.01,ec:0.01,VISam6a:0.01,SSs6a:0.01	49	472	0	0.27	0.73		0.02	0.98	Glut	Slc17a7:9.94	Glut	Cck:7.1	9430014N10Rik,Ngf,B430212C06Rik,Prph	Clic5,Moxd1,Igfbp4,Hcrtr2,Shisa6	E2f7,Tbr1,Bhlhe22,Satb2,Nfe2l3	Prph,B430212C06Rik	306	306_L6b CTX_1	59	Clic5	31	L6b CTX	7	NP_L6CT_L6b	416	CCN202307220	CS20230722_CLUS_0427	CS20230722_SUPT_0111	CS20230722_SUBC_029	CS20230722_CLAS_02
29	428	0428 L6b CTX Glut_2	111	L6b CTX Glut_2	0111 L6b CTX Glut_2	29	L6b CTX Glut	029 L6b CTX Glut	2	NP-CT-L6b Glut	02 NP-CT-L6b Glut	Pallium-Glut	NA		Isocortex:0.86	VISp6a:0.39,scwm:0.1,VISl6a:0.08,SSp-bfd6b:0.06,VISa6a:0.03,SSs6b:0.02,VISli6a:0.02,AUDp6b:0.02,POST:0.02,SSp-bfd6a:0.02,SSp-ul6a:0.01,VISam6a:0.01,VISpor6a:0.01,VISrl6b:0.01	20	440	0	0.26	0.74		0.01	0.99	Glut	Slc17a7:9.79	Glut	Cck:7.6,Crh:4.5	Gm12295,Crh,Cplx3	Clic5,Crh,Syt10	Irf8,Tbr1,Id4,Bhlhe22	A530058N18Rik	312	312_L6b CTX	59	Clic5	31	L6b CTX	7	NP_L6CT_L6b	401	CCN202307220	CS20230722_CLUS_0428	CS20230722_SUPT_0111	CS20230722_SUBC_029	CS20230722_CLAS_02
30	429	0429 L6b CTX Glut_2	111	L6b CTX Glut_2	0111 L6b CTX Glut_2	29	L6b CTX Glut	029 L6b CTX Glut	2	NP-CT-L6b Glut	02 NP-CT-L6b Glut	Pallium-Glut	NA		Isocortex:0.87	MOp6a:0.12,SSp-m6a:0.11,scwm:0.11,SSp-ul6a:0.07,SSs6a:0.06,SSp-bfd6b:0.06,VISp6a:0.04,SSp-ll6a:0.04,SSs6b:0.04,SSp-n6a:0.03,SSp-bfd6a:0.03,SSp-un6a:0.03,MOs6a:0.02,SSp-n6b:0.02,SSp-ul6b:0.02,SSp-m6b:0.02	421	2542	0	0.33	0.67		0.03	0.97	Glut	Slc17a7:9.94	Glut	Cck:8.8	Ccn2,9430014N10Rik,Inhbb,Cdh18	Clic5,Moxd1,Sema3e,Fras1,Ighm	Satb2,Etv4,Id4,Foxp2,Nr4a2,Pou6f2	Inhbb,Ighm	306	306_L6b CTX_2	59	Clic5	31	L6b CTX	7	NP_L6CT_L6b	2293	CCN202307220	CS20230722_CLUS_0429	CS20230722_SUPT_0111	CS20230722_SUBC_029	CS20230722_CLAS_02
27	430	0430 L6b CTX Glut_2	111	L6b CTX Glut_2	0111 L6b CTX Glut_2	29	L6b CTX Glut	029 L6b CTX Glut	2	NP-CT-L6b Glut	02 NP-CT-L6b Glut	Pallium-Glut	AIp-VISC-TPE-ENTl		Isocortex:0.74,NA:0.17	SSs6a:0.15,VISC6a:0.12,scwm:0.08,TEa6a:0.06,ECT6a:0.06,ec:0.05,AIp6a:0.04,SSs6b:0.04,TEa6b:0.04,AUDv6b:0.03,ENTl6a:0.03,EPd:0.03,AUDp6b:0.02,AUDv6a:0.02,ECT6b:0.02,GU6a:0.02	312	1243	0	0.34	0.66		0.09	0.91	Glut	Slc17a7:10.01	Glut	Cck:8.2	Ccn2,Podn,Hpgd,Cdh18	Sla,Rxfp1,Hpgd,Moxd1,Arhgap25	Satb2,Etv4,Foxp2,Pou6f2,Cbfb,Meis2	Tnfaip8l3	303	303_L6b CTX_3	59	Clic5	31	L6b CTX	7	NP_L6CT_L6b	1051	CCN202307220	CS20230722_CLUS_0430	CS20230722_SUPT_0111	CS20230722_SUBC_029	CS20230722_CLAS_02
33	431	0431 L6b CTX Glut_3	112	L6b CTX Glut_3	0112 L6b CTX Glut_3	29	L6b CTX Glut	029 L6b CTX Glut	2	NP-CT-L6b Glut	02 NP-CT-L6b Glut	Pallium-Glut	NA		Isocortex:0.73,OLF:0.1	MOp6a:0.1,SSp-m6a:0.06,AON:0.05,MOs6a:0.05,SSs6a:0.04,scwm:0.04,RSPv6a:0.03,POST:0.03,VISp6a:0.03,OLF:0.02,SSp-bfd6a:0.02,SSp-ul6a:0.02,PL6a:0.02,SSp-bfd6b:0.02,SSp-n6a:0.02,AId6a:0.02,ACAd6a:0.02,SUB:0.02,ACAv6a:0.02,RSPd6a:0.01,SSs6b:0.01,VISC6a:0.01,SSp-ll6a:0.01,fp:0.01,EPd:0.01,PIR:0.01,SSp-m6b:0.01,DP:0.01,VISam6a:0.01,CLA:0.01,GU6a:0.01,SSp-n6b:0.01,SSp-un6a:0.01,ccb:0.01,ORBm6a:0.01,RSPag…	150	580	0	0.37	0.63		0.05	0.95	Glut	Slc17a7:10.36	Glut	Cck:3.1	Olfr111,Tnmd,Gm40518	Clic5,Serpinb8,Kcnip1,Hcrtr2,Chrm3	Satb2,Fezf2,Pou6f2,Tox2,Bhlhe22,Zfpm2	Rxfp2,Tnmd	313	313_L6b CTX	59	Clic5	31	L6b CTX	7	NP_L6CT_L6b	486	CCN202307220	CS20230722_CLUS_0431	CS20230722_SUPT_0112	CS20230722_SUBC_029	CS20230722_CLAS_02
34	432	0432 L6b CTX Glut_3	112	L6b CTX Glut_3	0112 L6b CTX Glut_3	29	L6b CTX Glut	029 L6b CTX Glut	2	NP-CT-L6b Glut	02 NP-CT-L6b Glut	Pallium-Glut	NA		Isocortex:0.85	MOp6a:0.16,MOs6a:0.12,scwm:0.09,SSp-m6a:0.04,SSp-ul6a:0.04,VISp6a:0.04,SSp-bfd6b:0.03,RSPd6a:0.03,SSs6b:0.03,SSs6a:0.02,PL6a:0.02,RSPagl6a:0.02,ACAd6a:0.02,SSp-ll6a:0.02,SSp-m6b:0.02,SSp-n6b:0.01,SSp-ul6b:0.01,RSPv6a:0.01,SSp-bfd6a:0.01,SSp-n6a:0.01,OLF:0.01,SSp-un6b:0.01,VISam6a:0.01,VISa6b:0.01,MOs6b:0.01	159	948	0	0.32	0.68		0.01	0.99	Glut	Slc17a7:9.85	Glut	Cck:3.8	Olfr111,Epas1,Serpine2,Tent5a	Clic5,Moxd1,Serpine2,Nxph1,Tent5a,Wls	Satb2,Fezf2,Pou6f2,Tshz2,Bcl11b,Bhlhe22	Nxph1,Itga9,Tent5a	315	315_L6b CTX	59	Clic5	31	L6b CTX	7	NP_L6CT_L6b	860	CCN202307220	CS20230722_CLUS_0432	CS20230722_SUPT_0112	CS20230722_SUBC_029	CS20230722_CLAS_02
35	433	0433 L6b CTX Glut_3	112	L6b CTX Glut_3	0112 L6b CTX Glut_3	29	L6b CTX Glut	029 L6b CTX Glut	2	NP-CT-L6b Glut	02 NP-CT-L6b Glut	Pallium-Glut	NA		Isocortex:0.9	MOs6a:0.24,MOp6a:0.18,ACAd6a:0.08,PL6a:0.07,AId6a:0.04,ACAv6a:0.04,GU6a:0.03,ILA6a:0.03,RSPd6a:0.02,RSPagl6a:0.02,SSs6a:0.02,AON:0.01,OLF:0.01,scwm:0.01,DP:0.01	216	1020	0	0.25	0.75		0.03	0.97	Glut	Slc17a7:9.99	Glut	Cck:4.8	Olfr111,Adgrg6,Rgs16,Moxd1	Clic5,Moxd1,Htr1d,Hs3st4,Epha4,Arhgap25,Ror1,Serpine2	Satb2,Fezf2,Pou6f2,Bhlhe22,Bcl11b,Zfpm2	F2r,Ly6g6e,Pth2r	316	316_L6b CTX_2	59	Clic5	31	L6b CTX	7	NP_L6CT_L6b	961	CCN202307220	CS20230722_CLUS_0433	CS20230722_SUPT_0112	CS20230722_SUBC_029	CS20230722_CLAS_02
36	434	0434 L6b CTX Glut_3	112	L6b CTX Glut_3	0112 L6b CTX Glut_3	29	L6b CTX Glut	029 L6b CTX Glut	2	NP-CT-L6b Glut	02 NP-CT-L6b Glut	Pallium-Glut	NA		Isocortex:0.92	MOp6a:0.24,SSp-m6a:0.08,MOs6a:0.08,scwm:0.07,SSp-ul6a:0.06,SSp-bfd6b:0.06,SSp-ll6a:0.04,RSPagl6a:0.03,SSp-ul6b:0.03,SSs6b:0.03,SSp-bfd6a:0.02,SSp-n6a:0.02,SSp-n6b:0.02,SSp-ll6b:0.02	88	476	0	0.26	0.74		0.02	0.98	Glut	Slc17a7:10.06	Glut	Cck:9.1	Ccn2,Kynu,Plekhd1,Nptx2	Clic5,Moxd1,Mctp2,Ighm,Nptx2	Satb2,Pou6f2,Bhlhe22,Bcl11b,Zfpm2,Tox	Plekhd1	316	316_L6b CTX_3	59	Clic5	31	L6b CTX	7	NP_L6CT_L6b	445	CCN202307220	CS20230722_CLUS_0434	CS20230722_SUPT_0112	CS20230722_SUBC_029	CS20230722_CLAS_02
38	435	0435 L6b CTX Glut_4	113	L6b CTX Glut_4	0113 L6b CTX Glut_4	29	L6b CTX Glut	029 L6b CTX Glut	2	NP-CT-L6b Glut	02 NP-CT-L6b Glut	Pallium-Glut	NA		Isocortex:0.91	MOp6a:0.1,SSp-m6a:0.07,SSs6a:0.06,MOs6a:0.05,SSs5:0.04,RSPv6a:0.03,SSp-bfd6a:0.02,VISp6a:0.02,AIp2/3:0.02,POST:0.02,SSp-n6a:0.02,ILA6a:0.02,SUB:0.02,VISC5:0.02,ACAd6a:0.01,AUDv6a:0.01,MOp5:0.01,ORBl6a:0.01,SSp-m5:0.01,VISp5:0.01,AId5:0.01,AIv5:0.01,AUDp6a:0.01,ECT5:0.01,GU5:0.01,ORBm5:0.01,PL6a:0.01,RSPagl6a:0.01,RSPv5:0.01,SSp-bfd6b:0.01,SSp-ul6a:0.01,TEa5:0.01,VISam6a:0.01,ACAv6a:0.01,AId6a:0.0…	66	632	0	0.36	0.64		0.04	0.96	Glut	Slc17a7:10.41,Slc17a8:5.03	Glut		Krt80,Rxfp2,Slc17a8	Clic5,Creb3l1,Slc17a8,Bmpr1b	Creb3l1,Satb2,Fezf2,Pou6f2,Hes6,Tox	Slc17a8	317	317_L6b CTX	60	Clic5, Creb3l1, Rgs5	31	L6b CTX	7	NP_L6CT_L6b	546	CCN202307220	CS20230722_CLUS_0435	CS20230722_SUPT_0113	CS20230722_SUBC_029	CS20230722_CLAS_02
64	436	0436 L6 CT CTX Glut_1	114	L6 CT CTX Glut_1	0114 L6 CT CTX Glut_1	30	L6 CT CTX Glut	030 L6 CT CTX Glut	2	NP-CT-L6b Glut	02 NP-CT-L6b Glut	Pallium-Glut	ORB-ACA-AI-VIS-TPE		Isocortex:0.99	SSs6a:0.08,ORBm6a:0.06,ORBl6a:0.05,AId6a:0.05,TEa6a:0.05,MOs6a:0.04,ORBvl6a:0.04,ACAd6a:0.04,AUDv6a:0.04,PL6a:0.03,MOs5:0.03,MOp6a:0.03,VISpor6a:0.02,SSp-bfd6a:0.02,ACAv6a:0.02,AUDp6a:0.02,SSp-m6a:0.02,AId5:0.02,MOp5:0.01,PL5:0.01,VISl6a:0.01,VISp6a:0.01,TEa5:0.01,AIv5:0.01,SSs5:0.01,SSp-ul6a:0.01,GU6a:0.01,ORBm5:0.01,VISC6a:0.01,AUDpo6a:0.01,FRP6a:0.01,ORBl5:0.01	6289	24090	0	0.39	0.61		0.07	0.93	Glut	Slc17a7:9.62	Glut		Trabd2b,Trbc2,Cyp26b1,Rxfp1	Arhgap25,Syt6,Cyp26b1,Rxfp1,Chn2,Hs3st4	Fezf2,Foxp2,Etv4,Mkx,Myt1l,Pou6f2	Cyp26b1,Rxfp1,Chn2	288	288_L6 CT CTX_1	55	Syt6	28	L6 CT CTX	7	NP_L6CT_L6b	22882	CCN202307220	CS20230722_CLUS_0436	CS20230722_SUPT_0114	CS20230722_SUBC_030	CS20230722_CLAS_02
66	437	0437 L6 CT CTX Glut_1	114	L6 CT CTX Glut_1	0114 L6 CT CTX Glut_1	30	L6 CT CTX Glut	030 L6 CT CTX Glut	2	NP-CT-L6b Glut	02 NP-CT-L6b Glut	Pallium-Glut	L6 de		Isocortex:0.95	VISp6a:0.23,RSPagl6a:0.08,RSPd6a:0.06,VISam6a:0.06,VISl6a:0.04,VISpm6a:0.04,VISa6a:0.04,SSp-bfd6a:0.04,SSs6a:0.03,RSPv6a:0.03,VISpor6a:0.02,TEa6a:0.02,VISrl6a:0.02,POST:0.01,ACAd6a:0.01,ACAv6a:0.01,SSp-bfd6b:0.01,SSp-tr6a:0.01,AUDv6a:0.01,VISli6a:0.01,AUDp6a:0.01	670	8163	0	0.22	0.78		0.02	0.98	Glut	Slc17a7:9.75	Glut	Cck:4.1	Arhgap25,Col5a1,Tgfbr2,Hs3st4	Arhgap25,Col5a1,Tgfbr2,Hs3st4,Serpinb8,Rab3b	Fezf2,Foxp2,Sox8,Zfhx3,Nr4a2,Zfpm2	Htr4,Gfra1,Trbc2	288	288_L6 CT CTX_2	55	Syt6	28	L6 CT CTX	7	NP_L6CT_L6b	7838	CCN202307220	CS20230722_CLUS_0437	CS20230722_SUPT_0114	CS20230722_SUBC_030	CS20230722_CLAS_02
68	438	0438 L6 CT CTX Glut_1	114	L6 CT CTX Glut_1	0114 L6 CT CTX Glut_1	30	L6 CT CTX Glut	030 L6 CT CTX Glut	2	NP-CT-L6b Glut	02 NP-CT-L6b Glut	Pallium-Glut	NA		Isocortex:1	SSp-m6a:0.2,MOp6a:0.14,SSs6a:0.11,MOs6a:0.07,MOp5:0.07,SSp-n6a:0.06,SSp-m5:0.05,SSp-ul6a:0.05,MOs5:0.04,SSp-bfd6a:0.03,SSp-ll6a:0.03	368	1595	0	0.34	0.66		0.01	0.99	Glut	Slc17a7:9.91	Glut	Cck:7	Krt80,Cyp26b1,Brinp3,Rgs5	Serpinb8,Cyp26b1,Syt6,Ntn1	Satb2,Foxp2,Rorb,Pou6f2,Elk3,Meis2	Ntn1	287	287_L6 CT CTX_1	55	Syt6	28	L6 CT CTX	7	NP_L6CT_L6b	1467	CCN202307220	CS20230722_CLUS_0438	CS20230722_SUPT_0114	CS20230722_SUBC_030	CS20230722_CLAS_02
72	439	0439 L6 CT CTX Glut_1	114	L6 CT CTX Glut_1	0114 L6 CT CTX Glut_1	30	L6 CT CTX Glut	030 L6 CT CTX Glut	2	NP-CT-L6b Glut	02 NP-CT-L6b Glut	Pallium-Glut	NA		Isocortex:0.99	VISp6a:0.18,SSp-bfd6a:0.12,VISp5:0.1,SSs6a:0.06,SSp-n6a:0.04,SSp-bfd5:0.04,AUDp6a:0.03,SSp-m6a:0.03,SSp-ul6a:0.02,VISl6a:0.02,AUDd6a:0.02,SSp-ll6a:0.02,VISrl6a:0.02,RSPagl6a:0.01,SSs5:0.01,VISa6a:0.01,SSp-ul5:0.01,RSPd6a:0.01,VISl5:0.01,SSp-un6a:0.01,ORBl6a:0.01,AUDv6a:0.01	5290	26482	0	0.32	0.68		0.05	0.95	Glut	Slc17a7:9.45	Glut	Cck:3.1	Arhgap25,Trbc2,Mgp,Arhgap31	Arhgap25,Syt6,Ctxn3,Hs3st4	Fezf2,Foxp2,Zbtb7c,Etv4,Myt1l,Ovol2	Ctxn3	287	287_L6 CT CTX_2	55	Syt6	28	L6 CT CTX	7	NP_L6CT_L6b	25313	CCN202307220	CS20230722_CLUS_0439	CS20230722_SUPT_0114	CS20230722_SUBC_030	CS20230722_CLAS_02
58	440	0440 L6 CT CTX Glut_1	114	L6 CT CTX Glut_1	0114 L6 CT CTX Glut_1	30	L6 CT CTX Glut	030 L6 CT CTX Glut	2	NP-CT-L6b Glut	02 NP-CT-L6b Glut	Pallium-Glut	NA		Isocortex:0.98	VISp5:0.09,RSPagl5:0.06,VISp6a:0.06,RSPd5:0.05,RSPd6a:0.05,MOs5:0.05,ACAv6a:0.04,ACAv5:0.04,RSPv5:0.04,ACAd6a:0.03,ACAd5:0.03,PL5:0.03,RSPagl6a:0.02,VISam5:0.02,VISpm5:0.02,MOp5:0.02,RSPv6a:0.02,SSp-bfd5:0.01,SSp-ll5:0.01,VISa5:0.01,SSp-bfd6a:0.01,VISpm6a:0.01,VISl5:0.01,SSp-ll6a:0.01,VISpl5:0.01,SSp-ul5:0.01,TEa5:0.01,VISl6a:0.01,VISpor5:0.01	223	2877	0	0.3	0.7		0.03	0.97	Glut	Slc17a7:9.12	Glut	Grp:4.9	A830009L08Rik,Syt6,Hs3st4,Stard13	Grp,Col5a1,Rxfp1,Hs3st2,Ptger3,Cd34	Fezf2,Foxp2,Sox8,Tshz2,Meis2,Pou3f3	Wls,Ptger3	278	278_L6 CT CTX	51	CT	28	L6 CT CTX	7	NP_L6CT_L6b	2779	CCN202307220	CS20230722_CLUS_0440	CS20230722_SUPT_0114	CS20230722_SUBC_030	CS20230722_CLAS_02
57	441	0441 L6 CT CTX Glut_2	115	L6 CT CTX Glut_2	0115 L6 CT CTX Glut_2	30	L6 CT CTX Glut	030 L6 CT CTX Glut	2	NP-CT-L6b Glut	02 NP-CT-L6b Glut	Pallium-Glut	NA		Isocortex:0.98	MOp6a:0.1,SSs6a:0.1,SSp-m6a:0.07,SSp-bfd6a:0.06,SSp-ul6a:0.06,MOp5:0.05,SSp-ll6a:0.05,MOs5:0.04,SSp-bfd5:0.04,MOs6a:0.03,SSp-m5:0.03,SSs5:0.03,RSPd6a:0.02,VISp6a:0.02,SSp-n6a:0.02,SSp-ul5:0.02,VISp5:0.02,RSPv6a:0.02,SSp-tr6a:0.02,VISa5:0.02,ORBvl6a:0.01	7	171	0	0.4	0.6		0.01	0.99	Glut	Slc17a7:8.93,Gad2:3.4	Glut	Cck:5.2	Ighm,Sox6,Nfib	Ighm,Sox6,Nfib	Sox6,Tbr1,Zfp536	Ighm,Sox6,Nfib	189	189_L4/5 IT CTX_14	39	Slc22a4	16	L4/5 IT CTX	4	L4_5_6_IT_Car3	16	CCN202307220	CS20230722_CLUS_0441	CS20230722_SUPT_0115	CS20230722_SUBC_030	CS20230722_CLAS_02
65	442	0442 L6 CT CTX Glut_2	115	L6 CT CTX Glut_2	0115 L6 CT CTX Glut_2	30	L6 CT CTX Glut	030 L6 CT CTX Glut	2	NP-CT-L6b Glut	02 NP-CT-L6b Glut	Pallium-Glut	L6 de		Isocortex:0.99	MOs6a:0.26,MOp6a:0.24,SSp-m6a:0.06,ACAd6a:0.05,SSs6a:0.05,SSp-ul6a:0.04,SSp-ll6a:0.04,SSp-bfd6a:0.02,PL6a:0.02,MOs5:0.02	12563	20312	0	0.38	0.62		0.03	0.97	Glut	Slc17a7:9.63	Glut	Cck:6.5	Krt80,Hs3st4,Blnk,Trabd2b	Arhgap25,Ighm,Cpa6,Sla,Scn4b,Slit2	Sebox,Foxp2,Pou6f2,Myt1l,Bhlhe40,Klf5	Nell1,Slit2,Pde7b,Sdk1	290	290_L6 CT CTX_3	55	Syt6	28	L6 CT CTX	7	NP_L6CT_L6b	19624	CCN202307220	CS20230722_CLUS_0442	CS20230722_SUPT_0115	CS20230722_SUBC_030	CS20230722_CLAS_02
69	443	0443 L6 CT CTX Glut_2	115	L6 CT CTX Glut_2	0115 L6 CT CTX Glut_2	30	L6 CT CTX Glut	030 L6 CT CTX Glut	2	NP-CT-L6b Glut	02 NP-CT-L6b Glut	Pallium-Glut	L6 su		Isocortex:1	SSp-m6a:0.17,MOp6a:0.13,MOp5:0.08,SSs6a:0.07,SSp-ul6a:0.06,SSp-m5:0.05,SSp-bfd6a:0.05,MOs6a:0.05,SSp-n6a:0.05,MOs5:0.04,SSp-ll6a:0.04,SSp-ul5:0.03	12720	18222	0	0.41	0.59		0.04	0.96	Glut	Slc17a7:9.43	Glut	Cck:7.2	Krt80,Hs3st4,Pde7b,Cpne9	Arhgap25,Ighm,Syt6,Lamp5,Abi3bp,Igfbp6,Fstl5	Satb2,Foxp2,Pou6f2,Pou3f3,Zfpm2,Bcl11b	Cpne9,Brinp3,Cpne5,Abi3bp	290	290_L6 CT CTX_5	55	Syt6	28	L6 CT CTX	7	NP_L6CT_L6b	17373	CCN202307220	CS20230722_CLUS_0443	CS20230722_SUPT_0115	CS20230722_SUBC_030	CS20230722_CLAS_02
70	444	0444 L6 CT CTX Glut_2	115	L6 CT CTX Glut_2	0115 L6 CT CTX Glut_2	30	L6 CT CTX Glut	030 L6 CT CTX Glut	2	NP-CT-L6b Glut	02 NP-CT-L6b Glut	Pallium-Glut	L6 su		Isocortex:0.99	MOs5:0.13,MOs6a:0.1,MOp6a:0.08,MOp5:0.07,SSp-bfd6a:0.06,SSp-m6a:0.05,SSs6a:0.04,ACAd6a:0.03,SSp-ul6a:0.03,SSp-ll6a:0.03,SSp-m5:0.03,SSp-n6a:0.02,ACAd5:0.02,FRP5:0.02,SSp-ul5:0.02,VISa6a:0.02,SSp-bfd5:0.02,PL5:0.01,SSs5:0.01,PL6a:0.01,SSp-tr6a:0.01,SSp-un6a:0.01	2124	2811	0	0.41	0.59		0.07	0.93	Glut	Slc17a7:9.49	Glut	Cck:4	Gm10635,Krt80,Igfbp6,Tenm3	Arhgap25,Syt6,Ccdc3,Igfbp6,Grik3	Satb2,Foxp2,Pou6f2,Pou3f3,Sox8,Bcl11b	Ccdc3,Igfbp6	292	292_L6 CT CTX	55	Syt6	28	L6 CT CTX	7	NP_L6CT_L6b	2705	CCN202307220	CS20230722_CLUS_0444	CS20230722_SUPT_0115	CS20230722_SUBC_030	CS20230722_CLAS_02
75	445	0445 L6 CT CTX Glut_3	116	L6 CT CTX Glut_3	0116 L6 CT CTX Glut_3	30	L6 CT CTX Glut	030 L6 CT CTX Glut	2	NP-CT-L6b Glut	02 NP-CT-L6b Glut	Pallium-Glut	RSPd-ACA		Isocortex:0.97	RSPd6a:0.24,RSPv6a:0.23,ACAd6a:0.1,ACAv6a:0.08,RSPd5:0.08,RSPagl6a:0.06,RSPv5:0.05	1670	6748	0	0.4	0.6		0.08	0.92	Glut	Slc17a7:9.65	Glut	Cck:7.8	Arhgap25,Urah,Chrm3,Plekha2	Arhgap25,Tgfbr2,Hs3st4,Col5a1,Serpinb8,Rxfp1	Sebox,Foxp2,Runx2,Tshz2,Egr3,Hes1	Npnt,Cachd1	293	293_L6 CT CTX_2	55	Syt6	28	L6 CT CTX	7	NP_L6CT_L6b	6640	CCN202307220	CS20230722_CLUS_0445	CS20230722_SUPT_0116	CS20230722_SUBC_030	CS20230722_CLAS_02
60	446	0446 L6 CT CTX Glut_3	116	L6 CT CTX Glut_3	0116 L6 CT CTX Glut_3	30	L6 CT CTX Glut	030 L6 CT CTX Glut	2	NP-CT-L6b Glut	02 NP-CT-L6b Glut	Pallium-Glut	ACA-RSP		Isocortex:0.99	ACAv6a:0.38,ACAd6a:0.21,ACAv5:0.11,RSPd6a:0.08,RSPagl6a:0.06	363	1473	0	0.53	0.47		0.09	0.91	Glut	Slc17a7:9.26	Glut	Cck:6.4,Nts:4.9	Gm10635,Rxfp1,Trp53i11	Arhgap25,Ltbp1,Kit,Wls,Hs3st4,Serpine2	Fezf2,Foxp2,Rxrg,Ikzf2,Pou3f3,Pou6f2	Sostdc1,Nts	280	280_L6 CT CTX_1	55	Syt6	28	L6 CT CTX	7	NP_L6CT_L6b	1453	CCN202307220	CS20230722_CLUS_0446	CS20230722_SUPT_0116	CS20230722_SUBC_030	CS20230722_CLAS_02
61	447	0447 L6 CT CTX Glut_3	116	L6 CT CTX Glut_3	0116 L6 CT CTX Glut_3	30	L6 CT CTX Glut	030 L6 CT CTX Glut	2	NP-CT-L6b Glut	02 NP-CT-L6b Glut	Pallium-Glut	ACA-RSP		Isocortex:0.99	ACAd6a:0.22,ACAv6a:0.2,MOs6a:0.2,ACAv5:0.07,RSPagl6a:0.06,RSPd6a:0.06	283	966	0	0.45	0.55		0.1	0.9	Glut	Slc17a7:9.37	Glut	Cck:5.4	Gm10635,Rxfp1,Igfbp4,Sdk1	Arhgap25,Nxph2,Sema3e,Cpa6,Igfbp4,Adra1b	Fezf2,Foxp2,Ikzf2,Pou6f2,Sox8,Pou3f3	A530058N18Rik,Igfbp4,Gm10635	291	291_L6 CT CTX	55	Syt6	28	L6 CT CTX	7	NP_L6CT_L6b	958	CCN202307220	CS20230722_CLUS_0447	CS20230722_SUPT_0116	CS20230722_SUBC_030	CS20230722_CLAS_02
62	448	0448 L6 CT CTX Glut_3	116	L6 CT CTX Glut_3	0116 L6 CT CTX Glut_3	30	L6 CT CTX Glut	030 L6 CT CTX Glut	2	NP-CT-L6b Glut	02 NP-CT-L6b Glut	Pallium-Glut	ACA		Isocortex:0.97	ACAd6a:0.25,ACAv6a:0.23,PL6a:0.23,MOs6a:0.14	142	322	0	0.48	0.52		0.15	0.85	Glut	Slc17a7:9.48	Glut	Cck:4.3	Gm10635,Gm34567,Gm35853	Arhgap25,Smoc2,Kit,Sla,Rxfp1,Glra3,Chrm2	Fezf2,Foxp2,Rxrg,Pou3f3,Ikzf2,Pou6f2	Gm34567,Gm35853	280	280_L6 CT CTX_2	55	Syt6	28	L6 CT CTX	7	NP_L6CT_L6b	316	CCN202307220	CS20230722_CLUS_0448	CS20230722_SUPT_0116	CS20230722_SUBC_030	CS20230722_CLAS_02
63	449	0449 L6 CT CTX Glut_3	116	L6 CT CTX Glut_3	0116 L6 CT CTX Glut_3	30	L6 CT CTX Glut	030 L6 CT CTX Glut	2	NP-CT-L6b Glut	02 NP-CT-L6b Glut	Pallium-Glut	ACA-RSP		Isocortex:1	ACAv6a:0.61,ACAv5:0.19	133	2592	0	0.55	0.45		0.02	0.98	Glut	Slc17a7:9.4	Glut	Cck:6.3	9430014N10Rik,Dmrt2,Prdm8,Cxcl12	Dmrt2,Cpa6,Fgf10,Fras1	Dmrt2,Sebox,Mkx,Ikzf2,Zbtb46	Thbs2,Col5a1,Cxcl12	293	293_L6 CT CTX_1	55	Syt6	28	L6 CT CTX	7	NP_L6CT_L6b	2557	CCN202307220	CS20230722_CLUS_0449	CS20230722_SUPT_0116	CS20230722_SUBC_030	CS20230722_CLAS_02
73	450	0450 L6 CT CTX Glut_4	117	L6 CT CTX Glut_4	0117 L6 CT CTX Glut_4	30	L6 CT CTX Glut	030 L6 CT CTX Glut	2	NP-CT-L6b Glut	02 NP-CT-L6b Glut	Pallium-Glut	RSPv		Isocortex:0.91	RSPv5:0.46,RSPv6a:0.38	836	3726	0	0.3	0.7		0.08	0.92	Glut	Slc17a7:9.23	Glut	Cck:7.9	Urah,Cdh9,Adamts1,Ano3	Arhgap25,Rxfp1,Mctp2,Ltbp1,Shisa6	Sebox,Tshz2,Nr4a2,Foxp2,Satb2,Sox5	Adamts1	279	279_L6 CT CTX	55	Syt6	28	L6 CT CTX	7	NP_L6CT_L6b	3680	CCN202307220	CS20230722_CLUS_0450	CS20230722_SUPT_0117	CS20230722_SUBC_030	CS20230722_CLAS_02
12	451	0451 L6 CT CTX Glut_5	118	L6 CT CTX Glut_5	0118 L6 CT CTX Glut_5	30	L6 CT CTX Glut	030 L6 CT CTX Glut	2	NP-CT-L6b Glut	02 NP-CT-L6b Glut	Pallium-Glut	DP-TTd-PL-ILA		OLF:0.62,Isocortex:0.35	DP:0.28,TTd:0.26,ACAv5:0.1,OLF:0.07,ORBm5:0.06,ORBm6a:0.03	58	381	0	0.27	0.73		0.07	0.93	Glut	Slc17a7:9.59,Slc17a6:5.91	Glut		Alkal1,Trhr,Slc9a4,Adam18	Clic5,Sla,Kl,Tshz2,Kcnip1,Pth2r	Fezf2,Mafa,Tox3,Klf5,Pou6f2,Etv1	Slc9a2,Chrna5	283	283_L6 CT CTX_1	55	Syt6	28	L6 CT CTX	7	NP_L6CT_L6b	298	CCN202307220	CS20230722_CLUS_0451	CS20230722_SUPT_0118	CS20230722_SUBC_030	CS20230722_CLAS_02
13	452	0452 L6 CT CTX Glut_5	118	L6 CT CTX Glut_5	0118 L6 CT CTX Glut_5	30	L6 CT CTX Glut	030 L6 CT CTX Glut	2	NP-CT-L6b Glut	02 NP-CT-L6b Glut	Pallium-Glut	DP-TTd-PL-ILA-ACAv		OLF:0.43,Isocortex:0.29,STRd:0.11	OLF:0.22,DP:0.14,CP:0.11,fa:0.08,CLA:0.07,ORBvl5:0.04,TTd:0.04,ACAv6a:0.03,ORBm5:0.03,ACAv5:0.03	308	1542	0	0.33	0.67		0.06	0.94	Glut	Slc17a7:9.85	Glut		Gm40518,Chrnb3,Spag16	Arhgap25,Chrnb3,Hs3st4,Gpx3,Serpinb8	Satb2,Foxp2,Barx2,Rxrg,Klf5,Zfpm2	Chrnb3,Egfem1	283	283_L6 CT CTX_2	55	Syt6	28	L6 CT CTX	7	NP_L6CT_L6b	1219	CCN202307220	CS20230722_CLUS_0452	CS20230722_SUPT_0118	CS20230722_SUBC_030	CS20230722_CLAS_02
15	453	0453 L6 CT CTX Glut_5	118	L6 CT CTX Glut_5	0118 L6 CT CTX Glut_5	30	L6 CT CTX Glut	030 L6 CT CTX Glut	2	NP-CT-L6b Glut	02 NP-CT-L6b Glut	Pallium-Glut	DP-TTd-AI		Isocortex:0.54,OLF:0.19,NA:0.14	DP:0.13,VISC6a:0.13,CLA:0.09,ec:0.08,AIp6a:0.07,ECT6a:0.06,VISC6b:0.04,GU6a:0.03,ILA6a:0.03,OLF:0.03,ccb:0.03,EPd:0.03,ECT6b:0.02,SSs6a:0.02	438	1638	0	0.42	0.58		0.06	0.94	Glut	Slc17a7:9.61	Glut	Calca:3.4	Alkal1,Nxph3,Hpgd,Cemip	Sla,Col23a1,Kl,Caln1,Htr2a	Satb2,Foxp2,Rxrg,Meis2,Tox,Zfpm2	Gm20754,Alkal1,Cemip	283	283_L6 CT CTX_3	55	Syt6	28	L6 CT CTX	7	NP_L6CT_L6b	1236	CCN202307220	CS20230722_CLUS_0453	CS20230722_SUPT_0118	CS20230722_SUBC_030	CS20230722_CLAS_02
39	454	0454 L6 CT CTX Glut_5	118	L6 CT CTX Glut_5	0118 L6 CT CTX Glut_5	30	L6 CT CTX Glut	030 L6 CT CTX Glut	2	NP-CT-L6b Glut	02 NP-CT-L6b Glut	Pallium-Glut	TPE		Isocortex:0.81	TEa6a:0.19,ECT6a:0.17,TEa6b:0.08,ec:0.07,ECT6b:0.05,VISC6a:0.05,AUDv6b:0.04,scwm:0.04,VISpor6a:0.03,AUDv6a:0.03,ENTl6a:0.03,PERI6a:0.02,SSs6b:0.02	308	2592	0	0.34	0.66		0.04	0.96	Glut	Slc17a7:9.98	Glut	Cck:4.3	Cplx3,A630023P12Rik,Trhr,Col6a1	Arhgap25,Col8a1,Met,Hs3st4	Satb2,Foxp2,Rxrg,Meis2,Zfpm2,Tox2	4930509J09Rik,A630023P12Rik	283	283_L6 CT CTX_4	55	Syt6	28	L6 CT CTX	7	NP_L6CT_L6b	2512	CCN202307220	CS20230722_CLUS_0454	CS20230722_SUPT_0118	CS20230722_SUBC_030	CS20230722_CLAS_02
59	455	0455 L6 CT CTX Glut_5	118	L6 CT CTX Glut_5	0118 L6 CT CTX Glut_5	30	L6 CT CTX Glut	030 L6 CT CTX Glut	2	NP-CT-L6b Glut	02 NP-CT-L6b Glut	Pallium-Glut	PL-ILA, AI, TPE		Isocortex:0.93	PL6a:0.16,ACAv6a:0.09,AId6a:0.06,ILA6a:0.06,GU6a:0.06,TEa6a:0.06,SSs6a:0.05,ACAd6a:0.05,VISC6a:0.04,ACAv5:0.03,ECT6a:0.03,ORBm6a:0.03,DP:0.02,MOs6a:0.02,ILA5:0.02,AUDv6a:0.02,AId5:0.01,MOp6a:0.01	7160	18300	0	0.41	0.59		0.12	0.88	Glut	Slc17a7:9.72	Glut	Cck:4.1	Arhgap25,Raet1e,Hs3st4,Nbl1	Arhgap25,Syt6,Kit,Slit2,Cpa6,Nr4a2	Satb2,Foxp2,Sox8,Pou6f2,Klf5,Zfhx3	Nbl1,Igfbp4,Prr16,Ankrd63	290	290_L6 CT CTX_2	55	Syt6	28	L6 CT CTX	7	NP_L6CT_L6b	16749	CCN202307220	CS20230722_CLUS_0455	CS20230722_SUPT_0118	CS20230722_SUBC_030	CS20230722_CLAS_02
67	456	0456 L6 CT CTX Glut_5	118	L6 CT CTX Glut_5	0118 L6 CT CTX Glut_5	30	L6 CT CTX Glut	030 L6 CT CTX Glut	2	NP-CT-L6b Glut	02 NP-CT-L6b Glut	Pallium-Glut	NA		Isocortex:0.99	ACAd6a:0.3,MOs6a:0.29,PL6a:0.11,MOp6a:0.1,ACAv6a:0.04	206	2528	0	0.32	0.68		0.01	0.99	Glut	Slc17a7:10.02	Glut	Cck:4.4	Krt80,Gpr139,Gm10635	Arhgap25,Gpr139,Rspo2	Sebox,Otx1,Foxp2,Pou6f2,Myt1l	Gpr139,Gm10635	290	290_L6 CT CTX_4	55	Syt6	28	L6 CT CTX	7	NP_L6CT_L6b	2444	CCN202307220	CS20230722_CLUS_0456	CS20230722_SUPT_0118	CS20230722_SUBC_030	CS20230722_CLAS_02
71	457	0457 L6 CT CTX Glut_6	119	L6 CT CTX Glut_6	0119 L6 CT CTX Glut_6	30	L6 CT CTX Glut	030 L6 CT CTX Glut	2	NP-CT-L6b Glut	02 NP-CT-L6b Glut	Pallium-Glut	NA		Isocortex:0.99	SSs6a:0.1,VISp6a:0.08,SSp-bfd6a:0.07,MOp6a:0.07,SSp-ll6a:0.06,SSp-m6a:0.05,AUDp6a:0.04,MOs6a:0.04,SSp-ul6a:0.04,VISp5:0.03,RSPagl6a:0.03,SSp-n6a:0.02,AUDd6a:0.02,SSp-tr6a:0.02,AUDv6a:0.02,MOs5:0.02,ORBl6a:0.02,MOp5:0.01,ORBvl6a:0.01,PL6a:0.01,VISa6a:0.01,RSPd6a:0.01,SSp-un6a:0.01	325	1897	0	0.36	0.64		0.02	0.98	Glut	Slc17a7:10.28	Glut	Cck:7.2,Gal:3.2	Gm35853,Gpr139,Nkx1-2	Lsp1,Gpr139,Arhgap25,Gal	Nkx1-2,Bcl11b	Gal	284	284_L6 CT CTX	55	Syt6	28	L6 CT CTX	7	NP_L6CT_L6b	1735	CCN202307220	CS20230722_CLUS_0457	CS20230722_SUPT_0119	CS20230722_SUBC_030	CS20230722_CLAS_02
53	458	0458 CT SUB Glut_1	120	CT SUB Glut_1	0120 CT SUB Glut_1	31	CT SUB Glut	031 CT SUB Glut	2	NP-CT-L6b Glut	02 NP-CT-L6b Glut	Pallium-Glut	POST-SUB		RHP:0.93	POST:0.4,SUB:0.29,PRE:0.23	1290	4159	0	0.46	0.54		0.11	0.89	Glut	Slc17a7:8.87	Glut	Cck:7	Gm40518,Nr4a2,Ddo,Shisa6	Arhgap25,Mctp2,Hs3st4,Npnt,Rmst	Fezf2,Foxp2,Nr4a2,Hopx,Rorb,Bcl11b	Mctp2	294	294_CT SUB	56	Rorb	29	CT SUB	7	NP_L6CT_L6b	4036	CCN202307220	CS20230722_CLUS_0458	CS20230722_SUPT_0120	CS20230722_SUBC_031	CS20230722_CLAS_02
54	459	0459 CT SUB Glut_2	121	CT SUB Glut_2	0121 CT SUB Glut_2	31	CT SUB Glut	031 CT SUB Glut	2	NP-CT-L6b Glut	02 NP-CT-L6b Glut	Pallium-Glut	SUB		RHP:0.54,NA:0.17,HIP:0.11	SUB:0.33,ProS:0.18,CA1so:0.11,PA:0.07,TR:0.05,alv:0.04,ec:0.04	134	472	0	0.59	0.41		0.08	0.92	Glut	Slc17a7:9.17	Glut		Prss35,Cenpa,Sntb1,Htr2c	Arhgap25,Rorb,Col5a1,Fras1,Nptx2	Fezf2,Foxp2,Esr1,Fosl2,Onecut2,Zfpm2	Cd68	296	296_CT SUB_1	56	Rorb	29	CT SUB	7	NP_L6CT_L6b	455	CCN202307220	CS20230722_CLUS_0459	CS20230722_SUPT_0121	CS20230722_SUBC_031	CS20230722_CLAS_02
55	460	0460 CT SUB Glut_2	121	CT SUB Glut_2	0121 CT SUB Glut_2	31	CT SUB Glut	031 CT SUB Glut	2	NP-CT-L6b Glut	02 NP-CT-L6b Glut	Pallium-Glut	SUB		RHP:0.74,NA:0.07	SUB:0.41,ProS:0.31,CA1so:0.06,TR:0.06	527	1234	0	0.58	0.42		0.12	0.88	Glut	Slc17a7:8.89	Glut	Cck:3.3	Prss35,Sntb1,Sema3d,Arhgap25	Arhgap25,Rorb,Adamtsl1,Kctd8,Rmst	Fezf2,Foxp2,Rxrg,Rorb,Zfpm2,Smad3	Slit2	296	296_CT SUB_2	56	Rorb	29	CT SUB	7	NP_L6CT_L6b	1204	CCN202307220	CS20230722_CLUS_0460	CS20230722_SUPT_0121	CS20230722_SUBC_031	CS20230722_CLAS_02
84	461	0461 L5 NP CTX Glut_1	122	L5 NP CTX Glut_1	0122 L5 NP CTX Glut_1	32	L5 NP CTX Glut	032 L5 NP CTX Glut	2	NP-CT-L6b Glut	02 NP-CT-L6b Glut	Pallium-Glut	NA		Isocortex:1	RSPd5:0.4,RSPv5:0.34,RSPagl5:0.13	135	331	0	0.47	0.53		0.12	0.88	Glut	Slc17a7:8.68,Slc17a6:7.5	Glut	Grp:7.8,Cartpt:3.8	Ly6g6e,Hmga2,Plod2	Clic5,Met,Npsr1,Vwc2,Fxyd6	Hmga2,Mafa,Satb2,BC025920	Insyn2b	268	268_L5 NP CTX_1	52	Sla2	25	L5 NP CTX	7	NP_L6CT_L6b	308	CCN202307220	CS20230722_CLUS_0461	CS20230722_SUPT_0122	CS20230722_SUBC_032	CS20230722_CLAS_02
85	462	0462 L5 NP CTX Glut_1	122	L5 NP CTX Glut_1	0122 L5 NP CTX Glut_1	32	L5 NP CTX Glut	032 L5 NP CTX Glut	2	NP-CT-L6b Glut	02 NP-CT-L6b Glut	Pallium-Glut	NA		Isocortex:0.97	RSPv5:0.57,RSPd5:0.27	142	466	0	0.45	0.55		0.1	0.9	Glut	Slc17a7:8.93,Slc17a6:7.54	Glut	Grp:7.1	Hmga2,Krt9,Pvalb	Clic5,Nxph2,Ttc6,Pvalb,Sntg2	Hmga2,Mafa,Satb2	Vwc2,Adgrd1	268	268_L5 NP CTX_2	52	Sla2	25	L5 NP CTX	7	NP_L6CT_L6b	445	CCN202307220	CS20230722_CLUS_0462	CS20230722_SUPT_0122	CS20230722_SUBC_032	CS20230722_CLAS_02
87	463	0463 L5 NP CTX Glut_1	122	L5 NP CTX Glut_1	0122 L5 NP CTX Glut_1	32	L5 NP CTX Glut	032 L5 NP CTX Glut	2	NP-CT-L6b Glut	02 NP-CT-L6b Glut	Pallium-Glut	NA		Isocortex:0.96	RSPv5:0.68,RSPd5:0.13	233	727	0	0.39	0.61		0.1	0.9	Glut	Slc17a7:8.78,Slc17a6:6.9	Glut	Grp:4.8	Hmga2,Slc17a7,Batf3,Sostdc1	Grp,Nxph2,Pvalb,Vwc2l,Rxfp1,Ptger3	Hmga2,Fezf2,Batf3,Mkx	Pvalb,Hmga2,Rxfp1	267	267_L5 NP CTX_2	52	Sla2	25	L5 NP CTX	7	NP_L6CT_L6b	690	CCN202307220	CS20230722_CLUS_0463	CS20230722_SUPT_0122	CS20230722_SUBC_032	CS20230722_CLAS_02
76	464	0464 L5 NP CTX Glut_2	123	L5 NP CTX Glut_2	0123 L5 NP CTX Glut_2	32	L5 NP CTX Glut	032 L5 NP CTX Glut	2	NP-CT-L6b Glut	02 NP-CT-L6b Glut	Pallium-Glut	NA		Isocortex:0.92	TEa5:0.08,AId5:0.07,SSs5:0.06,PL5:0.06,DP:0.04,GU5:0.04,ORBm5:0.04,ECT5:0.04,ILA5:0.04,VISC5:0.04,AUDv5:0.04,AIv5:0.03,ACAv5:0.03,ORBl5:0.03,TTd:0.03,VISpor5:0.03,MOs5:0.02,PL6a:0.02,AIp5:0.02,ILA6a:0.02,MOp5:0.02,ORBvl5:0.02,AUDp5:0.01	1970	6107	0	0.45	0.55		0.09	0.91	Glut	Slc17a7:8.77,Slc17a6:3.41	Glut		Myl4,Pln,Stard13	Clic5,Trhr,G630016G05Rik,Abi3bp,C1ql3	Fezf2,Foxp2,Rreb1,Ascl1,Rorb,Neurod6	Pln,Cpne7	266	266_L5 NP CTX_1	52	Sla2	25	L5 NP CTX	7	NP_L6CT_L6b	5709	CCN202307220	CS20230722_CLUS_0464	CS20230722_SUPT_0123	CS20230722_SUBC_032	CS20230722_CLAS_02
77	465	0465 L5 NP CTX Glut_2	123	L5 NP CTX Glut_2	0123 L5 NP CTX Glut_2	32	L5 NP CTX Glut	032 L5 NP CTX Glut	2	NP-CT-L6b Glut	02 NP-CT-L6b Glut	Pallium-Glut	NA		Isocortex:0.99	MOs5:0.18,MOp5:0.17,SSp-ll5:0.06,SSp-ul5:0.05,MOp6a:0.05,SSs5:0.04,MOs6a:0.04,ACAd5:0.04,SSp-bfd5:0.04,SSp-m5:0.03,RSPagl5:0.03,VISa5:0.02,SSp-tr5:0.02,VISam5:0.02,VISp5:0.02	2499	2895	0	0.42	0.58		0.03	0.97	Glut	Slc17a7:8.31,Slc17a6:5.12	Glut		Sla2,Cntnap5a,Mafb	Clic5,Nxph2,Hs3st4,Ror1	Fezf2,Mafb,Foxp2,Bcl11b,Rorb	Ror1,Sla2	266	266_L5 NP CTX_2	52	Sla2	25	L5 NP CTX	7	NP_L6CT_L6b	2759	CCN202307220	CS20230722_CLUS_0465	CS20230722_SUPT_0123	CS20230722_SUBC_032	CS20230722_CLAS_02
78	466	0466 L5 NP CTX Glut_2	123	L5 NP CTX Glut_2	0123 L5 NP CTX Glut_2	32	L5 NP CTX Glut	032 L5 NP CTX Glut	2	NP-CT-L6b Glut	02 NP-CT-L6b Glut	Pallium-Glut	NA		Isocortex:0.99	MOs5:0.17,VISp5:0.1,MOp5:0.07,ACAd5:0.05,SSp-bfd5:0.05,VISp4:0.03,RSPagl5:0.03,VISa5:0.03,SSp-ll5:0.03,ACAv5:0.03,ORBl5:0.03,SSp-ul5:0.03,SSs5:0.03,RSPd5:0.02,ORBvl5:0.02,SSp-m5:0.02,SSp-tr5:0.02,VISam5:0.02,RSPv5:0.02,VISpm5:0.02,AUDp5:0.02	1622	8780	0	0.4	0.6		0.03	0.97	Glut	Slc17a7:8.29,Slc17a6:4.7	Glut		Myl4,Myzap,Prkcq,9330158H04Rik	Col24a1,Slc17a7,Prkcq,9330158H04Rik,Scn4b	Fezf2,Foxp2,Ascl1,Tshz2,Meis2,Tox3	Prkcq,9330158H04Rik,Adgrd1,Sgcd	267	267_L5 NP CTX_1	52	Sla2	25	L5 NP CTX	7	NP_L6CT_L6b	8464	CCN202307220	CS20230722_CLUS_0466	CS20230722_SUPT_0123	CS20230722_SUBC_032	CS20230722_CLAS_02
86	467	0467 L5 NP CTX Glut_2	123	L5 NP CTX Glut_2	0123 L5 NP CTX Glut_2	32	L5 NP CTX Glut	032 L5 NP CTX Glut	2	NP-CT-L6b Glut	02 NP-CT-L6b Glut	Pallium-Glut	ACA-PL-ILA-RSP		Isocortex:0.88	ACAv5:0.33,RSPagl5:0.14,ACAv6a:0.08,DP:0.08,RSPd5:0.07,ACAd5:0.05,RSPv5:0.04,TTd:0.04	168	438	0	0.52	0.48		0.14	0.86	Glut	Slc17a7:8.73,Slc17a6:6.98	Glut	Grp:6.8	Sla2,Prkg2,Grp,Npsr1	Clic5,Nxph2,Met,Fxyd6,9330158H04Rik,Grp	Fezf2,Mafa,Rreb1,Tox3	Prkg2,Gm30094	268	268_L5 NP CTX_3	52	Sla2	25	L5 NP CTX	7	NP_L6CT_L6b	426	CCN202307220	CS20230722_CLUS_0467	CS20230722_SUPT_0123	CS20230722_SUBC_032	CS20230722_CLAS_02
80	468	0468 L5 NP CTX Glut_3	124	L5 NP CTX Glut_3	0124 L5 NP CTX Glut_3	32	L5 NP CTX Glut	032 L5 NP CTX Glut	2	NP-CT-L6b Glut	02 NP-CT-L6b Glut	Pallium-Glut	VIS, PL-ILA-ORB		Isocortex:1	VISp4:0.07,MOs5:0.06,VISp5:0.05,ACAd5:0.05,SSs5:0.04,PL5:0.04,SSs4:0.04,ORBvl5:0.03,ORBl5:0.03,MOs2/3:0.03,ACAv5:0.03,AId5:0.03,TEa5:0.02,ORBm5:0.02,PL2/3:0.02,MOp5:0.02,VISpor5:0.02,AUDv5:0.02,AUDp5:0.01,SSp-m4:0.01,VISl5:0.01,SSp-bfd5:0.01,ORBm2/3:0.01,VISl4:0.01,SSp-ul5:0.01,FRP5:0.01,GU4:0.01,ACAd2/3:0.01,RSPagl2/3:0.01,RSPd5:0.01,SSp-ll5:0.01,VISli5:0.01,SSp-bfd4:0.01,VISa5:0.01,AIv5:0.01,RS…	1828	4435	0	0.42	0.58		0.11	0.89	Glut	Slc17a7:8.85,Slc17a8:7.02,Slc17a6:3.42	Glut	Grp:3.9	Myl4,Slc17a8,Cd24a,Ccn3	Slc17a8,Abi3bp,Cd24a,Bcl11b,Egfem1,Elfn1	Fezf2,Foxp2,Tox3,Tshz2,Ascl1,Rorb	Cd24a,Egfem1,Pcdh19	265	265_L5 NP CTX_1	52	Sla2	25	L5 NP CTX	7	NP_L6CT_L6b	4272	CCN202307220	CS20230722_CLUS_0468	CS20230722_SUPT_0124	CS20230722_SUBC_032	CS20230722_CLAS_02
81	469	0469 L5 NP CTX Glut_3	124	L5 NP CTX Glut_3	0124 L5 NP CTX Glut_3	32	L5 NP CTX Glut	032 L5 NP CTX Glut	2	NP-CT-L6b Glut	02 NP-CT-L6b Glut	Pallium-Glut	NA		Isocortex:1	MOs5:0.11,MOs2/3:0.1,MOp2/3:0.09,SSp-bfd4:0.09,SSp-m4:0.07,SSp-bfd5:0.06,MOp5:0.06,SSp-ul4:0.04,SSp-m5:0.03,SSp-n4:0.03,SSs4:0.03,SSp-ul5:0.03,SSp-ll4:0.02,ORBl5:0.02,SSs5:0.02,SSp-n5:0.02	1137	3232	0	0.42	0.58		0.01	0.99	Glut	Slc17a7:8.44,Slc17a8:6.76,Slc17a6:4.13	Glut	Grp:4.3	Myl4,Slc17a8,Layn,Stxbp6	Slc17a8,Abi3bp,Cd24a,Bcl11b,Stxbp6,Lhfp	Fezf2,Foxp2,Bhlhe22,Tshz2,Meis2,Zeb2	Layn,Stxbp6,Lhfp	265	265_L5 NP CTX_2	52	Sla2	25	L5 NP CTX	7	NP_L6CT_L6b	3066	CCN202307220	CS20230722_CLUS_0469	CS20230722_SUPT_0124	CS20230722_SUBC_032	CS20230722_CLAS_02
82	470	0470 L5 NP CTX Glut_3	124	L5 NP CTX Glut_3	0124 L5 NP CTX Glut_3	32	L5 NP CTX Glut	032 L5 NP CTX Glut	2	NP-CT-L6b Glut	02 NP-CT-L6b Glut	Pallium-Glut	NA		Isocortex:1	MOp5:0.15,MOs5:0.12,SSp-m5:0.11,SSp-bfd5:0.1,SSs5:0.09,SSp-ul5:0.06,SSp-ll5:0.05,SSp-n5:0.04,ORBl5:0.02,MOp2/3:0.02,SSp-tr5:0.02,SSp-un5:0.02	1163	1647	0	0.42	0.58		0.03	0.97	Glut	Slc17a7:7.83,Slc17a8:5.75,Slc17a6:3.38	Glut	Grp:4.3	Myl4,Dkk2,Hapln1	Slc17a8,Grp,Fbn2,Sox5,Slc17a7	Fezf2,Foxp2,Bhlhe22,Tshz2,Meis2,Neurod6	Hapln1	265	265_L5 NP CTX_3	52	Sla2	25	L5 NP CTX	7	NP_L6CT_L6b	1576	CCN202307220	CS20230722_CLUS_0470	CS20230722_SUPT_0124	CS20230722_SUBC_032	CS20230722_CLAS_02
89	471	0471 L5 NP CTX Glut_3	124	L5 NP CTX Glut_3	0124 L5 NP CTX Glut_3	32	L5 NP CTX Glut	032 L5 NP CTX Glut	2	NP-CT-L6b Glut	02 NP-CT-L6b Glut	Pallium-Glut	NA		Isocortex:1	RSPd5:0.27,RSPv5:0.27,ACAd5:0.1,MOs5:0.09,ACAv5:0.08	132	341	0	0.5	0.5		0.13	0.87	Glut	Slc17a7:8.64,Slc17a6:5.5	Glut	Grp:7	Sla2,Hapln1,Npsr1	Grp,Col24a1,Drd1,Npsr1,Egfem1	Fezf2,Otx1,Tshz2,Onecut2,Ascl1,Zfpm2	Hapln1,Npsr1	265	265_L5 NP CTX_4	52	Sla2	25	L5 NP CTX	7	NP_L6CT_L6b	320	CCN202307220	CS20230722_CLUS_0471	CS20230722_SUPT_0124	CS20230722_SUBC_032	CS20230722_CLAS_02
56	472	0472 L5 NP CTX Glut_4	125	L5 NP CTX Glut_4	0125 L5 NP CTX Glut_4	32	L5 NP CTX Glut	032 L5 NP CTX Glut	2	NP-CT-L6b Glut	02 NP-CT-L6b Glut	Pallium-Glut	NA		Isocortex:1	MOs5:0.2,MOp5:0.17,MOp6a:0.08,SSp-ul5:0.05,ACAd5:0.04,SSp-bfd5:0.04,MOs6a:0.03,SSp-ll5:0.03,SSp-m5:0.03,SSp-tr5:0.03,SSs5:0.03,RSPagl5:0.02,SSp-m6a:0.02,RSPd5:0.01,VISp5:0.01	31	234	0	0.38	0.62		0	1	Glut	Slc17a7:9.36	Glut	Cck:3.9	Myl4,Lcp1,Cpa6,Trabd2b	Ighm,Slc17a7,Trhr,Cpa6	Fezf2,Foxp2,Pou6f2,Tshz2,Rorb,Bcl11b	Ighm	270	270_L5 NP CT CTX _1	51	CT	25	L5 NP CTX	7	NP_L6CT_L6b	159	CCN202307220	CS20230722_CLUS_0472	CS20230722_SUPT_0125	CS20230722_SUBC_032	CS20230722_CLAS_02
79	473	0473 L5 NP CTX Glut_4	125	L5 NP CTX Glut_4	0125 L5 NP CTX Glut_4	32	L5 NP CTX Glut	032 L5 NP CTX Glut	2	NP-CT-L6b Glut	02 NP-CT-L6b Glut	Pallium-Glut	PFC		Isocortex:0.99	MOs5:0.18,PL5:0.08,ACAd5:0.08,MOp5:0.06,ACAv5:0.05,AId5:0.03,ORBvl5:0.03,ORBl5:0.03,VISp5:0.02,ORBm5:0.02,SSs5:0.02,FRP5:0.02,MOs2/3:0.02,SSp-bfd5:0.02,SSp-ll5:0.02,RSPd5:0.02,TEa5:0.01,RSPagl5:0.01,ILA5:0.01,SSp-m5:0.01,SSp-ul5:0.01,RSPd6a:0.01,VISa5:0.01,ACAd6a:0.01,MOp6a:0.01,ORBvl6a:0.01	344	1390	0	0.37	0.63		0.05	0.95	Glut	Slc17a7:8.88,Slc17a6:4.39	Glut	Grp:4.7,Cartpt:3.1	Trabd2b,Slc17a8,Layn,Pdzrn4	Slc17a8,Slc17a7,Abi3bp,Kctd8,Fxyd6,Grp	Fezf2,Foxp2,Tshz2,Meis2,Tox3,Neurod6	Kctd8,Fxyd6	270	270_L5 NP CT CTX _2	51	CT	25	L5 NP CTX	7	NP_L6CT_L6b	1301	CCN202307220	CS20230722_CLUS_0473	CS20230722_SUPT_0125	CS20230722_SUBC_032	CS20230722_CLAS_02
88	474	0474 L5 NP CTX Glut_4	125	L5 NP CTX Glut_4	0125 L5 NP CTX Glut_4	32	L5 NP CTX Glut	032 L5 NP CTX Glut	2	NP-CT-L6b Glut	02 NP-CT-L6b Glut	Pallium-Glut	NA		Isocortex:0.98	RSPv5:0.13,RSPd5:0.11,VISp5:0.08,MOs5:0.08,RSPagl5:0.07,ACAd5:0.04,ACAv5:0.04,MOp5:0.04,VISam5:0.03,RSPv6a:0.03,VISa5:0.02,VISpm5:0.02,RSPd6a:0.02,MOp6a:0.02,SSp-bfd5:0.01,ACAd6a:0.01,SSs5:0.01,MOs6a:0.01	120	402	0	0.28	0.72		0.07	0.93	Glut	Slc17a7:8.81,Slc17a6:6.39	Glut	Grp:4.4	Gm34184,Scube2	Clic5,Grp,Igfbp4,Slc17a8,Rxfp1	Fezf2,Foxp2,Ascl1,Tshz2,Meis2,Fosl2	Igfbp4,Gm34184	270	270_L5 NP CT CTX _3	51	CT	25	L5 NP CTX	7	NP_L6CT_L6b	387	CCN202307220	CS20230722_CLUS_0474	CS20230722_SUPT_0125	CS20230722_SUBC_032	CS20230722_CLAS_02
83	475	0475 L5 NP CTX Glut_5	126	L5 NP CTX Glut_5	0126 L5 NP CTX Glut_5	32	L5 NP CTX Glut	032 L5 NP CTX Glut	2	NP-CT-L6b Glut	02 NP-CT-L6b Glut	Pallium-Glut	NA		Isocortex:0.98	RSPv5:0.69,RSPv2/3:0.2	70	296	0	0.36	0.64		0.1	0.9	Glut	Slc17a7:8.71,Slc17a6:6.6	Glut	Grp:5.7	Gm34184,Gadl1	Nxph2,Grp,Arhgap25,Abi3bp	Fezf2,Ascl1,Rreb1,Satb2,Bcl11b,Pou3f3	Gm34184,Gadl1	269	269_L5 NP CTX	51	CT	25	L5 NP CTX	7	NP_L6CT_L6b	286	CCN202307220	CS20230722_CLUS_0475	CS20230722_SUPT_0126	CS20230722_SUBC_032	CS20230722_CLAS_02
90	476	0476 L5 NP CTX Glut_5	126	L5 NP CTX Glut_5	0126 L5 NP CTX Glut_5	32	L5 NP CTX Glut	032 L5 NP CTX Glut	2	NP-CT-L6b Glut	02 NP-CT-L6b Glut	Pallium-Glut	NA	in UMAP still in NP-CT-L6b; in RSP-ACA by MERFISH	Isocortex:0.98	RSPv5:0.63,ACAv5:0.15,RSPv2/3:0.11	59	365	0	0.46	0.54		0.06	0.94	Glut	Slc17a7:9.08,Slc17a6:5.86	Glut	Adcyap1:5.2,Cck:3.7	Gadl1,Spink8,Trbc2	Nxph2,Arhgap25,Foxo1,Nxph1	Fezf2,Mkx,Foxo1,Foxp2,Meis2,Tshz2	Wnt7b	264	264_L5 NP CTX	51	CT	25	L5 NP CTX	7	NP_L6CT_L6b	352	CCN202307220	CS20230722_CLUS_0476	CS20230722_SUPT_0126	CS20230722_SUBC_032	CS20230722_CLAS_02
91	477	0477 NP SUB Glut_1	127	NP SUB Glut_1	0127 NP SUB Glut_1	33	NP SUB Glut	033 NP SUB Glut	2	NP-CT-L6b Glut	02 NP-CT-L6b Glut	Pallium-Glut	CA1-ProS-SUB		RHP:0.34,HIP:0.3,NA:0.22	CA1so:0.29,ProS:0.17,SUB:0.13,alv:0.08,fp:0.06,ec:0.05,ENTl6a:0.05	65	190	0	0.43	0.57		0.15	0.85	Glut	Slc17a7:9.05,Slc17a6:4.02	Glut	Grp:7	Mrap,Fezf2	Dmrt2,Drd5,Vwc2l	Dmrt2,Sebox,Onecut2,Ascl1	Mrap	271	271_NP SUB_1	53	Ly6g6e	26	NP SUB	7	NP_L6CT_L6b	181	CCN202307220	CS20230722_CLUS_0477	CS20230722_SUPT_0127	CS20230722_SUBC_033	CS20230722_CLAS_02
92	478	0478 NP SUB Glut_1	127	NP SUB Glut_1	0127 NP SUB Glut_1	33	NP SUB Glut	033 NP SUB Glut	2	NP-CT-L6b Glut	02 NP-CT-L6b Glut	Pallium-Glut	CA1-ProS-SUB		HIP:0.28,CTXsp:0.27,RHP:0.21,NA:0.14	CA1so:0.27,PA:0.22,ProS:0.11,SUB:0.06,alv:0.05,TR:0.05,ec:0.04,BLAp:0.03	35	21	0	0.5	0.5		0.36	0.64	Glut	Slc17a7:9.02,Slc17a6:3.12	Glut	Grp:7.3	Myocd,Gm30094,Sla	Dmrt2,Trhr,Met,Sla	Dmrt2,Fezf2,Barx2,Nr2f2,Hes1	Cdk6	271	271_NP SUB_2	53	Ly6g6e	26	NP SUB	7	NP_L6CT_L6b	17	CCN202307220	CS20230722_CLUS_0478	CS20230722_SUPT_0127	CS20230722_SUBC_033	CS20230722_CLAS_02
93	479	0479 NP SUB Glut_2	128	NP SUB Glut_2	0128 NP SUB Glut_2	33	NP SUB Glut	033 NP SUB Glut	2	NP-CT-L6b Glut	02 NP-CT-L6b Glut	Pallium-Glut	SUB		RHP:0.87	SUB:0.68,ProS:0.11,dhc:0.05	155	361	0	0.41	0.59		0.13	0.87	Glut	Slc17a7:9.22,Slc17a6:6.48	Glut	Grp:4.5,Cck:3.9	Ly6g6e,Pirt,Mgp	Abi3bp,Cyp26b1,Rxfp1,Chrm2	Mafa,Gli2	Mgp	274	274_NP SUB	53	Ly6g6e	26	NP SUB	7	NP_L6CT_L6b	334	CCN202307220	CS20230722_CLUS_0479	CS20230722_SUPT_0128	CS20230722_SUBC_033	CS20230722_CLAS_02
94	480	0480 NP SUB Glut_2	128	NP SUB Glut_2	0128 NP SUB Glut_2	33	NP SUB Glut	033 NP SUB Glut	2	NP-CT-L6b Glut	02 NP-CT-L6b Glut	Pallium-Glut	SUB		RHP:0.93	SUB:0.66,PRE:0.17	164	418	0	0.49	0.51		0.13	0.87	Glut	Slc17a7:9.25,Slc17a6:7.16	Glut	Grp:6	Pirt,Fn1,Cadps2,Htr4	Cyp26b1,Rxfp1,Kcnh8,Ltbp1,Cnr1	Mafa,Fezf2,Rorb,Ikzf2,Nr2f2,Smad9	Cobll1,Htr4	273	273_NP SUB_1	53	Ly6g6e	26	NP SUB	7	NP_L6CT_L6b	402	CCN202307220	CS20230722_CLUS_0480	CS20230722_SUPT_0128	CS20230722_SUBC_033	CS20230722_CLAS_02
95	481	0481 NP SUB Glut_2	128	NP SUB Glut_2	0128 NP SUB Glut_2	33	NP SUB Glut	033 NP SUB Glut	2	NP-CT-L6b Glut	02 NP-CT-L6b Glut	Pallium-Glut	SUB		RHP:0.91	SUB:0.84	160	413	0	0.39	0.61		0.14	0.86	Glut	Slc17a7:9.21,Slc17a6:6.89	Glut	Grp:6.2	B4galnt3,Crybg1,Pvalb,Stum	Cyp26b1,Kcnh8,Pvalb,Slc17a7,Syndig1l	Mafa,Fezf2,Ikzf2,Bhlhe22,Tshz2,Nr4a2	Pvalb,Stum	273	273_NP SUB_2	53	Ly6g6e	26	NP SUB	7	NP_L6CT_L6b	406	CCN202307220	CS20230722_CLUS_0481	CS20230722_SUPT_0128	CS20230722_SUBC_033	CS20230722_CLAS_02
96	482	0482 NP SUB Glut_2	128	NP SUB Glut_2	0128 NP SUB Glut_2	33	NP SUB Glut	033 NP SUB Glut	2	NP-CT-L6b Glut	02 NP-CT-L6b Glut	Pallium-Glut	SUB		RHP:0.87	SUB:0.71,ProS:0.16	295	479	0	0.49	0.51		0.14	0.86	Glut	Slc17a7:9.18,Slc17a6:6.15	Glut	Grp:6.9,Nts:3.3	Ly6g6e,Crybg1,Sgcd,Htr2c	Grp,Kl,Cyp26b1,Kcnh8,Ror1,Kcng1	Mafa,Fezf2,Sebox,Hes1,Tshz3	Htr2c,B4galnt3	272	272_NP SUB	53	Ly6g6e	26	NP SUB	7	NP_L6CT_L6b	455	CCN202307220	CS20230722_CLUS_0482	CS20230722_SUPT_0128	CS20230722_SUBC_033	CS20230722_CLAS_02
40	483	0483 NP PPP Glut_1	129	NP PPP Glut_1	0129 NP PPP Glut_1	34	NP PPP Glut	034 NP PPP Glut	2	NP-CT-L6b Glut	02 NP-CT-L6b Glut	Pallium-Glut	PPP		RHP:0.75,Isocortex:0.25	POST:0.46,PAR:0.12,PRE:0.07,RSPd6a:0.06,RSPv5:0.06,RSPv6a:0.06	27	174	0	0.43	0.57		0.08	0.92	Glut	Slc17a7:8.5,Slc17a6:6.54	Glut	Nts:6.6,Cck:5.7	Gm40518,Piezo2,Cplx3	Rxfp1,Piezo2,Arhgap25,Nts	Mafa,Ovol2,Klf5,Pou6f2,Fezf2,Nr4a2	Piezo2	275	275_NP PPP_1	54	Nts	27	NP PPP	7	NP_L6CT_L6b	170	CCN202307220	CS20230722_CLUS_0483	CS20230722_SUPT_0129	CS20230722_SUBC_034	CS20230722_CLAS_02
41	484	0484 NP PPP Glut_1	129	NP PPP Glut_1	0129 NP PPP Glut_1	34	NP PPP Glut	034 NP PPP Glut	2	NP-CT-L6b Glut	02 NP-CT-L6b Glut	Pallium-Glut	PPP		RHP:0.92	POST:0.53,PRE:0.22,SUB:0.08	401	1623	0	0.45	0.55		0.08	0.92	Glut	Slc17a7:8.67,Slc17a6:4.47	Glut	Cck:7.9,Nts:5.2,Adcyap1:3	Tmem255b,Nxph3,Ddit4l	Rxfp1,Galr1,Arhgap25,Cbln2	Ovol2,Foxp2,Nr2f2,Pou3f3,Pou6f2,Ascl1	Ddit4l	275	275_NP PPP_2	54	Nts	27	NP PPP	7	NP_L6CT_L6b	1583	CCN202307220	CS20230722_CLUS_0484	CS20230722_SUPT_0129	CS20230722_SUBC_034	CS20230722_CLAS_02
42	485	0485 NP PPP Glut_1	129	NP PPP Glut_1	0129 NP PPP Glut_1	34	NP PPP Glut	034 NP PPP Glut	2	NP-CT-L6b Glut	02 NP-CT-L6b Glut	Pallium-Glut	ENTm		RHP:0.97	ENTm5:0.23,ENTm6:0.23,SUB:0.18,PAR:0.11,ENTm3:0.09	108	696	0	0.54	0.46		0.03	0.97	Glut	Slc17a7:8.74	Glut	Cck:8,Nts:5.9,Adcyap1:3.2	Cplx3,Nts,Tmem40	Rxfp1,Nts,Cidea,Arhgap25,Kcnip1	Mafa,Ovol2,Nr2f2,Foxp2,Satb2,Pou3f3	Gm36251	276	276_NP PPP	54	Nts	27	NP PPP	7	NP_L6CT_L6b	677	CCN202307220	CS20230722_CLUS_0485	CS20230722_SUPT_0129	CS20230722_SUBC_034	CS20230722_CLAS_02
2871	486	0486 OB Eomes Ms4a15 Glut_1	130	OB Eomes Ms4a15 Glut_1	0130 OB Eomes Ms4a15 Glut_1	35	OB Eomes Ms4a15 Glut	035 OB Eomes Ms4a15 Glut	3	OB-CR Glut	03 OB-CR Glut	Pallium-Glut	MOB out 2		OLF:0.63,NA:0.37	NA:0.33,MOBopl:0.22,OLF:0.17,MOB:0.16	57	10	0	0.37	0.63		0.34	0.66	Glut	Slc17a7:11.09,Slc17a6:3.2	Glut	Nmb:8.1,Cck:6.1,Adcyap1:5.2,Crh:4.2	Ms4a15,Piezo2	Eomes,Wif1,Abi3bp,Ptger3	Tbx21,Hey2,Zfp114	Piezo2										CCN202307220	CS20230722_CLUS_0486	CS20230722_SUPT_0130	CS20230722_SUBC_035	CS20230722_CLAS_03
2872	487	0487 OB Eomes Ms4a15 Glut_1	130	OB Eomes Ms4a15 Glut_1	0130 OB Eomes Ms4a15 Glut_1	35	OB Eomes Ms4a15 Glut	035 OB Eomes Ms4a15 Glut	3	OB-CR Glut	03 OB-CR Glut	Pallium-Glut	MOB out 2		OLF:0.64,NA:0.36	NA:0.3,MOBopl:0.25,MOB:0.18,OLF:0.11	57	135	0	0.35	0.65		0.08	0.92	Glut	Slc17a7:9.16,Slc17a6:6.51	Glut	Cck:8.7,Adcyap1:4.4	Tfap2c,Mustn1	Eomes,Abi3bp,Lhx9,Cbln1	Tfap2c,Lhx9,Eomes	Mustn1										CCN202307220	CS20230722_CLUS_0487	CS20230722_SUPT_0130	CS20230722_SUBC_035	CS20230722_CLAS_03
2874	488	0488 OB Eomes Ms4a15 Glut_2	131	OB Eomes Ms4a15 Glut_2	0131 OB Eomes Ms4a15 Glut_2	35	OB Eomes Ms4a15 Glut	035 OB Eomes Ms4a15 Glut	3	OB-CR Glut	03 OB-CR Glut	Pallium-Glut	MOB outmost		NA:0.57,OLF:0.42	NA:0.4,MOB:0.19,onl:0.17,OLF:0.13	50	36	0	0.52	0.48		0.08	0.92	Glut	Slc17a7:9.44,Slc17a6:5.21	Glut	Cck:9.5,Adcyap1:7,Nmb:5.7	Ms4a15,6430710C18Rik	Eomes,Igfbp2,Rxfp1	Eomes,Tcf15,Rorb,Id2,Zfpm2	Ngf,Ly6g6e	189	189_L4/5 IT CTX_10	39	Slc22a4	16	L4/5 IT CTX	4	L4_5_6_IT_Car3	1	CCN202307220	CS20230722_CLUS_0488	CS20230722_SUPT_0131	CS20230722_SUBC_035	CS20230722_CLAS_03
2875	489	0489 OB Eomes Ms4a15 Glut_2	131	OB Eomes Ms4a15 Glut_2	0131 OB Eomes Ms4a15 Glut_2	35	OB Eomes Ms4a15 Glut	035 OB Eomes Ms4a15 Glut	3	OB-CR Glut	03 OB-CR Glut	Pallium-Glut	MOB outmost		NA:0.58,OLF:0.42	NA:0.41,MOB:0.18,onl:0.18,OLF:0.14	58	37	0	0.43	0.57		0.07	0.93	Glut	Slc17a7:8.34,Slc17a6:8.09,Gad2:4.91	Glut	Cck:9.4,Nmb:9.1,Cartpt:3.9	Eomes,Brca1,Baiap2l2	Eomes,Igfbp2,Abi3bp,Kcnmb2	Eomes,Mafa,Creb3l2,Fosl2,Etv4	Skap1,Abi3bp	192	192_L4/5 IT CTX_14	26	Tshz2	16	L4/5 IT CTX	4	L4_5_6_IT_Car3	1	CCN202307220	CS20230722_CLUS_0489	CS20230722_SUPT_0131	CS20230722_SUBC_035	CS20230722_CLAS_03
2876	490	0490 OB Eomes Ms4a15 Glut_2	131	OB Eomes Ms4a15 Glut_2	0131 OB Eomes Ms4a15 Glut_2	35	OB Eomes Ms4a15 Glut	035 OB Eomes Ms4a15 Glut	3	OB-CR Glut	03 OB-CR Glut	Pallium-Glut	MOB outmost		NA:0.57,OLF:0.43	NA:0.42,MOB:0.2,onl:0.14,OLF:0.12	174	99	0	0.49	0.51		0.12	0.88	Glut	Slc17a6:8.2,Gad2:5.14	Glut	Cck:9.6,Nmb:7.3	Eomes,Brca1,Loxl1	Eomes,Igfbp2,St6galnac5	Eomes,Mafa,Klf5,Id2	Loxl1										CCN202307220	CS20230722_CLUS_0490	CS20230722_SUPT_0131	CS20230722_SUBC_035	CS20230722_CLAS_03
2877	491	0491 OB Eomes Ms4a15 Glut_2	131	OB Eomes Ms4a15 Glut_2	0131 OB Eomes Ms4a15 Glut_2	35	OB Eomes Ms4a15 Glut	035 OB Eomes Ms4a15 Glut	3	OB-CR Glut	03 OB-CR Glut	Pallium-Glut	MOB outmost		NA:0.59,OLF:0.4	NA:0.41,onl:0.18,MOB:0.18,OLF:0.14	154	70	0	0.4	0.6		0.07	0.93	Glut	Slc17a6:8.64,Gad2:6.06,Slc17a7:5.26	Glut	Cck:9.5,Nmb:9.4,Cartpt:3	Eomes,Brca1,Prok2,Sntg2	Eomes,Igfbp2,Sntg2,Prok2	Eomes,Tfap2c,Nfix	Skap1,Sntg2										CCN202307220	CS20230722_CLUS_0491	CS20230722_SUPT_0131	CS20230722_SUBC_035	CS20230722_CLAS_03
2695	492	0492 OB Eomes Ms4a15 Glut_3	132	OB Eomes Ms4a15 Glut_3	0132 OB Eomes Ms4a15 Glut_3	35	OB Eomes Ms4a15 Glut	035 OB Eomes Ms4a15 Glut	3	OB-CR Glut	03 OB-CR Glut	Pallium-Glut	MOB outmost		OLF:0.49,NA:0.49	NA:0.32,MOB:0.18,onl:0.14,MOBopl:0.13,OLF:0.09	60	41	0	0.45	0.55		0.19	0.81	Glut	Slc17a6:8.61,Slc17a7:7.74	Glut	Cck:8.7,Edn1:7	Vmn1r209,Grap2	Agtr1a,Slc17a7,Ebf3,Ret	Trp73,Ebf2,Rorb,Ebf3	Grap2	151	151_L2 IT ENTl_18	32	Grik1	12	L2 IT ENTl	3	L2_3_IT	2	CCN202307220	CS20230722_CLUS_0492	CS20230722_SUPT_0132	CS20230722_SUBC_035	CS20230722_CLAS_03
2764	493	0493 OB Eomes Ms4a15 Glut_3	132	OB Eomes Ms4a15 Glut_3	0132 OB Eomes Ms4a15 Glut_3	35	OB Eomes Ms4a15 Glut	035 OB Eomes Ms4a15 Glut	3	OB-CR Glut	03 OB-CR Glut	Pallium-Glut	MOB outmost		OLF:0.56,NA:0.4	NA:0.27,MOB:0.15,MOBopl:0.12,onl:0.11,MOBgr:0.08,OLF:0.07,AOBgl:0.03	90	103	0	0.33	0.67		0.16	0.84	Glut	Slc17a6:8.44,Slc17a7:7.69	Glut	Adcyap1:5.7,Cck:5.3,Edn1:3.8	Vmn1r209,Trp73,Cpa6	Eomes,Cpa6,C1ql3	Trp73,Eomes,Bcl11b,Nfix	Cd24a										CCN202307220	CS20230722_CLUS_0493	CS20230722_SUPT_0132	CS20230722_SUBC_035	CS20230722_CLAS_03
2873	494	0494 OB Eomes Ms4a15 Glut_4	133	OB Eomes Ms4a15 Glut_4	0133 OB Eomes Ms4a15 Glut_4	35	OB Eomes Ms4a15 Glut	035 OB Eomes Ms4a15 Glut	3	OB-CR Glut	03 OB-CR Glut	Pallium-Glut	MOB outmost		OLF:0.51,NA:0.48	NA:0.32,MOB:0.2,onl:0.16,MOBopl:0.16	50	106	0	0.37	0.63		0.09	0.91	Glut	Slc17a7:10.49	Glut	Cck:10.4,Adcyap1:6.8,Nmb:5.6,Gal:3.4	Ms4a15,Vdr	Eomes,Abi3bp,Barhl2	Eomes,Vdr	Vdr	151	151_L2 IT ENTl_22	32	Grik1	12	L2 IT ENTl	3	L2_3_IT	2	CCN202307220	CS20230722_CLUS_0494	CS20230722_SUPT_0133	CS20230722_SUBC_035	CS20230722_CLAS_03
2693	495	0495 OB Eomes Ms4a15 Glut_5	134	OB Eomes Ms4a15 Glut_5	0134 OB Eomes Ms4a15 Glut_5	35	OB Eomes Ms4a15 Glut	035 OB Eomes Ms4a15 Glut	3	OB-CR Glut	03 OB-CR Glut	Pallium-Glut	AOB		OLF:0.91	MOBgr:0.57,AOBmi:0.18,lotd:0.09	26	40	0	0.33	0.67		0.23	0.77	Glut	Slc17a7:10.53,Slc17a6:6.86	Glut	Cck:8.5,Nmb:5.6,Adcyap1:3.5	Ms4a15,Rbp7	Eomes,C1ql1,Lancl3	Tbx21,Ebf1,Tcf15	Csta2										CCN202307220	CS20230722_CLUS_0495	CS20230722_SUPT_0134	CS20230722_SUBC_035	CS20230722_CLAS_03
2694	496	0496 OB Eomes Ms4a15 Glut_5	134	OB Eomes Ms4a15 Glut_5	0134 OB Eomes Ms4a15 Glut_5	35	OB Eomes Ms4a15 Glut	035 OB Eomes Ms4a15 Glut	3	OB-CR Glut	03 OB-CR Glut	Pallium-Glut	AOB		OLF:0.87	MOBgr:0.38,AOBmi:0.19,lotd:0.1,MOBopl:0.08,MOB:0.05,MOBmi:0.05	51	147	0	0.37	0.63		0.08	0.92	Glut	Slc17a7:9.56,Slc17a6:7.28	Glut	Cck:8.5,Ghrh:4	Tfap2c,Ghrh,Cdhr1	Eomes,C1ql1,Hs3st2	Tfap2c,Ebf1,Tbr1	Ghrh	151	151_L2 IT ENTl_17	32	Grik1	12	L2 IT ENTl	3	L2_3_IT	3	CCN202307220	CS20230722_CLUS_0496	CS20230722_SUPT_0134	CS20230722_SUBC_035	CS20230722_CLAS_03
2762	497	0497 HPF CR Glut_1	135	HPF CR Glut_1	0135 HPF CR Glut_1	36	HPF CR Glut	036 HPF CR Glut	3	OB-CR Glut	03 OB-CR Glut	Pallium-Glut	HPF		HIP:0.6,NA:0.14,RHP:0.13	DG-mo:0.31,CA1slm:0.1,NA:0.07,DG-sg:0.04,CA3sr:0.04,HATA:0.04,root:0.04,CA3slm:0.03,CA1sr:0.03,ENTm1:0.02,COApm:0.02,MEA:0.02,ENTm2:0.02,HPF:0.02,CA3sp:0.01	1351	1147	0	0.42	0.58		0.24	0.76	Glut	Slc17a6:7.01	Glut		Trp73,Shisal2b,Creb5,Gdf5	Emx2,Ndnf,Eya2,Zic1,Gfra1	Trp73,Ebf3,Pou6f2,Creb5,Nr2f1	Rspo3,Cdkn1c	1	1_CR_3	1	Trp73	1	CR	8	Other	158	CCN202307220	CS20230722_CLUS_0497	CS20230722_SUPT_0135	CS20230722_SUBC_036	CS20230722_CLAS_03
2765	498	0498 HPF CR Glut_1	135	HPF CR Glut_1	0135 HPF CR Glut_1	36	HPF CR Glut	036 HPF CR Glut	3	OB-CR Glut	03 OB-CR Glut	Pallium-Glut	MOB out		OLF:0.43,NA:0.36,Isocortex:0.1	MOB:0.24,onl:0.19,NA:0.16,MOBopl:0.07,OT:0.03,TEa1:0.03,AAA:0.02,ACAv1:0.02,AOBgl:0.02,AUDv1:0.02,COAa:0.02	70	164	0	0.47	0.53		0.11	0.89	Glut	Slc17a6:7.24	Glut	Npb:5,Avp:3.6	Gcgr,Avp	Slc7a10,Lhx1,Ebf2,Zic1	Trp73,Ebf2,Bhlhe22,Zic1	Avp	1	1_CR_5	1	Trp73	1	CR	8	Other	51	CCN202307220	CS20230722_CLUS_0498	CS20230722_SUPT_0135	CS20230722_SUBC_036	CS20230722_CLAS_03
2766	499	0499 HPF CR Glut_1	135	HPF CR Glut_1	0135 HPF CR Glut_1	36	HPF CR Glut	036 HPF CR Glut	3	OB-CR Glut	03 OB-CR Glut	Pallium-Glut	MOB out		OLF:0.44,NA:0.37	NA:0.3,MOB:0.11,MOBopl:0.11,AON:0.07,AIp1:0.04,COAa:0.04,ENTl1:0.04,ENTm2:0.04,MOBipl:0.04,NLOT2:0.04	44	56	0	0.48	0.52		0.14	0.86	Glut	Slc17a6:6.87	Glut	Npb:4.8,Adcyap1:3.1	Dsp,Plcz1,Eomes	Eomes,Ccbe1,Nr2f2	Trp73,Eomes,Bhlhe22	Eomes	1	1_CR_6	1	Trp73	1	CR	8	Other	10	CCN202307220	CS20230722_CLUS_0499	CS20230722_SUPT_0135	CS20230722_SUBC_036	CS20230722_CLAS_03
2767	500	0500 HPF CR Glut_1	135	HPF CR Glut_1	0135 HPF CR Glut_1	36	HPF CR Glut	036 HPF CR Glut	3	OB-CR Glut	03 OB-CR Glut	Pallium-Glut	HPF COA		OLF:0.3,NA:0.27,HIP:0.12,RHP:0.12	NA:0.14,COAa:0.08,COApm:0.08,DG-mo:0.07,ENTl1:0.05,OT:0.05,PIR:0.05,ECT1:0.04,ENTm1:0.04,root:0.04,HPF:0.02,MEA:0.02,PA:0.02,PAA:0.02,TR:0.02,ACB:0.01,AON:0.01,AUDv1:0.01,CA1slm:0.01,CA1sr:0.01	115	94	0	0.42	0.58		0.23	0.77	Glut	Slc17a6:6.8	Glut		Trp73,Vmn2r1,Lef1	Slc7a10,Ecel1,Fam163a	Trp73,Lef1,Ebf3	Lef1	1	1_CR_7	1	Trp73	1	CR	8	Other	32	CCN202307220	CS20230722_CLUS_0500	CS20230722_SUPT_0135	CS20230722_SUBC_036	CS20230722_CLAS_03
2763	501	0501 HPF CR Glut_1	135	HPF CR Glut_1	0135 HPF CR Glut_1	36	HPF CR Glut	036 HPF CR Glut	3	OB-CR Glut	03 OB-CR Glut	Pallium-Glut	OT		NA:0.38,OLF:0.23,Isocortex:0.19	NA:0.38,TTv:0.15,ORBvl1:0.08,OT:0.08,LHA:0.04,MOB:0.04,NDB:0.04	44	31	0	0.51	0.49		0.11	0.89	Glut	Slc17a6:7.53	Glut	Pthlh:4.8,Pnoc:3.1	Gdf5,Shisal2b,Samd3	Emx2,Ndnf,Eya2,Kcnmb2,Lhx9	Trp73,Bhlhe22,Dmrta2,Ar	Kcnh1	1	1_CR_4	1	Trp73	1	CR	8	Other	16	CCN202307220	CS20230722_CLUS_0501	CS20230722_SUPT_0135	CS20230722_SUBC_036	CS20230722_CLAS_03
1398	502	0502 DG Glut_1	136	DG Glut_1	0136 DG Glut_1	37	DG Glut	037 DG Glut	4	DG-IMN Glut	04 DG-IMN Glut	Pallium-Glut;NN-IMN-GC	DG ve		sAMY:0.74,NA:0.17	MEA:0.74,fiber tracts:0.1	246	50	0	0.18	0.82		0.09	0.91	Glut	Slc17a7:7.78	Glut	Grp:6.4,Cck:6.2	Il33,Thsd7b,Ecm2,Nell1	Dio3,Scn7a,Glis3,Kcnip1,Zfpm2	Glis3,Prox1,Neurod2,Rfx2,Tshz2,Lhx9	Dio3,Tshz2	362	362_DG_1	5	Prox1	36	DG	6	DG_SUB_CA	28	CCN202307220	CS20230722_CLUS_0502	CS20230722_SUPT_0136	CS20230722_SUBC_037	CS20230722_CLAS_04
1399	503	0503 DG Glut_1	136	DG Glut_1	0136 DG Glut_1	37	DG Glut	037 DG Glut	4	DG-IMN Glut	04 DG-IMN Glut	Pallium-Glut;NN-IMN-GC	DG ve		HIP:0.93	CA3sp:0.18,DG-mo:0.17,DG-po:0.17,CA3sr:0.12,DG-sg:0.11,CA3slu:0.05	117	734	0	0.35	0.65		0.08	0.92	Glut	Slc17a7:8.74	Glut	Cck:7.2,Grp:6.4	Ntn5,Prox1,Dio3,Ndst4	Dio3,St18,Glis3,Ndst4	Glis3,Prox1,Neurod2,Hey2	Dio3,Ndst4	362	362_DG_2	5	Prox1	36	DG	6	DG_SUB_CA	672	CCN202307220	CS20230722_CLUS_0503	CS20230722_SUPT_0136	CS20230722_SUBC_037	CS20230722_CLAS_04
1400	504	0504 DG Glut_1	136	DG Glut_1	0136 DG Glut_1	37	DG Glut	037 DG Glut	4	DG-IMN Glut	04 DG-IMN Glut	Pallium-Glut;NN-IMN-GC	DG ve		HIP:0.69,sAMY:0.2	MEA:0.2,DG-po:0.17,CA3sp:0.11,DG-mo:0.11,CA3slm:0.1,DG-sg:0.08,CA1slm:0.05	44	72	0	0.43	0.57		0.1	0.9	Glut	Slc17a7:8.29	Glut	Grp:6.8,Penk:6.4,Cck:4.4,Cartpt:3.3	Dcn,Prox1,Gcnt1	Dcn,Adamts19,Cartpt	Glis3,Prox1,Nr4a3,Egr3,Rorb	Gcnt1	362	362_DG_3	5	Prox1	36	DG	6	DG_SUB_CA	63	CCN202307220	CS20230722_CLUS_0504	CS20230722_SUPT_0136	CS20230722_SUBC_037	CS20230722_CLAS_04
1403	505	0505 DG Glut_2	137	DG Glut_2	0137 DG Glut_2	37	DG Glut	037 DG Glut	4	DG-IMN Glut	04 DG-IMN Glut	Pallium-Glut;NN-IMN-GC	DG do		HIP:0.99	DG-mo:0.4,DG-sg:0.29,DG-po:0.16	4162	16341	0	0.38	0.62		0.09	0.91	Glut	Slc17a7:8.47,Gad1:5.16	Glut		Lct,Cdh9,Fbxo32,Stxbp6	Glis3,St18,Smoc2,Npnt,Grm3,Rasgrp1,Sorcs3	Glis3,St18,Neurod2,Prdm5,Zkscan16,Mkx	Serinc2,Plk5	363	363_DG_2	5	Prox1	36	DG	6	DG_SUB_CA	12466	CCN202307220	CS20230722_CLUS_0505	CS20230722_SUPT_0137	CS20230722_SUBC_037	CS20230722_CLAS_04
1404	506	0506 DG Glut_2	137	DG Glut_2	0137 DG Glut_2	37	DG Glut	037 DG Glut	4	DG-IMN Glut	04 DG-IMN Glut	Pallium-Glut;NN-IMN-GC	DG do		HIP:0.99	DG-mo:0.45,DG-sg:0.25,DG-po:0.19	117	12080	0	0.25	0.75		0	1	Glut	Slc17a7:7.02	Glut	Cck:3.6	Dsp,C1ql2,Adamts17	Smoc2,St18,Glis3,Prkd1,Mkx,Chst9,Npnt	Glis3,St18,Neurod2,Mkx,Prox1,Zeb2	Dsp,Adamts17	363	363_DG_3	5	Prox1	36	DG	6	DG_SUB_CA	10132	CCN202307220	CS20230722_CLUS_0506	CS20230722_SUPT_0137	CS20230722_SUBC_037	CS20230722_CLAS_04
1405	507	0507 DG Glut_2	137	DG Glut_2	0137 DG Glut_2	37	DG Glut	037 DG Glut	4	DG-IMN Glut	04 DG-IMN Glut	Pallium-Glut;NN-IMN-GC	DG do		HIP:0.98	DG-mo:0.33,DG-sg:0.26,DG-po:0.19,CA3sr:0.06	6901	35349	0	0.3	0.7		0.09	0.91	Glut	Slc17a7:8.7,Gad1:5.29	Glut	Cck:6.8,Pdyn:3.7	Dsp,Gm20754,Rflnb,Rhbdl3	Glis3,St18,Npnt,Npy2r,Syndig1,Ror1,St3gal1	Glis3,St18,Neurod2,Prdm5,Foxo1,Mkx	Rflnb,Rhbdl3	363	363_DG_4	5	Prox1	36	DG	6	DG_SUB_CA	31523	CCN202307220	CS20230722_CLUS_0507	CS20230722_SUPT_0137	CS20230722_SUBC_037	CS20230722_CLAS_04
1401	508	0508 DG Glut_3	138	DG Glut_3	0138 DG Glut_3	37	DG Glut	037 DG Glut	4	DG-IMN Glut	04 DG-IMN Glut	Pallium-Glut;NN-IMN-GC	DG do		HIP:0.96	DG-mo:0.29,DG-sg:0.25,DG-po:0.14,CA3slm:0.11,CA3sr:0.07	29	136	0	0.3	0.7		0.04	0.96	Glut	Slc17a7:8.46,Gad1:6.21	Glut	Cck:5.8,Pdyn:4.8	Dsp,Egr4	Egr2,St18,Npnt	Egr2,Prox1,Neurod2,Mkx	Cenpa,Egr4	363	363_DG_1	5	Prox1	36	DG	6	DG_SUB_CA	105	CCN202307220	CS20230722_CLUS_0508	CS20230722_SUPT_0138	CS20230722_SUBC_037	CS20230722_CLAS_04
1402	509	0509 DG Glut_3	138	DG Glut_3	0138 DG Glut_3	37	DG Glut	037 DG Glut	4	DG-IMN Glut	04 DG-IMN Glut	Pallium-Glut;NN-IMN-GC	DG do		HIP:0.96	DG-mo:0.31,DG-sg:0.28,DG-po:0.08,CA3sp:0.05,CA3sr:0.05,CA3slm:0.04	38	761	0	0.27	0.73		0.02	0.98	Glut	Slc17a7:8.56,Gad1:5.36	Glut	Cck:5.3,Pdyn:4.1,Npy:4.1	Lct,Npy	Glis3,St18,Drd5,Nptx2	Atf3,Neurod2,St18,Bhlhe41,Cebpb	Npy	361	361_DG	5	Prox1	36	DG	6	DG_SUB_CA	606	CCN202307220	CS20230722_CLUS_0509	CS20230722_SUPT_0138	CS20230722_SUBC_037	CS20230722_CLAS_04
1407	510	0510 DG Glut_4	139	DG Glut_4	0139 DG Glut_4	37	DG Glut	037 DG Glut	4	DG-IMN Glut	04 DG-IMN Glut	Pallium-Glut;NN-IMN-GC	DG po		HIP:0.99	DG-po:0.31,DG-sg:0.17,DG-mo:0.15,CA3slm:0.14,CA3so:0.1	2640	2526	0	0.47	0.53		0.26	0.74	Glut	Slc17a7:8.72,Gad1:5.5	Glut	Cck:7.3,Grp:4.5,Pdyn:3	C1ql2,Dsp,Scn9a	Glis3,St18,Grp,Smoc2,Pde1a	Glis3,St18,Lhx9,Nr2f2,Mkx	Clec1a,Smoc2	362	362_DG_4	5	Prox1	36	DG	6	DG_SUB_CA	2331	CCN202307220	CS20230722_CLUS_0510	CS20230722_SUPT_0139	CS20230722_SUBC_037	CS20230722_CLAS_04
1363	511	0511 DG-PIR Ex IMN_1	140	DG-PIR Ex IMN_1	0140 DG-PIR Ex IMN_1	38	DG-PIR Ex IMN	038 DG-PIR Ex IMN	4	DG-IMN Glut	04 DG-IMN Glut	Pallium-Glut;NN-IMN-GC	DG STR	early neuroblast; Insm1, Sox6, Eomes	NA:0.75,CTXsp:0.12	ccb:0.27,fp:0.16,fa:0.09,LA:0.07,cing:0.04,ec:0.04,OLF:0.03,alv:0.03,ccs:0.03,scwm:0.03	92	1	0	0.52	0.48		0.56	0.44	Glut	Slc17a6:6.02,Gad2:3.24	Glut		Eomes,Celsr1,Tenm1,Meis2	Eomes,Igfbpl1,Lmo1,Slc17a6	Eomes,Sox6,Neurod1,Meis2	Meis1										CCN202307220	CS20230722_CLUS_0511	CS20230722_SUPT_0140	CS20230722_SUBC_038	CS20230722_CLAS_04
1371	512	0512 DG-PIR Ex IMN_2	141	DG-PIR Ex IMN_2	0141 DG-PIR Ex IMN_2	38	DG-PIR Ex IMN	038 DG-PIR Ex IMN	4	DG-IMN Glut	04 DG-IMN Glut	Pallium-Glut;NN-IMN-GC	DGdo,me	late neuroblast	HIP:0.96	DG-mo:0.29,DG-sg:0.25,DG-po:0.16,CA3so:0.12	150	24	0	0.62	0.38		0.4	0.6	NA				Draxin,Mndal,Eomes,Adamts18	Eomes,Igfbpl1,Calb2	Eomes,Prox1,Bhlhe22	Eomes,Calb2	1	1_CR_1	1	Trp73	1	CR	8	Other	1	CCN202307220	CS20230722_CLUS_0512	CS20230722_SUPT_0141	CS20230722_SUBC_038	CS20230722_CLAS_04
1372	513	0513 DG-PIR Ex IMN_2	141	DG-PIR Ex IMN_2	0141 DG-PIR Ex IMN_2	38	DG-PIR Ex IMN	038 DG-PIR Ex IMN	4	DG-IMN Glut	04 DG-IMN Glut	Pallium-Glut;NN-IMN-GC	DGdo,me (CTX?)	early neuroblast	HIP:0.58,NA:0.37	DG-sg:0.16,DG-mo:0.14,ccb:0.11,CA3so:0.1,fp:0.08,DG-po:0.07,ccs:0.05,CA3sp:0.04,alv:0.04,scwm:0.03	87	20	0	0.52	0.48		0.38	0.62	Glut	Slc17a6:4.52	Glut		Neurod4,Mfap4	Eomes,Igfbpl1,Zic5,Nrn1	Neurod4,Nhlh1	Vim										CCN202307220	CS20230722_CLUS_0513	CS20230722_SUPT_0141	CS20230722_SUBC_038	CS20230722_CLAS_04
1406	514	0514 DG-PIR Ex IMN_2	141	DG-PIR Ex IMN_2	0141 DG-PIR Ex IMN_2	38	DG-PIR Ex IMN	038 DG-PIR Ex IMN	4	DG-IMN Glut	04 DG-IMN Glut	Pallium-Glut;NN-IMN-GC	DGdo,me	late neuroblast / immature granule cell	HIP:0.98	DG-sg:0.28,DG-mo:0.27,DG-po:0.16,CA3so:0.08,CA3sp:0.06	364	44	0	0.55	0.45		0.36	0.64	Glut	Gad1:5.56,Slc17a7:3.34	Glut		Draxin,Fam163a,Ntf3	Igfbpl1,Emx2,Ccbe1	Emx2,Prox1,Tbr1,Rarb	Ccbe1	363	363_DG_5	5	Prox1	36	DG	6	DG_SUB_CA	9	CCN202307220	CS20230722_CLUS_0514	CS20230722_SUPT_0141	CS20230722_SUBC_038	CS20230722_CLAS_04
1408	515	0515 DG-PIR Ex IMN_2	141	DG-PIR Ex IMN_2	0141 DG-PIR Ex IMN_2	38	DG-PIR Ex IMN	038 DG-PIR Ex IMN	4	DG-IMN Glut	04 DG-IMN Glut	Pallium-Glut;NN-IMN-GC	DGdo,me	late neuroblast	HIP:1	DG-sg:0.34,DG-mo:0.3,DG-po:0.16	456	55	0	0.58	0.42		0.4	0.6	NA	Gad1:3.67			Draxin,Mndal,Rarb	Igfbpl1,Emx2,Fam163a,Bcl11b,Cd24a	Emx2,Prox1,Tbr1,Rarb	Rarb	1	1_CR_2	1	Trp73	1	CR	8	Other	1	CCN202307220	CS20230722_CLUS_0515	CS20230722_SUPT_0141	CS20230722_SUBC_038	CS20230722_CLAS_04
1339	516	0516 DG-PIR Ex IMN_3	142	DG-PIR Ex IMN_3	0142 DG-PIR Ex IMN_3	38	DG-PIR Ex IMN	038 DG-PIR Ex IMN	4	DG-IMN Glut	04 DG-IMN Glut	Pallium-Glut;NN-IMN-GC	PIR	in OLF PIR rather than DG, based on MERFISH; still look immature (Igbpl1, Mex3a, Draxin), but can't be traced to earlier or later stages.	OLF:0.5,CTXsp:0.39	PIR:0.48,EPd:0.3,EPv:0.05	646	28	0	0.46	0.54		0.35	0.65	Glut	Slc17a6:4.16	Glut		2610307P16Rik,Tbr1,Igfbpl1,Scml4	Tfap2d,Igfbpl1,Slc1a3,Tafa2	Tfap2d,Tbr1,Rorb,Prdm16,Meis2,Bcl11b	Scml4	160	160_L2/3 IT ENTl_2	32	Grik1	13	L2/3 IT ENTl	3	L2_3_IT	1	CCN202307220	CS20230722_CLUS_0516	CS20230722_SUPT_0142	CS20230722_SUBC_038	CS20230722_CLAS_04
1340	517	0517 DG-PIR Ex IMN_3	142	DG-PIR Ex IMN_3	0142 DG-PIR Ex IMN_3	38	DG-PIR Ex IMN	038 DG-PIR Ex IMN	4	DG-IMN Glut	04 DG-IMN Glut	Pallium-Glut;NN-IMN-GC	EPd	in OLF PIR rather than DG, based on MERFISH; still look immature (Igbpl1, Mex3a, Draxin), but can't be traced to earlier or later stages.	CTXsp:0.61,Isocortex:0.16,NA:0.13	EPd:0.48,AIv6a:0.06,EPv:0.06,PIR:0.06,SSs6b:0.06,aco:0.06	37	5	0	0.48	0.52		0.19	0.81	Glut	Slc17a6:9.15	Glut		Antxr2,Tfap2d,Igfbpl1	Tfap2d,Met,Igfbpl1,Necab1	Tfap2d,Tbr1,Carhsp1,Satb1	Casz1										CCN202307220	CS20230722_CLUS_0517	CS20230722_SUPT_0142	CS20230722_SUBC_038	CS20230722_CLAS_04
1258	518	0518 OB Meis2 Thsd7b Gaba_1	143	OB Meis2 Thsd7b Gaba_1	0143 OB Meis2 Thsd7b Gaba_1	39	OB Meis2 Thsd7b Gaba	039 OB Meis2 Thsd7b Gaba	5	OB-IMN GABA	05 OB-IMN GABA	Subpallium-GABA;NN-IMN-GC	PIR OB		OLF:0.65,CTXsp:0.09,STRd:0.09	PIR:0.39,CP:0.09,AON:0.08,OLF:0.08,EPd:0.06,OT:0.05,TTv:0.03,EPv:0.03	245	1	0	0.47	0.53		0.34	0.66	GABA	Gad1:8.84,Gad2:7.52,Slc32a1:4.73	GABA		4930523C07Rik,Gm38505,Reln	Tnnt1,Syt6,Adamtsl1,G630016G05Rik,Fras1,Cbln2	Sp9,Foxp2,Nfix,Tshz2,Dlx1,Runx2	Plce1,Cntnap5c,Reln										CCN202307220	CS20230722_CLUS_0518	CS20230722_SUPT_0143	CS20230722_SUBC_039	CS20230722_CLAS_05
1290	519	0519 OB Meis2 Thsd7b Gaba_1	143	OB Meis2 Thsd7b Gaba_1	0143 OB Meis2 Thsd7b Gaba_1	39	OB Meis2 Thsd7b Gaba	039 OB Meis2 Thsd7b Gaba	5	OB-IMN GABA	05 OB-IMN GABA	Subpallium-GABA;NN-IMN-GC	MOB out		NA:0.52,OLF:0.46	NA:0.35,MOB:0.19,onl:0.16,OLF:0.16	173	44	0	0.39	0.61		0.13	0.87	GABA	Gad1:9.92,Gad2:7.13,Slc32a1:6.14	GABA		Tnnt1,Colq,Ccdc141	Tnnt1,Lgr6,Cbln1	Etv4,Dlx1,Foxp2,Pparg,Tshz2,Bcl6	Ccdc141										CCN202307220	CS20230722_CLUS_0519	CS20230722_SUPT_0143	CS20230722_SUBC_039	CS20230722_CLAS_05
1289	520	0520 OB Meis2 Thsd7b Gaba_1	143	OB Meis2 Thsd7b Gaba_1	0143 OB Meis2 Thsd7b Gaba_1	39	OB Meis2 Thsd7b Gaba	039 OB Meis2 Thsd7b Gaba	5	OB-IMN GABA	05 OB-IMN GABA	Subpallium-GABA;NN-IMN-GC	MOB out		NA:0.58,OLF:0.41	NA:0.4,MOB:0.2,onl:0.17,OLF:0.13	98	36	0	0.39	0.61		0.19	0.81	GABA	Gad1:10.29,Gad2:6.84,Slc32a1:6.34	GABA		Mdfic,Colq,Cbln2,Chst9	Tnnt1,Lgr6,Chst9	Sp9,Foxp2,Nfix,Tshz2,Dlx1,Npas2	Chst9,Colq										CCN202307220	CS20230722_CLUS_0520	CS20230722_SUPT_0143	CS20230722_SUBC_039	CS20230722_CLAS_05
1282	521	0521 OB Meis2 Thsd7b Gaba_2	144	OB Meis2 Thsd7b Gaba_2	0144 OB Meis2 Thsd7b Gaba_2	39	OB Meis2 Thsd7b Gaba	039 OB Meis2 Thsd7b Gaba	5	OB-IMN GABA	05 OB-IMN GABA	Subpallium-GABA;NN-IMN-GC	MOB in		OLF:0.7,NA:0.3	NA:0.27,MOBopl:0.24,OLF:0.18,MOB:0.13	18	1	0	0.42	0.58		0.16	0.84	GABA	Gad1:10.43,Gad2:9.44,Slc32a1:8.06	GABA		Chrna2,Sp8	Sp8,Kitl,Nr4a2,Sntg2,Ndst4,Slc32a1	Ets1,Sp8,Foxp2,Runx2	Chrna2										CCN202307220	CS20230722_CLUS_0521	CS20230722_SUPT_0144	CS20230722_SUBC_039	CS20230722_CLAS_05
1286	522	0522 OB Meis2 Thsd7b Gaba_2	144	OB Meis2 Thsd7b Gaba_2	0144 OB Meis2 Thsd7b Gaba_2	39	OB Meis2 Thsd7b Gaba	039 OB Meis2 Thsd7b Gaba	5	OB-IMN GABA	05 OB-IMN GABA	Subpallium-GABA;NN-IMN-GC	MOB in		OLF:0.62,NA:0.32	NA:0.27,OLF:0.19,MOBopl:0.17,MOB:0.09,MOBgr:0.09	153	145	0	0.31	0.69		0.16	0.84	GABA	Gad1:9.93,Gad2:9.4,Slc32a1:7.36	GABA		Otop1,Prokr2	Sp8,Mctp2,Tacr3,Gpc3,Nfib	Sp8,Sall1,Zfhx4,Pparg,Nfix,Nfib	Notch2										CCN202307220	CS20230722_CLUS_0522	CS20230722_SUPT_0144	CS20230722_SUBC_039	CS20230722_CLAS_05
1287	523	0523 OB Meis2 Thsd7b Gaba_2	144	OB Meis2 Thsd7b Gaba_2	0144 OB Meis2 Thsd7b Gaba_2	39	OB Meis2 Thsd7b Gaba	039 OB Meis2 Thsd7b Gaba	5	OB-IMN GABA	05 OB-IMN GABA	Subpallium-GABA;NN-IMN-GC	MOB in		OLF:0.73,NA:0.27	NA:0.19,OLF:0.18,MOBopl:0.18,MOBgr:0.13,MOB:0.1,MOBmi:0.08	18	20	0	0.45	0.55		0.26	0.74	GABA	Gad1:10.54,Gad2:9.64,Slc32a1:7.43	GABA		Otop1,Capn3	Sp8,Mctp2,Sema3e,Ccn4	Sp8,Etv4,Sall1,Meis1,Ikzf2,Runx2	Capn3										CCN202307220	CS20230722_CLUS_0523	CS20230722_SUPT_0144	CS20230722_SUBC_039	CS20230722_CLAS_05
1314	524	0524 OB Meis2 Thsd7b Gaba_2	144	OB Meis2 Thsd7b Gaba_2	0144 OB Meis2 Thsd7b Gaba_2	39	OB Meis2 Thsd7b Gaba	039 OB Meis2 Thsd7b Gaba	5	OB-IMN GABA	05 OB-IMN GABA	Subpallium-GABA;NN-IMN-GC	MOB in		OLF:0.77,NA:0.23	MOBopl:0.22,MOB:0.2,NA:0.17,OLF:0.11,MOBgr:0.11	68	89	0	0.34	0.66		0.18	0.82	GABA	Gad1:10.54,Gad2:10.38,Slc32a1:7.62,Th:3.68	GABA	Penk:3.3	Epcam,Scgn	Scgn,Aqp6,Lgr6	Sp8,Sall1,Zic3,Lin28b,Id2,Smad3	Scgn										CCN202307220	CS20230722_CLUS_0524	CS20230722_SUPT_0144	CS20230722_SUBC_039	CS20230722_CLAS_05
1285	525	0525 OB Meis2 Thsd7b Gaba_3	145	OB Meis2 Thsd7b Gaba_3	0145 OB Meis2 Thsd7b Gaba_3	39	OB Meis2 Thsd7b Gaba	039 OB Meis2 Thsd7b Gaba	5	OB-IMN GABA	05 OB-IMN GABA	Subpallium-GABA;NN-IMN-GC	AOBgl		OLF:0.96	MOBopl:0.22,AOBgl:0.18,MOBgr:0.15,MOBmi:0.12,AOBmi:0.1,MOB:0.09	110	83	0	0.48	0.52		0.19	0.81	GABA	Gad1:9.48,Gad2:7.15,Slc32a1:5.85	GABA		4930523C07Rik,Gm38505,Hmcn1	Col5a1,Hmcn1,Igfbpl1,Tshz2	Sp9,Sox13,Foxp2,Pparg,Nfib,Bcl11a	Atp6v1c2										CCN202307220	CS20230722_CLUS_0525	CS20230722_SUPT_0145	CS20230722_SUBC_039	CS20230722_CLAS_05
1288	526	0526 OB Meis2 Thsd7b Gaba_4	146	OB Meis2 Thsd7b Gaba_4	0146 OB Meis2 Thsd7b Gaba_4	39	OB Meis2 Thsd7b Gaba	039 OB Meis2 Thsd7b Gaba	5	OB-IMN GABA	05 OB-IMN GABA	Subpallium-GABA;NN-IMN-GC	MOB out		NA:0.59,OLF:0.4	NA:0.41,MOB:0.19,onl:0.18,OLF:0.13	458	220	0	0.39	0.61		0.1	0.9	GABA	Gad1:10.53,Gad2:8.07,Slc32a1:6.89	GABA		Lmcd1,Gm5087,Tll1	Sp9,Pappa,Nfix,Syt6,Tll1,Zbtb16,Grm3	Sp9,Foxp2,Nfix,Nr4a3,Dlx1,Bcl6	Nectin3										CCN202307220	CS20230722_CLUS_0526	CS20230722_SUPT_0146	CS20230722_SUBC_039	CS20230722_CLAS_05
1284	527	0527 OB Meis2 Thsd7b Gaba_5	147	OB Meis2 Thsd7b Gaba_5	0147 OB Meis2 Thsd7b Gaba_5	39	OB Meis2 Thsd7b Gaba	039 OB Meis2 Thsd7b Gaba	5	OB-IMN GABA	05 OB-IMN GABA	Subpallium-GABA;NN-IMN-GC	MOB mi		OLF:0.58,NA:0.39	NA:0.32,MOBopl:0.17,OLF:0.15,MOB:0.15,onl:0.07	125	23	0	0.49	0.51		0.11	0.89	GABA	Gad1:10.34,Gad2:9.11,Slc32a1:6.59	GABA	Cck:4.4	Otogl,Cdh23,Gpc3	Eya2,Adamts19,Adamts9,Sp9	Sall1,Sox13,L3mbtl4,Etv4	Adamts19										CCN202307220	CS20230722_CLUS_0527	CS20230722_SUPT_0147	CS20230722_SUBC_039	CS20230722_CLAS_05
1283	528	0528 OB Meis2 Thsd7b Gaba_5	147	OB Meis2 Thsd7b Gaba_5	0147 OB Meis2 Thsd7b Gaba_5	39	OB Meis2 Thsd7b Gaba	039 OB Meis2 Thsd7b Gaba	5	OB-IMN GABA	05 OB-IMN GABA	Subpallium-GABA;NN-IMN-GC	PIR MOB		Isocortex:0.27,CTXsp:0.23,OLF:0.23,NA:0.14	PIR:0.14,AUDp4:0.09,AUDp5:0.09,EPd:0.09,EPv:0.09,MOBopl:0.09,AAA:0.05,ACB:0.05,AUDd6a:0.05,AUDv6a:0.05,CP:0.05	34	1	0	0.54	0.46		0.2	0.8	GABA	Gad1:9.48,Gad2:8.18,Slc32a1:5.11	GABA	Cck:7.3,Tac2:3.5	Otogl,Cdh23,Igfbpl1,Glp1r	Igfbpl1,Bmp3,Adamts9,Slc32a1,Cntn6	Sox13,Dlx1,Foxp2,Id2,Foxg1,Runx2	Glp1r,Mdfic										CCN202307220	CS20230722_CLUS_0528	CS20230722_SUPT_0147	CS20230722_SUBC_039	CS20230722_CLAS_05
1299	529	0529 OB Trdn Gaba_1	148	OB Trdn Gaba_1	0148 OB Trdn Gaba_1	40	OB Trdn Gaba	040 OB Trdn Gaba	5	OB-IMN GABA	05 OB-IMN GABA	Subpallium-GABA;NN-IMN-GC	MOB in		OLF:0.69,NA:0.31	NA:0.3,MOBopl:0.23,OLF:0.2,MOBgr:0.1	631	365	0	0.31	0.69		0.24	0.76	GABA	Gad1:5.86,Slc32a1:4.61	GABA		Trdn,Slc12a8,Cpa6	Ctxn3,Prok2,Cpa6	Sp8,L3mbtl4,Zic4,Zeb2,Bcl6,Bcl11b	Grik1										CCN202307220	CS20230722_CLUS_0529	CS20230722_SUPT_0148	CS20230722_SUBC_040	CS20230722_CLAS_05
1322	530	0530 OB Trdn Gaba_2	149	OB Trdn Gaba_2	0149 OB Trdn Gaba_2	40	OB Trdn Gaba	040 OB Trdn Gaba	5	OB-IMN GABA	05 OB-IMN GABA	Subpallium-GABA;NN-IMN-GC	MOB core		OLF:0.72,NA:0.28	NA:0.28,MOBgr:0.25,OLF:0.22,MOBopl:0.1	959	482	0	0.37	0.63		0.25	0.75	GABA	Gad1:6.94,Slc32a1:4.84	GABA	Cartpt:6.7	Trdn,Slc12a8,Cartpt,Ppfibp1	Ctxn3,Ndnf,Cartpt,Zeb2	Sp8,Zeb2,Zfp831,Bcl6,Id2,Meis2	Nell1,Ppfibp1										CCN202307220	CS20230722_CLUS_0530	CS20230722_SUPT_0149	CS20230722_SUBC_040	CS20230722_CLAS_05
1321	531	0531 OB Trdn Gaba_2	149	OB Trdn Gaba_2	0149 OB Trdn Gaba_2	40	OB Trdn Gaba	040 OB Trdn Gaba	5	OB-IMN GABA	05 OB-IMN GABA	Subpallium-GABA;NN-IMN-GC	MOB core		OLF:0.76,NA:0.23	MOBgr:0.24,NA:0.23,OLF:0.21,MOBopl:0.19	653	417	0	0.45	0.55		0.23	0.77	GABA	Gad1:6.53,Slc32a1:4.83	GABA	Cartpt:4.4,Adm:3.9	Trdn,Lama2,Tmem132c	Prok2,Ctxn3,Pdgfd,Tmem132c	Sp8,Maf,Meis2,Fosl2,Bcl6,Zeb2	Tmem132c										CCN202307220	CS20230722_CLUS_0531	CS20230722_SUPT_0149	CS20230722_SUBC_040	CS20230722_CLAS_05
1304	532	0532 OB-in Frmd7 Gaba_1	150	OB-in Frmd7 Gaba_1	0150 OB-in Frmd7 Gaba_1	41	OB-in Frmd7 Gaba	041 OB-in Frmd7 Gaba	5	OB-IMN GABA	05 OB-IMN GABA	Subpallium-GABA;NN-IMN-GC	MOB in		OLF:0.72,NA:0.28	MOBopl:0.29,NA:0.27,OLF:0.15,MOB:0.09,MOBgr:0.07	365	1605	0	0.3	0.7		0.06	0.94	GABA	Gad1:10.55,Slc32a1:7.33,Gad2:6.79	GABA	Penk:3.9	Lgr6,Moxd1,Lrrc38	Lgr6,Moxd1,Crhbp,Tafa2	Sp8,Pparg,Elk3,Sall1,Creb3l2,Sox2	Tpbg,Moxd1										CCN202307220	CS20230722_CLUS_0532	CS20230722_SUPT_0150	CS20230722_SUBC_041	CS20230722_CLAS_05
1305	533	0533 OB-in Frmd7 Gaba_1	150	OB-in Frmd7 Gaba_1	0150 OB-in Frmd7 Gaba_1	41	OB-in Frmd7 Gaba	041 OB-in Frmd7 Gaba	5	OB-IMN GABA	05 OB-IMN GABA	Subpallium-GABA;NN-IMN-GC	MOB in		OLF:0.7,NA:0.3	NA:0.29,MOBopl:0.24,OLF:0.2,MOBgr:0.1	1501	2765	0	0.32	0.68		0.07	0.93	GABA	Gad1:10.74,Gad2:7.68,Slc32a1:7.37	GABA		Lgr6,Trdn,Tpbg,Kcnj6	Lgr6,Ccn4,Oprd1,Tox,Kcnk9,Sema3e,Cpa6,Nr2f1,Lamp5	Sall1,Pparg,Pax6,Tox3,Tox2,Nr2f1	Tpbg,Sema3a										CCN202307220	CS20230722_CLUS_0533	CS20230722_SUPT_0150	CS20230722_SUBC_041	CS20230722_CLAS_05
1306	534	0534 OB-in Frmd7 Gaba_1	150	OB-in Frmd7 Gaba_1	0150 OB-in Frmd7 Gaba_1	41	OB-in Frmd7 Gaba	041 OB-in Frmd7 Gaba	5	OB-IMN GABA	05 OB-IMN GABA	Subpallium-GABA;NN-IMN-GC	MOB in		OLF:0.7,NA:0.3	MOBopl:0.25,NA:0.25,OLF:0.17,MOB:0.15	623	296	0	0.4	0.6		0.18	0.82	GABA	Gad1:10.82,Slc32a1:7.62,Gad2:7.07	GABA		Akr1c18,Cpa6,Met	Ccn4,Met,Cpa6,Pax6	Sp8,Pparg,Elk3,Pax6,Sall1,Zbtb16	Fam129a,Met										CCN202307220	CS20230722_CLUS_0534	CS20230722_SUPT_0150	CS20230722_SUBC_041	CS20230722_CLAS_05
1307	535	0535 OB-in Frmd7 Gaba_1	150	OB-in Frmd7 Gaba_1	0150 OB-in Frmd7 Gaba_1	41	OB-in Frmd7 Gaba	041 OB-in Frmd7 Gaba	5	OB-IMN GABA	05 OB-IMN GABA	Subpallium-GABA;NN-IMN-GC	MOB in		OLF:0.72,NA:0.28	NA:0.26,MOBopl:0.25,OLF:0.19,MOB:0.11	598	1123	0	0.33	0.67		0.08	0.92	GABA	Gad1:10.71,Gad2:8.91,Slc32a1:7.55	GABA	Npy:3.1	Lgr6,Lrrc38,Cpa6,Tpbg	Lgr6,Ccn4,Oprd1,Lamp5,Tafa2,St3gal1,Sp8,Kcnk9,Fosl2	Sall1,Pparg,Elk3,Sp8,Mitf,Fosl2	Tpbg,Tafa2,Lamp5										CCN202307220	CS20230722_CLUS_0535	CS20230722_SUPT_0150	CS20230722_SUBC_041	CS20230722_CLAS_05
1328	536	0536 OB-in Frmd7 Gaba_1	150	OB-in Frmd7 Gaba_1	0150 OB-in Frmd7 Gaba_1	41	OB-in Frmd7 Gaba	041 OB-in Frmd7 Gaba	5	OB-IMN GABA	05 OB-IMN GABA	Subpallium-GABA;NN-IMN-GC	MOB in		OLF:0.66,NA:0.34	NA:0.32,MOBopl:0.25,OLF:0.19,MOB:0.08	171	2171	0	0.27	0.73		0.02	0.98	GABA	Gad1:10.76,Gad2:8.4,Slc32a1:6.65,Th:3.77	GABA	Penk:5.3,Cort:4.4	Lgr6,Cort,Nr2f1,Lrrk2	Lgr6,Crhbp,Nptx2,Nr2f1,Scgn,Fam163a	Sp8,Nr4a2,Elk3,Nr2f1,Nr4a3,Bcl11b	Itga8,Csrp1,Nr2f1										CCN202307220	CS20230722_CLUS_0536	CS20230722_SUPT_0150	CS20230722_SUBC_041	CS20230722_CLAS_05
1334	537	0537 OB-in Frmd7 Gaba_1	150	OB-in Frmd7 Gaba_1	0150 OB-in Frmd7 Gaba_1	41	OB-in Frmd7 Gaba	041 OB-in Frmd7 Gaba	5	OB-IMN GABA	05 OB-IMN GABA	Subpallium-GABA;NN-IMN-GC	MOB in-core		OLF:0.71,NA:0.29	NA:0.29,OLF:0.22,MOBopl:0.22,MOBgr:0.15	7328	5083	0	0.4	0.6		0.15	0.85	GABA	Gad1:10.49,Gad2:7.77,Slc32a1:6.58	GABA	Penk:5.6	Lgr6,Gcnt1,Igfbp6,Atp8b1	Lgr6,Ccn4,Oprd1,Igfbp6,Slit3,Adamts19,Grik3,Ust	Sp8,Pparg,Zfp831,Sall3,Tox3,Sall1	Atp8b1,Igfbp6,Fam184b,Rgs12										CCN202307220	CS20230722_CLUS_0537	CS20230722_SUPT_0150	CS20230722_SUBC_041	CS20230722_CLAS_05
1302	538	0538 OB-in Frmd7 Gaba_1	150	OB-in Frmd7 Gaba_1	0150 OB-in Frmd7 Gaba_1	41	OB-in Frmd7 Gaba	041 OB-in Frmd7 Gaba	5	OB-IMN GABA	05 OB-IMN GABA	Subpallium-GABA;NN-IMN-GC	MOB in		OLF:0.69,NA:0.31	NA:0.29,MOBopl:0.26,OLF:0.17,MOBgr:0.1	715	2391	0	0.33	0.67		0.06	0.94	GABA	Gad1:10.74,Gad2:9.98,Slc32a1:7.43,Th:5.01	GABA	Npy:8.5,Penk:3.8	Gcnt1,Kcnh8,Gm16701,St3gal1	Lgr6,Kcnh8,Zic1,St3gal1,Tacr1	Prdm1,Zic1,Bcl11a,Sall1	Npy,Lrfn2,Oprd1										CCN202307220	CS20230722_CLUS_0538	CS20230722_SUPT_0150	CS20230722_SUBC_041	CS20230722_CLAS_05
1310	539	0539 OB-in Frmd7 Gaba_1	150	OB-in Frmd7 Gaba_1	0150 OB-in Frmd7 Gaba_1	41	OB-in Frmd7 Gaba	041 OB-in Frmd7 Gaba	5	OB-IMN GABA	05 OB-IMN GABA	Subpallium-GABA;NN-IMN-GC	MOB in		OLF:0.74,NA:0.26	MOBopl:0.27,NA:0.24,OLF:0.18,MOB:0.1,MOBgr:0.07	325	2332	0	0.27	0.73		0.03	0.97	GABA	Gad1:10.57,Gad2:9.37,Slc32a1:7.44,Th:4.84	GABA	Npy:8.7,Penk:4.9	Lgr6,Npy,Mlip,Zar1	Lgr6,Kcnh8,Col24a1,Zic1,Tacr1,Fosl2,Lamp5	Prdm1,Sp8,Zic1,Fosl2,Sall1	Npy,Mlip,Zar1,Fosl2										CCN202307220	CS20230722_CLUS_0539	CS20230722_SUPT_0150	CS20230722_SUBC_041	CS20230722_CLAS_05
1335	540	0540 OB-in Frmd7 Gaba_1	150	OB-in Frmd7 Gaba_1	0150 OB-in Frmd7 Gaba_1	41	OB-in Frmd7 Gaba	041 OB-in Frmd7 Gaba	5	OB-IMN GABA	05 OB-IMN GABA	Subpallium-GABA;NN-IMN-GC	MOB in		OLF:0.7,NA:0.3	NA:0.29,MOBopl:0.24,OLF:0.2,MOBgr:0.11	3154	4920	0	0.37	0.63		0.13	0.87	GABA	Gad1:10.55,Gad2:9.14,Slc32a1:6.83,Th:5.09	GABA	Penk:3.7	Lgr6,Scgn,Atp8b1,Pde1a	Lgr6,Scgn,Ccn4,Pde1a,Nos1,Zic1	Sp8,Sall3,Pparg,Zic1,Sall1,Bcl11b	Atp8b1,Gm5087	3	3_Meis2_7	2	Meis2	2	Meis2	8	Other	3	CCN202307220	CS20230722_CLUS_0540	CS20230722_SUPT_0150	CS20230722_SUBC_041	CS20230722_CLAS_05
1309	541	0541 OB-in Frmd7 Gaba_1	150	OB-in Frmd7 Gaba_1	0150 OB-in Frmd7 Gaba_1	41	OB-in Frmd7 Gaba	041 OB-in Frmd7 Gaba	5	OB-IMN GABA	05 OB-IMN GABA	Subpallium-GABA;NN-IMN-GC	MOB in		OLF:0.74,NA:0.25	MOBopl:0.25,NA:0.23,OLF:0.14,MOBgr:0.14,MOB:0.1	149	684	0	0.38	0.62		0.05	0.95	GABA	Gad1:10.73,Gad2:9.7,Slc32a1:6.41,Th:5.75	GABA	Penk:5.8	Scgn,Apold1,Crhbp,Tmem200a	Scgn,Cpa6,Crhbp,Tcerg1l,Zic1	Sp8,Nr4a2,Sall3,Lin28b,Nfil3,Zic1	Apold1,Crhbp,Tmem200a	3	3_Meis2_4	2	Meis2	2	Meis2	8	Other	1	CCN202307220	CS20230722_CLUS_0541	CS20230722_SUPT_0150	CS20230722_SUBC_041	CS20230722_CLAS_05
1327	542	0542 OB-in Frmd7 Gaba_2	151	OB-in Frmd7 Gaba_2	0151 OB-in Frmd7 Gaba_2	41	OB-in Frmd7 Gaba	041 OB-in Frmd7 Gaba	5	OB-IMN GABA	05 OB-IMN GABA	Subpallium-GABA;NN-IMN-GC	MOB in-core		OLF:0.71,NA:0.29	NA:0.28,OLF:0.23,MOBgr:0.19,MOBopl:0.19	2241	3982	0	0.39	0.61		0.12	0.88	GABA	Gad1:9.83,Slc32a1:6.4,Gad2:5.88	GABA		Trdn,D030025E07Rik,Lama3	Lgr6,Igfbp6,Frzb,Col23a1,Fgf10	Sp8,Sall1,Zfp831,Nr2f1,Meis2,Pparg	D030025E07Rik,Lama3										CCN202307220	CS20230722_CLUS_0542	CS20230722_SUPT_0151	CS20230722_SUBC_041	CS20230722_CLAS_05
1318	543	0543 OB-in Frmd7 Gaba_2	151	OB-in Frmd7 Gaba_2	0151 OB-in Frmd7 Gaba_2	41	OB-in Frmd7 Gaba	041 OB-in Frmd7 Gaba	5	OB-IMN GABA	05 OB-IMN GABA	Subpallium-GABA;NN-IMN-GC	MOB core		OLF:0.65,NA:0.34	NA:0.33,MOBgr:0.25,OLF:0.24	2260	2460	0	0.45	0.55		0.13	0.87	GABA	Gad1:9.66,Gad2:6.61,Slc32a1:4.89	GABA	Penk:6.7	Dnah11,Ctxn3,Cpa6,Tns1	Lgr6,Ctxn3,Cpa6,Abi3bp,Igfbp6	Nfatc1,Bcl11b,Dlx1,Sall1,Smad3,Zfp831	Nfatc1,Abi3bp,Stac2										CCN202307220	CS20230722_CLUS_0543	CS20230722_SUPT_0151	CS20230722_SUBC_041	CS20230722_CLAS_05
1319	544	0544 OB-in Frmd7 Gaba_2	151	OB-in Frmd7 Gaba_2	0151 OB-in Frmd7 Gaba_2	41	OB-in Frmd7 Gaba	041 OB-in Frmd7 Gaba	5	OB-IMN GABA	05 OB-IMN GABA	Subpallium-GABA;NN-IMN-GC	MOB core		OLF:0.68,NA:0.31	NA:0.31,OLF:0.25,MOBgr:0.24,MOBopl:0.08	2412	1817	0	0.45	0.55		0.21	0.79	GABA	Gad1:9.27,Gad2:6.75,Slc32a1:5.69	GABA	Penk:3.4	Dnah11,Trdn,Sulf1,Sox1ot	Lgr6,Abi3bp,Igfbp6,Ankfn1,Unc13c	Sall1,Zfp831,Dlx1,Tox,Pparg,Tox2	Unc13c,Sulf1,Utrn										CCN202307220	CS20230722_CLUS_0544	CS20230722_SUPT_0151	CS20230722_SUBC_041	CS20230722_CLAS_05
1331	545	0545 OB-in Frmd7 Gaba_2	151	OB-in Frmd7 Gaba_2	0151 OB-in Frmd7 Gaba_2	41	OB-in Frmd7 Gaba	041 OB-in Frmd7 Gaba	5	OB-IMN GABA	05 OB-IMN GABA	Subpallium-GABA;NN-IMN-GC	MOB in-core		OLF:0.72,NA:0.28	NA:0.28,MOBgr:0.2,MOBopl:0.2,OLF:0.18	1072	3527	0	0.37	0.63		0.08	0.92	GABA	Gad1:10.07,Gad2:9.18,Slc32a1:5.92	GABA	Penk:5.2	Lgr6,Adamts19,Rbm20,Ankfn1	Lgr6,Adamts19,Cxcl14,Ankfn1,Prkg2,Cdh20	Sp8,Pparg,Sall3,Zic1,Meis1,Sox11	Cpne7,Sall3,Arhgap22,Mob3b										CCN202307220	CS20230722_CLUS_0545	CS20230722_SUPT_0151	CS20230722_SUBC_041	CS20230722_CLAS_05
1332	546	0546 OB-in Frmd7 Gaba_2	151	OB-in Frmd7 Gaba_2	0151 OB-in Frmd7 Gaba_2	41	OB-in Frmd7 Gaba	041 OB-in Frmd7 Gaba	5	OB-IMN GABA	05 OB-IMN GABA	Subpallium-GABA;NN-IMN-GC	MOB in-core		OLF:0.69,NA:0.31	NA:0.31,OLF:0.22,MOBopl:0.2,MOBgr:0.17	759	584	0	0.41	0.59		0.23	0.77	GABA	Gad1:10.04,Gad2:8.79,Slc32a1:5.58	GABA		Dnah11,Npffr2,Syne2,Stard8	Lgr6,Abi3bp,Prkg2,Ankfn1,Slit3,Cdh9	Sall1,Zfp831,Pparg,Tox,Dlx1,Aff2	Syne2,Rai14,Ano3,Pld5										CCN202307220	CS20230722_CLUS_0546	CS20230722_SUPT_0151	CS20230722_SUBC_041	CS20230722_CLAS_05
1336	547	0547 OB-in Frmd7 Gaba_2	151	OB-in Frmd7 Gaba_2	0151 OB-in Frmd7 Gaba_2	41	OB-in Frmd7 Gaba	041 OB-in Frmd7 Gaba	5	OB-IMN GABA	05 OB-IMN GABA	Subpallium-GABA;NN-IMN-GC	MOB in-core		OLF:0.68,NA:0.32	NA:0.32,OLF:0.24,MOBopl:0.18,MOBgr:0.15	729	2400	0	0.46	0.54		0.02	0.98	GABA	Gad1:9.76,Gad2:7.54,Slc32a1:5.86	GABA	Penk:6.5	Tnfaip6,Dnah11,Acan	Lgr6,Egr2,A830036E02Rik,Pappa	Egr2,Sall1,Meis2,Pparg,Tshz3	Acan,Tnfaip6										CCN202307220	CS20230722_CLUS_0547	CS20230722_SUPT_0151	CS20230722_SUBC_041	CS20230722_CLAS_05
1333	548	0548 OB-in Frmd7 Gaba_2	151	OB-in Frmd7 Gaba_2	0151 OB-in Frmd7 Gaba_2	41	OB-in Frmd7 Gaba	041 OB-in Frmd7 Gaba	5	OB-IMN GABA	05 OB-IMN GABA	Subpallium-GABA;NN-IMN-GC	MOB in-core		OLF:0.72,NA:0.28	NA:0.28,MOBopl:0.22,OLF:0.19,MOBgr:0.18	4551	3592	0	0.38	0.62		0.19	0.81	GABA	Gad1:10.4,Gad2:8.84,Slc32a1:5.64	GABA	Penk:4.2	Lgr6,Ccn4,Adamts19,Nr2f1	Lgr6,Ccn4,Adamts19,Nr2f1,Tacr1,Grik3	Sp8,Sall3,Pparg,Nr2f1,Bcl11b,Etv1	Nr2f1,Adamts19,Ano3,Cdh13,Grik3,Tacr1										CCN202307220	CS20230722_CLUS_0548	CS20230722_SUPT_0151	CS20230722_SUBC_041	CS20230722_CLAS_05
1316	549	0549 OB-in Frmd7 Gaba_2	151	OB-in Frmd7 Gaba_2	0151 OB-in Frmd7 Gaba_2	41	OB-in Frmd7 Gaba	041 OB-in Frmd7 Gaba	5	OB-IMN GABA	05 OB-IMN GABA	Subpallium-GABA;NN-IMN-GC	MOB core		OLF:0.68,NA:0.3	NA:0.3,MOBgr:0.29,OLF:0.25	701	961	0	0.47	0.53		0.13	0.87	GABA	Gad1:9.92,Slc32a1:5.79,Gad2:3.93	GABA	Penk:6.2	Rhcg,Ror1,Trdn,Nfatc1	Ctxn3,Ccn4,Pax6,Sema5a	Nfatc1,Egr3,Pax6,Tox,Nr2f1	Ror1,Fbxo32,Trdn	3	3_Meis2_6	2	Meis2	2	Meis2	8	Other	1	CCN202307220	CS20230722_CLUS_0549	CS20230722_SUPT_0151	CS20230722_SUBC_041	CS20230722_CLAS_05
1323	550	0550 OB-in Frmd7 Gaba_3	152	OB-in Frmd7 Gaba_3	0152 OB-in Frmd7 Gaba_3	41	OB-in Frmd7 Gaba	041 OB-in Frmd7 Gaba	5	OB-IMN GABA	05 OB-IMN GABA	Subpallium-GABA;NN-IMN-GC	MOB in		OLF:0.65,NA:0.35	NA:0.33,MOBopl:0.18,OLF:0.17,MOBgr:0.14	278	120	0	0.4	0.6		0.22	0.78	GABA	Gad1:9.28,Slc32a1:6.49,Gad2:3.44	GABA	Cck:7	Trdn,Nupr1,Ephb1	Lgr6,Frzb,Pappa,Ramp1	Arx,Foxp2,Zeb2,Runx2,Nr2f1,Npas2	Crispld1,Col15a1										CCN202307220	CS20230722_CLUS_0550	CS20230722_SUPT_0152	CS20230722_SUBC_041	CS20230722_CLAS_05
1324	551	0551 OB-in Frmd7 Gaba_3	152	OB-in Frmd7 Gaba_3	0152 OB-in Frmd7 Gaba_3	41	OB-in Frmd7 Gaba	041 OB-in Frmd7 Gaba	5	OB-IMN GABA	05 OB-IMN GABA	Subpallium-GABA;NN-IMN-GC	MOB in-core		OLF:0.65,NA:0.35	NA:0.35,OLF:0.27,MOBgr:0.19	99	45	0	0.49	0.51		0.22	0.78	GABA	Gad1:9.54,Slc32a1:7.4	GABA	Cck:5.6	Trdn,Ltbp2,Col23a1	Ctxn3,Col23a1,Frzb,Chrm2	Arx,Foxp2,Zeb2,Egr3,Npas2,Meis2	Cd34										CCN202307220	CS20230722_CLUS_0551	CS20230722_SUPT_0152	CS20230722_SUBC_041	CS20230722_CLAS_05
1325	552	0552 OB-in Frmd7 Gaba_3	152	OB-in Frmd7 Gaba_3	0152 OB-in Frmd7 Gaba_3	41	OB-in Frmd7 Gaba	041 OB-in Frmd7 Gaba	5	OB-IMN GABA	05 OB-IMN GABA	Subpallium-GABA;NN-IMN-GC	MOB core		OLF:0.68,NA:0.3	NA:0.3,MOBgr:0.26,OLF:0.24,MOBopl:0.07	303	187	0	0.5	0.5		0.23	0.77	GABA	Gad1:9.95,Slc32a1:7.36	GABA		Angptl1,Trdn,Gabrg3	Ctxn3,Pax6,Cbln2,Nfix,Fam163a	Pax6,Zeb2,Runx2,Hopx,Smad3,Nfix	Angptl1,Kitl	189	189_L4/5 IT CTX_5	39	Slc22a4	16	L4/5 IT CTX	4	L4_5_6_IT_Car3	1	CCN202307220	CS20230722_CLUS_0552	CS20230722_SUPT_0152	CS20230722_SUBC_041	CS20230722_CLAS_05
1326	553	0553 OB-in Frmd7 Gaba_3	152	OB-in Frmd7 Gaba_3	0152 OB-in Frmd7 Gaba_3	41	OB-in Frmd7 Gaba	041 OB-in Frmd7 Gaba	5	OB-IMN GABA	05 OB-IMN GABA	Subpallium-GABA;NN-IMN-GC	MOB core		OLF:0.7,NA:0.29	NA:0.28,OLF:0.26,MOBgr:0.2,MOBopl:0.15	196	525	0	0.4	0.6		0.11	0.89	GABA	Gad1:10.12,Slc32a1:6.61,Gad2:3.72	GABA	Penk:3.8	Rhcg,Angptl1,Syt10,Lama3	Lgr6,Ctxn3,Bmp3,Hopx,Rgs6	Pax6,Egr3,Zeb2,Hopx,Meis2,Nfatc2	Angptl1,Trdn,Cpa6,Lama3	189	189_L4/5 IT CTX_6	39	Slc22a4	16	L4/5 IT CTX	4	L4_5_6_IT_Car3	1	CCN202307220	CS20230722_CLUS_0553	CS20230722_SUPT_0152	CS20230722_SUBC_041	CS20230722_CLAS_05
1337	554	0554 OB-in Frmd7 Gaba_3	152	OB-in Frmd7 Gaba_3	0152 OB-in Frmd7 Gaba_3	41	OB-in Frmd7 Gaba	041 OB-in Frmd7 Gaba	5	OB-IMN GABA	05 OB-IMN GABA	Subpallium-GABA;NN-IMN-GC	MOB core		OLF:0.64,NA:0.31	NA:0.3,OLF:0.2,MOBgr:0.18,MOBopl:0.12	141	169	0	0.45	0.55		0.22	0.78	GABA	Gad1:10,Slc32a1:7.4,Gad2:6.73,Th:5.4	GABA		Mgam,Zeb2,Nwd2	Pax6,Th,Bmp3,Col24a1	Pax6,Sp8,Smad3,Nfix,Nfatc2,Zeb2	Ret	3	3_Meis2_8	2	Meis2	2	Meis2	8	Other	2	CCN202307220	CS20230722_CLUS_0554	CS20230722_SUPT_0152	CS20230722_SUBC_041	CS20230722_CLAS_05
1315	555	0555 OB-in Frmd7 Gaba_4	153	OB-in Frmd7 Gaba_4	0153 OB-in Frmd7 Gaba_4	41	OB-in Frmd7 Gaba	041 OB-in Frmd7 Gaba	5	OB-IMN GABA	05 OB-IMN GABA	Subpallium-GABA;NN-IMN-GC	MOB core		OLF:0.69,NA:0.29	OLF:0.31,NA:0.29,MOBgr:0.24	54	3	0	0.51	0.49		0.58	0.42	GABA	Gad1:8.46,Slc32a1:7.01,Gad2:6.08	GABA	Cck:3.4	Frmd7,Abca8a,Cobll1	Ctxn3,Frzb,Pax6,Bmp3,Nos1	Pax6,Sall1,Runx2,Nfix,Egr3,Tox3	Abca8a,Ctxn3										CCN202307220	CS20230722_CLUS_0555	CS20230722_SUPT_0153	CS20230722_SUBC_041	CS20230722_CLAS_05
1317	556	0556 OB-in Frmd7 Gaba_4	153	OB-in Frmd7 Gaba_4	0153 OB-in Frmd7 Gaba_4	41	OB-in Frmd7 Gaba	041 OB-in Frmd7 Gaba	5	OB-IMN GABA	05 OB-IMN GABA	Subpallium-GABA;NN-IMN-GC	MOB core		OLF:0.73,NA:0.26	MOBgr:0.3,NA:0.26,OLF:0.25	254	130	0	0.52	0.48		0.35	0.65	GABA	Gad1:8.5,Gad2:6.49,Slc32a1:6.4	GABA	Penk:3.1	Frmd7,Fst,Crabp1,Cpa6	Adamts19,Sp9,Ntn1,Lamp5,Bcl11b	Sall1,Rxrg,Sp9,Zeb2,Sox2,Klf9	Fxyd7,Crabp1										CCN202307220	CS20230722_CLUS_0556	CS20230722_SUPT_0153	CS20230722_SUBC_041	CS20230722_CLAS_05
1338	557	0557 OB-in Frmd7 Gaba_4	153	OB-in Frmd7 Gaba_4	0153 OB-in Frmd7 Gaba_4	41	OB-in Frmd7 Gaba	041 OB-in Frmd7 Gaba	5	OB-IMN GABA	05 OB-IMN GABA	Subpallium-GABA;NN-IMN-GC	MOB core		OLF:0.78,NA:0.22	OLF:0.26,MOBgr:0.23,NA:0.22,MOBopl:0.16	126	67	0	0.55	0.45		0.29	0.71	GABA	Gad1:8.7,Gad2:7.68,Slc32a1:7.32	GABA		Trdn,Igfbpl1,Scube1,Lrrtm3	Pax6,Frzb,Ccn4,Cbln2	Pax6,Egr3,Zeb2,Tox3,Arnt2,Thrb	Mpped1,Ccn4										CCN202307220	CS20230722_CLUS_0557	CS20230722_SUPT_0153	CS20230722_SUBC_041	CS20230722_CLAS_05
1320	558	0558 OB-in Frmd7 Gaba_4	153	OB-in Frmd7 Gaba_4	0153 OB-in Frmd7 Gaba_4	41	OB-in Frmd7 Gaba	041 OB-in Frmd7 Gaba	5	OB-IMN GABA	05 OB-IMN GABA	Subpallium-GABA;NN-IMN-GC	MOB in-core spread		OLF:0.73,NA:0.26	NA:0.26,OLF:0.23,MOBgr:0.21,MOBopl:0.16	744	498	0	0.44	0.56		0.25	0.75	GABA	Gad1:8.89,Gad2:8.5,Slc32a1:6.41	GABA		Frmd7,Tnc,Cpa6,Adamts19	Lgr6,Tnc,Gda,Cpa6,Adamts19	Sall1,Sall3,Bcl11b,Zfp57,Runx2,Egr3	Cd24a,Lrrtm3										CCN202307220	CS20230722_CLUS_0558	CS20230722_SUPT_0153	CS20230722_SUBC_041	CS20230722_CLAS_05
1313	559	0559 OB-in Frmd7 Gaba_5	154	OB-in Frmd7 Gaba_5	0154 OB-in Frmd7 Gaba_5	41	OB-in Frmd7 Gaba	041 OB-in Frmd7 Gaba	5	OB-IMN GABA	05 OB-IMN GABA	Subpallium-GABA;NN-IMN-GC	AOB?		OLF:0.92	MOBgr:0.6,MOBmi:0.11,MOBipl:0.07,MOBopl:0.07	127	343	0	0.41	0.59		0.1	0.9	GABA	Gad1:10.3,Gad2:9.36,Slc32a1:5.94,Th:5.17	GABA	Penk:5.7	Scgn,2610028E06Rik,Tcerg1l,Egfem1	Scgn,Cpa6,Tcerg1l,Egfem1	Sall3,Sp8,Smad3,Lin28b,Meis1,Sox5	2610028E06Rik,Egfem1,Trhr	3	3_Meis2_5	2	Meis2	2	Meis2	8	Other	1	CCN202307220	CS20230722_CLUS_0559	CS20230722_SUPT_0154	CS20230722_SUBC_041	CS20230722_CLAS_05
1301	560	0560 OB-in Frmd7 Gaba_5	154	OB-in Frmd7 Gaba_5	0154 OB-in Frmd7 Gaba_5	41	OB-in Frmd7 Gaba	041 OB-in Frmd7 Gaba	5	OB-IMN GABA	05 OB-IMN GABA	Subpallium-GABA;NN-IMN-GC	AOB?		OLF:0.86	MOBgr:0.6,MOBopl:0.1,MOBmi:0.05,ACB:0.04,MOBipl:0.04	113	145	0	0.51	0.49		0.13	0.87	GABA	Gad1:10,Gad2:8.83,Th:5.4,Slc32a1:5.14	GABA	Tac1:5.1,Penk:4.5	Scgn,Cpa6,Ror2,Tac1	Scgn,Cpa6,Syt17,Trhr,Fras1,Cacng3	Sp8,Pparg,Zic1,Rreb1,Sox5,Tshz1	Tac1,Scgn	3	3_Meis2_2	2	Meis2	2	Meis2	8	Other	1	CCN202307220	CS20230722_CLUS_0560	CS20230722_SUPT_0154	CS20230722_SUBC_041	CS20230722_CLAS_05
1303	561	0561 OB-in Frmd7 Gaba_5	154	OB-in Frmd7 Gaba_5	0154 OB-in Frmd7 Gaba_5	41	OB-in Frmd7 Gaba	041 OB-in Frmd7 Gaba	5	OB-IMN GABA	05 OB-IMN GABA	Subpallium-GABA;NN-IMN-GC	AOB?		OLF:0.47,STRv:0.26,STRd:0.16	MOBgr:0.31,ACB:0.26,CP:0.16,OLF:0.09	158	161	0	0.46	0.54		0.15	0.85	GABA	Gad1:9.84,Gad2:5.82,Slc32a1:5.65	GABA	Tac1:5,Penk:3.4	Rhcg,Trhr,Sox1ot,Nell2	Sp8,Adamts19,Trhr,Ramp1,Pappa	Sp8,Zeb2,Zfp831,Tshz1,Zic1,Zfp423	Casz1,Sox1ot,Nell2,Rhcg	3	3_Meis2_3	2	Meis2	2	Meis2	8	Other	1	CCN202307220	CS20230722_CLUS_0561	CS20230722_SUPT_0154	CS20230722_SUBC_041	CS20230722_CLAS_05
1308	562	0562 OB-in Frmd7 Gaba_5	154	OB-in Frmd7 Gaba_5	0154 OB-in Frmd7 Gaba_5	41	OB-in Frmd7 Gaba	041 OB-in Frmd7 Gaba	5	OB-IMN GABA	05 OB-IMN GABA	Subpallium-GABA;NN-IMN-GC	AOB?		OLF:0.98	MOBgr:0.91	341	169	0	0.35	0.65		0.25	0.75	GABA	Gad1:9.12,Gad2:6.39,Slc32a1:5.04,Th:4.26	GABA	Tac1:3.3	Frmd7,Fn1,Tacr1	Abi3bp,Pax6,Syt17,Rgs6	Nfatc1,Bcl11a,Zic1,Pax6,Sp9	Exph5,Eya2										CCN202307220	CS20230722_CLUS_0562	CS20230722_SUPT_0154	CS20230722_SUBC_041	CS20230722_CLAS_05
1311	563	0563 OB-in Frmd7 Gaba_5	154	OB-in Frmd7 Gaba_5	0154 OB-in Frmd7 Gaba_5	41	OB-in Frmd7 Gaba	041 OB-in Frmd7 Gaba	5	OB-IMN GABA	05 OB-IMN GABA	Subpallium-GABA;NN-IMN-GC	AOB?		OLF:0.86	MOBgr:0.68,AON:0.05,LSv:0.05,MOBmi:0.05	70	88	0	0.47	0.53		0.15	0.85	GABA	Gad1:9.94,Slc32a1:5.64,Th:5.01,Gad2:3.75	GABA	Tac1:5.6,Cartpt:5	Rhcg,Apold1	Th,Pax6,Cartpt,Hs3st2	Sp8,Nfatc1,Smad3,Sox5,Pax6,Etv5	Cartpt,Adgrg2										CCN202307220	CS20230722_CLUS_0563	CS20230722_SUPT_0154	CS20230722_SUBC_041	CS20230722_CLAS_05
1312	564	0564 OB-in Frmd7 Gaba_5	154	OB-in Frmd7 Gaba_5	0154 OB-in Frmd7 Gaba_5	41	OB-in Frmd7 Gaba	041 OB-in Frmd7 Gaba	5	OB-IMN GABA	05 OB-IMN GABA	Subpallium-GABA;NN-IMN-GC	AOB?		OLF:0.99	MOBgr:0.81	301	156	0	0.37	0.63		0.32	0.68	GABA	Gad1:8.97,Gad2:8.4,Slc32a1:4.88	GABA	Tac1:6.1	Chrna10,Klhl1,Sox1ot	Dio3,Adamts19,Sntg2	Sp8,Rfx2,Meis1,Zic3,Rreb1,Bcl11a	Dio3,Pde7b										CCN202307220	CS20230722_CLUS_0564	CS20230722_SUPT_0154	CS20230722_SUBC_041	CS20230722_CLAS_05
1329	565	0565 OB-in Frmd7 Gaba_6	155	OB-in Frmd7 Gaba_6	0155 OB-in Frmd7 Gaba_6	41	OB-in Frmd7 Gaba	041 OB-in Frmd7 Gaba	5	OB-IMN GABA	05 OB-IMN GABA	Subpallium-GABA;NN-IMN-GC	MOB in		OLF:0.72,NA:0.28	MOBopl:0.3,NA:0.26,MOBgr:0.18,OLF:0.13	109	107	0	0.49	0.51		0.25	0.75	GABA	Gad2:10.11,Gad1:9.74,Slc32a1:5.81,Th:4.13	GABA		Scgn,Abi3bp,Igf1	Scgn,Abi3bp,Igf1	Sp8,Nr4a2,Zic3,Sall1,Egr4	Igf1										CCN202307220	CS20230722_CLUS_0565	CS20230722_SUPT_0155	CS20230722_SUBC_041	CS20230722_CLAS_05
1330	566	0566 OB-in Frmd7 Gaba_7	156	OB-in Frmd7 Gaba_7	0156 OB-in Frmd7 Gaba_7	41	OB-in Frmd7 Gaba	041 OB-in Frmd7 Gaba	5	OB-IMN GABA	05 OB-IMN GABA	Subpallium-GABA;NN-IMN-GC	MOB core		OLF:0.75,NA:0.25	NA:0.25,MOBgr:0.23,OLF:0.23,MOBopl:0.17	338	401	0	0.39	0.61		0.2	0.8	GABA	Gad1:9.57,Slc32a1:5.1,Gad2:4.55	GABA		Lgr6,Ndnf,Sox1ot,Kcnb2	Lgr6,Ndnf,Ptk2b,Cntnap3	Sp8,Zic1,Zeb2,Tox3,Tshz1,Bcl11b	Ndnf,Stxbp6										CCN202307220	CS20230722_CLUS_0566	CS20230722_SUPT_0156	CS20230722_SUBC_041	CS20230722_CLAS_05
1300	567	0567 OB-in Frmd7 Gaba_8	157	OB-in Frmd7 Gaba_8	0157 OB-in Frmd7 Gaba_8	41	OB-in Frmd7 Gaba	041 OB-in Frmd7 Gaba	5	OB-IMN GABA	05 OB-IMN GABA	Subpallium-GABA;NN-IMN-GC	MOB in		OLF:0.69,NA:0.3	NA:0.28,MOBopl:0.22,OLF:0.19,MOBgr:0.11,MOB:0.1	137	266	0	0.36	0.64		0.08	0.92	GABA	Gad1:10.87,Gad2:10.08,Th:7.49,Slc32a1:7.27	GABA	Npy:5.4,Penk:3.8	Scgn,Abi3bp,Rgs8	Scgn,Abi3bp,Parm1,Fxyd6	Sp8,Sall1,Zic3,Bcl11b,Etv1,Meis1	Fbxl7,Col24a1	3	3_Meis2_1	2	Meis2	2	Meis2	8	Other	1	CCN202307220	CS20230722_CLUS_0567	CS20230722_SUPT_0157	CS20230722_SUBC_041	CS20230722_CLAS_05
1383	568	0568 OB-out Frmd7 Gaba_1	158	OB-out Frmd7 Gaba_1	0158 OB-out Frmd7 Gaba_1	42	OB-out Frmd7 Gaba	042 OB-out Frmd7 Gaba	5	OB-IMN GABA	05 OB-IMN GABA	Subpallium-GABA;NN-IMN-GC	MOB out		NA:0.59,OLF:0.4	NA:0.42,MOB:0.18,onl:0.17,OLF:0.14	297	158	0	0.36	0.64		0.08	0.92	GABA	Gad1:8.3,Slc32a1:6.26,Gad2:5.49	GABA	Cck:4.3	Apold1,Crispld2,Plpp4,Ret	Grem1,Sp8,Gpr139,Plpp4	Sp8,Etv1,Zic2,Rorb,Runx2,Zfp536	Galnt18,Frmpd4										CCN202307220	CS20230722_CLUS_0568	CS20230722_SUPT_0158	CS20230722_SUBC_042	CS20230722_CLAS_05
1384	569	0569 OB-out Frmd7 Gaba_1	158	OB-out Frmd7 Gaba_1	0158 OB-out Frmd7 Gaba_1	42	OB-out Frmd7 Gaba	042 OB-out Frmd7 Gaba	5	OB-IMN GABA	05 OB-IMN GABA	Subpallium-GABA;NN-IMN-GC	MOB out		NA:0.56,OLF:0.39	NA:0.38,MOB:0.18,onl:0.17,OLF:0.12	1019	241	0	0.41	0.59		0.14	0.86	GABA	Gad1:8.79,Gad2:6.41,Slc32a1:4.21	GABA		Aox3,Cdca7l,Tcerg1l,Adamtsl1	Sp8,Slc1a3,Calb2,Plpp4,Adamtsl1,Cdh6,Zeb2	Sp8,Etv1,Rorb,Zic1,Zfp536,Smad3	Olfm1,Snca										CCN202307220	CS20230722_CLUS_0569	CS20230722_SUPT_0158	CS20230722_SUBC_042	CS20230722_CLAS_05
1390	570	0570 OB-out Frmd7 Gaba_1	158	OB-out Frmd7 Gaba_1	0158 OB-out Frmd7 Gaba_1	42	OB-out Frmd7 Gaba	042 OB-out Frmd7 Gaba	5	OB-IMN GABA	05 OB-IMN GABA	Subpallium-GABA;NN-IMN-GC	MOB out		NA:0.54,OLF:0.45	NA:0.36,MOB:0.21,onl:0.18,OLF:0.14	124	136	0	0.3	0.7		0.03	0.97	GABA	Gad1:8.62,Slc32a1:6.14,Gad2:5.24	GABA		Aox3,Egf,Parm1	Sp8,Car4,Grem1,Myo5b,Zeb2	Sp8,Etv1,Rorb,Pparg,Zic1,Zfp536	Parm1										CCN202307220	CS20230722_CLUS_0570	CS20230722_SUPT_0158	CS20230722_SUBC_042	CS20230722_CLAS_05
1385	571	0571 OB-out Frmd7 Gaba_1	158	OB-out Frmd7 Gaba_1	0158 OB-out Frmd7 Gaba_1	42	OB-out Frmd7 Gaba	042 OB-out Frmd7 Gaba	5	OB-IMN GABA	05 OB-IMN GABA	Subpallium-GABA;NN-IMN-GC	MOB out		NA:0.57,OLF:0.41	NA:0.37,MOB:0.2,onl:0.19,OLF:0.13	1116	256	0	0.39	0.61		0.1	0.9	GABA	Gad1:8.98,Gad2:6.88,Slc32a1:4.62	GABA		Nppa,Lyzl4,Igfbpl1	Lgr6,Grem1,Grin2c,Igfbpl1,Ptprm	Sp8,Insm1,Zic5,Pax6,Etv5	Lyzl4,Igfbpl1										CCN202307220	CS20230722_CLUS_0571	CS20230722_SUPT_0158	CS20230722_SUBC_042	CS20230722_CLAS_05
1386	572	0572 OB-out Frmd7 Gaba_1	158	OB-out Frmd7 Gaba_1	0158 OB-out Frmd7 Gaba_1	42	OB-out Frmd7 Gaba	042 OB-out Frmd7 Gaba	5	OB-IMN GABA	05 OB-IMN GABA	Subpallium-GABA;NN-IMN-GC	MOB out		NA:0.57,OLF:0.43	NA:0.38,MOB:0.21,onl:0.19,OLF:0.16	780	351	0	0.42	0.58		0.06	0.94	GABA	Gad1:8.9,Gad2:7.59,Slc32a1:6.22	GABA	Vip:3.5	Nppa,Adora2a,Oprk1,Pdzd2	Lgr6,Grem1,Pax6,Gpr139	Sp8,Insm1,Zic5,Thrb,Pax6	Pld5,Pdzd2										CCN202307220	CS20230722_CLUS_0572	CS20230722_SUPT_0158	CS20230722_SUBC_042	CS20230722_CLAS_05
1387	573	0573 OB-out Frmd7 Gaba_1	158	OB-out Frmd7 Gaba_1	0158 OB-out Frmd7 Gaba_1	42	OB-out Frmd7 Gaba	042 OB-out Frmd7 Gaba	5	OB-IMN GABA	05 OB-IMN GABA	Subpallium-GABA;NN-IMN-GC	MOB out		NA:0.52,OLF:0.41	NA:0.33,onl:0.17,MOB:0.15,OLF:0.13,MOBopl:0.04	468	64	0	0.42	0.58		0.15	0.85	GABA	Gad1:8.2,Slc32a1:4.4,Gad2:3.65	GABA		Apold1,Aox3,Svil,Trpm3	Sp8,Mctp2,Plpp4,Zeb2	Sp8,Nfix,Zic2,Etv1,Tox2,Hivep1	Cntnap5a	192	192_L4/5 IT CTX_5	26	Tshz2	16	L4/5 IT CTX	4	L4_5_6_IT_Car3	1	CCN202307220	CS20230722_CLUS_0573	CS20230722_SUPT_0158	CS20230722_SUBC_042	CS20230722_CLAS_05
1388	574	0574 OB-out Frmd7 Gaba_1	158	OB-out Frmd7 Gaba_1	0158 OB-out Frmd7 Gaba_1	42	OB-out Frmd7 Gaba	042 OB-out Frmd7 Gaba	5	OB-IMN GABA	05 OB-IMN GABA	Subpallium-GABA;NN-IMN-GC	MOB out		NA:0.55,OLF:0.44	NA:0.37,MOB:0.2,onl:0.18,OLF:0.14	272	84	0	0.41	0.59		0.08	0.92	GABA	Gad1:8.61,Slc32a1:5.1,Gad2:5.02	GABA		Apold1,Aox3,Plpp4,Ccbe1	Sp8,Ccbe1,A830036E02Rik,Plpp4,Grem1	Sp8,Etv1,Zic2,Hivep1,Tox2,Nfia	Fat1,Grem1,Trpm3										CCN202307220	CS20230722_CLUS_0574	CS20230722_SUPT_0158	CS20230722_SUBC_042	CS20230722_CLAS_05
1379	575	0575 OB-out Frmd7 Gaba_2	159	OB-out Frmd7 Gaba_2	0159 OB-out Frmd7 Gaba_2	42	OB-out Frmd7 Gaba	042 OB-out Frmd7 Gaba	5	OB-IMN GABA	05 OB-IMN GABA	Subpallium-GABA;NN-IMN-GC	MOB out		NA:0.54,OLF:0.44	NA:0.33,onl:0.21,MOB:0.2,OLF:0.15	136	22	0	0.44	0.56		0.13	0.87	GABA	Gad1:8.88,Slc32a1:5.76,Gad2:5.2	GABA		Cyp1b1,Aldh1a3,Kcnk13	Mctp2,Sp8,Slc1a3,Cd24a	Creb5,Sp8,Zic5,Zeb2,Runx2	Maf,Kcnk13										CCN202307220	CS20230722_CLUS_0575	CS20230722_SUPT_0159	CS20230722_SUBC_042	CS20230722_CLAS_05
1380	576	0576 OB-out Frmd7 Gaba_2	159	OB-out Frmd7 Gaba_2	0159 OB-out Frmd7 Gaba_2	42	OB-out Frmd7 Gaba	042 OB-out Frmd7 Gaba	5	OB-IMN GABA	05 OB-IMN GABA	Subpallium-GABA;NN-IMN-GC	MOB out		NA:0.57,OLF:0.42	NA:0.38,MOB:0.24,onl:0.18	78	27	0	0.4	0.6		0.14	0.86	GABA	Gad1:8.41,Slc32a1:5.37,Gad2:4.62	GABA		Cyp1b1,Nccrp1,Mctp2	Mctp2,Sp8,Grin2c,St3gal1	Creb5,Sp8,Zic5,Maf,Pax6	Enc1										CCN202307220	CS20230722_CLUS_0576	CS20230722_SUPT_0159	CS20230722_SUBC_042	CS20230722_CLAS_05
1381	577	0577 OB-out Frmd7 Gaba_2	159	OB-out Frmd7 Gaba_2	0159 OB-out Frmd7 Gaba_2	42	OB-out Frmd7 Gaba	042 OB-out Frmd7 Gaba	5	OB-IMN GABA	05 OB-IMN GABA	Subpallium-GABA;NN-IMN-GC	MOB out		NA:0.57,OLF:0.41	NA:0.38,MOB:0.25,onl:0.2	134	38	0	0.31	0.69		0.08	0.92	GABA	Gad1:9.5,Gad2:6.36,Slc32a1:5.41	GABA	Cck:4	Cyp1b1,Nccrp1,Lgr6	Lgr6,Piezo2,Zic4	Creb5,Sp8,Sox9,Zeb2	Matn4										CCN202307220	CS20230722_CLUS_0577	CS20230722_SUPT_0159	CS20230722_SUBC_042	CS20230722_CLAS_05
1382	578	0578 OB-out Frmd7 Gaba_3	160	OB-out Frmd7 Gaba_3	0160 OB-out Frmd7 Gaba_3	42	OB-out Frmd7 Gaba	042 OB-out Frmd7 Gaba	5	OB-IMN GABA	05 OB-IMN GABA	Subpallium-GABA;NN-IMN-GC	MOB out AON		OLF:0.54,NA:0.4	NA:0.27,MOB:0.16,OLF:0.14,onl:0.07,MOBopl:0.06,MOBgr:0.06,AON:0.05	142	54	0	0.45	0.55		0.13	0.87	GABA	Gad1:8.53,Gad2:6.47,Slc32a1:4.29	GABA		Aldh1a3,Tgfbi,Cd24a	Lgr6,Fbln2,Grin2c,Vcan	Sp8,Insm1,Zic5,Sox11,Pax6	Dpysl3										CCN202307220	CS20230722_CLUS_0578	CS20230722_SUPT_0160	CS20230722_SUBC_042	CS20230722_CLAS_05
1374	579	0579 OB-mi Frmd7 Gaba_1	161	OB-mi Frmd7 Gaba_1	0161 OB-mi Frmd7 Gaba_1	43	OB-mi Frmd7 Gaba	043 OB-mi Frmd7 Gaba	5	OB-IMN GABA	05 OB-IMN GABA	Subpallium-GABA;NN-IMN-GC	MOB mi		OLF:0.57,NA:0.42	NA:0.3,MOBopl:0.2,MOB:0.19,OLF:0.15	156	54	0	0.59	0.41		0.14	0.86	GABA	Gad1:10.52,Gad2:10.12,Slc32a1:7.75,Th:7.59	GABA	Vip:10.2,Pnoc:9.1,Crh:8.9,Penk:5,Cort:4	Vip,Gpnmb	Vip,Svep1,Igf1	Sp8,St18,Creb3l1,Creb3l2,Prox1	Igf1										CCN202307220	CS20230722_CLUS_0579	CS20230722_SUPT_0161	CS20230722_SUBC_043	CS20230722_CLAS_05
1375	580	0580 OB-mi Frmd7 Gaba_1	161	OB-mi Frmd7 Gaba_1	0161 OB-mi Frmd7 Gaba_1	43	OB-mi Frmd7 Gaba	043 OB-mi Frmd7 Gaba	5	OB-IMN GABA	05 OB-IMN GABA	Subpallium-GABA;NN-IMN-GC	MOB mi		OLF:0.63,NA:0.35	NA:0.29,MOBopl:0.18,MOB:0.18,OLF:0.17	138	94	0	0.46	0.54		0.18	0.82	GABA	Gad2:10.32,Gad1:9.4,Slc32a1:6.69,Th:4.92	GABA	Vip:10.6,Sst:7.6,Crh:7.6,Tac2:5.5,Pnoc:4.2	Vip,C130074G19Rik	Vip,Svep1,Myo5b	Sp8,St18,Etv1,Pax6,Pparg,Nfib	C130074G19Rik										CCN202307220	CS20230722_CLUS_0580	CS20230722_SUPT_0161	CS20230722_SUBC_043	CS20230722_CLAS_05
1376	581	0581 OB-mi Frmd7 Gaba_1	161	OB-mi Frmd7 Gaba_1	0161 OB-mi Frmd7 Gaba_1	43	OB-mi Frmd7 Gaba	043 OB-mi Frmd7 Gaba	5	OB-IMN GABA	05 OB-IMN GABA	Subpallium-GABA;NN-IMN-GC	MOB mi		OLF:0.62,NA:0.38	NA:0.3,MOBopl:0.2,MOB:0.16,OLF:0.16	99	70	0	0.44	0.56		0.24	0.76	GABA	Gad2:9.69,Gad1:9.54,Slc32a1:6.75,Th:3.43	GABA	Vip:10.6,Tac2:8.3,Pnoc:5,Crh:4.8,Penk:4.5,Cartpt:4.2	Vmn2r2,Vip	Vip,Scgn,Lgr6	Meox2,Sp8,Sox5	Pde5a										CCN202307220	CS20230722_CLUS_0581	CS20230722_SUPT_0161	CS20230722_SUBC_043	CS20230722_CLAS_05
1395	582	0582 OB Dopa-Gaba_1	162	OB Dopa-Gaba_1	0162 OB Dopa-Gaba_1	44	OB Dopa-Gaba	044 OB Dopa-Gaba	5	OB-IMN GABA	05 OB-IMN GABA	Subpallium-GABA;NN-IMN-GC	MOB out	A16	NA:0.56,OLF:0.43	NA:0.36,MOB:0.21,onl:0.2,OLF:0.15	462	409	0	0.39	0.61		0.05	0.95	Dopa	Gad2:10.7,Gad1:10.49,Th:9.45,Slc32a1:8.25,Slc6a3:4.53,Slc18a2:4.49,Ddc:4.06	GABA-Dopa	Trh:9.4,Gal:4	Trh,Nppa,Kit,Gal	Scgn,Hgf,Galnt18,Nxph1	Sall3,Nr4a2,Creb3l1,Meis2,Meis1,Mitf	Gal,Kit	2	2_Meis2_4	2	Meis2	2	Meis2	8	Other	2	CCN202307220	CS20230722_CLUS_0582	CS20230722_SUPT_0162	CS20230722_SUBC_044	CS20230722_CLAS_05
1396	583	0583 OB Dopa-Gaba_1	162	OB Dopa-Gaba_1	0162 OB Dopa-Gaba_1	44	OB Dopa-Gaba	044 OB Dopa-Gaba	5	OB-IMN GABA	05 OB-IMN GABA	Subpallium-GABA;NN-IMN-GC	MOB out		OLF:0.5,NA:0.46	NA:0.3,MOB:0.24,onl:0.13,OLF:0.13,MOBopl:0.08	246	421	0	0.33	0.67		0.08	0.92	GABA	Gad2:10.79,Gad1:10.3,Th:8.63,Slc32a1:7.77,Slc6a3:5.65,Slc18a2:3.28	GABA	Trh:5.7,Gal:3.6	Gpr174,Gal,9330158H04Rik	Slc6a3,Htr3a,Gal,9330158H04Rik,Adamts19	Nfatc1,Dlx1,Creb3l1,Fosl2,Sall3	Gal,AW551984	2	2_Meis2_5	2	Meis2	2	Meis2	8	Other	1	CCN202307220	CS20230722_CLUS_0583	CS20230722_SUPT_0162	CS20230722_SUBC_044	CS20230722_CLAS_05
1397	584	0584 OB Dopa-Gaba_1	162	OB Dopa-Gaba_1	0162 OB Dopa-Gaba_1	44	OB Dopa-Gaba	044 OB Dopa-Gaba	5	OB-IMN GABA	05 OB-IMN GABA	Subpallium-GABA;NN-IMN-GC	MOB out		NA:0.59,OLF:0.41	NA:0.39,onl:0.19,MOB:0.18,OLF:0.13	251	636	0	0.32	0.68		0.02	0.98	GABA	Gad1:10.48,Gad2:10.22,Th:8.83,Slc32a1:7.59,Slc18a2:4.02	GABA	Trh:9.7,Gal:7.4	Scgn,Trh,Col6a1,Cd24a	Scgn,Hgf,Gal,Cd24a,Slc6a3	Sall3,Creb3l1,Nfatc1,Myt1l,Rorb,Etv5	Itga1,Cd24a	189	189_L4/5 IT CTX_7	39	Slc22a4	16	L4/5 IT CTX	4	L4_5_6_IT_Car3	1	CCN202307220	CS20230722_CLUS_0584	CS20230722_SUPT_0162	CS20230722_SUBC_044	CS20230722_CLAS_05
1377	585	0585 OB Dopa-Gaba_1	162	OB Dopa-Gaba_1	0162 OB Dopa-Gaba_1	44	OB Dopa-Gaba	044 OB Dopa-Gaba	5	OB-IMN GABA	05 OB-IMN GABA	Subpallium-GABA;NN-IMN-GC	MOB out	A16	OLF:0.73,NA:0.24	NA:0.16,MOBopl:0.15,OLF:0.14,MOB:0.11,AON:0.08,MOBgr:0.06,TTv:0.06,AOBmi:0.04	40	79	0	0.36	0.64		0.05	0.95	Dopa	Gad2:10.84,Gad1:9.95,Slc32a1:7.97,Th:7.24,Ddc:6.25,Slc6a3:4.51	GABA-Dopa	Trh:8.3	Tyrp1,Trh,Lin28b	Slc6a3,Scgn,Shisa6,Sp8	Sall3,Nr4a2,Lin28b,Sp8,Zfp536	Shisa6,Tyrp1	2	2_Meis2_2	2	Meis2	2	Meis2	8	Other	1	CCN202307220	CS20230722_CLUS_0585	CS20230722_SUPT_0162	CS20230722_SUBC_044	CS20230722_CLAS_05
1393	586	0586 OB Dopa-Gaba_1	162	OB Dopa-Gaba_1	0162 OB Dopa-Gaba_1	44	OB Dopa-Gaba	044 OB Dopa-Gaba	5	OB-IMN GABA	05 OB-IMN GABA	Subpallium-GABA;NN-IMN-GC	MOB out	A16	NA:0.57,OLF:0.42	NA:0.37,onl:0.2,MOB:0.2,OLF:0.15	157	97	0	0.42	0.58		0.08	0.92	Dopa	Gad2:10.73,Gad1:10.63,Th:9.07,Slc32a1:8.53,Ddc:4.87,Slc18a2:4.05	GABA-Dopa	Trh:7.4	Ppp1r1c,Trh,Th	Slc6a3,Hgf,Ccbe1,Kit,Osbpl3	Sall3,Nr4a2,Bcl6,Mitf,Scrt2,Myt1l	Ppp1r1c,Trh	74	74_Sst_1	14	Crh	7	Sst	2	MGE	1	CCN202307220	CS20230722_CLUS_0586	CS20230722_SUPT_0162	CS20230722_SUBC_044	CS20230722_CLAS_05
1391	587	0587 OB Dopa-Gaba_1	162	OB Dopa-Gaba_1	0162 OB Dopa-Gaba_1	44	OB Dopa-Gaba	044 OB Dopa-Gaba	5	OB-IMN GABA	05 OB-IMN GABA	Subpallium-GABA;NN-IMN-GC	MOB out		NA:0.51,OLF:0.45	NA:0.35,onl:0.16,MOB:0.16,OLF:0.16	278	251	0	0.38	0.62		0.07	0.93	GABA	Gad1:10.61,Gad2:10.45,Slc32a1:8.31,Th:7.84,Ddc:5.86	GABA	Trh:6.1	Nfatc1,Syndig1l,Gbp6	Cyp26b1,Lpar1,Sp8	Nfatc1,Dlx1,Sall3,Hlf	Cyp26b1	151	151_L2 IT ENTl_7	32	Grik1	12	L2 IT ENTl	3	L2_3_IT	3	CCN202307220	CS20230722_CLUS_0587	CS20230722_SUPT_0162	CS20230722_SUBC_044	CS20230722_CLAS_05
1394	588	0588 OB Dopa-Gaba_1	162	OB Dopa-Gaba_1	0162 OB Dopa-Gaba_1	44	OB Dopa-Gaba	044 OB Dopa-Gaba	5	OB-IMN GABA	05 OB-IMN GABA	Subpallium-GABA;NN-IMN-GC	MOB out		NA:0.49,OLF:0.49	NA:0.3,onl:0.18,MOB:0.17,OLF:0.13,MOBopl:0.1	40	22	0	0.45	0.55		0.15	0.85	GABA	Gad2:10.62,Gad1:10.24,Slc32a1:8.37,Th:8.05,Ddc:4.09	GABA		Car3,Lrrc38	Th,Hgf,Col11a1,Kit	Sall3,Nr4a2,Mkx,Dlx1,Scrt2,Klf6	Ankrd34c	16	16_Lamp5_1	5	Prox1	3	Lamp5	1	CGE	8	CCN202307220	CS20230722_CLUS_0588	CS20230722_SUPT_0162	CS20230722_SUBC_044	CS20230722_CLAS_05
1392	589	0589 OB Dopa-Gaba_1	162	OB Dopa-Gaba_1	0162 OB Dopa-Gaba_1	44	OB Dopa-Gaba	044 OB Dopa-Gaba	5	OB-IMN GABA	05 OB-IMN GABA	Subpallium-GABA;NN-IMN-GC	MOB out	A16	NA:0.52,OLF:0.44	NA:0.29,onl:0.23,MOB:0.19,OLF:0.12	327	580	0	0.38	0.62		0.05	0.95	Dopa	Gad2:10.83,Gad1:10.48,Th:8.75,Slc32a1:8,Slc6a3:6.19,Slc18a2:4.51,Ddc:4.14	GABA-Dopa	Trh:5.8	Nfatc1,Syndig1l,Lamp5,Plekha2	Slc6a3,Pax6,Lamp5	Nfatc1,Dlx1,Sall3,Fosl2,Meis1	Lamp5,Shisa8	2	2_Meis2_3	2	Meis2	2	Meis2	8	Other	3	CCN202307220	CS20230722_CLUS_0589	CS20230722_SUPT_0162	CS20230722_SUBC_044	CS20230722_CLAS_05
1373	590	0590 OB Dopa-Gaba_2	163	OB Dopa-Gaba_2	0163 OB Dopa-Gaba_2	44	OB Dopa-Gaba	044 OB Dopa-Gaba	5	OB-IMN GABA	05 OB-IMN GABA	Subpallium-GABA;NN-IMN-GC	scattered in OLF/STR		OLF:0.51,NA:0.23,Isocortex:0.14	AON:0.14,OLF:0.13,PIR:0.1,NA:0.07,MOB:0.04,MOBopl:0.04,fa:0.04,OT:0.03,CLA:0.03,EPd:0.03,ccb:0.03,scwm:0.03,CP:0.02,CTXsp:0.02,MOBmi:0.02,SSp-ll6a:0.02,SSs1:0.02,TTd:0.02,aco:0.02	58	99	0	0.48	0.52		0.11	0.89	GABA	Gad2:10.72,Gad1:9.35,Slc32a1:6.11,Ddc:3.5	GABA	Trh:4.2,Penk:3.2	Frmd7,Trh,Kank1,Lin28b	Htr3a,Lpar1,Penk,Pax6,Fstl5	Nfatc1,Dlx1,Lin28b,Sall3,Zbtb7c	Cntnap3,Fstl5,Ptprd	2	2_Meis2_1	2	Meis2	2	Meis2	8	Other	2	CCN202307220	CS20230722_CLUS_0590	CS20230722_SUPT_0163	CS20230722_SUBC_044	CS20230722_CLAS_05
1378	591	0591 OB Dopa-Gaba_3	164	OB Dopa-Gaba_3	0164 OB Dopa-Gaba_3	44	OB Dopa-Gaba	044 OB Dopa-Gaba	5	OB-IMN GABA	05 OB-IMN GABA	Subpallium-GABA;NN-IMN-GC	MOB out	MOB Slc17a8	NA:0.57,OLF:0.41	NA:0.37,MOB:0.2,onl:0.18,OLF:0.14	26	45	0	0.3	0.7		0.04	0.96	Glut-GABA	Gad1:10.15,Gad2:9.54,Slc32a1:8.07,Slc17a8:5.37	Glut-GABA		Frmd7,Tnni1,Slc17a8	Slc17a8,Sp8,9330158H04Rik,Nos1	Sall3,Pax6,Pparg,Id2,Nfib,Nr2f1	Slc17a8										CCN202307220	CS20230722_CLUS_0591	CS20230722_SUPT_0164	CS20230722_SUBC_044	CS20230722_CLAS_05
1389	592	0592 OB Dopa-Gaba_4	165	OB Dopa-Gaba_4	0165 OB Dopa-Gaba_4	44	OB Dopa-Gaba	044 OB Dopa-Gaba	5	OB-IMN GABA	05 OB-IMN GABA	Subpallium-GABA;NN-IMN-GC	MOB out		OLF:0.54,NA:0.44	NA:0.31,MOB:0.19,OLF:0.14,onl:0.12,MOBopl:0.09	91	47	0	0.39	0.61		0.04	0.96	GABA	Gad2:10.31,Gad1:9.7,Slc32a1:7.62,Ddc:4.49,Th:3.59	GABA	Trh:7.6	Frmd7,Daam2,Trh	Svep1,Htr3a,Spon1,Cd24a	Sall3,Nr4a2,Creb3l1,Nfib,Nr2f1,Sox11	Mex3a										CCN202307220	CS20230722_CLUS_0592	CS20230722_SUPT_0165	CS20230722_SUBC_044	CS20230722_CLAS_05
1357	593	0593 OB-STR-CTX Inh IMN_1	166	OB-STR-CTX Inh IMN_1	0166 OB-STR-CTX Inh IMN_1	45	OB-STR-CTX Inh IMN	045 OB-STR-CTX Inh IMN	5	OB-IMN GABA	05 OB-IMN GABA	Subpallium-GABA;NN-IMN-GC	STR HPF RMS	Cycling nIPC	NA:0.68,OLF:0.18	ccb:0.17,OLF:0.14,VL:0.1,fp:0.1,cing:0.06,CP:0.04,ccg:0.04,fa:0.04,AON:0.03,dhc:0.03,fi:0.03,scwm:0.03,BLAp:0.01	43	0	0	0.51	0.49		0.51	0.49	NA	Gad2:4.36			Top2a,Pif1,Clvs1	Kif11,Pif1,Igfbpl1,Tcf7l2	Foxm1,Mzf1,Sp9	Pif1,Clvs1										CCN202307220	CS20230722_CLUS_0593	CS20230722_SUPT_0166	CS20230722_SUBC_045	CS20230722_CLAS_05
1360	594	0594 OB-STR-CTX Inh IMN_1	166	OB-STR-CTX Inh IMN_1	0166 OB-STR-CTX Inh IMN_1	45	OB-STR-CTX Inh IMN	045 OB-STR-CTX Inh IMN	5	OB-IMN GABA	05 OB-IMN GABA	Subpallium-GABA;NN-IMN-GC	STR HPF	Cycling nIPC	NA:0.76,OLF:0.12	ccb:0.19,VL:0.19,fa:0.08,OLF:0.07,CP:0.06,scwm:0.06,ccg:0.05,fp:0.04,ccs:0.04,cing:0.04	237	3	0	0.54	0.46		0.54	0.46	NA	Gad2:4.14			Top2a,Hist1h1a,Igfbpl1,Ung	Kif11,Igfbpl1,Ung,Ckap2l	Hmgb2,Foxm1,Sp9,E2f2,Gli2	Birc5,Ung,Igfbpl1										CCN202307220	CS20230722_CLUS_0594	CS20230722_SUPT_0166	CS20230722_SUBC_045	CS20230722_CLAS_05
1364	595	0595 OB-STR-CTX Inh IMN_1	166	OB-STR-CTX Inh IMN_1	0166 OB-STR-CTX Inh IMN_1	45	OB-STR-CTX Inh IMN	045 OB-STR-CTX Inh IMN	5	OB-IMN GABA	05 OB-IMN GABA	Subpallium-GABA;NN-IMN-GC	STR HPF	C cells	NA:0.75,CTXsp:0.11	ccb:0.12,ec:0.1,fp:0.09,VL:0.09,LA:0.08,scwm:0.07,alv:0.06,ccs:0.06,fa:0.05,CP:0.03,HPF:0.02,OLF:0.02,cing:0.02	178	2	0	0.57	0.43		0.39	0.61	NA				Draxin,Mfge8,Kcnq4,Mfng	Slc1a3,Adgrv1,Nptx2,Sv2c,Wnt7b	Tead2,Dbx2,Scrt2	Kcnq4,Mfng										CCN202307220	CS20230722_CLUS_0595	CS20230722_SUPT_0166	CS20230722_SUBC_045	CS20230722_CLAS_05
1365	596	0596 OB-STR-CTX Inh IMN_1	166	OB-STR-CTX Inh IMN_1	0166 OB-STR-CTX Inh IMN_1	45	OB-STR-CTX Inh IMN	045 OB-STR-CTX Inh IMN	5	OB-IMN GABA	05 OB-IMN GABA	Subpallium-GABA;NN-IMN-GC	STR HPF	C cells	NA:0.63,HIP:0.15,Isocortex:0.06	ccb:0.18,ccs:0.07,scwm:0.07,DG-po:0.05,VL:0.05,cing:0.05,fp:0.05,CP:0.04,OLF:0.04,DG-sg:0.04,alv:0.04,ccg:0.04,fa:0.04,DG-mo:0.03,ACB:0.02	113	0	0	0.68	0.32		0.48	0.52	NA				Uhrf1,Sv2c,Bard1,2810459M11Rik	Mcm6,Ung,Gli3,Wnt7b,Nptx2	Tead2,E2f2,Dbx2,Meis2	Ung,2810459M11Rik										CCN202307220	CS20230722_CLUS_0596	CS20230722_SUPT_0166	CS20230722_SUBC_045	CS20230722_CLAS_05
1366	597	0597 OB-STR-CTX Inh IMN_1	166	OB-STR-CTX Inh IMN_1	0166 OB-STR-CTX Inh IMN_1	45	OB-STR-CTX Inh IMN	045 OB-STR-CTX Inh IMN	5	OB-IMN GABA	05 OB-IMN GABA	Subpallium-GABA;NN-IMN-GC	STR HPF	C cells	NA:0.71,OLF:0.13	VL:0.23,ccb:0.18,OLF:0.08,CP:0.07,fa:0.06,scwm:0.05,AON:0.04,ccg:0.04,cing:0.04,LSv:0.03	244	9	0	0.59	0.41		0.53	0.47	NA	Gad2:4.51			Pclaf,Dlx1as,Ung	Mcm6,Igfbpl1,Ung,Sp9	Tead2,Dlx1,Gli2,Sp9	Chaf1b,Dlx1as,Ung										CCN202307220	CS20230722_CLUS_0597	CS20230722_SUPT_0166	CS20230722_SUBC_045	CS20230722_CLAS_05
1367	598	0598 OB-STR-CTX Inh IMN_1	166	OB-STR-CTX Inh IMN_1	0166 OB-STR-CTX Inh IMN_1	45	OB-STR-CTX Inh IMN	045 OB-STR-CTX Inh IMN	5	OB-IMN GABA	05 OB-IMN GABA	Subpallium-GABA;NN-IMN-GC	STR HPF	Cycling C cells	NA:0.72,OLF:0.13	ccb:0.17,VL:0.15,fa:0.08,OLF:0.06,scwm:0.05,ccg:0.05,AON:0.05,ccs:0.05,CP:0.04,fp:0.04,ec:0.04,cing:0.03	220	1	0	0.57	0.43		0.56	0.44	NA				Top2a,Bmpr1b,Cdca3	Kif11,Pif1,Bmpr1b	Foxm1,Gli2,Etv5,Prdm5	Spc25,Bmpr1b										CCN202307220	CS20230722_CLUS_0598	CS20230722_SUPT_0166	CS20230722_SUBC_045	CS20230722_CLAS_05
1368	599	0599 OB-STR-CTX Inh IMN_1	166	OB-STR-CTX Inh IMN_1	0166 OB-STR-CTX Inh IMN_1	45	OB-STR-CTX Inh IMN	045 OB-STR-CTX Inh IMN	5	OB-IMN GABA	05 OB-IMN GABA	Subpallium-GABA;NN-IMN-GC	STR HPF	B cells - RGL	NA:0.72,OLF:0.18	VL:0.22,ccb:0.2,OLF:0.09,fa:0.08,AON:0.07,ccg:0.06,CP:0.04,ec:0.02,scwm:0.02	156	0	0	0.58	0.42		0.47	0.53	NA				S1pr1,Mycn,Tnc,Meis2	Gja1,Bcl11a,Adgrv1,Tnc,Tox,St3gal1	Tead2,Hes5,Mycn,Meis2,Glis3	Mertk,Tnc										CCN202307220	CS20230722_CLUS_0599	CS20230722_SUPT_0166	CS20230722_SUBC_045	CS20230722_CLAS_05
1369	600	0600 OB-STR-CTX Inh IMN_1	166	OB-STR-CTX Inh IMN_1	0166 OB-STR-CTX Inh IMN_1	45	OB-STR-CTX Inh IMN	045 OB-STR-CTX Inh IMN	5	OB-IMN GABA	05 OB-IMN GABA	Subpallium-GABA;NN-IMN-GC	STR HPF	Cycling B cells	NA:0.7,OLF:0.17	VL:0.2,ccb:0.19,fa:0.11,OLF:0.09,AON:0.06,CP:0.06,ccg:0.06,scwm:0.04	409	13	0	0.53	0.47		0.55	0.45	GABA	Gad2:7.54,Gad1:6.35,Slc32a1:3.16	GABA		Top2a,Sp8,Nusap1	Kif11,Sp8	Hmgb2,Sp9,Foxm1,Sp8	Kif11,Sp8										CCN202307220	CS20230722_CLUS_0600	CS20230722_SUPT_0166	CS20230722_SUBC_045	CS20230722_CLAS_05
1355	601	0601 OB-STR-CTX Inh IMN_2	167	OB-STR-CTX Inh IMN_2	0167 OB-STR-CTX Inh IMN_2	45	OB-STR-CTX Inh IMN	045 OB-STR-CTX Inh IMN	5	OB-IMN GABA	05 OB-IMN GABA	Subpallium-GABA;NN-IMN-GC	MOB core		OLF:0.69,NA:0.22	MOBgr:0.29,OLF:0.19,NA:0.11,AON:0.09,MOBmi:0.04,MOBopl:0.04,ACB:0.03,CP:0.03	187	49	0	0.44	0.56		0.25	0.75	GABA	Gad1:7.52,Gad2:6.29,Slc32a1:3.91	GABA		Frmd7,Igfbpl1,Dpyd,Zic1	Igfbpl1,Adamts19,Slc1a3,Zic1,Hs3st4	Sp8,Nfix,Zic1,Meis1,Bcl11b,Zeb2	Syt10,Zic1,Adamts19										CCN202307220	CS20230722_CLUS_0601	CS20230722_SUPT_0167	CS20230722_SUBC_045	CS20230722_CLAS_05
1356	602	0602 OB-STR-CTX Inh IMN_2	167	OB-STR-CTX Inh IMN_2	0167 OB-STR-CTX Inh IMN_2	45	OB-STR-CTX Inh IMN	045 OB-STR-CTX Inh IMN	5	OB-IMN GABA	05 OB-IMN GABA	Subpallium-GABA;NN-IMN-GC	MOB core		OLF:0.74,NA:0.26	MOBgr:0.28,OLF:0.28,NA:0.24	40	12	0	0.44	0.56		0.25	0.75	GABA	Gad1:7.16,Gad2:5.95,Slc32a1:4.64	GABA		Trdn,Cdca7,Ndnf	Ctxn3,Slc1a3,Spon1,Sp9	Sp9,Sox13,Meis1,Zeb2,Sox5,Zfp618	Trdn										CCN202307220	CS20230722_CLUS_0602	CS20230722_SUPT_0167	CS20230722_SUBC_045	CS20230722_CLAS_05
1353	603	0603 OB-STR-CTX Inh IMN_2	167	OB-STR-CTX Inh IMN_2	0167 OB-STR-CTX Inh IMN_2	45	OB-STR-CTX Inh IMN	045 OB-STR-CTX Inh IMN	5	OB-IMN GABA	05 OB-IMN GABA	Subpallium-GABA;NN-IMN-GC	MOB core		OLF:0.74,NA:0.23	MOBgr:0.4,OLF:0.24,NA:0.2	357	244	0	0.32	0.68		0.17	0.83	GABA	Gad2:7.49,Gad1:7.34,Slc32a1:4.24	GABA		Frmd7,Prss35,Adamts19,Ptprk	Edaradd,Eya2,Slc1a3,Ankfn1,Dchs2,Ntng1	Sall1,Sp9,Zfp57,Meis2,Runx2,Etv1	Adamts19,Ptprk,Edaradd,Lgr5										CCN202307220	CS20230722_CLUS_0603	CS20230722_SUPT_0167	CS20230722_SUBC_045	CS20230722_CLAS_05
1354	604	0604 OB-STR-CTX Inh IMN_2	167	OB-STR-CTX Inh IMN_2	0167 OB-STR-CTX Inh IMN_2	45	OB-STR-CTX Inh IMN	045 OB-STR-CTX Inh IMN	5	OB-IMN GABA	05 OB-IMN GABA	Subpallium-GABA;NN-IMN-GC	MOB core		OLF:0.67,NA:0.23	MOBgr:0.38,OLF:0.21,NA:0.14,VL:0.07,CP:0.05	192	61	0	0.33	0.67		0.3	0.7	GABA	Gad1:7.41,Gad2:6.31,Slc32a1:4.93	GABA		Frmd7,Ntn1,Prss35,Col12a1	Edaradd,Ntn1,Adamts19,Kcng2	Sall1,Sp9,Rxrg,Zfp57,Meis1,Zeb2	Col12a1,Ntn1										CCN202307220	CS20230722_CLUS_0604	CS20230722_SUPT_0167	CS20230722_SUBC_045	CS20230722_CLAS_05
1350	605	0605 OB-STR-CTX Inh IMN_2	167	OB-STR-CTX Inh IMN_2	0167 OB-STR-CTX Inh IMN_2	45	OB-STR-CTX Inh IMN	045 OB-STR-CTX Inh IMN	5	OB-IMN GABA	05 OB-IMN GABA	Subpallium-GABA;NN-IMN-GC	MOB core		OLF:0.73,NA:0.22	MOBgr:0.43,OLF:0.22,NA:0.19	869	619	0	0.33	0.67		0.19	0.81	GABA	Gad2:8.15,Gad1:7.41,Slc32a1:3.17	GABA		2610307P16Rik,Frmd7,Edaradd,Foxp2	Edaradd,Igfbpl1,Eya2,Spon1,Grm8,Sema5a,Necab1	Sp8,Etv1,Foxp2,Nfix,Zfp618,Pax6	Frmd7,Foxp2,Spon1,Rims1										CCN202307220	CS20230722_CLUS_0605	CS20230722_SUPT_0167	CS20230722_SUBC_045	CS20230722_CLAS_05
1351	606	0606 OB-STR-CTX Inh IMN_2	167	OB-STR-CTX Inh IMN_2	0167 OB-STR-CTX Inh IMN_2	45	OB-STR-CTX Inh IMN	045 OB-STR-CTX Inh IMN	5	OB-IMN GABA	05 OB-IMN GABA	Subpallium-GABA;NN-IMN-GC	MOB core		OLF:0.71,NA:0.24	MOBgr:0.29,NA:0.24,OLF:0.18,MOBipl:0.12	75	51	0	0.33	0.67		0.2	0.8	GABA	Gad1:7.87,Gad2:5.38,Slc32a1:5.1	GABA		Frmd7,Abca8a,Chd7	Tnc,Eya2,Ctxn3,Cd24a,Cbln2	Pax6,Dlx2,Foxp2,Zeb2,Runx2,Nfib	Abca8a										CCN202307220	CS20230722_CLUS_0606	CS20230722_SUPT_0167	CS20230722_SUBC_045	CS20230722_CLAS_05
1370	607	0607 OB-STR-CTX Inh IMN_2	167	OB-STR-CTX Inh IMN_2	0167 OB-STR-CTX Inh IMN_2	45	OB-STR-CTX Inh IMN	045 OB-STR-CTX Inh IMN	5	OB-IMN GABA	05 OB-IMN GABA	Subpallium-GABA;NN-IMN-GC	MOB in-core spread		OLF:0.75,NA:0.25	MOBgr:0.26,NA:0.25,OLF:0.17,MOBopl:0.15	356	347	0	0.31	0.69		0.11	0.89	GABA	Gad1:8.42,Gad2:8.34,Slc32a1:4.54	GABA		Iigp1,Igfbpl1,Dchs2	Igfbpl1,Tnc,Edaradd,Adamts19,Spon1,Rgs6	Sp8,Sall3,Zfp57,Runx2,Etv1,Pbx3	Iigp1,Gas2l3										CCN202307220	CS20230722_CLUS_0607	CS20230722_SUPT_0167	CS20230722_SUBC_045	CS20230722_CLAS_05
1345	608	0608 OB-STR-CTX Inh IMN_3	168	OB-STR-CTX Inh IMN_3	0168 OB-STR-CTX Inh IMN_3	45	OB-STR-CTX Inh IMN	045 OB-STR-CTX Inh IMN	5	OB-IMN GABA	05 OB-IMN GABA	Subpallium-GABA;NN-IMN-GC	STR AOB MOB core		NA:0.57,OLF:0.39	fa:0.21,ccb:0.15,OLF:0.14,AON:0.13,MOBgr:0.11,cing:0.08	37	4	0	0.51	0.49		0.61	0.39	GABA	Gad2:10.56,Gad1:7.26,Slc32a1:4.87	GABA		Draxin,Pax6os1,Gm38505,Sp8	Htr3a,Igfbpl1,Sox6,Nrp1	Pax6,Rcor2,St18,Sp8,Tox3,Csdc2	Pax6os1,Gm38505,Sp8										CCN202307220	CS20230722_CLUS_0608	CS20230722_SUPT_0168	CS20230722_SUBC_045	CS20230722_CLAS_05
1359	609	0609 OB-STR-CTX Inh IMN_3	168	OB-STR-CTX Inh IMN_3	0168 OB-STR-CTX Inh IMN_3	45	OB-STR-CTX Inh IMN	045 OB-STR-CTX Inh IMN	5	OB-IMN GABA	05 OB-IMN GABA	Subpallium-GABA;NN-IMN-GC	STR AOB HPF		NA:0.71,OLF:0.2	ccb:0.2,VL:0.13,fa:0.11,OLF:0.09,AON:0.07,scwm:0.06,ccg:0.06,cing:0.05,ccs:0.03	568	83	0	0.48	0.52		0.44	0.56	GABA	Gad2:7.69,Gad1:7.31,Slc32a1:3.27	GABA		Lockd,Sp8,Trpc4	Igfbpl1,Sox6,Sp8,St18,Ccnd2,Synpr	Sp8,Carhsp1,St18,Sox2,Zbtb16	E130006D01Rik,Sp8,Vim										CCN202307220	CS20230722_CLUS_0609	CS20230722_SUPT_0168	CS20230722_SUBC_045	CS20230722_CLAS_05
1361	610	0610 OB-STR-CTX Inh IMN_3	168	OB-STR-CTX Inh IMN_3	0168 OB-STR-CTX Inh IMN_3	45	OB-STR-CTX Inh IMN	045 OB-STR-CTX Inh IMN	5	OB-IMN GABA	05 OB-IMN GABA	Subpallium-GABA;NN-IMN-GC	STR AOB HPF		NA:0.83	VL:0.48,ccb:0.13,CP:0.07,chpl:0.06,fi:0.03,CA3so:0.03,ccs:0.03	75	7	0	0.65	0.35		0.55	0.45	GABA	Gad2:9.21,Gad1:8.04,Slc32a1:3.01	GABA		Draxin,Neb,Grik3,Dlx1	Igfbpl1,Sox6,St18,Nr2f2,Ptprm	Sox6,Carhsp1,Sp9,Foxp2,Nr2f2,Tshz2	Chodl,Grik3										CCN202307220	CS20230722_CLUS_0610	CS20230722_SUPT_0168	CS20230722_SUBC_045	CS20230722_CLAS_05
1344	611	0611 OB-STR-CTX Inh IMN_4	169	OB-STR-CTX Inh IMN_4	0169 OB-STR-CTX Inh IMN_4	45	OB-STR-CTX Inh IMN	045 OB-STR-CTX Inh IMN	5	OB-IMN GABA	05 OB-IMN GABA	Subpallium-GABA;NN-IMN-GC	MOB mi		OLF:0.71,NA:0.29	NA:0.22,MOBopl:0.19,MOB:0.18,OLF:0.17,onl:0.07	63	41	0	0.45	0.55		0.09	0.91	GABA	Gad1:9.46,Gad2:9.13,Slc32a1:5.48	GABA		Htr3a,Prokr2,Frmd7,Cd24a	Htr3a,Lgr6,Vcan,Tafa2,Elfn1	Sall3,Sp8,Zfp57,Etv1,Meis1,Nfix	Hs3st2,Frmd7										CCN202307220	CS20230722_CLUS_0611	CS20230722_SUPT_0169	CS20230722_SUBC_045	CS20230722_CLAS_05
1347	612	0612 OB-STR-CTX Inh IMN_4	169	OB-STR-CTX Inh IMN_4	0169 OB-STR-CTX Inh IMN_4	45	OB-STR-CTX Inh IMN	045 OB-STR-CTX Inh IMN	5	OB-IMN GABA	05 OB-IMN GABA	Subpallium-GABA;NN-IMN-GC	STR AOB MOB core		OLF:0.5,NA:0.41	MOBgr:0.25,OLF:0.16,VL:0.16,AON:0.08,NA:0.07,ccb:0.06,CP:0.05	2709	755	0	0.42	0.58		0.35	0.65	NA	Gad2:8.95,Gad1:7.74			Draxin,Sp8,Foxp2,Rgs8	Igfbpl1,Vcan,Sp8,Tshz2,Syt6	Sp8,Carhsp1,Foxp2,Nfia,Zfp618	Plxna4,Sp8,Mapk10,Grik3										CCN202307220	CS20230722_CLUS_0612	CS20230722_SUPT_0169	CS20230722_SUBC_045	CS20230722_CLAS_05
1348	613	0613 OB-STR-CTX Inh IMN_4	169	OB-STR-CTX Inh IMN_4	0169 OB-STR-CTX Inh IMN_4	45	OB-STR-CTX Inh IMN	045 OB-STR-CTX Inh IMN	5	OB-IMN GABA	05 OB-IMN GABA	Subpallium-GABA;NN-IMN-GC	MOB scattered		OLF:0.63,NA:0.37	NA:0.31,OLF:0.23,MOBgr:0.22,MOB:0.1	65	108	0	0.29	0.71		0.09	0.91	GABA	Gad2:10.51,Gad1:9.45,Slc32a1:5.23	GABA		Htr3a,2610307P16Rik,Prox1,Prokr2	Htr3a,Igfbpl1,Fbln2,Grik3	Sall3,Mycn,St18,Sp8,Prox1,Csdc2	Fstl4,Prox1										CCN202307220	CS20230722_CLUS_0613	CS20230722_SUPT_0169	CS20230722_SUBC_045	CS20230722_CLAS_05
1349	614	0614 OB-STR-CTX Inh IMN_4	169	OB-STR-CTX Inh IMN_4	0169 OB-STR-CTX Inh IMN_4	45	OB-STR-CTX Inh IMN	045 OB-STR-CTX Inh IMN	5	OB-IMN GABA	05 OB-IMN GABA	Subpallium-GABA;NN-IMN-GC	MOB core		OLF:0.78,NA:0.22	MOBgr:0.46,NA:0.22,OLF:0.2	141	196	0	0.25	0.75		0.1	0.9	GABA	Gad2:9.59,Gad1:9.17,Slc32a1:3.89	GABA		Htr3a,2610307P16Rik,Lgr5,Syt6	Htr3a,Igfbpl1,Pax6,Syt6	Sall3,Mycn,Carhsp1,Sp8,Bcl11b,Pbx3	Fstl4,Syt6,Mob3b										CCN202307220	CS20230722_CLUS_0614	CS20230722_SUPT_0169	CS20230722_SUBC_045	CS20230722_CLAS_05
1352	615	0615 OB-STR-CTX Inh IMN_4	169	OB-STR-CTX Inh IMN_4	0169 OB-STR-CTX Inh IMN_4	45	OB-STR-CTX Inh IMN	045 OB-STR-CTX Inh IMN	5	OB-IMN GABA	05 OB-IMN GABA	Subpallium-GABA;NN-IMN-GC	STR AOB MOB core		OLF:0.78,NA:0.16	MOBgr:0.36,OLF:0.27,AON:0.1,VL:0.05,NA:0.04	124	182	0	0.31	0.69		0.13	0.87	GABA	Gad1:7.42,Gad2:7.37,Slc32a1:3.77	GABA		Draxin,Sp8,Greb1l,Efnb2	Igfbpl1,Fbln2,Pappa,Zic1,Vcan,Parm1	Sp8,Etv1,Rorb,Bcl11b,Zic1,Zfp57	Greb1l,Sp8										CCN202307220	CS20230722_CLUS_0615	CS20230722_SUPT_0169	CS20230722_SUBC_045	CS20230722_CLAS_05
1341	616	0616 OB-STR-CTX Inh IMN_5	170	OB-STR-CTX Inh IMN_5	0170 OB-STR-CTX Inh IMN_5	45	OB-STR-CTX Inh IMN	045 OB-STR-CTX Inh IMN	5	OB-IMN GABA	05 OB-IMN GABA	Subpallium-GABA;NN-IMN-GC	STR AOB MOB core		STRv:0.38,NA:0.31,OLF:0.17	ACB:0.38,VL:0.28,CP:0.12,AON:0.07	22	1	0	0.39	0.61		0.57	0.43	GABA	Gad2:8.7,Gad1:7.81,Slc32a1:5.58	GABA		2610307P16Rik,Six3,Slco5a1,Igfbpl1	Igfbpl1,Cd24a,Six3,Syt6,Bcl11b,Ptprm	Six3,Carhsp1,Dlx1,Bcl11b,Foxp2,Nfib	Six3os1,Igfbpl1										CCN202307220	CS20230722_CLUS_0616	CS20230722_SUPT_0170	CS20230722_SUBC_045	CS20230722_CLAS_05
1281	617	0617 OB-STR-CTX Inh IMN_5	170	OB-STR-CTX Inh IMN_5	0170 OB-STR-CTX Inh IMN_5	45	OB-STR-CTX Inh IMN	045 OB-STR-CTX Inh IMN	5	OB-IMN GABA	05 OB-IMN GABA	Subpallium-GABA;NN-IMN-GC	MOB out		OLF:0.57,NA:0.35	NA:0.24,MOBopl:0.13,OLF:0.13,MOB:0.11,onl:0.11,MOBgr:0.09	41	13	0	0.39	0.61		0.15	0.85	GABA	Gad1:9.33,Gad2:7.87,Slc32a1:3.49	GABA		Gpc2,Reln,Grik3	Igfbpl1,Cd24a,Cbln2,Nfix,Kctd8,Syt6	Prrx1,Sp9,Tshz2,Zfp57,Bach1	Cntnap5c,Foxp2										CCN202307220	CS20230722_CLUS_0617	CS20230722_SUPT_0170	CS20230722_SUBC_045	CS20230722_CLAS_05
1342	618	0618 OB-STR-CTX Inh IMN_5	170	OB-STR-CTX Inh IMN_5	0170 OB-STR-CTX Inh IMN_5	45	OB-STR-CTX Inh IMN	045 OB-STR-CTX Inh IMN	5	OB-IMN GABA	05 OB-IMN GABA	Subpallium-GABA;NN-IMN-GC	STR AOB MOB core		NA:0.33,STRd:0.28,OLF:0.26	CP:0.28,VL:0.26,MOBgr:0.1,LSv:0.07,NA:0.07,OLF:0.05	178	46	0	0.4	0.6		0.36	0.64	NA	Gad2:8.36,Gad1:8.32			2610307P16Rik,Igfbpl1,Masp1,Thsd7b	Igfbpl1,Eya2,Vcan,Syt6,Lypd1,Sntg2,Tafa2	Sp9,Foxp2,Nfix,Zfp57,Foxg1,Foxp4	Gucy1a1,Unc5c										CCN202307220	CS20230722_CLUS_0618	CS20230722_SUPT_0170	CS20230722_SUBC_045	CS20230722_CLAS_05
1343	619	0619 OB-STR-CTX Inh IMN_5	170	OB-STR-CTX Inh IMN_5	0170 OB-STR-CTX Inh IMN_5	45	OB-STR-CTX Inh IMN	045 OB-STR-CTX Inh IMN	5	OB-IMN GABA	05 OB-IMN GABA	Subpallium-GABA;NN-IMN-GC	MOB out		OLF:0.56,NA:0.33	NA:0.25,MOBopl:0.16,OLF:0.11,CP:0.09,MOB:0.09,MOBmi:0.05,onl:0.05	70	19	0	0.37	0.63		0.26	0.74	GABA	Gad1:9.65,Gad2:8.69,Slc32a1:4.56	GABA		Otogl,Ednra,Igfbpl1	Igfbpl1,Eya2,Kcnh8,Reln,Cd24a,Tafa2,Nfib	Sp9,Foxp2,Nfix,Id2,Foxg1,Zfp57	Ednra										CCN202307220	CS20230722_CLUS_0619	CS20230722_SUPT_0170	CS20230722_SUBC_045	CS20230722_CLAS_05
1346	620	0620 OB-STR-CTX Inh IMN_5	170	OB-STR-CTX Inh IMN_5	0170 OB-STR-CTX Inh IMN_5	45	OB-STR-CTX Inh IMN	045 OB-STR-CTX Inh IMN	5	OB-IMN GABA	05 OB-IMN GABA	Subpallium-GABA;NN-IMN-GC	STR AOB MOB core		OLF:0.47,NA:0.33,STRd:0.1	MOBgr:0.28,VL:0.18,CP:0.1,NA:0.07,OLF:0.07,ACB:0.04,AON:0.04,MOBipl:0.03	36	22	0	0.5	0.5		0.43	0.57	NA	Gad2:6.91,Gad1:6.28			Gja1,Sp9,Prokr2	Gja1,Igfbpl1,Syt6,Sp9	Sp9,Foxp2,Zeb2,Meis1,Etv1,Foxp4	Cxcl14,Mt1,Igfbpl1										CCN202307220	CS20230722_CLUS_0620	CS20230722_SUPT_0170	CS20230722_SUBC_045	CS20230722_CLAS_05
1358	621	0621 OB-STR-CTX Inh IMN_6	171	OB-STR-CTX Inh IMN_6	0171 OB-STR-CTX Inh IMN_6	45	OB-STR-CTX Inh IMN	045 OB-STR-CTX Inh IMN	5	OB-IMN GABA	05 OB-IMN GABA	Subpallium-GABA;NN-IMN-GC	STR AOB MOB core		NA:0.33,LSX:0.17,OLF:0.17,STRd:0.17	VL:0.33,ACB:0.17,CP:0.17,LSv:0.17	21	0	0	0.43	0.57		0.48	0.52	GABA	Gad1:9.59,Gad2:9.36,Slc32a1:4.24	GABA	Npy:4.8	Gpc2,Lhx6	Igfbpl1,Sox6,Nkx2-1,St18	Lhx6,Insm1,Sox9,Bcl11a	Lhx6										CCN202307220	CS20230722_CLUS_0621	CS20230722_SUPT_0171	CS20230722_SUBC_045	CS20230722_CLAS_05
1362	622	0622 OB-STR-CTX Inh IMN_7	172	OB-STR-CTX Inh IMN_7	0172 OB-STR-CTX Inh IMN_7	45	OB-STR-CTX Inh IMN	045 OB-STR-CTX Inh IMN	5	OB-IMN GABA	05 OB-IMN GABA	Subpallium-GABA;NN-IMN-GC	HPF		NA:0.75,CTXsp:0.17	ccb:0.17,LA:0.16,ec:0.1,VL:0.09,fp:0.09,ccs:0.06,scwm:0.06,amc:0.05,alv:0.03	31	1	0	0.66	0.34		0.28	0.72	NA	Gad2:10.1			Draxin,Met,Edar	Eomes,Met	Dmrta2,Dlx1,St18,Nr2f2	Met,Edar										CCN202307220	CS20230722_CLUS_0622	CS20230722_SUPT_0172	CS20230722_SUBC_045	CS20230722_CLAS_05
649	623	0623 Vip Gaba_1	173	Vip Gaba_1	0173 Vip Gaba_1	46	Vip Gaba	046 Vip Gaba	6	CTX-CGE GABA	06 CTX-CGE GABA	Subpallium-GABA	NA		Isocortex:0.69,NA:0.11	NA:0.08,MOs1:0.04,MOp2/3:0.04,MOp1:0.03,MOs2/3:0.03,CA1sr:0.03,SSs2/3:0.03,SSp-m2/3:0.02,VISp1:0.02,ACAd1:0.02,PL1:0.01,ACAv2/3:0.01,AON:0.01,CA1so:0.01,ORBvl2/3:0.01,POST:0.01,RSPv1:0.01,RSPv2/3:0.01,SSp-un1:0.01,SSs1:0.01,VISp2/3:0.01,ACAd2/3:0.01,GU2/3:0.01,MOp5:0.01,MOs5:0.01,SSp-bfd2/3:0.01,SSp-tr1:0.01,ACAv1:0.01,AId1:0.01,AId2/3:0.01,APr:0.01,AUDp2/3:0.01,BLAa:0.01,CA1slm:0.01,DG-mo:0.01,D…	795	1580	0	0.42	0.58		0.09	0.91	GABA	Gad2:10.22,Gad1:9.54,Slc32a1:7.16	GABA	Penk:7.1,Crh:7,Vip:6.4,Tac2:5.6,Pnoc:3.3	Vip,Cobll1,Crh,Tac2	Vip,Crh,Stac,Bcl11b,Penk,Tac2	Nr2e1,Barx2,Npas1,Sox5,Id4,Nfib	Barx2,Crh,Tac2	60	60_Vip_2	10	Ptprk	5	Vip	1	CGE	1473	CCN202307220	CS20230722_CLUS_0623	CS20230722_SUPT_0173	CS20230722_SUBC_046	CS20230722_CLAS_06
667	624	0624 Vip Gaba_1	173	Vip Gaba_1	0173 Vip Gaba_1	46	Vip Gaba	046 Vip Gaba	6	CTX-CGE GABA	06 CTX-CGE GABA	Subpallium-GABA	NA		Isocortex:0.9	MOs2/3:0.08,VISp2/3:0.07,MOp2/3:0.06,SSs2/3:0.06,SSp-bfd2/3:0.04,MOs1:0.03,SSp-m2/3:0.02,SSp-ul2/3:0.02,NA:0.02,VISp1:0.02,SSs4:0.02,RSPv2/3:0.02,MOs5:0.02,MOp5:0.02,ORBl2/3:0.02,RSPv5:0.02,SSp-m4:0.02,SSp-n2/3:0.02,SSp-bfd4:0.01,POST:0.01,RSPagl1:0.01,VISrl2/3:0.01,RSPd1:0.01,SSp-ll2/3:0.01,SSp-tr2/3:0.01,VISl2/3:0.01,PRE:0.01,RSPd2/3:0.01,SSp-un2/3:0.01,ACAd5:0.01,MOs6a:0.01,VISp4:0.01,AUDd2/3:…	527	2538	0	0.34	0.66		0.04	0.96	GABA	Gad2:10.93,Gad1:10.09,Slc32a1:7.12	GABA	Crh:7.8,Penk:6.6,Vip:3.4	Crh,Mc5r,Syt6	Crh,Igfbp6,Vip,Syt6,Ramp1	Nr2e1,Barx2,Npas1,Sall1,Tox,Bcl11b	Glp1r,Gpr149	59	59_Vip_1	10	Ptprk	5	Vip	1	CGE	2419	CCN202307220	CS20230722_CLUS_0624	CS20230722_SUPT_0173	CS20230722_SUBC_046	CS20230722_CLAS_06
686	625	0625 Vip Gaba_1	173	Vip Gaba_1	0173 Vip Gaba_1	46	Vip Gaba	046 Vip Gaba	6	CTX-CGE GABA	06 CTX-CGE GABA	Subpallium-GABA	RHP-Amyg		Isocortex:0.29,CTXsp:0.27,OLF:0.12,HIP:0.11,RHP:0.07	BMAp:0.08,MEA:0.05,BLAa:0.04,BLAp:0.04,CA1so:0.03,CA1sr:0.03,COApm:0.03,COApl:0.03,PIR:0.03,TEa2/3:0.03,ECT2/3:0.03,PA:0.03,BLAv:0.02,BMAa:0.02,CTXsp:0.02,PRE:0.02,AUDv2/3:0.01,ENTl5:0.01,EPv:0.01,AIp2/3:0.01,GU2/3:0.01,HATA:0.01,LA:0.01,MOs2/3:0.01,NA:0.01,ORBm2/3:0.01,VISC2/3:0.01,ACAv5:0.01,AON:0.01,PL2/3:0.01,ec:0.01,AId2/3:0.01,CA1slm:0.01,CA1sp:0.01,EPd:0.01,PAR:0.01,VISC4:0.01,VISpor2/3:0.…	687	620	0	0.46	0.54		0.17	0.83	GABA	Gad2:10.5,Gad1:9.64,Slc32a1:7.47	GABA	Penk:5.2	Htr3a,Igfbp6,Npas1,Gpc3	Htr3a,Igfbp6,Npas1,Gpc3,Ntng1	Nr2e1,Npas1,Esr1,Bcl11b,Sall1,Zfp423	Igfbp6,Mob3b,Gpc3	59	59_Vip_2	10	Ptprk	5	Vip	1	CGE	497	CCN202307220	CS20230722_CLUS_0625	CS20230722_SUPT_0173	CS20230722_SUBC_046	CS20230722_CLAS_06
688	626	0626 Vip Gaba_1	173	Vip Gaba_1	0173 Vip Gaba_1	46	Vip Gaba	046 Vip Gaba	6	CTX-CGE GABA	06 CTX-CGE GABA	Subpallium-GABA	NA		Isocortex:0.38,OLF:0.19,NA:0.14,CTXsp:0.09,sAMY:0.09	NA:0.09,MEA:0.09,PIR:0.05,COApm:0.04,COApl:0.03,BLAv:0.03,BMAp:0.03,MOs2/3:0.03,SSs1:0.03,TR:0.03,VISC2/3:0.03,CA1slm:0.02,CA1sr:0.02,LA:0.02,MOp2/3:0.02,PRE:0.02,SSp-bfd2/3:0.02,SSp-m2/3:0.02,VISC1:0.02,VISpor2/3:0.02,AId1:0.01,AId2/3:0.01,AIp1:0.01,AIp2/3:0.01,AOBmi:0.01,AON:0.01,AUDd2/3:0.01,AUDp1:0.01,AUDv1:0.01,BLAa:0.01,BMAa:0.01,CA1so:0.01,CA2sr:0.01,CA3slm:0.01,COAa:0.01,ECT1:0.01,ENTl1:0…	62	189	0	0.38	0.62		0.1	0.9	GABA	Gad2:11.19,Gad1:10.19,Slc32a1:7.59	GABA	Pnoc:4.4,Penk:4.2,Crh:3.4	Teddm3,Glp1r,Ndnf,Gulp1	Crh,Ndnf,Igfbp6,Npas1	Nr2e1,Tcf7l1,Npas1,Tox3,Sox5,Dlx1	Ndnf,Glp1r	58	58_Vip_1	10	Ptprk	5	Vip	1	CGE	158	CCN202307220	CS20230722_CLUS_0626	CS20230722_SUPT_0173	CS20230722_SUBC_046	CS20230722_CLAS_06
633	627	0627 Vip Gaba_2	174	Vip Gaba_2	0174 Vip Gaba_2	46	Vip Gaba	046 Vip Gaba	6	CTX-CGE GABA	06 CTX-CGE GABA	Subpallium-GABA	NA		Isocortex:0.86	MOs1:0.08,MOs2/3:0.05,MOp2/3:0.05,SSp-bfd2/3:0.04,VISp1:0.03,ACAv2/3:0.03,SSs2/3:0.03,VISp2/3:0.02,ACAd2/3:0.02,ORBvl2/3:0.02,MOp1:0.02,NA:0.02,RSPagl1:0.02,MOp5:0.01,MOs5:0.01,ORBl2/3:0.01,RSPv2/3:0.01,CA1sr:0.01,ORBm2/3:0.01,SSp-bfd1:0.01,SSp-m2/3:0.01,AId2/3:0.01,AUDp2/3:0.01,AUDv4:0.01,OLF:0.01,PIR:0.01,RSPd1:0.01,RSPd2/3:0.01,SSp-m1:0.01,SSp-n1:0.01,SSp-ul2/3:0.01,SSs4:0.01,AIv2/3:0.01,ENTm3…	263	1361	0	0.37	0.63		0.04	0.96	GABA	Gad1:9.46,Gad2:9.37,Slc32a1:7.11	GABA	Vip:11.4,Penk:7,Pnoc:5.1,Pthlh:4	Vip,Pdgfra,Rspo2,Grm8	Vip,Col24a1,Rspo2,Cbln4,Grpr	Nr2e1,Prox1,Klf5,Npas1,Pparg,Zfpm2	Pdgfra,Man1a,Col24a1	49	49_Vip_1	11	Car10	5	Vip	1	CGE	1282	CCN202307220	CS20230722_CLUS_0627	CS20230722_SUPT_0174	CS20230722_SUBC_046	CS20230722_CLAS_06
634	628	0628 Vip Gaba_2	174	Vip Gaba_2	0174 Vip Gaba_2	46	Vip Gaba	046 Vip Gaba	6	CTX-CGE GABA	06 CTX-CGE GABA	Subpallium-GABA	NA		RHP:0.24,Isocortex:0.24,OLF:0.21,CTXsp:0.14	PIR:0.07,ENTl3:0.04,TR:0.03,ProS:0.03,ENTl2:0.03,BLAv:0.03,COApl:0.03,CA1slm:0.02,MEA:0.02,BLAa:0.02,PAR:0.02,CA1sr:0.02,COApm:0.02,EPv:0.02,ECT2/3:0.02,BMAp:0.02,ENTl5:0.02,PA:0.02,PAA:0.02,PRE:0.02,ACAv2/3:0.02,ENTm5:0.02,PERI2/3:0.01,ENTm2:0.01,SUB:0.01,TEa2/3:0.01,AId2/3:0.01,AON:0.01,LA:0.01,BLAp:0.01,DG-mo:0.01,ENTl6a:0.01,ORBm2/3:0.01,PL2/3:0.01,TTd:0.01,VISC2/3:0.01,AIp2/3:0.01,CA3sp:0.01…	572	829	0	0.41	0.59		0.11	0.89	GABA	Gad1:9.94,Gad2:9.6,Slc32a1:7.16	GABA	Vip:11.1,Penk:7.9,Pnoc:6,Pthlh:3.3,Crh:3.2	Vip,Tmc5,Crispld2,Nell1	Vip,Igfbp4,Ntn1,Samd5,Vwc2,Cxcl14,Pde3a,Fosl2	Nr2e1,Prox1,Npas1,Id4,Fosl2,Zfpm2	Tmc5,Crispld2,Nell1,Grm8	49	49_Vip_2	11	Car10	5	Vip	1	CGE	448	CCN202307220	CS20230722_CLUS_0628	CS20230722_SUPT_0174	CS20230722_SUBC_046	CS20230722_CLAS_06
635	629	0629 Vip Gaba_2	174	Vip Gaba_2	0174 Vip Gaba_2	46	Vip Gaba	046 Vip Gaba	6	CTX-CGE GABA	06 CTX-CGE GABA	Subpallium-GABA	NA		Isocortex:0.8	MOs1:0.12,MOp1:0.05,MOp2/3:0.04,MOs2/3:0.04,NA:0.03,SSs2/3:0.03,VISp1:0.03,PAR:0.02,RSPd1:0.02,RSPv1:0.02,SSp-m1:0.02,AId2/3:0.02,CA1sr:0.02,ORBvl2/3:0.02,VISp2/3:0.02,SSp-bfd1:0.02,VISC2/3:0.02,VISl1:0.02,ACAv2/3:0.01,AON:0.01,POST:0.01,ACAd2/3:0.01,ORBl2/3:0.01,RSPv2/3:0.01,SSp-m2/3:0.01,SSp-n1:0.01,SSs1:0.01,VISpm1:0.01,AIv2/3:0.01,PIR:0.01,SSp-bfd2/3:0.01,SSp-ll1:0.01,SSp-ul1:0.01,SUB:0.01,VI…	340	931	0	0.44	0.56		0.06	0.94	GABA	Gad1:9.39,Gad2:9.19,Slc32a1:7.33	GABA	Vip:11.2,Penk:7.3,Pnoc:6.9,Crh:6.3,Tac2:4.3	Vip,Pdgfra,Cbln4,Crh	Vip,Oxtr,Crh,Cbln4,Col24a1,Epha3	Nr2e1,Prox1,Klf5,Npas1,Pparg,Zfpm2	Pdgfra,Cbln4,Crh	49	49_Vip_3	11	Car10	5	Vip	1	CGE	860	CCN202307220	CS20230722_CLUS_0629	CS20230722_SUPT_0174	CS20230722_SUBC_046	CS20230722_CLAS_06
652	630	0630 Vip Gaba_2	174	Vip Gaba_2	0174 Vip Gaba_2	46	Vip Gaba	046 Vip Gaba	6	CTX-CGE GABA	06 CTX-CGE GABA	Subpallium-GABA	NA		RHP:0.31,CTXsp:0.2,HIP:0.17,OLF:0.15	ENTl3:0.07,CA1so:0.07,PA:0.05,CA1sr:0.05,BLAp:0.04,COApm:0.04,ENTl5:0.04,BLAa:0.04,PIR:0.04,SUB:0.04,ENTm6:0.03,TR:0.03,ProS:0.03,ACAv2/3:0.03,ENTm3:0.03,BMAp:0.02,ENTl2:0.02,ENTm5:0.02,BLAv:0.01,ECT2/3:0.01,MEA:0.01,TEa2/3:0.01,TTd:0.01,CA3so:0.01,CA3sp:0.01,ENTl6a:0.01,ENTm2:0.01,EPv:0.01	40	721	0	0.38	0.62		0.02	0.98	GABA	Gad1:9.81,Gad2:9.65,Slc32a1:7.26	GABA	Vip:11,Penk:7,Pnoc:4.6,Pthlh:3.5	Vip,Qrfpr,C030029H02Rik,Npy2r	Vip,Qrfpr,C030029H02Rik,Npy2r,Igfbp4,Rspo2	Nr2e1,Npas1,Pou3f4,Id4,Pbx3,Rara	C030029H02Rik,Rspo2,Igfbp4,Npy2r	51	51_Vip_4	11	Car10	5	Vip	1	CGE	466	CCN202307220	CS20230722_CLUS_0630	CS20230722_SUPT_0174	CS20230722_SUBC_046	CS20230722_CLAS_06
662	631	0631 Vip Gaba_2	174	Vip Gaba_2	0174 Vip Gaba_2	46	Vip Gaba	046 Vip Gaba	6	CTX-CGE GABA	06 CTX-CGE GABA	Subpallium-GABA	NA		Isocortex:0.52,OLF:0.13,HIP:0.13,NA:0.07	CA1sr:0.05,NA:0.05,MOs1:0.04,ACAv2/3:0.03,ECT2/3:0.03,PIR:0.03,CA1slm:0.02,PL1:0.02,SSs1:0.02,TEa2/3:0.02,COApl:0.02,COApm:0.02,AId1:0.02,TEa1:0.02,BLAp:0.01,BMAp:0.01,TR:0.01,AIv2/3:0.01,AON:0.01,AUDv2/3:0.01,CA1so:0.01,CA3sr:0.01,ENTl3:0.01,GU2/3:0.01,MOp1:0.01,MOs2/3:0.01,PAA:0.01,SSs2/3:0.01,SUB:0.01,VISp1:0.01,VISpor1:0.01,BLAa:0.01,CA3sp:0.01,EPv:0.01,MOp2/3:0.01,OLF:0.01,PA:0.01,PAR:0.01,P…	98	555	0	0.4	0.6		0.04	0.96	GABA	Gad1:9.58,Gad2:9.51,Slc32a1:7.47	GABA	Penk:8.1,Vip:8.1,Tac2:6,Pnoc:5,Crh:4.9	Vip,Itga4,Csgalnact1,Gm39185	Vip,Igfbp4,Ntng1,Baiap3,Hs3st2,Zfpm2	Npas1,Sall1,Id4,Zfpm2,Bcl11a,Prox1	Rspo3,Hs3st2,Ptprk	61	61_Vip_3	10	Ptprk	5	Vip	1	CGE	414	CCN202307220	CS20230722_CLUS_0631	CS20230722_SUPT_0174	CS20230722_SUBC_046	CS20230722_CLAS_06
636	632	0632 Vip Gaba_3	175	Vip Gaba_3	0175 Vip Gaba_3	46	Vip Gaba	046 Vip Gaba	6	CTX-CGE GABA	06 CTX-CGE GABA	Subpallium-GABA	NA		Isocortex:0.83	NA:0.11,MOp1:0.09,MOs1:0.08,SSp-m1:0.05,SSs1:0.05,SSp-bfd1:0.04,SSp-ll1:0.03,SSs2/3:0.03,MOp2/3:0.03,RSPd1:0.03,SSp-tr1:0.02,VISp1:0.02,ACAd1:0.02,RSPagl1:0.02,VISl1:0.02,AId2/3:0.02,MOs2/3:0.02,RSPv1:0.02,SSp-ul1:0.02,AId1:0.01,AUDd1:0.01,AUDp2/3:0.01,ECT1:0.01,GU1:0.01,SSp-n1:0.01,VISC1:0.01,VISC2/3:0.01,ACAd2/3:0.01,ACAv2/3:0.01	731	2260	0	0.4	0.6		0.07	0.93	GABA	Gad1:9.38,Gad2:8.57,Slc32a1:6.75	GABA	Vip:11.2,Crh:8.6,Tac2:7.6,Pnoc:5.1,Penk:4.6,Cck:3.1	Vip,Col15a1,Dach2,Reln	Vip,Slc5a7,Tac2,Grm8,Hs3st2,Crh,Penk,Vwc2l,Zfpm2	Nr2e1,Prox1,Id4,Maf,Zfpm2,Npas1	Lypd6b,Grm8,Cntn3	48	48_Vip_1	11	Car10	5	Vip	1	CGE	2001	CCN202307220	CS20230722_CLUS_0632	CS20230722_SUPT_0175	CS20230722_SUBC_046	CS20230722_CLAS_06
637	633	0633 Vip Gaba_3	175	Vip Gaba_3	0175 Vip Gaba_3	46	Vip Gaba	046 Vip Gaba	6	CTX-CGE GABA	06 CTX-CGE GABA	Subpallium-GABA	NA		Isocortex:0.52,OLF:0.18,RHP:0.13	PIR:0.07,NA:0.04,ENTl2:0.03,TEa2/3:0.03,COApl:0.03,ACAv2/3:0.03,COApm:0.03,TR:0.03,MOs1:0.02,CA1sr:0.02,PAR:0.02,SSs2/3:0.02,VISp1:0.02,AId2/3:0.02,HATA:0.02,RSPagl1:0.02,ENTm1:0.02,RSPv1:0.02,TEa1:0.02,VISpor1:0.02,RSPd1:0.01,AIp2/3:0.01,AON:0.01,ECT2/3:0.01,PL1:0.01,ACAd1:0.01,ACAv1:0.01,AUDv2/3:0.01,BLAp:0.01,LA:0.01,PRE:0.01,VISpor2/3:0.01,BLAa:0.01,CP:0.01,EPv:0.01,MEA:0.01,ORBvl2/3:0.01,PL2…	431	1806	0	0.42	0.58		0.08	0.92	GABA	Gad1:9.92,Gad2:8.39,Slc32a1:6.84	GABA	Vip:11.5,Tac2:9.8,Crh:8.2,Cck:7.6,Pnoc:4.4	Vip,Crlf1,Syt10,Creb5	Vip,Car4,Syt10,Plpp4,Hs3st2,Sox5,Vwc2	Sp8,Maf,Creb5,Prox1,Sox5,Creb3l1	Syt10,Creb5,Mfge8	48	48_Vip_2	11	Car10	5	Vip	1	CGE	1334	CCN202307220	CS20230722_CLUS_0633	CS20230722_SUPT_0175	CS20230722_SUBC_046	CS20230722_CLAS_06
653	634	0634 Vip Gaba_3	175	Vip Gaba_3	0175 Vip Gaba_3	46	Vip Gaba	046 Vip Gaba	6	CTX-CGE GABA	06 CTX-CGE GABA	Subpallium-GABA	NA		OLF:0.28,Isocortex:0.26,CTXsp:0.17,RHP:0.16	PIR:0.1,COApm:0.05,MEA:0.04,COApl:0.04,ENTl3:0.04,TEa2/3:0.04,BLAa:0.03,PA:0.03,TR:0.03,BLAp:0.03,ENTl2:0.03,BMAp:0.02,ECT2/3:0.02,AON:0.02,PAA:0.02,AUDv2/3:0.02,LA:0.02,PAR:0.02,AIp2/3:0.02,ENTl5:0.02,PRE:0.02,CA1sr:0.01,EPv:0.01,HATA:0.01,PL1:0.01,SSs2/3:0.01,CA1slm:0.01,CA1so:0.01,GU2/3:0.01,PL2/3:0.01,SUB:0.01,VISpor2/3:0.01,ACB:0.01,BMAa:0.01,CA3sr:0.01,DP:0.01,ECT5:0.01,ENTm3:0.01	773	1007	0	0.43	0.57		0.15	0.85	GABA	Gad1:9.92,Gad2:9.9,Slc32a1:7.21	GABA	Vip:9.4,Crh:7.8,Cck:7.1,Pnoc:5.2,Tac2:4.7	Vip,Cplx3,Ccbe1,Fndc1	Vip,Ccbe1,Car4,Tent5a,Grm8,Cbln2	Prox1,Sall1,Npas1,Sox5,Id4,Bcl11b	Cplx3,Dach2,Ccbe1,Gm29683,Crh	45	45_Vip_3	11	Car10	5	Vip	1	CGE	614	CCN202307220	CS20230722_CLUS_0634	CS20230722_SUPT_0175	CS20230722_SUBC_046	CS20230722_CLAS_06
655	635	0635 Vip Gaba_3	175	Vip Gaba_3	0175 Vip Gaba_3	46	Vip Gaba	046 Vip Gaba	6	CTX-CGE GABA	06 CTX-CGE GABA	Subpallium-GABA	NA		OLF:0.43,Isocortex:0.2,CTXsp:0.18	PIR:0.18,COApm:0.09,COApl:0.07,TEa2/3:0.05,MEA:0.04,PA:0.04,ENTl3:0.04,TR:0.04,BLAp:0.03,BMAp:0.03,GU2/3:0.03,LA:0.02,ENTl2:0.02,BLAa:0.02,BLAv:0.02,ECT2/3:0.02,PAA:0.02,AON:0.01,COAa:0.01,EPv:0.01,PRE:0.01,TEa1:0.01	167	351	0	0.42	0.58		0.13	0.87	GABA	Gad1:10,Gad2:9.43,Slc32a1:7.1	GABA	Cck:9.4,Vip:8.8,Tac2:7.1,Crh:6.2,Pnoc:5.9,Npy:3.2	Vip,Cplx3,Pdlim5,Tox2	Vip,C1ql1,Cd24a,Kit	Sall1,Prox1,Sp9,Id4,Maf,Tox2	C1ql1,Cd24a,Kit	43	43_Vip_2	11	Car10	5	Vip	1	CGE	238	CCN202307220	CS20230722_CLUS_0635	CS20230722_SUPT_0175	CS20230722_SUBC_046	CS20230722_CLAS_06
656	636	0636 Vip Gaba_4	176	Vip Gaba_4	0176 Vip Gaba_4	46	Vip Gaba	046 Vip Gaba	6	CTX-CGE GABA	06 CTX-CGE GABA	Subpallium-GABA	NA		CTXsp:0.32,Isocortex:0.21,OLF:0.19,RHP:0.14	BMAp:0.07,PIR:0.07,LA:0.06,BLAp:0.05,ENTl6a:0.04,AON:0.04,EPv:0.04,ENTl5:0.03,PA:0.03,TR:0.03,CA1so:0.03,EPd:0.03,ProS:0.02,BLAa:0.02,BLAv:0.02,CA1sr:0.02,COApl:0.02,COApm:0.02,MEA:0.02,TEa2/3:0.02,ECT2/3:0.01,ENTm6:0.01,AUDv2/3:0.01,ECT6a:0.01,ILA5:0.01,OLF:0.01,PL2/3:0.01,SUB:0.01,TEa5:0.01,VISC2/3:0.01,aco:0.01,ACAv2/3:0.01,ACB:0.01,AUDv5:0.01,BMAa:0.01	304	446	0	0.4	0.6		0.12	0.88	GABA	Gad2:9.92,Gad1:9.43,Slc32a1:7.11	GABA	Vip:10.1,Cck:7.3,Crh:7.2,Tac2:4.4,Pnoc:4.3	Vip,Sntb1,Ccbe1,Tac2	Vip,Cd24a,Ccbe1,Gpc3,Tac2	Sall1,Prox1,Zim1,Pou3f4,Sox5,Foxg1	Sntb1,Stk32b,Tac2	47	47_Vip_1	11	Car10	5	Vip	1	CGE	333	CCN202307220	CS20230722_CLUS_0636	CS20230722_SUPT_0176	CS20230722_SUBC_046	CS20230722_CLAS_06
660	637	0637 Vip Gaba_4	176	Vip Gaba_4	0176 Vip Gaba_4	46	Vip Gaba	046 Vip Gaba	6	CTX-CGE GABA	06 CTX-CGE GABA	Subpallium-GABA	NA		RHP:0.24,CTXsp:0.21,Isocortex:0.2,HIP:0.12,OLF:0.11	ENTl6a:0.09,CA1so:0.08,BLAp:0.06,TR:0.04,BMAp:0.03,ENTl5:0.03,ENTm6:0.03,PA:0.03,SUB:0.03,AON:0.03,EPd:0.03,ProS:0.03,ACB:0.02,LA:0.02,EPv:0.02,MEA:0.02,PIR:0.02,ec:0.02,BST:0.01,CA1sp:0.01,ECT5:0.01,ENTl3:0.01,ENTm5:0.01,ACAv5:0.01,ACAv6a:0.01,AIp6a:0.01,BLAa:0.01,CA1sr:0.01,CA3sp:0.01,CTXsp:0.01,DG-mo:0.01,ILA6a:0.01,OLF:0.01,RSPagl2/3:0.01,RSPd6a:0.01,SI:0.01,TEa6a:0.01,AId6a:0,AIp2/3:0,AIp5:0	62	276	0	0.39	0.61		0.04	0.96	GABA	Gad2:10.28,Gad1:9.35,Slc32a1:7.4	GABA	Vip:11.4,Pnoc:6.2,Crh:5.8,Cck:5.3	Vip,Qrfpr,Gpr101,Ccbe1	Vip,Qrfpr,Gpr101,Ccbe1	Nr2e1,Npas1,Pou3f4,Sox8,Tox3,Id2	Gpr101,Ror2	47	47_Vip_2	11	Car10	5	Vip	1	CGE	188	CCN202307220	CS20230722_CLUS_0637	CS20230722_SUPT_0176	CS20230722_SUBC_046	CS20230722_CLAS_06
615	638	0638 Vip Gaba_4	176	Vip Gaba_4	0176 Vip Gaba_4	46	Vip Gaba	046 Vip Gaba	6	CTX-CGE GABA	06 CTX-CGE GABA	Subpallium-GABA	NA		Isocortex:0.72,RHP:0.1	ACAv5:0.04,AON:0.04,CA1sr:0.03,MOp5:0.03,MOs5:0.03,MOs2/3:0.03,CA1sp:0.02,TEa5:0.02,ACAv2/3:0.02,CA1so:0.02,ENTl5:0.02,MOp6a:0.02,PL2/3:0.02,POST:0.02,SSs5:0.02,TEa6a:0.02,VISp5:0.02,AIv5:0.01,ECT5:0.01,ENTl6a:0.01,ORBl5:0.01,ORBm5:0.01,ORBm6a:0.01,PIR:0.01,RSPd5:0.01,VISp2/3:0.01,VISp4:0.01,AId6a:0.01,CLA:0.01,ENTm3:0.01,ENTm6:0.01,GU2/3:0.01,MOs6a:0.01,ORBm2/3:0.01,ORBvl5:0.01,PERI5:0.01,PL5:0.…	86	960	0	0.35	0.65		0.03	0.97	GABA	Gad2:9.95,Gad1:9.01,Slc32a1:7.39	GABA	Vip:11.8,Penk:6.9,Crh:5.7,Pthlh:4.3	Vip,Pth2r,5330429C05Rik	Vip,Pth2r,Rspo2,Npy2r	Nr2e1,Id3,Zim1,Creb5,Zfp536	Tmem163,Pth2r	46	46_Vip_1	11	Car10	5	Vip	1	CGE	887	CCN202307220	CS20230722_CLUS_0638	CS20230722_SUPT_0176	CS20230722_SUBC_046	CS20230722_CLAS_06
617	639	0639 Vip Gaba_4	176	Vip Gaba_4	0176 Vip Gaba_4	46	Vip Gaba	046 Vip Gaba	6	CTX-CGE GABA	06 CTX-CGE GABA	Subpallium-GABA	NA		Isocortex:0.89	MOs5:0.06,MOp5:0.05,MOs6a:0.03,MOp6a:0.03,SSs6a:0.02,SSp-ul5:0.02,SSs5:0.02,MOp2/3:0.02,RSPd5:0.02,SSp-bfd5:0.02,SSp-m6a:0.02,RSPv5:0.02,VISp5:0.02,AON:0.01,AUDp5:0.01,ORBl6a:0.01,SSp-ll5:0.01,SSs4:0.01,TEa5:0.01,ACAd5:0.01,POST:0.01,SSp-m5:0.01,VISp2/3:0.01,VISp6a:0.01,SSp-bfd6a:0.01,SSp-m4:0.01,SSp-tr5:0.01,AUDv5:0.01,ORBvl5:0.01,PRE:0.01,RSPd2/3:0.01,SSp-ll6a:0.01,AId6a:0.01,AUDd5:0.01,FRP5:0.…	1007	2942	0	0.36	0.64		0.06	0.94	GABA	Gad2:10.31,Gad1:9.66,Slc32a1:7.32	GABA	Vip:11.7,Crh:6.8,Penk:5.4,Pthlh:4.9,Pnoc:4.5	Vip,Sostdc1,Ptger3,Rxfp1	Vip,Rxfp1,Gpc3,Angpt1	Nr2e1,Prox1,Pou3f4,Maf,Etv1,Bcl11b	Sntb1,Ptger3,Rxfp1	46	46_Vip_2	11	Car10	5	Vip	1	CGE	2783	CCN202307220	CS20230722_CLUS_0639	CS20230722_SUPT_0176	CS20230722_SUBC_046	CS20230722_CLAS_06
628	640	0640 Vip Gaba_5	177	Vip Gaba_5	0177 Vip Gaba_5	46	Vip Gaba	046 Vip Gaba	6	CTX-CGE GABA	06 CTX-CGE GABA	Subpallium-GABA	NA		Isocortex:0.62,OLF:0.14,RHP:0.14	PIR:0.06,MOs1:0.04,MOp2/3:0.03,TEa2/3:0.03,SSs2/3:0.02,ACAv2/3:0.02,AON:0.02,ENTm1:0.02,MOs2/3:0.02,NA:0.02,ENTl2:0.02,RSPd1:0.02,VISpor2/3:0.02,ENTl3:0.02,MOp1:0.02,SSp-ul1:0.02,ORBvl2/3:0.01,PRE:0.01,AId2/3:0.01,VISC2/3:0.01,VISp1:0.01,ORBl2/3:0.01,ORBm2/3:0.01,PAR:0.01,RSPv1:0.01,SSp-m2/3:0.01,VISp2/3:0.01,ACAd1:0.01,ACAd2/3:0.01,ACAv1:0.01,DG-mo:0.01,PAA:0.01,PL1:0.01,POST:0.01,AIp2/3:0.01,CA…	165	520	0	0.39	0.61		0.08	0.92	GABA	Gad1:9.55,Slc32a1:7.71,Gad2:7.68	GABA	Vip:12.3,Tac2:9.7,Penk:7.8,Pthlh:6.3,Cck:6.1,Crh:6.1,Pnoc:4.6	Vip,Mybpc1,Chat,Cxcl14	Vip,Chat,Pde3a,Cxcl14	Sp8,Npas1,Sall1,Id4,Prox1,Esrrg	Fgfr3,Mybpc1,Gcnt2	50	50_Vip_2	11	Car10	5	Vip	1	CGE	454	CCN202307220	CS20230722_CLUS_0640	CS20230722_SUPT_0177	CS20230722_SUBC_046	CS20230722_CLAS_06
630	641	0641 Vip Gaba_5	177	Vip Gaba_5	0177 Vip Gaba_5	46	Vip Gaba	046 Vip Gaba	6	CTX-CGE GABA	06 CTX-CGE GABA	Subpallium-GABA	NA		Isocortex:0.88	MOp2/3:0.06,MOs1:0.06,VISp2/3:0.06,MOs2/3:0.05,SSs2/3:0.03,RSPd1:0.03,RSPv2/3:0.03,RSPv1:0.02,TEa2/3:0.02,AId2/3:0.02,SSp-ul2/3:0.02,ACAd2/3:0.02,ACAv2/3:0.02,RSPagl1:0.02,RSPd2/3:0.02,SSp-m2/3:0.02,ENTm1:0.01,PIR:0.01,SSp-bfd2/3:0.01,VISp1:0.01,MOp1:0.01,NA:0.01,ORBl2/3:0.01,ORBvl2/3:0.01,RSPv5:0.01,VISC2/3:0.01,AIv2/3:0.01,ORBm2/3:0.01,SSp-ll2/3:0.01,TEa4:0.01,VISam2/3:0.01,ACAd1:0.01,AUDp2/3:0…	2463	4027	0	0.4	0.6		0.11	0.89	GABA	Gad1:8.83,Gad2:8.48,Slc32a1:6.84,Chat:4.48	GABA	Vip:11,Penk:5.3,Pthlh:4.5	Vip,Chat,Kcng2,Bmper	Vip,Chat,Kcng2,Syt6	Nr2e1,Creb5,Myt1l,Id4,Etv1,Sox5	Kcng2,Trpc7,4930509J09Rik	51	51_Vip_1	11	Car10	5	Vip	1	CGE	3809	CCN202307220	CS20230722_CLUS_0641	CS20230722_SUPT_0177	CS20230722_SUBC_046	CS20230722_CLAS_06
631	642	0642 Vip Gaba_5	177	Vip Gaba_5	0177 Vip Gaba_5	46	Vip Gaba	046 Vip Gaba	6	CTX-CGE GABA	06 CTX-CGE GABA	Subpallium-GABA	NA		Isocortex:0.81	MOs2/3:0.06,MOp2/3:0.05,MOs1:0.04,VISp2/3:0.04,RSPv2/3:0.02,SSp-bfd2/3:0.02,SSs2/3:0.02,SSs4:0.02,MOp1:0.02,TEa2/3:0.02,AId2/3:0.02,PIR:0.01,RSPd2/3:0.01,SSp-bfd4:0.01,MOs5:0.01,SSp-m2/3:0.01,AON:0.01,ORBl2/3:0.01,SSp-m4:0.01,SSp-ul2/3:0.01,ACAd2/3:0.01,CA1sr:0.01,POST:0.01,VISp1:0.01,MOs6a:0.01,PAR:0.01,RSPd1:0.01,NA:0.01,RSPagl2/3:0.01,RSPv1:0.01,SSp-tr2/3:0.01,VISp4:0.01,ORBvl2/3:0.01,PRE:0.01…	126	2755	0	0.37	0.63		0	1	GABA	Gad1:8.19,Slc32a1:6.95,Gad2:5.98,Slc18a3:3.1	GABA	Vip:13.2,Pthlh:6,Penk:4	Vip,Chat,Sostdc1,Ptprt	Vip,Chat,Penk,Syndig1	Sall1,Creb5,Dlx1,Maf,Klf9,Prox1	Rspo1,Sostdc1,Chat,Ptprt	51	51_Vip_2	11	Car10	5	Vip	1	CGE	2519	CCN202307220	CS20230722_CLUS_0642	CS20230722_SUPT_0177	CS20230722_SUBC_046	CS20230722_CLAS_06
632	643	0643 Vip Gaba_5	177	Vip Gaba_5	0177 Vip Gaba_5	46	Vip Gaba	046 Vip Gaba	6	CTX-CGE GABA	06 CTX-CGE GABA	Subpallium-GABA	NA		Isocortex:0.89	MOs2/3:0.08,MOp2/3:0.08,VISp2/3:0.05,SSp-m2/3:0.03,ORBl2/3:0.03,SSs2/3:0.03,MOs1:0.02,SSp-bfd2/3:0.02,SSp-bfd4:0.02,MOs5:0.02,RSPd2/3:0.02,AId2/3:0.02,VISa2/3:0.02,MOp5:0.01,ORBvl2/3:0.01,RSPv2/3:0.01,SSp-ul2/3:0.01,SSs4:0.01,SSp-m4:0.01,SSp-n2/3:0.01,VISrl2/3:0.01,ACAd2/3:0.01,ACAv2/3:0.01,RSPv1:0.01,SUB:0.01,AON:0.01,GU2/3:0.01,ORBl5:0.01,PAR:0.01,SSp-ll2/3:0.01,VISp4:0.01,VISpl2/3:0.01,ACAv5:0…	1028	2590	0	0.38	0.62		0.08	0.92	GABA	Gad1:9,Gad2:7.86,Slc32a1:7.78	GABA	Vip:11.9,Pthlh:6.1,Penk:5	Vip,Fgfr3,Sfrp2,Pde5a	Vip,Rspo2,Rspo1,Scn5a,Penk,Ret	Nr2e1,Creb5,Dlx1,Sp8,Id3,Dlx6	Sfrp2,Fgfr3,Pde5a	50	50_Vip_3	11	Car10	5	Vip	1	CGE	2470	CCN202307220	CS20230722_CLUS_0643	CS20230722_SUPT_0177	CS20230722_SUBC_046	CS20230722_CLAS_06
651	644	0644 Vip Gaba_5	177	Vip Gaba_5	0177 Vip Gaba_5	46	Vip Gaba	046 Vip Gaba	6	CTX-CGE GABA	06 CTX-CGE GABA	Subpallium-GABA	NA		Isocortex:0.31,RHP:0.31,HIP:0.28	CA1sr:0.08,SUB:0.06,CA3sr:0.04,ProS:0.04,ENTm5:0.04,CA1so:0.03,CA1sp:0.03,CA1slm:0.02,ENTm3:0.02,AIp2/3:0.02,ENTm2:0.02,PAR:0.02,ACAv5:0.02,AId2/3:0.02,ENTl3:0.02,ENTl5:0.02,ENTm6:0.02,PRE:0.02,AIv2/3:0.01,AUDv4:0.01,DG-sg:0.01,ENTm1:0.01,MOs2/3:0.01,MOs5:0.01,PIR:0.01,POST:0.01,dhc:0.01,ACAd2/3:0.01,CA3slu:0.01,CA3sp:0.01,CLA:0.01,DG-mo:0.01,DG-po:0.01,ECT2/3:0.01,ENTl6a:0.01,EPd:0.01,MOs6a:0.01…	405	634	0	0.44	0.56		0.09	0.91	GABA	Gad1:9.16,Gad2:9.13,Slc32a1:7.51	GABA	Vip:11.2,Penk:6.3,Pthlh:4.6	Vip,Qrfpr,Ret,Pthlh	Vip,Qrfpr,Ret,Igfbp4,Slc5a7	Nr2e1,Ets1,Prox1,Pou3f4,Thrb,Creb5	Qrfpr,Ret,Pthlh,Slc5a7	51	51_Vip_3	11	Car10	5	Vip	1	CGE	599	CCN202307220	CS20230722_CLUS_0644	CS20230722_SUPT_0177	CS20230722_SUBC_046	CS20230722_CLAS_06
626	645	0645 Vip Gaba_6	178	Vip Gaba_6	0178 Vip Gaba_6	46	Vip Gaba	046 Vip Gaba	6	CTX-CGE GABA	06 CTX-CGE GABA	Subpallium-GABA	NA		Isocortex:0.82	MOs1:0.07,MOp1:0.05,NA:0.05,MOp2/3:0.04,VISp1:0.03,MOs2/3:0.03,SSp-bfd2/3:0.03,SSs2/3:0.03,SSp-bfd1:0.03,SSp-ul1:0.02,PIR:0.02,SSs1:0.02,SSp-m1:0.02,SSp-m2/3:0.02,RSPv1:0.02,RSPd1:0.02,VISp2/3:0.02,RSPagl1:0.01,RSPv2/3:0.01,SSp-n1:0.01,ACAv2/3:0.01,SSp-tr1:0.01,SSp-ul2/3:0.01,ORBl2/3:0.01,AId1:0.01,ACAv1:0.01,AON:0.01,AId2/3:0.01,ENTl2:0.01,VISpor1:0.01,ACAd1:0.01,SSp-ll1:0.01,TEa1:0.01,VISam1:0.…	1414	5032	0	0.38	0.62		0.05	0.95	GABA	Gad1:9.42,Gad2:8.69,Slc32a1:7.27	GABA	Vip:12,Crh:9.7,Tac2:8.9,Cck:8.6,Pnoc:7.4,Penk:4.8	Vip,Mybpc1,Itih5,Ryr3	Vip,Fibcd1,Rxfp1,Col24a1,Ntn1	Sp8,Maf,Prox1,Id4,Creb3l1,Npas1	Itih5,Epha4	44	44_Vip_1	11	Car10	5	Vip	1	CGE	4566	CCN202307220	CS20230722_CLUS_0645	CS20230722_SUPT_0178	CS20230722_SUBC_046	CS20230722_CLAS_06
627	646	0646 Vip Gaba_6	178	Vip Gaba_6	0178 Vip Gaba_6	46	Vip Gaba	046 Vip Gaba	6	CTX-CGE GABA	06 CTX-CGE GABA	Subpallium-GABA	NA		Isocortex:0.8,RHP:0.11	MOs2/3:0.08,VISp2/3:0.06,MOp2/3:0.05,MOs1:0.04,SSs2/3:0.03,SSp-m2/3:0.03,SSp-ul2/3:0.03,ORBl2/3:0.02,SSp-n2/3:0.02,TEa2/3:0.02,VISl2/3:0.02,ENTl2:0.02,ORBvl2/3:0.02,PIR:0.02,POST:0.02,SSp-bfd2/3:0.02,PRE:0.01,RSPv2/3:0.01,VISC2/3:0.01,VISpor2/3:0.01,ACAd2/3:0.01,AId2/3:0.01,AUDv2/3:0.01,ENTm2:0.01,ENTm3:0.01,MOs5:0.01,NA:0.01,RSPagl1:0.01,RSPv1:0.01,VISrl2/3:0.01,ENTm5:0.01,ORBm2/3:0.01,PAR:0.01,…	187	504	0	0.37	0.63		0.09	0.91	GABA	Gad1:9.44,Gad2:8.87,Slc32a1:7.9	GABA	Vip:11.8,Tac2:8.9,Penk:6.9,Pthlh:6.9,Pnoc:5.6,Crh:5.4,Cck:5	Vip,Mybpc1,Tpm2,Myl1	Vip,Drd1,Ret,Penk,St3gal1,Whrn	Sp8,Nr2e1,Rarb,Prox1,Zfpm1,Esrrg	Tpm2,Drd1	50	50_Vip_1	11	Car10	5	Vip	1	CGE	475	CCN202307220	CS20230722_CLUS_0646	CS20230722_SUPT_0178	CS20230722_SUBC_046	CS20230722_CLAS_06
629	647	0647 Vip Gaba_6	178	Vip Gaba_6	0178 Vip Gaba_6	46	Vip Gaba	046 Vip Gaba	6	CTX-CGE GABA	06 CTX-CGE GABA	Subpallium-GABA	NA		Isocortex:0.74,RHP:0.12	MOp2/3:0.05,ORBl2/3:0.05,ORBvl2/3:0.05,PIR:0.05,ACAd2/3:0.04,ENTl2:0.04,MOp1:0.04,MOs1:0.04,NA:0.04,PRE:0.04,RSPd1:0.04,SSp-un1:0.04,VISpm2/3:0.04,ACAd1:0.02,ACAd5:0.02,AIv2/3:0.02,AUDp5:0.02,AUDv5:0.02,DG-sg:0.02,ENTl6a:0.02,ENTm2:0.02,MOBopl:0.02,MOs2/3:0.02,ORBl1:0.02,PAR:0.02,PERI6a:0.02,PL1:0.02,PL2/3:0.02,RSPv1:0.02	64	686	0	0.42	0.58		0.03	0.97	GABA	Gad1:9.58,Gad2:9.29,Slc32a1:7.71	GABA	Vip:12.5,Cck:10.4,Tac2:10,Crh:8,Pnoc:7.2,Pthlh:4.4,Npy:3.9,Penk:3.2	Aqp5,Mybpc1,Col25a1,Drd1	Vip,Drd1,Penk,Sp8,Pde11a,Cntnap3	Sp8,Npas1,Fosb,Sall1,Esrrg,Pparg	Mybpc1,Npy,Drd1	44	44_Vip_2	11	Car10	5	Vip	1	CGE	613	CCN202307220	CS20230722_CLUS_0647	CS20230722_SUPT_0178	CS20230722_SUBC_046	CS20230722_CLAS_06
640	648	0648 Vip Gaba_6	178	Vip Gaba_6	0178 Vip Gaba_6	46	Vip Gaba	046 Vip Gaba	6	CTX-CGE GABA	06 CTX-CGE GABA	Subpallium-GABA	NA		Isocortex:0.73,NA:0.1	NA:0.1,MOp1:0.05,MOs1:0.04,SSp-bfd1:0.04,SSs1:0.04,VISp1:0.04,PIR:0.03,SSp-m1:0.03,RSPagl1:0.02,ACAv2/3:0.02,RSPd1:0.02,ACAd1:0.02,SSp-n1:0.02,ACAv1:0.02,AUDv1:0.02,SSs2/3:0.01,AUDp1:0.01,ENTl2:0.01,MOs2/3:0.01,RSPv1:0.01,SSp-tr1:0.01,VISam1:0.01,PAR:0.01,VISrl1:0.01,ENTm1:0.01,MOp2/3:0.01,SSp-ll1:0.01,SSp-ul1:0.01,TEa1:0.01,VISC1:0.01,AId1:0.01,AON:0.01,AUDd1:0.01,ECT1:0.01,GU1:0.01,PAA:0.01,SSp…	84	503	0	0.37	0.63		0.03	0.97	GABA	Gad1:9.6,Gad2:9.43,Slc32a1:7.47	GABA	Vip:13.1,Cck:11.2,Crh:10.4,Tac2:10.1,Pnoc:8.1,Npy:5.8	Aqp5,Itih5,Mybpc1,Syt10	Vip,Rxfp1,Syt10,Npas1,Grpr,Parm1,Lypd1	Sp8,Npas1,Fosb,Nfix,Esr1,Prox1	Itih5,Pde1a,Nell1	37	37_Sncg_5	10	Ptprk	4	Sncg	1	CGE	479	CCN202307220	CS20230722_CLUS_0648	CS20230722_SUPT_0178	CS20230722_SUBC_046	CS20230722_CLAS_06
646	649	0649 Vip Gaba_7	179	Vip Gaba_7	0179 Vip Gaba_7	46	Vip Gaba	046 Vip Gaba	6	CTX-CGE GABA	06 CTX-CGE GABA	Subpallium-GABA	NA		HIP:0.66,CTXsp:0.16	CA1sr:0.2,CA3so:0.11,PA:0.09,CA1sp:0.07,CA3sp:0.07,CA1so:0.05,CA3slu:0.05,TR:0.05,CA3sr:0.04,alv:0.04,AON:0.02,BLAp:0.02	251	158	0	0.49	0.51		0.11	0.89	GABA	Gad2:9.55,Gad1:9.43,Slc32a1:7.62	GABA	Vip:9.2,Penk:6.8,Tac2:4.5,Pnoc:4.3	Vip,Myl1,Stk32a,Igfbp7	Vip,Qrfpr,Tac2,Rspo2,Gpc3,Lypd1	Nr2e1,Ets1,Prox1,Npas1,Id4,Rara	Myl1,Stk32a,Igfbp7,Npffr1	49	49_Vip_4	11	Car10	5	Vip	1	CGE	140	CCN202307220	CS20230722_CLUS_0649	CS20230722_SUPT_0179	CS20230722_SUBC_046	CS20230722_CLAS_06
647	650	0650 Vip Gaba_7	179	Vip Gaba_7	0179 Vip Gaba_7	46	Vip Gaba	046 Vip Gaba	6	CTX-CGE GABA	06 CTX-CGE GABA	Subpallium-GABA	NA		HIP:0.86	CA1sr:0.15,CA1so:0.14,CA3sr:0.11,DG-sg:0.08,CA3slm:0.06,CA3so:0.06,CA3sp:0.06,DG-po:0.05,DG-mo:0.05,CA3slu:0.04,CA2slm:0.02	299	205	0	0.56	0.44		0.11	0.89	GABA	Gad2:9.3,Gad1:9,Slc32a1:7.72	GABA	Penk:7,Pnoc:6.4,Vip:4.8,Crh:3.5	Myl1,Htr3a,Klhl1,Pde7b	Htr3a,Ntn1,Fibcd1,Cntnap3,Vip	Npas1,Sall1,Zfpm2,Bcl11a,Prox1,Id2	Rarres1,Igfbp7,Pcdh20,Pde7b	56	56_Vip_3	10	Ptprk	5	Vip	1	CGE	197	CCN202307220	CS20230722_CLUS_0650	CS20230722_SUPT_0179	CS20230722_SUBC_046	CS20230722_CLAS_06
650	651	0651 Vip Gaba_7	179	Vip Gaba_7	0179 Vip Gaba_7	46	Vip Gaba	046 Vip Gaba	6	CTX-CGE GABA	06 CTX-CGE GABA	Subpallium-GABA	NA		HIP:0.68,NA:0.15	CA1so:0.18,CA1sp:0.13,CA3so:0.1,CA3sp:0.1,PA:0.06,CA1sr:0.05,CA3slu:0.05,VL:0.05,alv:0.05,CA3sr:0.03,MEA:0.03	118	52	0	0.62	0.38		0.15	0.85	GABA	Gad2:9.93,Gad1:9.44,Slc32a1:7.88	GABA	Vip:6.5,Penk:4	Vip,Qrfpr,Dock5	Vip,Qrfpr,Dock5	Nr2e1,Ets1,Esr1,Pou3f4	Tacr1,A630012P03Rik	55	55_Vip	11	Car10	5	Vip	1	CGE	50	CCN202307220	CS20230722_CLUS_0651	CS20230722_SUPT_0179	CS20230722_SUBC_046	CS20230722_CLAS_06
663	652	0652 Vip Gaba_8	180	Vip Gaba_8	0180 Vip Gaba_8	46	Vip Gaba	046 Vip Gaba	6	CTX-CGE GABA	06 CTX-CGE GABA	Subpallium-GABA	NA		Isocortex:0.84	MOs5:0.05,AON:0.04,MOp5:0.04,MOs2/3:0.04,MOp6a:0.03,MOs6a:0.03,ORBl5:0.02,RSPd5:0.02,SSp-bfd6a:0.02,SSp-ul5:0.02,SSp-ul6a:0.02,SSs5:0.02,VISp6a:0.02,ACAd6a:0.02,RSPv6a:0.02,SSs6a:0.02,VISp5:0.02,ACAd5:0.01,ACAv5:0.01,FRP5:0.01,ILA6a:0.01,MOp2/3:0.01,PL6a:0.01,RSPagl2/3:0.01,RSPv5:0.01,SSp-ll6a:0.01,SSp-m6a:0.01,VISpl5:0.01,ACAv6a:0.01,AUDp5:0.01,AUDv5:0.01,CA1so:0.01,CA1sr:0.01,ENTm5:0.01,MOBgr:0…	127	1094	0	0.33	0.67		0.02	0.98	GABA	Gad1:9.21,Gad2:8.99,Slc32a1:7.84	GABA	Vip:12.2,Cck:9.4,Crh:4.4,Pnoc:3.1	Aqp5,Sfrp2,Egln3	Vip,Cd24a,Fbn2,Egln3,Rprm	Ahrr,Npas1,Rreb1,Sp8,Pbx3,Prox1	Sfrp2,Aqp5,Egln3	53	53_Vip	11	Car10	5	Vip	1	CGE	1033	CCN202307220	CS20230722_CLUS_0652	CS20230722_SUPT_0180	CS20230722_SUBC_046	CS20230722_CLAS_06
698	653	0653 Vip Gaba_8	180	Vip Gaba_8	0180 Vip Gaba_8	46	Vip Gaba	046 Vip Gaba	6	CTX-CGE GABA	06 CTX-CGE GABA	Subpallium-GABA	NA		HIP:0.32,RHP:0.3,CTXsp:0.11,NA:0.11	CA1so:0.2,ENTl5:0.1,ProS:0.07,CA1sr:0.06,EPd:0.06,alv:0.04,CA3sp:0.03,ENTl3:0.03,ENTl6a:0.03,SUB:0.03,ec:0.03,AON:0.01,BLAv:0.01,BMAa:0.01,CA2sp:0.01,CA3sr:0.01,CLA:0.01,DG-mo:0.01,DP:0.01,ENTm2:0.01,ENTm5:0.01	113	177	0	0.48	0.52		0.11	0.89	GABA	Gad1:9.36,Gad2:9.26,Slc32a1:8.1	GABA	Vip:11.8,Cck:10.2,Tac2:5,Pnoc:3.4	Vip,Sfrp2,Rspo2,Ngf	Vip,Rspo2,Lmo1,Sp8,Unc5d	Nr2e1,Sp8,Creb5,Npas1,Ascl1,Pou3f4	Sfrp2,Ngf	50	50_Vip_4	11	Car10	5	Vip	1	CGE	154	CCN202307220	CS20230722_CLUS_0653	CS20230722_SUPT_0180	CS20230722_SUBC_046	CS20230722_CLAS_06
644	654	0654 Vip Gaba_9	181	Vip Gaba_9	0181 Vip Gaba_9	46	Vip Gaba	046 Vip Gaba	6	CTX-CGE GABA	06 CTX-CGE GABA	Subpallium-GABA	NA		HIP:0.8,Isocortex:0.07	CA1sr:0.14,CA3sp:0.14,DG-mo:0.12,CA3sr:0.09,CA3so:0.08,CA3slm:0.06,CA3slu:0.04,DG-po:0.04,CA1sp:0.03,DG-sg:0.03,CA1slm:0.02,ENTl2:0.02,ENTm1:0.02	142	144	0	0.52	0.48		0.13	0.87	GABA	Gad2:9.58,Gad1:9.43,Slc32a1:7.95	GABA	Pnoc:6.5,Cck:5.5	Htr3a,Ermn,Has2os,Gm39185	Htr3a,Ecel1,Cxcl14,Gpr139,Egln3,Syt6	Nr2e1,Npas1,Zfpm2,Sox8,Bcl11a,Id2	Ermn,Has2os	56	56_Vip_2	10	Ptprk	5	Vip	1	CGE	137	CCN202307220	CS20230722_CLUS_0654	CS20230722_SUPT_0181	CS20230722_SUBC_046	CS20230722_CLAS_06
648	655	0655 Vip Gaba_9	181	Vip Gaba_9	0181 Vip Gaba_9	46	Vip Gaba	046 Vip Gaba	6	CTX-CGE GABA	06 CTX-CGE GABA	Subpallium-GABA	NA		HIP:0.68,NA:0.11,Isocortex:0.09	CA3so:0.12,CA1so:0.11,CA1sr:0.09,CA3sp:0.08,CA3slm:0.04,CA3sr:0.04,dhc:0.04,CA1sp:0.03,CA2so:0.03,CA3slu:0.03,DG-mo:0.03,DG-sg:0.03,VL:0.03,ACAv2/3:0.02,AIv2/3:0.02,CA2sp:0.02,DG-po:0.02,alv:0.02,ACAd6a:0.01	448	205	0	0.56	0.44		0.12	0.88	GABA	Gad2:9.74,Gad1:9.4,Slc32a1:7.69	GABA	Tac2:5.9,Penk:4.4	Htr3a,Smoc2,Ccbe1,1110032F04Rik	Htr3a,Smoc2,Ccbe1,Rprm	Npas1,Sall1,Zfpm2,Bcl11a,Prox1,Zfp423	Smoc2,Pcsk5	56	56_Vip_4	10	Ptprk	5	Vip	1	CGE	195	CCN202307220	CS20230722_CLUS_0655	CS20230722_SUPT_0181	CS20230722_SUBC_046	CS20230722_CLAS_06
654	656	0656 Vip Gaba_9	181	Vip Gaba_9	0181 Vip Gaba_9	46	Vip Gaba	046 Vip Gaba	6	CTX-CGE GABA	06 CTX-CGE GABA	Subpallium-GABA	NA		CTXsp:0.23,HIP:0.19,Isocortex:0.16,OLF:0.16,NA:0.09	PA:0.07,BMAp:0.05,CA1so:0.05,BLAa:0.04,CA1sr:0.04,DP:0.04,AON:0.04,ACB:0.03,BLAp:0.03,COApm:0.03,MEA:0.03,TEa2/3:0.03,BST:0.02,CA3so:0.02,CA3sp:0.02,COApl:0.02,DG-mo:0.02,ENTl5:0.02,LSv:0.02,OLF:0.02,PL6a:0.02,PRE:0.02,STR:0.02,SUB:0.02,ccb:0.02,st:0.02,ACAv5:0.01,AIp2/3:0.01,BLAv:0.01,CA1sp:0.01,CA3slu:0.01,CA3sr:0.01,ECT2/3:0.01,ECT5:0.01,ENTl3:0.01	42	150	0	0.43	0.57		0.07	0.93	GABA	Gad1:9.95,Gad2:9.93,Slc32a1:6.87	GABA	Vip:8.7,Cck:6.3,Penk:3.5	Vip,Crb1,Bcl11b,Igf1	Vip,Ccbe1,Bcl11b,Igfbp4,Npas1,Reln	Nr2e1,Npas1,Id4,Bcl11b,Nfix,Sox5	Crb1,Vip,Npffr1,Npy2r	60	60_Vip_3	10	Ptprk	5	Vip	1	CGE	114	CCN202307220	CS20230722_CLUS_0656	CS20230722_SUPT_0181	CS20230722_SUBC_046	CS20230722_CLAS_06
657	657	0657 Vip Gaba_9	181	Vip Gaba_9	0181 Vip Gaba_9	46	Vip Gaba	046 Vip Gaba	6	CTX-CGE GABA	06 CTX-CGE GABA	Subpallium-GABA	NA		CTXsp:0.35,OLF:0.18,Isocortex:0.13,HIP:0.13,RHP:0.12	BMAp:0.1,PA:0.08,MEA:0.07,BLAa:0.06,COApm:0.05,PIR:0.04,TR:0.04,BLAv:0.03,BMAa:0.03,COApl:0.03,CA1slm:0.02,CA3so:0.02,HATA:0.02,ACAv1:0.02,BLAp:0.02,CA3sr:0.02,ENTl3:0.02,LA:0.02,PL1:0.02,TEa1:0.02,AIv2/3:0.01,AON:0.01,CA1so:0.01,CA1sp:0.01,CA1sr:0.01,CA3slu:0.01,CA3sp:0.01,CTXsp:0.01	92	218	0	0.36	0.64		0.09	0.91	GABA	Gad2:9.75,Gad1:9.62,Slc32a1:7.83	GABA	Penk:4.6,Tac2:3.7	Htr3a,Smoc2,Pde3a	Htr3a,Smoc2,Pde3a	Nr2e1,Tcf7l1,Dlx1,Zfpm2,Tshz3	Smoc2,Pde3a	61	61_Vip_2	10	Ptprk	5	Vip	1	CGE	116	CCN202307220	CS20230722_CLUS_0657	CS20230722_SUPT_0181	CS20230722_SUBC_046	CS20230722_CLAS_06
687	658	0658 Vip Gaba_10	182	Vip Gaba_10	0182 Vip Gaba_10	46	Vip Gaba	046 Vip Gaba	6	CTX-CGE GABA	06 CTX-CGE GABA	Subpallium-GABA	NA		sAMY:0.41,CTXsp:0.31,OLF:0.21	MEA:0.41,COApl:0.13,BMAp:0.1,PA:0.08,BST:0.05,COApm:0.05	36	27	0	0.17	0.83		0.08	0.92	GABA	Gad2:10.74,Gad1:9.33,Slc32a1:8.08	GABA	Cck:4.8	Htr3a,Ntf3,Igf1	Htr3a,Npy2r,Ecel1,Ccbe1	Nr2e1,Esr1,Mycl,Nfib,Bcl6,Nfix	Greb1	59	59_Vip_3	10	Ptprk	5	Vip	1	CGE	2	CCN202307220	CS20230722_CLUS_0658	CS20230722_SUPT_0182	CS20230722_SUBC_046	CS20230722_CLAS_06
691	659	0659 Vip Gaba_10	182	Vip Gaba_10	0182 Vip Gaba_10	46	Vip Gaba	046 Vip Gaba	6	CTX-CGE GABA	06 CTX-CGE GABA	Subpallium-GABA	NA		HIP:0.56,CTXsp:0.25	CA1sr:0.16,CA1so:0.09,BMAp:0.08,CA3so:0.05,CA3sp:0.05,PA:0.05,BLAa:0.03,BLAp:0.03,CA1slm:0.03,CA1sp:0.03,CA2sr:0.03,CA3slu:0.03,CA3sr:0.03,ENTl3:0.03,AAA:0.02,BLAv:0.02,BMAa:0.02,CA2so:0.02,CA3slm:0.02,COApl:0.02	36	41	0	0.48	0.52		0.16	0.84	GABA	Gad2:10.3,Gad1:9.54,Slc32a1:8.04	GABA		Sln,Teddm3,Grpr	Htr3a,Ndnf,Nptx2,Grpr	Nr2e1,Bhlhe22,Esr1,Sp9	Sln,Teddm3	59	59_Vip_4	10	Ptprk	5	Vip	1	CGE	33	CCN202307220	CS20230722_CLUS_0659	CS20230722_SUPT_0182	CS20230722_SUBC_046	CS20230722_CLAS_06
643	660	0660 Vip Gaba_11	183	Vip Gaba_11	0183 Vip Gaba_11	46	Vip Gaba	046 Vip Gaba	6	CTX-CGE GABA	06 CTX-CGE GABA	Subpallium-GABA	NA		Isocortex:0.86	VISp2/3:0.08,NA:0.06,MOp1:0.05,RSPd2/3:0.03,SSp-bfd2/3:0.03,SSs2/3:0.03,MOs1:0.03,RSPd1:0.03,SSp-ul1:0.03,VISp1:0.03,MOp2/3:0.02,RSPv1:0.02,RSPv2/3:0.02,SSp-bfd1:0.02,SSp-n2/3:0.02,ORBl2/3:0.02,POST:0.02,SSp-ll1:0.02,TEa2/3:0.02,VISli2/3:0.02,ACAd2/3:0.01,ACAv2/3:0.01,AId2/3:0.01,AUDp1:0.01,ORBvl2/3:0.01,OT:0.01,PIR:0.01,PRE:0.01,RSPagl1:0.01,RSPagl2/3:0.01,SSp-bfd4:0.01,SSp-n1:0.01,SSp-tr2/3:0.0…	31	954	0	0.32	0.68		0	1	GABA	Gad2:10.04,Gad1:9.98,Slc32a1:6.88	GABA	Vip:9.5,Npy:7.9,Pnoc:7.7,Crh:7.7,Cck:6.9,Cort:3.8	Cyp1b1,Cort,Oxtr	Vip,A830036E02Rik,Oxtr	Prox1,Egr3,Sox9,Npas1,Rorb,Tshz2	Rasl10a	45	45_Vip_2	11	Car10	5	Vip	1	CGE	910	CCN202307220	CS20230722_CLUS_0660	CS20230722_SUPT_0183	CS20230722_SUBC_046	CS20230722_CLAS_06
616	661	0661 Vip Gaba_11	183	Vip Gaba_11	0183 Vip Gaba_11	46	Vip Gaba	046 Vip Gaba	6	CTX-CGE GABA	06 CTX-CGE GABA	Subpallium-GABA	NA		Isocortex:0.88	MOp2/3:0.05,VISp2/3:0.04,SSp-bfd2/3:0.04,MOs2/3:0.04,MOs1:0.03,SSs2/3:0.03,SSp-m2/3:0.03,SSp-ul2/3:0.02,MOp1:0.02,MOp5:0.02,RSPd2/3:0.02,NA:0.02,RSPv2/3:0.02,AUDp2/3:0.02,ACAd2/3:0.02,SSp-bfd4:0.02,VISp1:0.02,MOs5:0.01,AON:0.01,PIR:0.01,SSp-ll2/3:0.01,SSp-ul1:0.01,SSs4:0.01,ORBl2/3:0.01,RSPd1:0.01,AUDd2/3:0.01,RSPagl1:0.01,SSp-bfd1:0.01,SSp-n2/3:0.01,TEa2/3:0.01,PAR:0.01,SSp-tr2/3:0.01,VISpor2/3:…	862	1883	0	0.37	0.63		0.06	0.94	GABA	Gad2:10.08,Gad1:9.83,Slc32a1:7.43	GABA	Vip:11.7,Crh:9.1,Pnoc:5.8,Tac2:4,Pthlh:3.8,Npy:3.6,Cck:3.5	Vip,A830036E02Rik,Stk32a	Vip,A830036E02Rik,Grm8,Rab3b	Nr2e1,Prox1,Pou3f4,Bcl11b,Pparg,Mef2c	A830036E02Rik,Stk32a	45	45_Vip_1	11	Car10	5	Vip	1	CGE	1796	CCN202307220	CS20230722_CLUS_0661	CS20230722_SUPT_0183	CS20230722_SUBC_046	CS20230722_CLAS_06
618	662	0662 Vip Gaba_12	184	Vip Gaba_12	0184 Vip Gaba_12	46	Vip Gaba	046 Vip Gaba	6	CTX-CGE GABA	06 CTX-CGE GABA	Subpallium-GABA	NA		Isocortex:0.93	SSs2/3:0.08,MOp2/3:0.06,SSp-bfd2/3:0.06,SSp-m2/3:0.06,MOs2/3:0.05,VISp2/3:0.04,SSp-ul2/3:0.04,SSp-n2/3:0.03,MOp5:0.03,SSs4:0.02,AUDp2/3:0.02,MOs5:0.02,SSp-ll2/3:0.02,AON:0.02,PIR:0.02,SSp-bfd4:0.02,SSp-un2/3:0.02,RSPd2/3:0.01,RSPv2/3:0.01,SSp-m4:0.01,ORBl2/3:0.01,VISli2/3:0.01,AUDd2/3:0.01,MOs1:0.01,SSp-ul5:0.01,VISp1:0.01,VISp4:0.01,ACAd2/3:0.01,SSp-n4:0.01,SSs5:0.01,TEa2/3:0.01,VISl2/3:0.01,AId…	197	1017	0	0.31	0.69		0.03	0.97	GABA	Gad1:10.41,Gad2:10.05,Slc32a1:7.94	GABA	Vip:11.8,Npy:9.6,Crh:8.6,Pnoc:6.7,Pthlh:4.9,Tac2:4.7,Cort:3.8,Cck:3.7	Vip,Rgs5,Cort	Vip,A830036E02Rik,Dock5,Sp9	Prox1,Sp9,Sall1,Pparg,Hopx,Bcl11b	Krt12,Sp9	42	42_Vip	11	Car10	5	Vip	1	CGE	959	CCN202307220	CS20230722_CLUS_0662	CS20230722_SUPT_0184	CS20230722_SUBC_046	CS20230722_CLAS_06
638	663	0663 Vip Gaba_12	184	Vip Gaba_12	0184 Vip Gaba_12	46	Vip Gaba	046 Vip Gaba	6	CTX-CGE GABA	06 CTX-CGE GABA	Subpallium-GABA	NA		Isocortex:0.89	MOp2/3:0.07,MOs1:0.06,SSs2/3:0.05,VISp1:0.04,SSp-bfd2/3:0.03,NA:0.03,SSp-m2/3:0.03,MOs2/3:0.03,VISp2/3:0.03,MOp1:0.02,PIR:0.02,SSp-bfd1:0.02,RSPd1:0.02,RSPagl1:0.02,RSPv2/3:0.02,SSp-m1:0.02,SSp-n2/3:0.02,ACAd2/3:0.01,AON:0.01,AUDv2/3:0.01,SSp-ul1:0.01,SSp-ul2/3:0.01,SSs1:0.01,AId2/3:0.01,AUDd2/3:0.01,AUDp2/3:0.01,ORBl2/3:0.01,ACAv2/3:0.01,ORBvl2/3:0.01,SSp-ll2/3:0.01,AUDpo2/3:0.01,MOs5:0.01,SSp-b…	1025	2799	0	0.39	0.61		0.05	0.95	GABA	Gad1:10.43,Gad2:9.34,Slc32a1:7.59	GABA	Vip:12.2,Tac2:9.6,Crh:9,Npy:8.7,Pnoc:5.6,Cck:5.1,Pthlh:5	Vip,Aqp5,Acvr1c,Pthlh	Vip,Rxfp1,Car4,Sp8,Htr2a	Sp8,Prox1,Creb3l1,Id4,Hopx,Maf	Htr1f,Rxfp1,Aqp5	43	43_Vip_1	11	Car10	5	Vip	1	CGE	2617	CCN202307220	CS20230722_CLUS_0663	CS20230722_SUPT_0184	CS20230722_SUBC_046	CS20230722_CLAS_06
666	664	0664 Sncg Gaba_1	185	Sncg Gaba_1	0185 Sncg Gaba_1	47	Sncg Gaba	047 Sncg Gaba	6	CTX-CGE GABA	06 CTX-CGE GABA	Subpallium-GABA	NA		Isocortex:0.38,RHP:0.25,CTXsp:0.19	PAR:0.09,BLAa:0.06,BMAp:0.06,ENTl2:0.06,fi:0.06,ACAd1:0.03,ACAd2/3:0.03,ACAv6a:0.03,AId2/3:0.03,AON:0.03,CLA:0.03,COApm:0.03,DG-mo:0.03,ENTl3:0.03,ENTm2:0.03,ENTm6:0.03,GU6a:0.03,ILA2/3:0.03,PA:0.03,PIR:0.03	46	133	0	0.44	0.56		0.08	0.92	GABA	Gad2:9.97,Gad1:9.58,Slc32a1:8.28	GABA	Cck:11.1,Pnoc:5.9,Tac2:4.9	Sln,Crabp1,Itih5	Htr3a,Tnc,Tac2,Cd24a	Sp8,Npas1,L3mbtl4,Creb3l1,Zfp521,Prox1	Stk32a,Tac2,L3mbtl4	39	39_Sncg_2	10	Ptprk	4	Sncg	1	CGE	111	CCN202307220	CS20230722_CLUS_0664	CS20230722_SUPT_0185	CS20230722_SUBC_047	CS20230722_CLAS_06
680	665	0665 Sncg Gaba_1	185	Sncg Gaba_1	0185 Sncg Gaba_1	47	Sncg Gaba	047 Sncg Gaba	6	CTX-CGE GABA	06 CTX-CGE GABA	Subpallium-GABA	NA		Isocortex:0.27,HIP:0.23,RHP:0.2,OLF:0.14	CA1sr:0.08,ENTl3:0.05,AON:0.04,BLAa:0.04,PIR:0.04,CA1slm:0.04,ENTm2:0.03,CA3sp:0.02,ENTm5:0.02,ENTm6:0.02,NA:0.02,ACAv5:0.02,BLAp:0.02,DG-mo:0.02,ENTl2:0.02,PAR:0.02,CA1so:0.01,CA3so:0.01,DG-sg:0.01,DP:0.01,ENTm1:0.01,ORBm2/3:0.01,ACAv2/3:0.01,AIp5:0.01,CA3slm:0.01,COAa:0.01,EPd:0.01,EPv:0.01,MOp2/3:0.01,OLF:0.01,PL2/3:0.01,ProS:0.01,SUB:0.01,TR:0.01,AIp2/3:0.01,BLAv:0.01,BMAp:0.01,CA1sp:0.01,DG-…	232	442	0	0.42	0.58		0.13	0.87	GABA	Gad2:9.9,Gad1:9.88,Slc32a1:8.57	GABA	Cck:10.6,Npy:5.4,Pnoc:5	Krt73,Cxcl14,Cox6a2,Snx31	Prok2,Ror1,Npas1,Stxbp6,Sla,Pde3a	Sp8,Npas1,Ets1,Zfp521,L3mbtl4,Zim1	Arhgef26,Prok2,Thbs1	32	32_Sncg	8	Krt73	4	Sncg	1	CGE	381	CCN202307220	CS20230722_CLUS_0665	CS20230722_SUPT_0185	CS20230722_SUBC_047	CS20230722_CLAS_06
689	666	0666 Sncg Gaba_1	185	Sncg Gaba_1	0185 Sncg Gaba_1	47	Sncg Gaba	047 Sncg Gaba	6	CTX-CGE GABA	06 CTX-CGE GABA	Subpallium-GABA	NA		RHP:0.26,OLF:0.24,Isocortex:0.2,CTXsp:0.18	PIR:0.07,AON:0.05,BLAa:0.05,ENTl3:0.04,ENTl2:0.04,BLAp:0.04,BMAp:0.04,ENTm1:0.03,DP:0.03,ENTm2:0.03,ENTm5:0.03,TR:0.03,BMAa:0.02,COApl:0.02,ENTm3:0.02,MEA:0.02,TTd:0.02,ENTm6:0.02,OLF:0.01,ProS:0.01,AId2/3:0.01,CA1sr:0.01,GU2/3:0.01,LA:0.01,STR:0.01,SUB:0.01,AIp2/3:0.01,CA1slm:0.01,CA1sp:0.01,CA3slm:0.01,COAa:0.01,ENTl5:0.01,EPv:0.01,MOp6a:0.01,NA:0.01,PA:0.01,PAR:0.01,SSs2/3:0.01,AId6a:0.01,BLAv…	208	486	0	0.44	0.56		0.1	0.9	GABA	Gad2:10.49,Gad1:9.35,Slc32a1:8.34	GABA	Cck:9.9,Pnoc:4.5	Sln,Naa11,Npy2r,Adarb2	Htr3a,Tnc,Calb1,Met,Npy2r,Scn5a,Ptger3	Sp8,Npas1,Sox8,Zfp521,L3mbtl4,Zeb2	Naa11,Npy2r	39	39_Sncg_4	10	Ptprk	4	Sncg	1	CGE	355	CCN202307220	CS20230722_CLUS_0666	CS20230722_SUPT_0185	CS20230722_SUBC_047	CS20230722_CLAS_06
692	667	0667 Sncg Gaba_1	185	Sncg Gaba_1	0185 Sncg Gaba_1	47	Sncg Gaba	047 Sncg Gaba	6	CTX-CGE GABA	06 CTX-CGE GABA	Subpallium-GABA	NA		Isocortex:0.78,RHP:0.08	MOs1:0.07,NA:0.05,MOp1:0.04,MOs6a:0.04,SSs2/3:0.03,MOp5:0.03,MOs5:0.02,MOp6a:0.02,PAR:0.02,AON:0.02,MOs2/3:0.02,RSPagl5:0.02,SSp-m1:0.02,SSp-ul2/3:0.02,MOp2/3:0.01,RSPagl6a:0.01,RSPd5:0.01,SSp-ll1:0.01,VISp5:0.01,AUDp5:0.01,CA1slm:0.01,CA1sr:0.01,ENTm2:0.01,EPd:0.01,OLF:0.01,RSPagl1:0.01,RSPagl2/3:0.01,RSPv2/3:0.01,RSPv6a:0.01,SSp-bfd1:0.01,SSp-m5:0.01,SSp-tr2/3:0.01,SSp-ul1:0.01,SSp-un1:0.01,SSs…	89	436	0	0.32	0.68		0.05	0.95	GABA	Gad2:10.44,Gad1:9.84,Slc32a1:8.45	GABA	Cck:9.6,Npy:5.7,Pnoc:5.1	Krt73,Ppp1r1c,Gldn	Htr3a,Tnc,Ror1,Pax6,Ramp1	Sp8,Npas1,Pax6,Rxrg,Tshz2,Zeb2	Lrrc38,Gldn	31	31_Sncg	8	Krt73	4	Sncg	1	CGE	394	CCN202307220	CS20230722_CLUS_0667	CS20230722_SUPT_0185	CS20230722_SUBC_047	CS20230722_CLAS_06
699	668	0668 Sncg Gaba_1	185	Sncg Gaba_1	0185 Sncg Gaba_1	47	Sncg Gaba	047 Sncg Gaba	6	CTX-CGE GABA	06 CTX-CGE GABA	Subpallium-GABA	NA		OLF:0.42,CTXsp:0.16,RHP:0.11,Isocortex:0.08,sAMY:0.07	PIR:0.18,PAA:0.08,COAa:0.06,BLAv:0.05,ENTl2:0.05,MEA:0.04,NA:0.04,AAA:0.03,CTXsp:0.03,CA1slm:0.02,TR:0.02,BLAa:0.02,BMAa:0.02,CA1sr:0.02,ENTl1:0.02,ENTl3:0.02,AON:0.01,BLAp:0.01,BMAp:0.01,COApl:0.01,DP:0.01,EPd:0.01,OLF:0.01,OT:0.01,VISC5:0.01	67	117	0	0.46	0.54		0.1	0.9	GABA	Gad2:10.77,Gad1:9.77,Slc32a1:8.62	GABA	Cck:9.3,Pnoc:3.9	Sln,Clca3a1	Htr3a,Met,Wnt7b,Ndst4,Calb1	Nr2e1,Sp8,Pax6,Plagl1,Npas1,Zim1	Clca3a1	39	39_Sncg_5	10	Ptprk	4	Sncg	1	CGE	63	CCN202307220	CS20230722_CLUS_0668	CS20230722_SUPT_0185	CS20230722_SUBC_047	CS20230722_CLAS_06
642	669	0669 Sncg Gaba_2	186	Sncg Gaba_2	0186 Sncg Gaba_2	47	Sncg Gaba	047 Sncg Gaba	6	CTX-CGE GABA	06 CTX-CGE GABA	Subpallium-GABA	NA		Isocortex:0.87	MOp2/3:0.07,MOs1:0.05,MOp5:0.04,MOs2/3:0.04,PIR:0.04,SSs2/3:0.04,SSp-ul2/3:0.03,ACAd2/3:0.02,AId2/3:0.02,MOp1:0.02,ACAv2/3:0.02,ACAv5:0.02,AIv2/3:0.02,MOs5:0.02,RSPd1:0.02,SSp-m2/3:0.02,SSp-m4:0.02,SSp-ul5:0.02,AId1:0.01,AOBgr:0.01,EPd:0.01,LA:0.01,ORBl2/3:0.01,ORBvl2/3:0.01,RSPd2/3:0.01,RSPv2/3:0.01,SSp-bfd1:0.01,SSp-bfd2/3:0.01,SSp-bfd5:0.01,SSp-ll2/3:0.01,SSp-ll5:0.01,SSp-n4:0.01,SSp-ul4:0.01,…	119	650	0	0.31	0.69		0.05	0.95	GABA	Gad1:10.44,Gad2:10.22,Slc32a1:7.94	GABA	Cck:10.8,Npy:10.5,Vip:6.6,Pnoc:6.2,Tac2:5.5	Ahrr,Stxbp6,Tnfaip8l3	Vip,Cd34,Cntnap3,Stxbp6	Ahrr,Hopx,Runx2,Arid5a	Sv2c	41	41_Vip	7	Serpinf1	4	Sncg	1	CGE	619	CCN202307220	CS20230722_CLUS_0669	CS20230722_SUPT_0186	CS20230722_SUBC_047	CS20230722_CLAS_06
[truncated: 4,653 more rows]

## Sheet: supertype_annotation
supertype_id	supertype_label	supertype_id_label	supertype.markers.combo	supertype.markers.combo (within subclass)	subclass_id	subclass_label	subclass_id_label	class_id	class_label	class_id_label	cell_set_accession.supertype	cell_set_accession.subclass	cell_set_accession.class
1	CLA-EPd-CTX Car3 Glut_1	0001 CLA-EPd-CTX Car3 Glut_1	Car3,Nrg3,Gm34567	Itga8	1	CLA-EPd-CTX Car3 Glut	001 CLA-EPd-CTX Car3 Glut	1	IT-ET Glut	01 IT-ET Glut	CS20230722_SUPT_0001	CS20230722_SUBC_001	CS20230722_CLAS_01
2	CLA-EPd-CTX Car3 Glut_2	0002 CLA-EPd-CTX Car3 Glut_2	Ccnb1,Tcf7l1	Egr2	1	CLA-EPd-CTX Car3 Glut	001 CLA-EPd-CTX Car3 Glut	1	IT-ET Glut	01 IT-ET Glut	CS20230722_SUPT_0002	CS20230722_SUBC_001	CS20230722_CLAS_01
[truncated: 1,199 more rows]

## Sheet: subclass_annotation
subclass_id	subclass_label	subclass_id_label	subclass.markers.combo	subclass.tf.markers.combo	nt_type_label	class_id	class_label	class_id_label	neighborhood	cell_set_accession.subclass	cell_set_accession.class
[truncated: 338 more rows]

[truncated: 2 more sheets: class_annotation, Column header explanation ]
