# Supplementary material for: A high-resolution transcriptomic and spatial atlas of cell types in the whole mouse brain
Source: Nature. 2023 Dec 13;624(7991):317–32. doi: 10.1038/s41586-023-06812-z (PMC10719114; doi:10.1038/s41586-023-06812-z)
Supplement: Supplementary file 9 — Transcription factor modules. Transcription factor modules as shown in Figure 5d. [file 41586_2023_6812_MOESM9_ESM.xlsx]

## Sheet: TF.gene.mod
mod_id	gene	tau.sc
1	Fezf2	0.95
1	Ovol2	0.96
1	Emx1	0.94
1	E2f1	0.87
1	Nr4a2	0.89
1	Satb2	0.91
1	Tbr1	0.89
2	Satb1	0.67
2	Sox5	0.66
2	Foxo6	0.85
2	Foxg1	0.77
2	Npas2	0.68
2	Zfp831	0.79
2	Klf10	0.77
2	Erf	0.77
2	Smad3	0.81
2	Runx2	0.76
2	Egr4	0.88
2	Egr3	0.85
2	Nr4a3	0.81
2	Nr4a1	0.75
2	Fosl2	0.83
2	Egr1	0.64
3	Junb	0.78
3	Fosb	0.89
3	Fos	0.79
4	Neurod6	0.9
4	Neurod2	0.83
4	Bhlhe22	0.87
4	Neurod1	0.87
5	Zbtb16	0.69
5	Zeb2	0.74
5	Id2	0.76
5	Nfix	0.69
5	Nfib	0.65
5	Nfia	0.68
6	Prox1	0.88
6	St18	0.91
7	Arx	0.89
7	Dlx2	0.89
7	Dlx1	0.87
7	Dlx6	0.85
7	Dlx5	0.91
7	Sp9	0.88
7	Sp8	0.95
7	Nkx2-1	0.94
7	Lhx6	0.96
7	Lhx8	0.99
7	Isl1	0.92
8	Six3	0.91
8	Six6	0.99
9	Pax6	0.93
9	Sall3	0.96
10	Prdm16	0.82
10	Prdm12	0.98
10	Zic3	0.91
10	Zic4	0.88
10	Zic1	0.8
10	Zic2	0.89
10	Zic5	0.89
11	Eomes	0.99
12	Dmrtb1	0.95
13	Nr2e1	0.97
13	Nkx2-4	0.98
13	Prdm13	0.99
14	Esr2	0.96
15	Bsx	0.98
15	Tbx3	0.98
16	Gsx1	0.99
16	Hmx3	0.97
16	Hmx2	0.97
17	Sox3	0.94
18	Foxd2	0.989977
19	Sim1	0.96
19	Otp	0.94
19	Pitx2	0.97
19	Foxb1	0.99
20	Barhl2	0.95
20	Barhl1	0.96
21	Gbx2	0.97
21	Lhx2	0.86
21	Lhx9	0.88
21	Shox2	0.91
21	Tcf7l2	0.86
21	Lef1	0.9
22	Onecut2	0.85
22	Onecut3	0.96
22	Onecut1	0.94
23	Ebf2	0.9
23	Ebf3	0.82
23	Ebf1	0.82
24	Pou4f1	0.96
24	Pou4f2	0.97
24	Pou4f3	0.99
25	Pou3f1	0.9
25	Irx1	0.92
25	Irx2	0.9
25	Irx5	0.89
25	Irx3	0.92
26	Pax5	0.96
26	En1	0.94
26	En2	0.92
27	Six1	0.997411
28	Olig3	0.99648
29	Fev	0.996508
30	Dmrta2	0.96
30	Foxa1	0.98
30	Foxa2	0.99
30	Pitx3	0.99
30	Lmx1a	0.97
30	Lmx1b	0.95
30	Phox2b	0.98
30	Tbx20	0.999452
30	Lbx1	0.97
30	Prrxl1	0.97
30	Tlx3	0.98
31	Evx2	0.98
32	Lhx3	0.99
32	Lhx4	0.99
32	Vsx2	0.98
32	Nkx6-1	0.97
33	Gbx1	0.97
33	Hoxa5	0.96
33	Hoxb3	0.9
33	Hoxd3	0.95
33	Hoxb2	0.91
33	Hoxc4	0.95
33	Hoxa4	0.95
33	Hoxb4	0.94
33	Hoxb5	0.95
33	Hoxa3	0.93
33	Hoxd4	0.96
33	Hoxb6	0.98
33	Hoxb7	0.99
33	Hoxb8	0.99
34	Foxd3	0.994306
35	Pax8	0.96
35	Pax2	0.95
36	Dmbx1	0.987892
37	Otx1	0.97
38	Pax7	0.97
38	Otx2	0.95
38	Emx2	0.95
38	Uncx	0.84
38	Lhx1	0.86
38	Lhx5	0.82
39	Gata3	0.91
39	Tal1	0.9
39	Gata2	0.95
40	Scrt2	0.8
40	Esrrb	0.94
41	Mafb	0.93
41	Maf	0.89
41	Mafa	0.97
41	Arid5a	0.94
42	Setdb2	0.85
42	Crx	1
42	Tulp1	1
42	Rax	1
43	Sox21	0.96
43	Sox2	0.82
43	Sox6	0.9
43	Foxo1	0.83
43	Pax3	0.98
43	Gli3	0.94
43	Gli2	0.97
43	Sox9	0.93
43	Rfx4	0.95
43	Prrx1	0.97
43	Tcf7l1	0.95
43	Ppara	0.97
43	Gli1	0.99
43	Dbx2	0.96
43	Etv4	0.92
43	Sox13	0.88
44	Hes3	0.998057
45	Creb3l1	0.94
45	Insm1	0.86
45	Hopx	0.87
45	Carhsp1	0.91
45	Creb5	0.93
45	Glis3	0.94
45	Rfx2	0.92
46	Spdef	0.975349
47	Foxj1	0.96
47	Hes1	0.9
47	Msx1	0.99
47	Id3	0.96
47	Id1	0.97
47	Smad6	0.97
48	Nkx6-2	0.98
48	Nkx2-2	0.96
48	Sox8	0.93
48	Olig1	0.97
48	Olig2	0.99
48	Sox10	0.98
48	Hes5	0.94
49	Creb3l2	0.81
49	Myb	0.95
49	Bnc2	0.95
49	Six2	1
49	Prdm6	0.99
49	Twist1	0.98
49	Foxd1	0.99
49	Tbx18	0.99
49	Foxc1	0.99
49	Osr1	0.99
50	Mecom	0.98
50	Foxq1	0.99
50	Erg	0.99
50	Sox17	1
50	Zfp366	0.99
51	Rorb	0.78
51	Bcl6	0.75
51	Rreb1	0.83
51	Klf3	0.76
51	Rest	0.84
51	Aff1	0.85
51	Nfe2l2	0.9
51	Hmgb2	0.89
51	Nfatc1	0.96
51	Litaf	0.87
51	Klf2	0.97
51	Klf4	0.96
51	Ets1	0.97
51	Elk3	0.86
51	Sall1	0.96
51	Irf1	0.91
51	Cebpb	0.84
51	Atf3	0.97
51	Rel	0.87
51	Irf8	0.98
51	Irf5	0.99
51	Runx1	0.97
51	Fli1	0.98
51	Ikzf1	0.99
51	Elf4	0.98
51	Sp110	0.99
51	Mlxipl	0.97
51	Batf3	0.99
51	Ikzf3	0.99
51	Stat4	0.99
52	Zfp536	0.62
52	Zbtb7c	0.72
52	Nr2f1	0.54
52	Nr2f2	0.7
52	Bcl11b	0.71
52	Bcl11a	0.6
52	Tox	0.63
52	Tox3	0.65
52	Meis2	0.7
52	Meis1	0.77
52	Id4	0.66
52	Pou6f2	0.82
52	Klf5	0.87
52	Pou3f3	0.64
52	Pou3f2	0.72
52	Pou3f4	0.83
52	Zfhx4	0.62
52	Foxp2	0.8
