# Supplementary material for: A high-resolution transcriptomic and spatial atlas of cell types in the whole mouse brain
Source: Nature. 2023 Dec 13;624(7991):317–32. doi: 10.1038/s41586-023-06812-z (PMC10719114; doi:10.1038/s41586-023-06812-z)
Supplement: Supplementary file 10 — CCFv3 regions for spatial analysis. Fine CCFv3 regions used for spatial analysis shown in Figure 6a and Extended Data Figure 17a. [file 41586_2023_6812_MOESM10_ESM.xlsx]

## Sheet: Supplementary table 9 - CCF reg
CCF_level1	CCF_level2	graph_order
Isocortex	FRP	10
Isocortex	MOp	19
Isocortex	MOs	25
Isocortex	SSp-n	45
Isocortex	SSp-bfd	53
Isocortex	SSp-ll	67
Isocortex	SSp-m	78
Isocortex	SSp-ul	80
Isocortex	SSp-tr	91
Isocortex	SSp-un	94
Isocortex	SSs	102
Isocortex	GU	108
Isocortex	VISC	120
Isocortex	AUDd	127
Isocortex	AUDp	138
Isocortex	AUDpo	148
Isocortex	AUDv	155
Isocortex	VISal	168
Isocortex	VISam	172
Isocortex	VISl	183
Isocortex	VISp	190
Isocortex	VISpl	194
Isocortex	VISpm	201
Isocortex	VISli	207
Isocortex	VISpor	214
Isocortex	ACAd	228
Isocortex	ACAv	234
Isocortex	PL	243
Isocortex	ILA	248
Isocortex	ORBl	260
Isocortex	ORBm	265
Isocortex	ORBvl	274
Isocortex	AId	281
Isocortex	AIp	286
Isocortex	AIv	295
Isocortex	RSPagl	303
Isocortex	RSPd	330
Isocortex	RSPv	335
Isocortex	VISa	347
Isocortex	VISrl	354
Isocortex	TEa	361
Isocortex	PERI	371
Isocortex	ECT	375
OLF	MOB	380
OLF	AON	390
OLF	TT	399
OLF	DP	410
OLF	PIR	416
OLF	NLOT-COA-PAA-TR	423
HIP	CA1	457
HIP	CA2	462
HIP	CA3	467
HIP	DG	476
HIP	FC	490
HIP	IG	491
RHP	ENT	496
RHP	PAR	523
RHP	POST	527
RHP	PRE	531
RHP	SUB	535
RHP	ProS	544
RHP	HATA	553
RHP	APr	554
CTXsp	CLA	557
CTXsp	EP	559
CTXsp	LA	561
CTXsp	BLA	563
CTXsp	BMA	567
CTXsp	PA	569
STR	CP	573
STR	ACB	575
STR	FS	576
STR	OT	577
LSX	LSc	587
LSX	LSr	588
LSX	LSv	589
LSX	SF	590
LSX	SH	591
sAMY	AAA	593
sAMY	BA-MEA	594
sAMY	CEA	596
sAMY	IA	599
PAL	GPe	610
PAL	GPi	611
PAL	SI	613
PAL	MA	614
PAL	MSC	617
PAL	TRS	619
PAL	BST-BAC	638
TH	VAL	644
TH	VM	645
TH	VPL	647
TH	VPLpc	648
TH	VPM	649
TH	VPMpc	650
TH	PoT	651
TH	SPFm	653
TH	SPFp	654
TH	SPA	655
TH	PP	656
TH	MG	659
TH	LGd	663
TH	LP	668
TH	PO	669
TH	POL	670
TH	SGN	671
TH	Eth	672
TH	AV	675
TH	AM	677
TH	AD	679
TH	IAM	680
TH	IAD	681
TH	LD	682
TH	IMD	684
TH	MD	685
TH	SMT	689
TH	PR	690
TH	PVT	692
TH	PT	693
TH	RE-Xi	694
TH	Xi	695
TH	RH	697
TH	CM	698
TH	PCN	699
TH	CL	700
TH	PF	701
TH	PIL	702
TH	RT	703
TH	GENv	705
TH	MH	712
TH	LH	713
HY	SO	717
HY	PVH	720
HY	PVa	731
HY	PVi	732
HY	ARH	733
HY	ADP	735
HY	AVP-MPO-PD	737
HY	AVPV	738
HY	DMH	739
HY	MEPO-OV	743
HY	PS	747
HY	PVp	749
HY	PVpo-VMPO	750
HY	SBPV	751
HY	SCH	752
HY	SFO	753
HY	VLPO	755
HY	AHN-ASO	757
HY	LM	763
HY	MM	765
HY	SUM	770
HY	TM	775
HY	MPN	776
HY	PMd-PMv	780
HY	PVHd	782
HY	VMH	787
HY	PH	792
HY	LHA	794
HY	LPO	795
HY	PST-PSTN-STN	796
HY	PeF	798
HY	RCH	799
HY	TU	801
HY	ZI	802
HY	ME	805
MB	SCs	811
MB	IC	813
MB	NB	816
MB	SAG-PBG	817
MB	SCO	820
MB	SNr	822
MB	VTA	823
MB	PN	824
MB	RR	825
MB	MRN	826
MB	SCm	834
MB	PAG-MEV-SCO	839
MB	APN	844
MB	MPT-NOT-OP-PPT	845
MB	NPC	847
MB	RPF	850
MB	CUN	852
MB	RN	853
MB	III	854
MB	MA3-EW	856
MB	IV	857
MB	Pa4	858
MB	VTN_AT	860
MB	LT	861
MB	DT	862
MB	MT	863
MB	SNc	866
MB	PPN	867
MB	RAmb	869
P	NLL	885
P	PSV	889
P	PB	890
P	KF	891
P	SOC	904
P	B	907
P	DTN	908
P	PDTg	910
P	PCG	911
P	PG	912
P	PRNc	913
P	SG	915
P	SUT	917
P	TRN	918
P	V	919
P	P5-Acs5-PC5-I5	920
P	CS	925
P	LC	928
P	LDT	929
P	NI	930
P	PRNr	931
P	RPO	932
P	SLC-SLD	933
MY	MY	935
MY	AP-DCN-ECU	937
MY	CN	941
MY	NTB	947
MY	NTS	948
MY	SPVC	954
MY	SPVI	955
MY	SPVO	956
MY	Pa5	962
MY	VI	965
MY	VII	967
MY	DMX	973
MY	GRN	975
MY	ICB	976
MY	IO	977
MY	IRN-ACVII-AMB-LIN	978
MY	PARN-ISN	979
MY	LRN	982
MY	MARN	984
MY	MDRN	986
MY	PARN	988
MY	PAS	989
MY	PGRNd	991
MY	PGRNl	992
MY	PHY	996
MY	PPY	998
MY	LAV	1002
MY	MV	1003
MY	SPIV	1004
MY	SUV	1005
MY	x	1006
MY	XII	1007
MY	y	1008
MY	RM-RPA-RO	1011
CB	LING	1020
CB	CENT	1025
CB	CUL	1042
CB	DEC	1046
CB	FOTU	1050
CB	PYR	1054
CB	UVU	1058
CB	NOD	1062
CB	SIM	1067
CB	AN	1072
CB	PRM	1080
CB	COPY	1084
CB	PFL	1088
CB	FL	1092
CB	FN-VeCB	1097
CB	IP	1098
CB	DN	1099
