# Supplementary material for: A high-resolution transcriptomic and spatial atlas of cell types in the whole mouse brain
Source: Nature. 2023 Dec 13;624(7991):317–32. doi: 10.1038/s41586-023-06812-z (PMC10719114; doi:10.1038/s41586-023-06812-z)
Supplement: Supplementary file 12 — Source Data Fig. 5 [file 41586_2023_6812_MOESM12_ESM.xlsx]

## Sheet: Fig5a
cluster_pairs_category	quantile	TF.nDEG.quantile
Neuron-NN	0	7
Neuron-NN	0.01	30
Neuron-NN	0.02	31
Neuron-NN	0.03	33
Neuron-NN	0.04	33
Neuron-NN	0.05	34
Neuron-NN	0.06	35
Neuron-NN	0.07	35
Neuron-NN	0.08	36
Neuron-NN	0.09	36
Neuron-NN	0.1	37
Neuron-NN	0.11	37
Neuron-NN	0.12	38
Neuron-NN	0.13	38
Neuron-NN	0.14	39
Neuron-NN	0.15	39
Neuron-NN	0.16	39
Neuron-NN	0.17	40
Neuron-NN	0.18	40
Neuron-NN	0.19	40
Neuron-NN	0.2	41
Neuron-NN	0.21	41
Neuron-NN	0.22	41
Neuron-NN	0.23	42
Neuron-NN	0.24	42
Neuron-NN	0.25	42
Neuron-NN	0.26	43
Neuron-NN	0.27	43
Neuron-NN	0.28	43
Neuron-NN	0.29	43
Neuron-NN	0.3	44
Neuron-NN	0.31	44
Neuron-NN	0.32	44
Neuron-NN	0.33	45
Neuron-NN	0.34	45
Neuron-NN	0.35	45
Neuron-NN	0.36	45
Neuron-NN	0.37	46
Neuron-NN	0.38	46
Neuron-NN	0.39	46
Neuron-NN	0.4	47
Neuron-NN	0.41	47
Neuron-NN	0.42	47
Neuron-NN	0.43	47
Neuron-NN	0.44	48
Neuron-NN	0.45	48
Neuron-NN	0.46	48
Neuron-NN	0.47	49
Neuron-NN	0.48	49
Neuron-NN	0.49	49
Neuron-NN	0.5	49
Neuron-NN	0.51	50
Neuron-NN	0.52	50
Neuron-NN	0.53	50
Neuron-NN	0.54	51
Neuron-NN	0.55	51
Neuron-NN	0.56	51
Neuron-NN	0.57	51
Neuron-NN	0.58	52
Neuron-NN	0.59	52
Neuron-NN	0.6	52
Neuron-NN	0.61	53
Neuron-NN	0.62	53
Neuron-NN	0.63	53
Neuron-NN	0.64	54
Neuron-NN	0.65	54
Neuron-NN	0.66	54
Neuron-NN	0.67	55
Neuron-NN	0.68	55
Neuron-NN	0.69	55
Neuron-NN	0.7	56
Neuron-NN	0.71	56
Neuron-NN	0.72	56
Neuron-NN	0.73	57
Neuron-NN	0.74	57
Neuron-NN	0.75	57
Neuron-NN	0.76	58
Neuron-NN	0.77	58
Neuron-NN	0.78	58
Neuron-NN	0.79	59
Neuron-NN	0.8	59
Neuron-NN	0.81	60
Neuron-NN	0.82	60
Neuron-NN	0.83	60
Neuron-NN	0.84	61
Neuron-NN	0.85	61
Neuron-NN	0.86	62
Neuron-NN	0.87	62
Neuron-NN	0.88	63
Neuron-NN	0.89	64
Neuron-NN	0.9	64
Neuron-NN	0.91	65
Neuron-NN	0.92	65
Neuron-NN	0.93	66
Neuron-NN	0.94	67
Neuron-NN	0.95	68
Neuron-NN	0.96	69
Neuron-NN	0.97	71
Neuron-NN	0.98	73
Neuron-NN	0.99	76
Neuron-NN	1	104
b/wClass	0	0
b/wClass	0.01	18
b/wClass	0.02	21
b/wClass	0.03	22
b/wClass	0.04	23
b/wClass	0.05	24
b/wClass	0.06	25
b/wClass	0.07	26
b/wClass	0.08	26
b/wClass	0.09	27
b/wClass	0.1	28
b/wClass	0.11	28
b/wClass	0.12	29
b/wClass	0.13	29
b/wClass	0.14	30
b/wClass	0.15	30
b/wClass	0.16	30
b/wClass	0.17	31
b/wClass	0.18	31
b/wClass	0.19	32
b/wClass	0.2	32
b/wClass	0.21	32
b/wClass	0.22	33
b/wClass	0.23	33
b/wClass	0.24	33
b/wClass	0.25	34
b/wClass	0.26	34
b/wClass	0.27	35
b/wClass	0.28	35
b/wClass	0.29	35
b/wClass	0.3	36
b/wClass	0.31	36
b/wClass	0.32	36
b/wClass	0.33	37
b/wClass	0.34	37
b/wClass	0.35	37
b/wClass	0.36	38
b/wClass	0.37	38
b/wClass	0.38	38
b/wClass	0.39	39
b/wClass	0.4	39
b/wClass	0.41	39
b/wClass	0.42	40
b/wClass	0.43	40
b/wClass	0.44	40
b/wClass	0.45	41
b/wClass	0.46	41
b/wClass	0.47	41
b/wClass	0.48	42
b/wClass	0.49	42
b/wClass	0.5	42
b/wClass	0.51	43
b/wClass	0.52	43
b/wClass	0.53	43
b/wClass	0.54	44
b/wClass	0.55	44
b/wClass	0.56	44
b/wClass	0.57	45
b/wClass	0.58	45
b/wClass	0.59	45
b/wClass	0.6	46
b/wClass	0.61	46
b/wClass	0.62	47
b/wClass	0.63	47
b/wClass	0.64	47
b/wClass	0.65	48
b/wClass	0.66	48
b/wClass	0.67	48
b/wClass	0.68	49
b/wClass	0.69	49
b/wClass	0.7	50
b/wClass	0.71	50
b/wClass	0.72	51
b/wClass	0.73	51
b/wClass	0.74	52
b/wClass	0.75	52
b/wClass	0.76	52
b/wClass	0.77	53
b/wClass	0.78	54
b/wClass	0.79	54
b/wClass	0.8	55
b/wClass	0.81	55
b/wClass	0.82	56
b/wClass	0.83	56
b/wClass	0.84	57
b/wClass	0.85	58
b/wClass	0.86	58
b/wClass	0.87	59
b/wClass	0.88	60
b/wClass	0.89	60
b/wClass	0.9	61
b/wClass	0.91	62
b/wClass	0.92	63
b/wClass	0.93	64
b/wClass	0.94	65
b/wClass	0.95	67
b/wClass	0.96	68
b/wClass	0.97	70
b/wClass	0.98	72
b/wClass	0.99	75
b/wClass	1	108
b/wSubclass	0	0
b/wSubclass	0.01	9
b/wSubclass	0.02	11
b/wSubclass	0.03	12
b/wSubclass	0.04	13
b/wSubclass	0.05	13
b/wSubclass	0.06	14
b/wSubclass	0.07	15
b/wSubclass	0.08	15
b/wSubclass	0.09	16
b/wSubclass	0.1	16
b/wSubclass	0.11	17
b/wSubclass	0.12	17
b/wSubclass	0.13	17
b/wSubclass	0.14	18
b/wSubclass	0.15	18
b/wSubclass	0.16	18
b/wSubclass	0.17	19
b/wSubclass	0.18	19
b/wSubclass	0.19	19
b/wSubclass	0.2	20
b/wSubclass	0.21	20
b/wSubclass	0.22	20
b/wSubclass	0.23	20
b/wSubclass	0.24	21
b/wSubclass	0.25	21
b/wSubclass	0.26	21
b/wSubclass	0.27	21
b/wSubclass	0.28	22
b/wSubclass	0.29	22
b/wSubclass	0.3	22
b/wSubclass	0.31	22
b/wSubclass	0.32	23
b/wSubclass	0.33	23
b/wSubclass	0.34	23
b/wSubclass	0.35	23
b/wSubclass	0.36	23
b/wSubclass	0.37	24
b/wSubclass	0.38	24
b/wSubclass	0.39	24
b/wSubclass	0.4	24
b/wSubclass	0.41	25
b/wSubclass	0.42	25
b/wSubclass	0.43	25
b/wSubclass	0.44	25
b/wSubclass	0.45	25
b/wSubclass	0.46	26
b/wSubclass	0.47	26
b/wSubclass	0.48	26
b/wSubclass	0.49	26
b/wSubclass	0.5	26
b/wSubclass	0.51	27
b/wSubclass	0.52	27
b/wSubclass	0.53	27
b/wSubclass	0.54	27
b/wSubclass	0.55	28
b/wSubclass	0.56	28
b/wSubclass	0.57	28
b/wSubclass	0.58	28
b/wSubclass	0.59	28
b/wSubclass	0.6	29
b/wSubclass	0.61	29
b/wSubclass	0.62	29
b/wSubclass	0.63	29
b/wSubclass	0.64	30
b/wSubclass	0.65	30
b/wSubclass	0.66	30
b/wSubclass	0.67	30
b/wSubclass	0.68	31
b/wSubclass	0.69	31
b/wSubclass	0.7	31
b/wSubclass	0.71	31
b/wSubclass	0.72	32
b/wSubclass	0.73	32
b/wSubclass	0.74	32
b/wSubclass	0.75	33
b/wSubclass	0.76	33
b/wSubclass	0.77	33
b/wSubclass	0.78	34
b/wSubclass	0.79	34
b/wSubclass	0.8	34
b/wSubclass	0.81	35
b/wSubclass	0.82	35
b/wSubclass	0.83	35
b/wSubclass	0.84	36
b/wSubclass	0.85	36
b/wSubclass	0.86	37
b/wSubclass	0.87	37
b/wSubclass	0.88	38
b/wSubclass	0.89	38
b/wSubclass	0.9	39
b/wSubclass	0.91	39
b/wSubclass	0.92	40
b/wSubclass	0.93	41
b/wSubclass	0.94	42
b/wSubclass	0.95	43
b/wSubclass	0.96	44
b/wSubclass	0.97	45
b/wSubclass	0.98	47
b/wSubclass	0.99	50
b/wSubclass	1	88
w/iSubclass	0	0
w/iSubclass	0.01	1
w/iSubclass	0.02	1
w/iSubclass	0.03	2
w/iSubclass	0.04	2
w/iSubclass	0.05	3
w/iSubclass	0.06	3
w/iSubclass	0.07	4
w/iSubclass	0.08	4
w/iSubclass	0.09	4
w/iSubclass	0.1	5
w/iSubclass	0.11	5
w/iSubclass	0.12	5
w/iSubclass	0.13	6
w/iSubclass	0.14	6
w/iSubclass	0.15	6
w/iSubclass	0.16	7
w/iSubclass	0.17	7
w/iSubclass	0.18	7
w/iSubclass	0.19	7
w/iSubclass	0.2	8
w/iSubclass	0.21	8
w/iSubclass	0.22	8
w/iSubclass	0.23	8
w/iSubclass	0.24	9
w/iSubclass	0.25	9
w/iSubclass	0.26	9
w/iSubclass	0.27	9
w/iSubclass	0.28	10
w/iSubclass	0.29	10
w/iSubclass	0.3	10
w/iSubclass	0.31	10
w/iSubclass	0.32	10
w/iSubclass	0.33	11
w/iSubclass	0.34	11
w/iSubclass	0.35	11
w/iSubclass	0.36	11
w/iSubclass	0.37	12
w/iSubclass	0.38	12
w/iSubclass	0.39	12
w/iSubclass	0.4	12
w/iSubclass	0.41	12
w/iSubclass	0.42	13
w/iSubclass	0.43	13
w/iSubclass	0.44	13
w/iSubclass	0.45	13
w/iSubclass	0.46	13
w/iSubclass	0.47	14
w/iSubclass	0.48	14
w/iSubclass	0.49	14
w/iSubclass	0.5	14
w/iSubclass	0.51	14
w/iSubclass	0.52	15
w/iSubclass	0.53	15
w/iSubclass	0.54	15
w/iSubclass	0.55	15
w/iSubclass	0.56	15
w/iSubclass	0.57	16
w/iSubclass	0.58	16
w/iSubclass	0.59	16
w/iSubclass	0.6	16
w/iSubclass	0.61	17
w/iSubclass	0.62	17
w/iSubclass	0.63	17
w/iSubclass	0.64	17
w/iSubclass	0.65	18
w/iSubclass	0.66	18
w/iSubclass	0.67	18
w/iSubclass	0.68	18
w/iSubclass	0.69	19
w/iSubclass	0.7	19
w/iSubclass	0.71	19
w/iSubclass	0.72	19
w/iSubclass	0.73	20
w/iSubclass	0.74	20
w/iSubclass	0.75	20
w/iSubclass	0.76	20
w/iSubclass	0.77	21
w/iSubclass	0.78	21
w/iSubclass	0.79	21
w/iSubclass	0.8	22
w/iSubclass	0.81	22
w/iSubclass	0.82	22
w/iSubclass	0.83	23
w/iSubclass	0.84	23
w/iSubclass	0.85	24
w/iSubclass	0.86	24
w/iSubclass	0.87	24
w/iSubclass	0.88	25
w/iSubclass	0.89	25
w/iSubclass	0.9	26
w/iSubclass	0.91	26
w/iSubclass	0.92	27
w/iSubclass	0.93	28
w/iSubclass	0.94	29
w/iSubclass	0.95	29
w/iSubclass	0.96	31
w/iSubclass	0.97	32
w/iSubclass	0.98	34
w/iSubclass	0.99	37
w/iSubclass	1	71

## Sheet: Fig5b
cl	prediction.accuracy	gene.set	prediction.level
1	0.715268	tf.534	Cluster
10	0.714865	tf.534	Cluster
100	0.622982	tf.534	Cluster
1000	0.813559	tf.534	Cluster
1001	0.729167	tf.534	Cluster
1002	0.842105	tf.534	Cluster
1003	0.752174	tf.534	Cluster
1004	0.78481	tf.534	Cluster
1005	0.750907	tf.534	Cluster
1006	0.622222	tf.534	Cluster
1007	0.776554	tf.534	Cluster
1008	0.696379	tf.534	Cluster
1009	0.866667	tf.534	Cluster
101	0.525945	tf.534	Cluster
1010	0.705479	tf.534	Cluster
1011	0.681818	tf.534	Cluster
1012	0.735849	tf.534	Cluster
1013	0.670455	tf.534	Cluster
1014	0.826087	tf.534	Cluster
1015	0.790698	tf.534	Cluster
1016	0.661538	tf.534	Cluster
1017	0.833333	tf.534	Cluster
1018	0.490336	tf.534	Cluster
1019	0.736607	tf.534	Cluster
102	0.343902	tf.534	Cluster
1020	0.681648	tf.534	Cluster
1021	0.788162	tf.534	Cluster
1022	0.68932	tf.534	Cluster
1023	0.727273	tf.534	Cluster
1024	0.62069	tf.534	Cluster
1025	0.710602	tf.534	Cluster
1026	0.6875	tf.534	Cluster
1027	0.658281	tf.534	Cluster
1028	0.668016	tf.534	Cluster
1029	0.65625	tf.534	Cluster
103	0.527165	tf.534	Cluster
1030	0.701493	tf.534	Cluster
1031	0.855856	tf.534	Cluster
1032	0.642857	tf.534	Cluster
1033	0.578534	tf.534	Cluster
1034	0.647619	tf.534	Cluster
1035	0.820513	tf.534	Cluster
1036	0.654618	tf.534	Cluster
1037	0.759615	tf.534	Cluster
1038	0.762712	tf.534	Cluster
1039	0.474359	tf.534	Cluster
104	0.490028	tf.534	Cluster
1040	0.841085	tf.534	Cluster
1041	0.635104	tf.534	Cluster
1042	0.720117	tf.534	Cluster
1043	0.648515	tf.534	Cluster
1044	0.691824	tf.534	Cluster
1045	0.675	tf.534	Cluster
1046	0.758974	tf.534	Cluster
1047	0.693333	tf.534	Cluster
1048	0.731392	tf.534	Cluster
1049	0.354331	tf.534	Cluster
105	0.457789	tf.534	Cluster
1050	0.744681	tf.534	Cluster
1051	0.864198	tf.534	Cluster
1052	0.59854	tf.534	Cluster
1053	0.766667	tf.534	Cluster
1054	0.482759	tf.534	Cluster
1055	0.738462	tf.534	Cluster
1056	0.568093	tf.534	Cluster
1057	0.73251	tf.534	Cluster
1058	0.689873	tf.534	Cluster
1059	0.589443	tf.534	Cluster
106	0.666135	tf.534	Cluster
1060	0.582524	tf.534	Cluster
1061	0.771218	tf.534	Cluster
1062	0.600939	tf.534	Cluster
1063	0.626866	tf.534	Cluster
1064	0.54321	tf.534	Cluster
1065	0.723404	tf.534	Cluster
1066	0.792683	tf.534	Cluster
1067	0.680208	tf.534	Cluster
1068	0.68	tf.534	Cluster
1069	0.710106	tf.534	Cluster
107	0.348702	tf.534	Cluster
1070	0.604651	tf.534	Cluster
1071	0.620047	tf.534	Cluster
1072	0.888889	tf.534	Cluster
1074	0.707535	tf.534	Cluster
1075	0.883916	tf.534	Cluster
1076	0.594508	tf.534	Cluster
1077	0.79845	tf.534	Cluster
1078	0.846626	tf.534	Cluster
1079	0.598837	tf.534	Cluster
108	0.52271	tf.534	Cluster
1080	0.761815	tf.534	Cluster
1081	0.693182	tf.534	Cluster
1082	0.689619	tf.534	Cluster
1083	0.627937	tf.534	Cluster
1084	0.716738	tf.534	Cluster
1085	0.867521	tf.534	Cluster
1086	0.638598	tf.534	Cluster
1087	0.883991	tf.534	Cluster
1088	0.584689	tf.534	Cluster
1089	0.846614	tf.534	Cluster
109	0.552113	tf.534	Cluster
1090	0.715707	tf.534	Cluster
1091	0.579848	tf.534	Cluster
1092	0.685331	tf.534	Cluster
1093	0.838083	tf.534	Cluster
1094	0.860465	tf.534	Cluster
1095	0.952381	tf.534	Cluster
1096	0.80303	tf.534	Cluster
1097	0.868421	tf.534	Cluster
1098	0.787879	tf.534	Cluster
1099	0.851986	tf.534	Cluster
11	0.570228	tf.534	Cluster
110	0.531211	tf.534	Cluster
1101	0.626482	tf.534	Cluster
1102	0.809969	tf.534	Cluster
1103	0.71134	tf.534	Cluster
1104	0.849315	tf.534	Cluster
1105	0.65807	tf.534	Cluster
1106	0.718519	tf.534	Cluster
1107	0.860037	tf.534	Cluster
1108	0.674221	tf.534	Cluster
1109	0.801105	tf.534	Cluster
111	0.47437	tf.534	Cluster
1110	0.818182	tf.534	Cluster
1111	0.879433	tf.534	Cluster
1112	0.838596	tf.534	Cluster
1113	0.808824	tf.534	Cluster
1114	0.935484	tf.534	Cluster
1115	0.698873	tf.534	Cluster
1116	0.773973	tf.534	Cluster
1117	0.874172	tf.534	Cluster
1118	0.502315	tf.534	Cluster
1119	0.476895	tf.534	Cluster
112	0.65442	tf.534	Cluster
1120	0.514706	tf.534	Cluster
1121	0.721519	tf.534	Cluster
1122	0.840637	tf.534	Cluster
1123	0.758824	tf.534	Cluster
1124	0.676056	tf.534	Cluster
1125	0.631579	tf.534	Cluster
1126	0.779412	tf.534	Cluster
1127	0.647059	tf.534	Cluster
1128	0.881549	tf.534	Cluster
1129	0.614907	tf.534	Cluster
113	0.59857	tf.534	Cluster
1130	0.6	tf.534	Cluster
1131	0.661417	tf.534	Cluster
1132	0.65625	tf.534	Cluster
1133	0.785714	tf.534	Cluster
1134	0.623037	tf.534	Cluster
1135	0.649746	tf.534	Cluster
1136	0.626087	tf.534	Cluster
1137	0.755034	tf.534	Cluster
1138	0.487603	tf.534	Cluster
1139	0.680162	tf.534	Cluster
114	0.581668	tf.534	Cluster
1140	0.71308	tf.534	Cluster
1141	0.690909	tf.534	Cluster
1142	0.746269	tf.534	Cluster
1143	0.777251	tf.534	Cluster
1145	0.5427	tf.534	Cluster
1146	0.712871	tf.534	Cluster
1147	0.775087	tf.534	Cluster
1148	0.683168	tf.534	Cluster
1149	0.858824	tf.534	Cluster
115	0.733688	tf.534	Cluster
1150	0.765	tf.534	Cluster
1151	0.678571	tf.534	Cluster
1152	0.495726	tf.534	Cluster
1153	0.622222	tf.534	Cluster
1154	0.406593	tf.534	Cluster
1155	0.626168	tf.534	Cluster
1156	0.228916	tf.534	Cluster
1157	0.530864	tf.534	Cluster
1158	0.809524	tf.534	Cluster
1159	0.739777	tf.534	Cluster
116	0.515483	tf.534	Cluster
1160	0.676301	tf.534	Cluster
1161	0.692737	tf.534	Cluster
1162	0.629808	tf.534	Cluster
1163	0.635036	tf.534	Cluster
1164	0.797235	tf.534	Cluster
1165	0.76555	tf.534	Cluster
1166	0.75	tf.534	Cluster
1167	0.648649	tf.534	Cluster
1168	0.731818	tf.534	Cluster
1169	0.716738	tf.534	Cluster
117	0.763975	tf.534	Cluster
1170	0.666667	tf.534	Cluster
1171	0.845304	tf.534	Cluster
1172	0.62963	tf.534	Cluster
1173	0.731544	tf.534	Cluster
1174	0.794702	tf.534	Cluster
1175	0.71831	tf.534	Cluster
1176	0.676923	tf.534	Cluster
1177	0.521127	tf.534	Cluster
1178	0.913725	tf.534	Cluster
1179	0.772932	tf.534	Cluster
118	0.798587	tf.534	Cluster
1180	0.55814	tf.534	Cluster
1181	0.842697	tf.534	Cluster
1182	0.741935	tf.534	Cluster
1183	0.804878	tf.534	Cluster
1184	0.573951	tf.534	Cluster
1185	0.780303	tf.534	Cluster
1186	0.523256	tf.534	Cluster
1187	0.595318	tf.534	Cluster
1188	0.79822	tf.534	Cluster
1189	0.588061	tf.534	Cluster
119	0.694079	tf.534	Cluster
1190	0.658307	tf.534	Cluster
1191	0.682126	tf.534	Cluster
1192	0.902148	tf.534	Cluster
1193	0.884956	tf.534	Cluster
1194	0.949093	tf.534	Cluster
1195	0.917526	tf.534	Cluster
1196	0.662577	tf.534	Cluster
1197	0.572025	tf.534	Cluster
1198	0.76087	tf.534	Cluster
1199	0.777311	tf.534	Cluster
12	0.749431	tf.534	Cluster
120	0.74703	tf.534	Cluster
1200	0.654676	tf.534	Cluster
1201	0.498146	tf.534	Cluster
1202	0.794118	tf.534	Cluster
1203	0.864865	tf.534	Cluster
1204	0.709302	tf.534	Cluster
1205	0.563492	tf.534	Cluster
1206	0.866071	tf.534	Cluster
1207	0.852941	tf.534	Cluster
1208	0.820856	tf.534	Cluster
1209	0.649351	tf.534	Cluster
121	0.562298	tf.534	Cluster
1210	0.730337	tf.534	Cluster
1211	0.901786	tf.534	Cluster
1212	0.572289	tf.534	Cluster
1213	0.825203	tf.534	Cluster
1214	0.724409	tf.534	Cluster
1215	0.647641	tf.534	Cluster
1216	0.926174	tf.534	Cluster
1217	0.638298	tf.534	Cluster
1218	0.724265	tf.534	Cluster
1219	0.707965	tf.534	Cluster
122	0.584218	tf.534	Cluster
1220	0.80303	tf.534	Cluster
1221	0.681818	tf.534	Cluster
1222	0.779661	tf.534	Cluster
1223	0.733333	tf.534	Cluster
1224	0.618785	tf.534	Cluster
1225	0.809091	tf.534	Cluster
1226	0.677116	tf.534	Cluster
1227	0.787879	tf.534	Cluster
1228	0.64977	tf.534	Cluster
1229	0.790323	tf.534	Cluster
123	0.877358	tf.534	Cluster
1230	0.784461	tf.534	Cluster
1231	0.824561	tf.534	Cluster
1232	0.782967	tf.534	Cluster
1233	0.503326	tf.534	Cluster
1234	0.542373	tf.534	Cluster
1235	0.75	tf.534	Cluster
1236	0.776224	tf.534	Cluster
1237	0.79887	tf.534	Cluster
1238	0.720339	tf.534	Cluster
1239	0.537037	tf.534	Cluster
124	0.783237	tf.534	Cluster
1240	0.731544	tf.534	Cluster
1241	0.857143	tf.534	Cluster
1242	0.888889	tf.534	Cluster
1243	0.975	tf.534	Cluster
1244	0.754717	tf.534	Cluster
1245	0.473118	tf.534	Cluster
1246	0.776344	tf.534	Cluster
1247	0.75	tf.534	Cluster
1248	0.609756	tf.534	Cluster
1249	0.880435	tf.534	Cluster
125	0.634921	tf.534	Cluster
1250	0.78	tf.534	Cluster
1251	0.731441	tf.534	Cluster
1252	0.788462	tf.534	Cluster
1253	0.684426	tf.534	Cluster
1254	0.669031	tf.534	Cluster
1255	0.76555	tf.534	Cluster
1256	0.698529	tf.534	Cluster
1257	0.785377	tf.534	Cluster
1258	0.682927	tf.534	Cluster
1259	0.419643	tf.534	Cluster
126	0.674786	tf.534	Cluster
1260	0.73	tf.534	Cluster
1261	0.677355	tf.534	Cluster
1262	0.670498	tf.534	Cluster
1263	0.640678	tf.534	Cluster
1264	0.55628	tf.534	Cluster
1265	0.814516	tf.534	Cluster
1266	0.663081	tf.534	Cluster
1267	0.6875	tf.534	Cluster
1268	0.65921	tf.534	Cluster
1269	0.676923	tf.534	Cluster
127	0.60404	tf.534	Cluster
1270	0.701571	tf.534	Cluster
1271	0.771084	tf.534	Cluster
1272	0.617647	tf.534	Cluster
1273	0.841237	tf.534	Cluster
1274	0.674419	tf.534	Cluster
1275	0.710145	tf.534	Cluster
1276	0.585101	tf.534	Cluster
1277	0.637948	tf.534	Cluster
1278	0.75641	tf.534	Cluster
1279	0.743506	tf.534	Cluster
128	0.545284	tf.534	Cluster
1280	0.710983	tf.534	Cluster
1281	0.703704	tf.534	Cluster
1282	0.947368	tf.534	Cluster
1283	0.771429	tf.534	Cluster
1284	0.932432	tf.534	Cluster
1285	0.834197	tf.534	Cluster
1286	0.85906	tf.534	Cluster
1287	0.684211	tf.534	Cluster
1288	0.939528	tf.534	Cluster
1289	0.738806	tf.534	Cluster
129	0.629423	tf.534	Cluster
1290	0.847926	tf.534	Cluster
1291	0.795455	tf.534	Cluster
1292	0.716535	tf.534	Cluster
1293	0.75188	tf.534	Cluster
1294	0.834862	tf.534	Cluster
1295	0.761194	tf.534	Cluster
1296	0.655319	tf.534	Cluster
1297	0.711009	tf.534	Cluster
1298	0.85022	tf.534	Cluster
1299	0.919679	tf.534	Cluster
13	0.604865	tf.534	Cluster
130	0.651359	tf.534	Cluster
1300	0.565757	tf.534	Cluster
1301	0.325581	tf.534	Cluster
1302	0.49839	tf.534	Cluster
1303	0.401254	tf.534	Cluster
1304	0.411675	tf.534	Cluster
1305	0.383029	tf.534	Cluster
1306	0.674646	tf.534	Cluster
1307	0.40093	tf.534	Cluster
1308	0.682353	tf.534	Cluster
1309	0.42377	tf.534	Cluster
131	0.754735	tf.534	Cluster
1310	0.400452	tf.534	Cluster
1311	0.727848	tf.534	Cluster
1312	0.78337	tf.534	Cluster
1313	0.544681	tf.534	Cluster
1314	0.878981	tf.534	Cluster
1315	0.649123	tf.534	Cluster
1316	0.525271	tf.534	Cluster
1317	0.679688	tf.534	Cluster
1318	0.446822	tf.534	Cluster
1319	0.517616	tf.534	Cluster
132	0.492001	tf.534	Cluster
1320	0.433977	tf.534	Cluster
1321	0.799065	tf.534	Cluster
1322	0.795281	tf.534	Cluster
1323	0.869347	tf.534	Cluster
1324	0.736111	tf.534	Cluster
1325	0.804082	tf.534	Cluster
1326	0.463245	tf.534	Cluster
1327	0.334244	tf.534	Cluster
1328	0.342869	tf.534	Cluster
1329	0.560185	tf.534	Cluster
133	0.467304	tf.534	Cluster
1330	0.512855	tf.534	Cluster
1331	0.250707	tf.534	Cluster
1332	0.516754	tf.534	Cluster
1333	0.32138	tf.534	Cluster
1334	0.366046	tf.534	Cluster
1335	0.301338	tf.534	Cluster
1336	0.6248	tf.534	Cluster
1337	0.770968	tf.534	Cluster
1338	0.611399	tf.534	Cluster
1339	0.908012	tf.534	Cluster
134	0.44708	tf.534	Cluster
1340	0.809524	tf.534	Cluster
1341	0.913043	tf.534	Cluster
1342	0.808036	tf.534	Cluster
1343	0.696629	tf.534	Cluster
1344	0.721154	tf.534	Cluster
1345	0.804878	tf.534	Cluster
1346	0.448276	tf.534	Cluster
1347	0.575635	tf.534	Cluster
1348	0.780347	tf.534	Cluster
1349	0.667656	tf.534	Cluster
135	0.400298	tf.534	Cluster
1350	0.575941	tf.534	Cluster
1351	0.674603	tf.534	Cluster
1352	0.732026	tf.534	Cluster
1353	0.597338	tf.534	Cluster
1354	0.683794	tf.534	Cluster
1355	0.690678	tf.534	Cluster
1356	0.692308	tf.534	Cluster
1357	0.55814	tf.534	Cluster
1358	1	tf.534	Cluster
1359	0.735791	tf.534	Cluster
136	0.625151	tf.534	Cluster
1360	0.654167	tf.534	Cluster
1361	0.853659	tf.534	Cluster
1362	0.96875	tf.534	Cluster
1363	0.913978	tf.534	Cluster
1364	0.661111	tf.534	Cluster
1365	0.584071	tf.534	Cluster
1366	0.664032	tf.534	Cluster
1367	0.710407	tf.534	Cluster
1368	0.769231	tf.534	Cluster
1369	0.812796	tf.534	Cluster
137	0.578162	tf.534	Cluster
1370	0.705548	tf.534	Cluster
1371	0.913793	tf.534	Cluster
1372	0.878505	tf.534	Cluster
1373	0.675159	tf.534	Cluster
1374	0.919048	tf.534	Cluster
1375	0.715517	tf.534	Cluster
1376	0.846154	tf.534	Cluster
1377	0.453782	tf.534	Cluster
1378	0.802817	tf.534	Cluster
1379	0.791139	tf.534	Cluster
138	0.357569	tf.534	Cluster
1380	0.638095	tf.534	Cluster
1381	0.912791	tf.534	Cluster
1382	0.765306	tf.534	Cluster
1383	0.712088	tf.534	Cluster
1384	0.625397	tf.534	Cluster
1385	0.821429	tf.534	Cluster
1386	0.762157	tf.534	Cluster
1387	0.778195	tf.534	Cluster
1388	0.66573	tf.534	Cluster
1389	0.775362	tf.534	Cluster
139	0.557577	tf.534	Cluster
1390	0.761538	tf.534	Cluster
1391	0.748582	tf.534	Cluster
1392	0.433297	tf.534	Cluster
1393	0.637795	tf.534	Cluster
1394	0.677419	tf.534	Cluster
1395	0.590126	tf.534	Cluster
1396	0.616192	tf.534	Cluster
1397	0.737317	tf.534	Cluster
1398	0.760135	tf.534	Cluster
1399	0.73208	tf.534	Cluster
14	0.499153	tf.534	Cluster
140	0.304473	tf.534	Cluster
1400	0.844828	tf.534	Cluster
1401	0.872727	tf.534	Cluster
1402	0.797247	tf.534	Cluster
1403	0.62625	tf.534	Cluster
1404	0.470853	tf.534	Cluster
1405	0.63832	tf.534	Cluster
1406	0.879902	tf.534	Cluster
1407	0.685056	tf.534	Cluster
1408	0.806262	tf.534	Cluster
1409	0.658537	tf.534	Cluster
141	0.509995	tf.534	Cluster
1410	0.726027	tf.534	Cluster
1411	0.666667	tf.534	Cluster
1412	0.744828	tf.534	Cluster
1413	0.708333	tf.534	Cluster
1414	0.456522	tf.534	Cluster
1415	0.484536	tf.534	Cluster
1416	0.669811	tf.534	Cluster
1417	0.542373	tf.534	Cluster
1418	0.402062	tf.534	Cluster
1419	0.850299	tf.534	Cluster
142	0.402393	tf.534	Cluster
1420	0.717949	tf.534	Cluster
1421	0.657143	tf.534	Cluster
1422	0.630435	tf.534	Cluster
1423	0.78125	tf.534	Cluster
1424	0.712871	tf.534	Cluster
1425	0.516667	tf.534	Cluster
1426	0.54717	tf.534	Cluster
1427	0.514436	tf.534	Cluster
1428	0.327434	tf.534	Cluster
1429	0.585366	tf.534	Cluster
143	0.732698	tf.534	Cluster
1430	0.479125	tf.534	Cluster
1431	0.672351	tf.534	Cluster
1432	0.491429	tf.534	Cluster
1433	0.5	tf.534	Cluster
1434	0.569231	tf.534	Cluster
1435	0.609589	tf.534	Cluster
1436	0.684211	tf.534	Cluster
1437	0.478548	tf.534	Cluster
1438	0.5	tf.534	Cluster
1439	0.341207	tf.534	Cluster
144	0.601918	tf.534	Cluster
1440	0.57197	tf.534	Cluster
1441	0.657534	tf.534	Cluster
1442	0.618421	tf.534	Cluster
1443	0.508772	tf.534	Cluster
1444	0.64467	tf.534	Cluster
1445	0.438095	tf.534	Cluster
1446	0.636364	tf.534	Cluster
1447	0.555556	tf.534	Cluster
1448	0.65035	tf.534	Cluster
1449	0.818182	tf.534	Cluster
145	0.506421	tf.534	Cluster
1450	0.628866	tf.534	Cluster
1451	0.576271	tf.534	Cluster
1452	0.803922	tf.534	Cluster
1453	0.84	tf.534	Cluster
1454	0.63141	tf.534	Cluster
1455	0.733624	tf.534	Cluster
1456	0.480198	tf.534	Cluster
1457	0.606838	tf.534	Cluster
1458	0.436	tf.534	Cluster
1459	0.472527	tf.534	Cluster
146	0.746667	tf.534	Cluster
1460	0.760456	tf.534	Cluster
1461	0.6	tf.534	Cluster
1462	0.371429	tf.534	Cluster
1463	0.606557	tf.534	Cluster
1464	0.398693	tf.534	Cluster
1465	0.459016	tf.534	Cluster
1466	0.550943	tf.534	Cluster
1467	0.608219	tf.534	Cluster
1469	0.564516	tf.534	Cluster
147	0.584574	tf.534	Cluster
1470	0.623037	tf.534	Cluster
1471	0.508197	tf.534	Cluster
1472	0.630597	tf.534	Cluster
1473	0.431818	tf.534	Cluster
1474	0.626943	tf.534	Cluster
1475	0.407692	tf.534	Cluster
1476	0.706751	tf.534	Cluster
1477	0.54023	tf.534	Cluster
1478	0.451039	tf.534	Cluster
1479	0.5875	tf.534	Cluster
148	0.568182	tf.534	Cluster
1480	0.4375	tf.534	Cluster
1481	0.816327	tf.534	Cluster
1482	0.706093	tf.534	Cluster
1483	0.517045	tf.534	Cluster
1484	0.588235	tf.534	Cluster
1485	0.512545	tf.534	Cluster
14851	0.665392	tf.534	Cluster
14852	0.723881	tf.534	Cluster
14857	0.787736	tf.534	Cluster
14858	0.616	tf.534	Cluster
14859	0.761711	tf.534	Cluster
1486	0.266055	tf.534	Cluster
14862	0.962704	tf.534	Cluster
14865	0.775076	tf.534	Cluster
14869	0.796875	tf.534	Cluster
1487	0.524116	tf.534	Cluster
14871	0.684211	tf.534	Cluster
14872	0.696629	tf.534	Cluster
14873	0.990364	tf.534	Cluster
14876	0.536585	tf.534	Cluster
14877	0.826923	tf.534	Cluster
14878	0.730897	tf.534	Cluster
14879	0.702703	tf.534	Cluster
1488	0.480198	tf.534	Cluster
14881	0.894118	tf.534	Cluster
14883	0.985612	tf.534	Cluster
14884	0.841751	tf.534	Cluster
14885	0.665116	tf.534	Cluster
14886	0.984848	tf.534	Cluster
1489	0.39886	tf.534	Cluster
149	0.772727	tf.534	Cluster
1490	0.5	tf.534	Cluster
1491	0.603774	tf.534	Cluster
14913	0.813131	tf.534	Cluster
14914	0.827004	tf.534	Cluster
14915	0.638298	tf.534	Cluster
14917	0.95122	tf.534	Cluster
14918	0.947368	tf.534	Cluster
14919	0.958763	tf.534	Cluster
1492	0.64557	tf.534	Cluster
14920	0.96368	tf.534	Cluster
14925	0.8	tf.534	Cluster
14926	0.546212	tf.534	Cluster
1493	0.431884	tf.534	Cluster
14930	0.789799	tf.534	Cluster
14932	0.704545	tf.534	Cluster
14933	0.591837	tf.534	Cluster
14939	0.763556	tf.534	Cluster
1494	0.389222	tf.534	Cluster
14945	0.681536	tf.534	Cluster
14947	0.840064	tf.534	Cluster
14948	0.526042	tf.534	Cluster
14949	0.548936	tf.534	Cluster
1495	0.495455	tf.534	Cluster
14951	0.673058	tf.534	Cluster
14953	0.846535	tf.534	Cluster
14954	0.622251	tf.534	Cluster
14955	0.771277	tf.534	Cluster
14956	0.595351	tf.534	Cluster
1496	0.464115	tf.534	Cluster
14962	0.765908	tf.534	Cluster
14965	0.819413	tf.534	Cluster
1497	0.42766	tf.534	Cluster
14975	0.739816	tf.534	Cluster
14977	0.635179	tf.534	Cluster
14979	0.277778	tf.534	Cluster
1498	0.444444	tf.534	Cluster
14980	0.63649	tf.534	Cluster
14983	0.628571	tf.534	Cluster
14984	0.898361	tf.534	Cluster
14985	0.953216	tf.534	Cluster
14986	0.733333	tf.534	Cluster
14987	0.744681	tf.534	Cluster
14989	0.708333	tf.534	Cluster
1499	0.412371	tf.534	Cluster
14990	0.579987	tf.534	Cluster
14991	0.748756	tf.534	Cluster
14993	0.866667	tf.534	Cluster
14997	0.813131	tf.534	Cluster
14998	0.800604	tf.534	Cluster
15	0.601156	tf.534	Cluster
150	0.748886	tf.534	Cluster
1500	0.508021	tf.534	Cluster
15001	0.722222	tf.534	Cluster
15002	0.928571	tf.534	Cluster
1501	0.575	tf.534	Cluster
15016	0.823529	tf.534	Cluster
1502	0.457944	tf.534	Cluster
15026	0.52459	tf.534	Cluster
15027	0.377778	tf.534	Cluster
1503	0.623853	tf.534	Cluster
15032	0.866667	tf.534	Cluster
15033	0.761905	tf.534	Cluster
1504	0.648649	tf.534	Cluster
1505	0.284431	tf.534	Cluster
15053	0.565217	tf.534	Cluster
15055	1	tf.534	Cluster
15057	0.611111	tf.534	Cluster
15059	0.454545	tf.534	Cluster
1506	0.518717	tf.534	Cluster
15062	0.231214	tf.534	Cluster
15063	1	tf.534	Cluster
15064	0.846154	tf.534	Cluster
15067	0.545455	tf.534	Cluster
15068	0.75	tf.534	Cluster
15069	1	tf.534	Cluster
1507	0.378788	tf.534	Cluster
15072	0.3125	tf.534	Cluster
15073	0.733333	tf.534	Cluster
15074	0.477612	tf.534	Cluster
15076	1	tf.534	Cluster
15078	0.62963	tf.534	Cluster
1508	0.681159	tf.534	Cluster
15081	0.777778	tf.534	Cluster
1509	0.508013	tf.534	Cluster
1511	0.533898	tf.534	Cluster
1512	0.571429	tf.534	Cluster
1513	0.557143	tf.534	Cluster
1514	0.75969	tf.534	Cluster
1515	0.762115	tf.534	Cluster
1516	0.839286	tf.534	Cluster
1517	0.697509	tf.534	Cluster
1518	0.831224	tf.534	Cluster
1519	0.860759	tf.534	Cluster
152	0.514918	tf.534	Cluster
1520	0.672355	tf.534	Cluster
1521	0.623188	tf.534	Cluster
1522	0.707006	tf.534	Cluster
1523	0.795455	tf.534	Cluster
1524	0.929577	tf.534	Cluster
1525	0.396871	tf.534	Cluster
1526	0.642202	tf.534	Cluster
1527	0.486804	tf.534	Cluster
1528	0.519608	tf.534	Cluster
1529	0.673077	tf.534	Cluster
153	0.47995	tf.534	Cluster
1530	0.573394	tf.534	Cluster
1531	0.560284	tf.534	Cluster
1532	0.539535	tf.534	Cluster
1533	0.771044	tf.534	Cluster
1534	0.604651	tf.534	Cluster
1535	0.83871	tf.534	Cluster
1536	0.552239	tf.534	Cluster
1537	0.666667	tf.534	Cluster
1538	0.910345	tf.534	Cluster
1539	0.846774	tf.534	Cluster
154	0.613745	tf.534	Cluster
1540	0.783133	tf.534	Cluster
1541	0.543641	tf.534	Cluster
1542	0.711538	tf.534	Cluster
1543	0.619048	tf.534	Cluster
1544	0.737705	tf.534	Cluster
1545	0.701613	tf.534	Cluster
1546	0.725926	tf.534	Cluster
1547	0.613208	tf.534	Cluster
1548	0.614943	tf.534	Cluster
1549	0.505376	tf.534	Cluster
155	0.689119	tf.534	Cluster
1550	0.68	tf.534	Cluster
1551	0.505495	tf.534	Cluster
1552	0.687898	tf.534	Cluster
1553	0.75	tf.534	Cluster
1554	0.505263	tf.534	Cluster
1555	0.814286	tf.534	Cluster
1556	0.633333	tf.534	Cluster
1557	0.630252	tf.534	Cluster
1558	0.79	tf.534	Cluster
1559	0.820896	tf.534	Cluster
156	0.621514	tf.534	Cluster
1560	0.710145	tf.534	Cluster
1561	0.819672	tf.534	Cluster
1562	0.9	tf.534	Cluster
1563	0.792453	tf.534	Cluster
1564	0.47619	tf.534	Cluster
1565	0.647059	tf.534	Cluster
1566	0.451613	tf.534	Cluster
1567	0.613636	tf.534	Cluster
1568	0.674603	tf.534	Cluster
1569	0.821429	tf.534	Cluster
1570	0.730435	tf.534	Cluster
1571	0.536232	tf.534	Cluster
1572	0.867133	tf.534	Cluster
1573	0.509091	tf.534	Cluster
1574	0.861111	tf.534	Cluster
1575	0.736842	tf.534	Cluster
1576	0.777778	tf.534	Cluster
1577	0.588235	tf.534	Cluster
1578	0.54698	tf.534	Cluster
1579	0.534314	tf.534	Cluster
158	0.772313	tf.534	Cluster
1580	0.780347	tf.534	Cluster
1581	0.653509	tf.534	Cluster
1582	0.62069	tf.534	Cluster
1583	0.618182	tf.534	Cluster
1584	0.557692	tf.534	Cluster
1585	0.676471	tf.534	Cluster
1586	0.566038	tf.534	Cluster
1587	0.505155	tf.534	Cluster
1588	0.586207	tf.534	Cluster
1589	0.744186	tf.534	Cluster
159	0.753378	tf.534	Cluster
1590	0.83871	tf.534	Cluster
1591	0.610619	tf.534	Cluster
1592	0.586035	tf.534	Cluster
1593	0.901639	tf.534	Cluster
1594	0.706897	tf.534	Cluster
1595	0.649789	tf.534	Cluster
1596	0.719101	tf.534	Cluster
1597	0.777778	tf.534	Cluster
1598	0.655738	tf.534	Cluster
1599	0.565217	tf.534	Cluster
16	0.783115	tf.534	Cluster
160	0.754258	tf.534	Cluster
1600	0.823529	tf.534	Cluster
1601	0.738095	tf.534	Cluster
1602	0.735294	tf.534	Cluster
1603	0.697674	tf.534	Cluster
1604	0.666667	tf.534	Cluster
1605	0.913043	tf.534	Cluster
1606	0.807453	tf.534	Cluster
1607	0.862745	tf.534	Cluster
1608	0.756098	tf.534	Cluster
1609	0.857143	tf.534	Cluster
161	0.669782	tf.534	Cluster
1610	0.857143	tf.534	Cluster
1611	0.707317	tf.534	Cluster
1612	0.892857	tf.534	Cluster
1613	0.671875	tf.534	Cluster
1614	0.861111	tf.534	Cluster
1615	0.354839	tf.534	Cluster
1616	0.653846	tf.534	Cluster
1617	0.618182	tf.534	Cluster
1618	0.754386	tf.534	Cluster
1619	0.503497	tf.534	Cluster
162	0.846154	tf.534	Cluster
1620	0.352459	tf.534	Cluster
1621	0.478261	tf.534	Cluster
1622	0.607143	tf.534	Cluster
1623	0.330508	tf.534	Cluster
1624	0.547009	tf.534	Cluster
1625	0.350254	tf.534	Cluster
1626	0.509434	tf.534	Cluster
1627	0.633028	tf.534	Cluster
1628	0.343042	tf.534	Cluster
1629	0.52	tf.534	Cluster
163	0.600442	tf.534	Cluster
1630	0.480519	tf.534	Cluster
1631	0.38756	tf.534	Cluster
1632	0.336364	tf.534	Cluster
1633	0.442529	tf.534	Cluster
1634	0.481953	tf.534	Cluster
1635	0.362416	tf.534	Cluster
1636	0.382609	tf.534	Cluster
1637	0.360947	tf.534	Cluster
1638	0.470588	tf.534	Cluster
1639	0.404167	tf.534	Cluster
164	0.606061	tf.534	Cluster
1640	0.567251	tf.534	Cluster
1641	0.474684	tf.534	Cluster
1642	0.870588	tf.534	Cluster
1643	0.529412	tf.534	Cluster
1644	0.424658	tf.534	Cluster
1645	0.54	tf.534	Cluster
1646	0.541322	tf.534	Cluster
1647	0.542169	tf.534	Cluster
1648	0.470588	tf.534	Cluster
1649	0.44898	tf.534	Cluster
165	0.851562	tf.534	Cluster
1650	0.739726	tf.534	Cluster
1651	0.506173	tf.534	Cluster
1652	0.75	tf.534	Cluster
1653	0.511111	tf.534	Cluster
1654	0.445513	tf.534	Cluster
1655	0.647887	tf.534	Cluster
1656	0.606557	tf.534	Cluster
1657	0.44697	tf.534	Cluster
1658	0.413655	tf.534	Cluster
1659	0.675676	tf.534	Cluster
166	0.602756	tf.534	Cluster
1660	0.519685	tf.534	Cluster
1661	0.543103	tf.534	Cluster
1662	0.559859	tf.534	Cluster
1663	0.615385	tf.534	Cluster
1664	0.576419	tf.534	Cluster
1665	0.555556	tf.534	Cluster
1666	0.355932	tf.534	Cluster
1667	0.625	tf.534	Cluster
1668	0.647059	tf.534	Cluster
1669	0.466102	tf.534	Cluster
167	0.54675	tf.534	Cluster
1670	0.652174	tf.534	Cluster
1671	0.578947	tf.534	Cluster
1672	0.583333	tf.534	Cluster
1673	0.333333	tf.534	Cluster
1674	0.418605	tf.534	Cluster
1675	0.48	tf.534	Cluster
1676	0.515528	tf.534	Cluster
1677	0.545977	tf.534	Cluster
1678	0.756364	tf.534	Cluster
1679	0.611111	tf.534	Cluster
168	0.569163	tf.534	Cluster
1680	0.672131	tf.534	Cluster
1681	0.844828	tf.534	Cluster
1682	0.416667	tf.534	Cluster
1683	0.752577	tf.534	Cluster
1684	0.568966	tf.534	Cluster
1685	0.705263	tf.534	Cluster
1686	0.791045	tf.534	Cluster
1687	0.380753	tf.534	Cluster
1688	0.487342	tf.534	Cluster
1689	0.655367	tf.534	Cluster
169	0.541277	tf.534	Cluster
1690	0.514286	tf.534	Cluster
1691	0.502959	tf.534	Cluster
1692	0.484848	tf.534	Cluster
1693	0.588608	tf.534	Cluster
1694	0.5	tf.534	Cluster
1695	0.636364	tf.534	Cluster
1696	0.453865	tf.534	Cluster
1697	0.645349	tf.534	Cluster
1698	0.558923	tf.534	Cluster
1699	0.708333	tf.534	Cluster
17	0.797784	tf.534	Cluster
170	0.688491	tf.534	Cluster
1700	0.562363	tf.534	Cluster
1701	0.396226	tf.534	Cluster
1702	0.305389	tf.534	Cluster
1703	0.43	tf.534	Cluster
1704	0.495146	tf.534	Cluster
1705	0.544643	tf.534	Cluster
1706	0.694118	tf.534	Cluster
1707	0.566667	tf.534	Cluster
1709	0.595506	tf.534	Cluster
171	0.486293	tf.534	Cluster
1710	0.429719	tf.534	Cluster
1711	0.548913	tf.534	Cluster
1712	0.513761	tf.534	Cluster
1713	0.544248	tf.534	Cluster
1714	0.486239	tf.534	Cluster
1715	0.54902	tf.534	Cluster
1716	0.640449	tf.534	Cluster
1717	0.46	tf.534	Cluster
1718	0.637931	tf.534	Cluster
1719	0.775862	tf.534	Cluster
172	0.548601	tf.534	Cluster
1720	0.556701	tf.534	Cluster
1721	0.516667	tf.534	Cluster
1722	0.850242	tf.534	Cluster
1723	0.365079	tf.534	Cluster
1724	0.478992	tf.534	Cluster
1725	0.317197	tf.534	Cluster
1726	0.331429	tf.534	Cluster
1727	0.407634	tf.534	Cluster
1728	0.82906	tf.534	Cluster
1729	0.519481	tf.534	Cluster
173	0.555556	tf.534	Cluster
1730	0.651163	tf.534	Cluster
1732	0.377193	tf.534	Cluster
1733	0.414414	tf.534	Cluster
1734	0.435028	tf.534	Cluster
1735	0.593023	tf.534	Cluster
1736	0.426667	tf.534	Cluster
1737	0.341912	tf.534	Cluster
1738	0.415179	tf.534	Cluster
1739	0.538793	tf.534	Cluster
174	0.370804	tf.534	Cluster
1740	0.53125	tf.534	Cluster
1741	0.438163	tf.534	Cluster
1742	0.485714	tf.534	Cluster
1743	0.681818	tf.534	Cluster
1744	0.912791	tf.534	Cluster
1745	0.393939	tf.534	Cluster
1746	0.614035	tf.534	Cluster
1747	0.590909	tf.534	Cluster
1748	0.858156	tf.534	Cluster
175	0.447447	tf.534	Cluster
1750	0.615599	tf.534	Cluster
1752	0.528474	tf.534	Cluster
1753	0.407609	tf.534	Cluster
1754	0.530488	tf.534	Cluster
1755	0.300752	tf.534	Cluster
1756	0.385593	tf.534	Cluster
1757	0.35867	tf.534	Cluster
1758	0.318519	tf.534	Cluster
1759	0.559633	tf.534	Cluster
176	0.72858	tf.534	Cluster
1760	0.579399	tf.534	Cluster
1761	0.770115	tf.534	Cluster
1762	0.638554	tf.534	Cluster
1763	0.585492	tf.534	Cluster
1764	0.325779	tf.534	Cluster
1765	0.634752	tf.534	Cluster
1766	0.665605	tf.534	Cluster
1767	0.581818	tf.534	Cluster
1768	0.453333	tf.534	Cluster
1769	0.533333	tf.534	Cluster
177	0.448723	tf.534	Cluster
1770	0.379085	tf.534	Cluster
1771	0.499339	tf.534	Cluster
1772	0.39779	tf.534	Cluster
1773	0.527066	tf.534	Cluster
1774	0.461538	tf.534	Cluster
1775	0.666667	tf.534	Cluster
1776	0.450704	tf.534	Cluster
1777	0.44186	tf.534	Cluster
1778	0.44	tf.534	Cluster
1779	0.434109	tf.534	Cluster
178	0.552033	tf.534	Cluster
1780	0.6621	tf.534	Cluster
1781	0.448598	tf.534	Cluster
1782	0.509901	tf.534	Cluster
1784	0.339956	tf.534	Cluster
1785	0.515464	tf.534	Cluster
1786	0.531008	tf.534	Cluster
1787	0.429607	tf.534	Cluster
1788	0.409722	tf.534	Cluster
1789	0.623256	tf.534	Cluster
179	0.606218	tf.534	Cluster
1790	0.491453	tf.534	Cluster
1791	0.424242	tf.534	Cluster
1792	0.521351	tf.534	Cluster
1793	0.411279	tf.534	Cluster
1794	0.465035	tf.534	Cluster
1795	0.635802	tf.534	Cluster
1796	0.494424	tf.534	Cluster
1797	0.547368	tf.534	Cluster
1798	0.538462	tf.534	Cluster
1799	0.268817	tf.534	Cluster
18	0.555556	tf.534	Cluster
180	0.73741	tf.534	Cluster
1800	0.709251	tf.534	Cluster
1801	0.678261	tf.534	Cluster
1802	0.22	tf.534	Cluster
1803	0.526316	tf.534	Cluster
1804	0.688312	tf.534	Cluster
1805	0.854839	tf.534	Cluster
1806	0.714286	tf.534	Cluster
1807	0.807692	tf.534	Cluster
1808	0.823944	tf.534	Cluster
1809	0.818807	tf.534	Cluster
181	0.590816	tf.534	Cluster
1810	0.865672	tf.534	Cluster
1811	0.714078	tf.534	Cluster
1812	0.83	tf.534	Cluster
1813	0.824742	tf.534	Cluster
1814	0.82256	tf.534	Cluster
1815	0.803738	tf.534	Cluster
1816	0.877551	tf.534	Cluster
1817	0.872283	tf.534	Cluster
1818	0.787879	tf.534	Cluster
182	0.550597	tf.534	Cluster
1820	0.655738	tf.534	Cluster
1821	0.873786	tf.534	Cluster
1822	0.791209	tf.534	Cluster
1823	0.706897	tf.534	Cluster
1824	1	tf.534	Cluster
1825	0.486629	tf.534	Cluster
1826	0.876543	tf.534	Cluster
1827	0.916667	tf.534	Cluster
1828	0.88	tf.534	Cluster
1829	0.804878	tf.534	Cluster
1830	0.733333	tf.534	Cluster
1831	0.961039	tf.534	Cluster
1832	0.923077	tf.534	Cluster
1833	0.907407	tf.534	Cluster
1835	0.748691	tf.534	Cluster
1836	0.862069	tf.534	Cluster
1837	0.883333	tf.534	Cluster
1838	0.547445	tf.534	Cluster
1839	0.662946	tf.534	Cluster
184	0.468118	tf.534	Cluster
1840	0.694444	tf.534	Cluster
1841	0.639731	tf.534	Cluster
1842	0.662162	tf.534	Cluster
1843	0.793103	tf.534	Cluster
1844	0.755102	tf.534	Cluster
1845	0.740741	tf.534	Cluster
1846	0.808081	tf.534	Cluster
1847	0.791209	tf.534	Cluster
1848	0.547445	tf.534	Cluster
1849	0.686441	tf.534	Cluster
185	0.561286	tf.534	Cluster
1850	0.785714	tf.534	Cluster
1851	0.478873	tf.534	Cluster
1852	0.526087	tf.534	Cluster
1853	0.794118	tf.534	Cluster
1854	0.446541	tf.534	Cluster
1855	0.763158	tf.534	Cluster
1856	0.718978	tf.534	Cluster
1857	0.539735	tf.534	Cluster
1858	0.748466	tf.534	Cluster
1859	0.709924	tf.534	Cluster
186	0.459119	tf.534	Cluster
1860	0.472222	tf.534	Cluster
1861	0.522124	tf.534	Cluster
1862	0.711111	tf.534	Cluster
1863	0.725	tf.534	Cluster
1864	0.635417	tf.534	Cluster
1865	0.610526	tf.534	Cluster
1866	0.681818	tf.534	Cluster
1867	0.632911	tf.534	Cluster
1868	0.568	tf.534	Cluster
1869	0.666667	tf.534	Cluster
187	0.425266	tf.534	Cluster
1870	0.626582	tf.534	Cluster
1871	0.6	tf.534	Cluster
1872	0.640449	tf.534	Cluster
1873	0.688889	tf.534	Cluster
1874	0.685315	tf.534	Cluster
1875	0.714286	tf.534	Cluster
1876	0.716667	tf.534	Cluster
1877	0.772455	tf.534	Cluster
1878	0.659864	tf.534	Cluster
1879	0.630573	tf.534	Cluster
188	0.491475	tf.534	Cluster
1880	0.588235	tf.534	Cluster
1881	0.788679	tf.534	Cluster
1882	0.585034	tf.534	Cluster
1883	0.506494	tf.534	Cluster
1884	0.813953	tf.534	Cluster
1885	0.79925	tf.534	Cluster
1886	0.67	tf.534	Cluster
1887	0.723404	tf.534	Cluster
1888	0.717949	tf.534	Cluster
1889	0.673913	tf.534	Cluster
189	0.510133	tf.534	Cluster
1890	0.742268	tf.534	Cluster
1891	0.639175	tf.534	Cluster
1892	0.430556	tf.534	Cluster
1893	0.482456	tf.534	Cluster
1894	0.537037	tf.534	Cluster
1895	0.522876	tf.534	Cluster
1896	0.755556	tf.534	Cluster
1897	0.574257	tf.534	Cluster
1898	0.54386	tf.534	Cluster
1899	0.566879	tf.534	Cluster
19	0.727088	tf.534	Cluster
190	0.55353	tf.534	Cluster
1900	0.633333	tf.534	Cluster
1901	0.471264	tf.534	Cluster
1902	0.509091	tf.534	Cluster
1903	0.587719	tf.534	Cluster
1904	0.399491	tf.534	Cluster
1905	0.455696	tf.534	Cluster
1906	0.784211	tf.534	Cluster
1907	0.47929	tf.534	Cluster
1908	0.555556	tf.534	Cluster
1909	0.652893	tf.534	Cluster
191	0.563898	tf.534	Cluster
1910	0.631068	tf.534	Cluster
1911	0.544444	tf.534	Cluster
1912	0.765823	tf.534	Cluster
1913	0.560484	tf.534	Cluster
1915	0.633929	tf.534	Cluster
1916	0.719626	tf.534	Cluster
1917	0.590909	tf.534	Cluster
1918	0.669421	tf.534	Cluster
1919	0.684211	tf.534	Cluster
192	0.447676	tf.534	Cluster
1920	0.615819	tf.534	Cluster
1921	0.625	tf.534	Cluster
1922	0.7	tf.534	Cluster
1923	0.648352	tf.534	Cluster
1924	0.576923	tf.534	Cluster
1925	0.673267	tf.534	Cluster
1926	0.653333	tf.534	Cluster
1927	0.596774	tf.534	Cluster
1928	0.655844	tf.534	Cluster
1929	0.789474	tf.534	Cluster
193	0.612421	tf.534	Cluster
1930	0.610879	tf.534	Cluster
1931	0.77907	tf.534	Cluster
1932	0.779343	tf.534	Cluster
1933	0.632353	tf.534	Cluster
1934	0.569061	tf.534	Cluster
1935	0.58642	tf.534	Cluster
1936	0.664557	tf.534	Cluster
1937	0.5	tf.534	Cluster
1938	0.58371	tf.534	Cluster
1939	0.672515	tf.534	Cluster
194	0.709677	tf.534	Cluster
1940	0.558974	tf.534	Cluster
1941	0.747059	tf.534	Cluster
1942	0.62766	tf.534	Cluster
1943	0.571429	tf.534	Cluster
1944	0.581395	tf.534	Cluster
1945	0.743902	tf.534	Cluster
1946	0.669261	tf.534	Cluster
1947	0.530435	tf.534	Cluster
1948	0.367089	tf.534	Cluster
1949	0.583942	tf.534	Cluster
195	0.510357	tf.534	Cluster
1950	0.640662	tf.534	Cluster
1951	0.379845	tf.534	Cluster
1952	0.599222	tf.534	Cluster
1953	0.491379	tf.534	Cluster
1954	0.676301	tf.534	Cluster
1955	0.790795	tf.534	Cluster
1956	0.75	tf.534	Cluster
1957	0.653333	tf.534	Cluster
1958	0.507692	tf.534	Cluster
1959	0.485714	tf.534	Cluster
196	0.339408	tf.534	Cluster
1960	0.529412	tf.534	Cluster
1961	0.668493	tf.534	Cluster
1963	0.699187	tf.534	Cluster
1964	0.42029	tf.534	Cluster
1965	0.591398	tf.534	Cluster
1966	0.546875	tf.534	Cluster
1967	0.644737	tf.534	Cluster
1968	0.793333	tf.534	Cluster
1969	0.807018	tf.534	Cluster
197	0.393432	tf.534	Cluster
1970	0.667546	tf.534	Cluster
1971	0.732877	tf.534	Cluster
1972	0.652361	tf.534	Cluster
1973	0.56129	tf.534	Cluster
1974	0.555866	tf.534	Cluster
1975	0.695652	tf.534	Cluster
1976	0.661238	tf.534	Cluster
1977	0.782609	tf.534	Cluster
1978	0.559524	tf.534	Cluster
1979	0.607903	tf.534	Cluster
198	0.508832	tf.534	Cluster
1980	0.634573	tf.534	Cluster
1981	0.769231	tf.534	Cluster
1982	0.623932	tf.534	Cluster
1983	0.764218	tf.534	Cluster
1984	0.702439	tf.534	Cluster
1985	0.635015	tf.534	Cluster
1986	0.65625	tf.534	Cluster
1987	0.586667	tf.534	Cluster
1988	0.654321	tf.534	Cluster
1989	0.652661	tf.534	Cluster
199	0.608496	tf.534	Cluster
1990	0.757812	tf.534	Cluster
1991	0.764513	tf.534	Cluster
1992	0.508772	tf.534	Cluster
1993	0.573333	tf.534	Cluster
1994	0.64467	tf.534	Cluster
1995	0.583333	tf.534	Cluster
1996	0.523438	tf.534	Cluster
1997	0.53211	tf.534	Cluster
1998	0.552727	tf.534	Cluster
1999	0.548736	tf.534	Cluster
2	0.699399	tf.534	Cluster
20	0.771267	tf.534	Cluster
200	0.923077	tf.534	Cluster
2000	0.534392	tf.534	Cluster
2001	0.592593	tf.534	Cluster
2002	0.707317	tf.534	Cluster
2003	0.739065	tf.534	Cluster
2004	0.619469	tf.534	Cluster
2005	0.590909	tf.534	Cluster
2006	0.683258	tf.534	Cluster
2008	0.692683	tf.534	Cluster
2009	0.624113	tf.534	Cluster
201	0.447234	tf.534	Cluster
2010	0.508621	tf.534	Cluster
2011	0.340659	tf.534	Cluster
2012	0.509259	tf.534	Cluster
2013	0.510204	tf.534	Cluster
2014	0.698113	tf.534	Cluster
2015	0.464286	tf.534	Cluster
2016	0.556122	tf.534	Cluster
2017	0.407692	tf.534	Cluster
2018	0.58	tf.534	Cluster
2019	0.587156	tf.534	Cluster
202	0.782254	tf.534	Cluster
2020	0.508772	tf.534	Cluster
2021	0.525862	tf.534	Cluster
2022	0.54386	tf.534	Cluster
2023	0.579487	tf.534	Cluster
2024	0.653285	tf.534	Cluster
2025	0.586813	tf.534	Cluster
2026	0.502924	tf.534	Cluster
2027	0.318841	tf.534	Cluster
2028	0.601476	tf.534	Cluster
2029	0.641026	tf.534	Cluster
203	0.764455	tf.534	Cluster
2030	0.5	tf.534	Cluster
2031	0.661871	tf.534	Cluster
2032	0.744186	tf.534	Cluster
2033	0.407407	tf.534	Cluster
2034	0.516575	tf.534	Cluster
2035	0.337017	tf.534	Cluster
2036	0.405405	tf.534	Cluster
2037	0.35443	tf.534	Cluster
2039	0.5	tf.534	Cluster
204	0.609756	tf.534	Cluster
2040	0.442559	tf.534	Cluster
2042	0.729412	tf.534	Cluster
2043	0.678322	tf.534	Cluster
2044	0.731544	tf.534	Cluster
2045	0.627863	tf.534	Cluster
2046	0.617512	tf.534	Cluster
2047	0.438298	tf.534	Cluster
2048	0.556997	tf.534	Cluster
2049	0.489559	tf.534	Cluster
205	0.476674	tf.534	Cluster
2050	0.730769	tf.534	Cluster
2051	0.518672	tf.534	Cluster
2052	0.790665	tf.534	Cluster
2053	0.656934	tf.534	Cluster
2054	0.581498	tf.534	Cluster
2055	0.542857	tf.534	Cluster
2056	0.732558	tf.534	Cluster
2057	0.438462	tf.534	Cluster
2058	0.598394	tf.534	Cluster
2059	0.532468	tf.534	Cluster
206	0.648485	tf.534	Cluster
2060	0.567797	tf.534	Cluster
2061	0.55814	tf.534	Cluster
2062	0.560976	tf.534	Cluster
2063	0.582031	tf.534	Cluster
2064	0.478114	tf.534	Cluster
2065	0.541401	tf.534	Cluster
2066	0.545455	tf.534	Cluster
2067	0.57672	tf.534	Cluster
2068	0.415493	tf.534	Cluster
2069	0.464286	tf.534	Cluster
207	0.748848	tf.534	Cluster
2070	0.402985	tf.534	Cluster
2071	0.486339	tf.534	Cluster
2072	0.294118	tf.534	Cluster
2073	0.701418	tf.534	Cluster
2074	0.639535	tf.534	Cluster
2075	0.613889	tf.534	Cluster
2077	0.48583	tf.534	Cluster
2078	0.549784	tf.534	Cluster
2079	0.614512	tf.534	Cluster
208	0.770294	tf.534	Cluster
2080	0.311475	tf.534	Cluster
2081	0.611702	tf.534	Cluster
2082	0.510638	tf.534	Cluster
2083	0.56044	tf.534	Cluster
2084	0.615	tf.534	Cluster
2086	0.376238	tf.534	Cluster
2087	0.733032	tf.534	Cluster
2088	0.529412	tf.534	Cluster
2089	0.455399	tf.534	Cluster
209	0.702899	tf.534	Cluster
2090	0.572816	tf.534	Cluster
2091	0.700658	tf.534	Cluster
2092	0.603175	tf.534	Cluster
2093	0.402516	tf.534	Cluster
2094	0.589744	tf.534	Cluster
2095	0.384921	tf.534	Cluster
2096	0.595308	tf.534	Cluster
2097	0.546875	tf.534	Cluster
2098	0.379447	tf.534	Cluster
2099	0.666667	tf.534	Cluster
21	0.772277	tf.534	Cluster
210	0.615385	tf.534	Cluster
2100	0.843373	tf.534	Cluster
2101	0.525	tf.534	Cluster
2102	0.441558	tf.534	Cluster
2103	0.723684	tf.534	Cluster
2104	0.458015	tf.534	Cluster
2105	0.640967	tf.534	Cluster
2106	0.811404	tf.534	Cluster
2107	0.576471	tf.534	Cluster
2108	0.73	tf.534	Cluster
2109	0.624204	tf.534	Cluster
211	0.805556	tf.534	Cluster
2110	0.464895	tf.534	Cluster
2111	0.650568	tf.534	Cluster
2112	0.561644	tf.534	Cluster
2113	0.889908	tf.534	Cluster
2114	0.662921	tf.534	Cluster
2115	0.458333	tf.534	Cluster
2116	0.493976	tf.534	Cluster
2117	0.532751	tf.534	Cluster
2118	0.666667	tf.534	Cluster
2119	0.555556	tf.534	Cluster
212	0.630814	tf.534	Cluster
2120	0.62766	tf.534	Cluster
2121	0.298246	tf.534	Cluster
2122	0.648936	tf.534	Cluster
2123	0.692029	tf.534	Cluster
2124	0.503311	tf.534	Cluster
2125	0.435961	tf.534	Cluster
2126	0.629213	tf.534	Cluster
2127	0.592784	tf.534	Cluster
2128	0.655172	tf.534	Cluster
2129	0.487395	tf.534	Cluster
213	0.474277	tf.534	Cluster
2130	0.721393	tf.534	Cluster
2131	0.6	tf.534	Cluster
2132	0.692308	tf.534	Cluster
2133	0.505263	tf.534	Cluster
2134	0.625	tf.534	Cluster
2135	0.640625	tf.534	Cluster
2136	0.627451	tf.534	Cluster
2137	0.634969	tf.534	Cluster
2138	0.585938	tf.534	Cluster
2139	0.454545	tf.534	Cluster
214	0.526682	tf.534	Cluster
2140	0.660194	tf.534	Cluster
2141	0.560472	tf.534	Cluster
2142	0.714286	tf.534	Cluster
2143	0.380952	tf.534	Cluster
2144	0.763158	tf.534	Cluster
2145	0.956522	tf.534	Cluster
2146	0.890625	tf.534	Cluster
2147	0.860465	tf.534	Cluster
2148	0.888889	tf.534	Cluster
2149	0.868687	tf.534	Cluster
215	0.566976	tf.534	Cluster
2150	0.904762	tf.534	Cluster
2151	0.40113	tf.534	Cluster
2152	0.373832	tf.534	Cluster
2153	0.609053	tf.534	Cluster
2154	0.845361	tf.534	Cluster
2155	0.547619	tf.534	Cluster
2157	0.880597	tf.534	Cluster
2158	0.923077	tf.534	Cluster
2159	0.971429	tf.534	Cluster
216	0.630094	tf.534	Cluster
2160	0.875	tf.534	Cluster
2161	0.647059	tf.534	Cluster
2162	0.68	tf.534	Cluster
2163	0.728814	tf.534	Cluster
2164	0.794118	tf.534	Cluster
2165	0.433333	tf.534	Cluster
2166	0.482353	tf.534	Cluster
2167	0.758065	tf.534	Cluster
2168	0.548077	tf.534	Cluster
2169	0.638655	tf.534	Cluster
217	0.555556	tf.534	Cluster
2170	0.886364	tf.534	Cluster
2171	0.883333	tf.534	Cluster
2172	1	tf.534	Cluster
2173	0.895276	tf.534	Cluster
2174	0.952756	tf.534	Cluster
2175	0.646465	tf.534	Cluster
2179	0.868852	tf.534	Cluster
218	0.468782	tf.534	Cluster
2181	0.916667	tf.534	Cluster
2182	0.669421	tf.534	Cluster
2183	0.54918	tf.534	Cluster
2184	0.75	tf.534	Cluster
2185	0.709677	tf.534	Cluster
2186	0.603448	tf.534	Cluster
2187	0.52963	tf.534	Cluster
2188	0.541667	tf.534	Cluster
2189	0.529801	tf.534	Cluster
219	0.761276	tf.534	Cluster
2190	0.436807	tf.534	Cluster
2191	0.572993	tf.534	Cluster
2192	0.5	tf.534	Cluster
2193	0.614865	tf.534	Cluster
2194	0.519231	tf.534	Cluster
2195	0.571823	tf.534	Cluster
2196	0.776923	tf.534	Cluster
2197	0.559701	tf.534	Cluster
2198	0.577778	tf.534	Cluster
2199	0.487805	tf.534	Cluster
22	0.794503	tf.534	Cluster
220	0.562115	tf.534	Cluster
2200	0.296053	tf.534	Cluster
2201	0.336364	tf.534	Cluster
2202	0.619048	tf.534	Cluster
2203	0.472222	tf.534	Cluster
2204	0.524752	tf.534	Cluster
2205	0.559322	tf.534	Cluster
2206	0.722689	tf.534	Cluster
2207	0.457831	tf.534	Cluster
2208	0.509146	tf.534	Cluster
2209	0.448276	tf.534	Cluster
221	0.546554	tf.534	Cluster
2210	0.487013	tf.534	Cluster
2211	0.336	tf.534	Cluster
2212	0.553571	tf.534	Cluster
2213	0.481481	tf.534	Cluster
2214	0.8	tf.534	Cluster
2215	0.808511	tf.534	Cluster
2216	0.686275	tf.534	Cluster
2217	0.582375	tf.534	Cluster
2218	0.759615	tf.534	Cluster
2219	0.596685	tf.534	Cluster
222	0.689177	tf.534	Cluster
2220	0.508671	tf.534	Cluster
2221	0.602564	tf.534	Cluster
2222	0.585034	tf.534	Cluster
2223	0.649123	tf.534	Cluster
2224	0.625	tf.534	Cluster
2225	0.58209	tf.534	Cluster
2226	0.725	tf.534	Cluster
2227	0.663934	tf.534	Cluster
2228	0.343066	tf.534	Cluster
2229	0.575893	tf.534	Cluster
2230	0.518519	tf.534	Cluster
2231	0.696262	tf.534	Cluster
2232	0.711268	tf.534	Cluster
2233	0.779412	tf.534	Cluster
2234	0.626866	tf.534	Cluster
2235	0.650794	tf.534	Cluster
2236	0.660377	tf.534	Cluster
2237	0.868421	tf.534	Cluster
2238	0.427083	tf.534	Cluster
2239	0.758993	tf.534	Cluster
224	0.467883	tf.534	Cluster
2240	0.680851	tf.534	Cluster
2241	0.44843	tf.534	Cluster
2242	0.533333	tf.534	Cluster
2243	0.683673	tf.534	Cluster
2244	0.630522	tf.534	Cluster
2245	0.466667	tf.534	Cluster
2247	0.776471	tf.534	Cluster
2248	0.836364	tf.534	Cluster
2249	0.79021	tf.534	Cluster
225	0.643951	tf.534	Cluster
2250	0.7	tf.534	Cluster
2251	0.787879	tf.534	Cluster
2252	0.902655	tf.534	Cluster
2253	0.784314	tf.534	Cluster
2254	0.794643	tf.534	Cluster
2255	0.738095	tf.534	Cluster
2256	0.575	tf.534	Cluster
2257	0.761905	tf.534	Cluster
2258	0.844444	tf.534	Cluster
2259	0.772727	tf.534	Cluster
226	0.605042	tf.534	Cluster
2260	0.695431	tf.534	Cluster
2261	0.77551	tf.534	Cluster
2262	0.791667	tf.534	Cluster
2263	0.61194	tf.534	Cluster
2264	0.786517	tf.534	Cluster
2265	0.851064	tf.534	Cluster
2266	0.776699	tf.534	Cluster
2267	0.708738	tf.534	Cluster
2268	0.675325	tf.534	Cluster
2269	0.833333	tf.534	Cluster
227	0.499297	tf.534	Cluster
2270	0.702703	tf.534	Cluster
2271	0.66	tf.534	Cluster
2272	0.760518	tf.534	Cluster
2273	0.732143	tf.534	Cluster
2274	0.814815	tf.534	Cluster
2275	0.765625	tf.534	Cluster
2276	0.444444	tf.534	Cluster
2277	0.871795	tf.534	Cluster
2278	0.512195	tf.534	Cluster
2279	0.777778	tf.534	Cluster
228	0.555133	tf.534	Cluster
2281	0.5	tf.534	Cluster
2282	0.829268	tf.534	Cluster
2283	0.725352	tf.534	Cluster
2284	0.52459	tf.534	Cluster
2285	0.637931	tf.534	Cluster
2286	0.704762	tf.534	Cluster
2288	0.790698	tf.534	Cluster
2289	0.588785	tf.534	Cluster
229	0.770312	tf.534	Cluster
2290	0.820513	tf.534	Cluster
2291	0.80814	tf.534	Cluster
2292	0.56	tf.534	Cluster
2293	0.62963	tf.534	Cluster
2294	0.75	tf.534	Cluster
2295	0.672414	tf.534	Cluster
2296	0.679012	tf.534	Cluster
2297	0.932039	tf.534	Cluster
2298	0.822785	tf.534	Cluster
2299	0.410714	tf.534	Cluster
23	0.704802	tf.534	Cluster
230	0.544423	tf.534	Cluster
2300	1	tf.534	Cluster
2301	0.727273	tf.534	Cluster
2302	0.681818	tf.534	Cluster
2303	0.766055	tf.534	Cluster
2304	0.693878	tf.534	Cluster
2305	0.662037	tf.534	Cluster
2306	0.913043	tf.534	Cluster
2307	0.566038	tf.534	Cluster
2308	0.625	tf.534	Cluster
2309	0.594595	tf.534	Cluster
231	0.586207	tf.534	Cluster
2310	0.605882	tf.534	Cluster
2311	0.729167	tf.534	Cluster
2312	0.703704	tf.534	Cluster
2314	0.661871	tf.534	Cluster
2315	0.526316	tf.534	Cluster
2316	0.643357	tf.534	Cluster
2317	0.606383	tf.534	Cluster
2318	0.619835	tf.534	Cluster
2319	0.536036	tf.534	Cluster
232	0.488567	tf.534	Cluster
2320	0.614887	tf.534	Cluster
2321	0.639896	tf.534	Cluster
2322	0.442105	tf.534	Cluster
2323	0.654206	tf.534	Cluster
2324	0.835616	tf.534	Cluster
2325	0.625	tf.534	Cluster
2326	0.582524	tf.534	Cluster
2327	0.710526	tf.534	Cluster
2328	0.723404	tf.534	Cluster
2329	0.77027	tf.534	Cluster
233	0.46298	tf.534	Cluster
2330	0.798077	tf.534	Cluster
2331	0.803815	tf.534	Cluster
2333	0.724138	tf.534	Cluster
2334	0.602564	tf.534	Cluster
2335	0.560847	tf.534	Cluster
2337	0.780347	tf.534	Cluster
2338	0.692308	tf.534	Cluster
2339	0.669291	tf.534	Cluster
234	0.429422	tf.534	Cluster
2340	0.712766	tf.534	Cluster
2341	0.725	tf.534	Cluster
2342	0.707006	tf.534	Cluster
2344	0.578947	tf.534	Cluster
2345	0.516854	tf.534	Cluster
2346	0.835821	tf.534	Cluster
2347	0.712121	tf.534	Cluster
2348	0.962264	tf.534	Cluster
2349	0.794118	tf.534	Cluster
235	0.736438	tf.534	Cluster
2350	0.812865	tf.534	Cluster
2351	0.65	tf.534	Cluster
2352	0.77	tf.534	Cluster
2353	0.742678	tf.534	Cluster
2354	0.875	tf.534	Cluster
2355	0.790698	tf.534	Cluster
2356	0.893382	tf.534	Cluster
2357	0.796296	tf.534	Cluster
2358	0.692308	tf.534	Cluster
2359	0.747573	tf.534	Cluster
236	0.782323	tf.534	Cluster
2360	0.51938	tf.534	Cluster
2361	0.706897	tf.534	Cluster
2362	0.886792	tf.534	Cluster
2363	0.777778	tf.534	Cluster
2364	0.410959	tf.534	Cluster
2365	0.584746	tf.534	Cluster
2366	0.712121	tf.534	Cluster
2367	0.493671	tf.534	Cluster
2368	0.541667	tf.534	Cluster
2369	0.716263	tf.534	Cluster
237	0.631424	tf.534	Cluster
2370	0.462264	tf.534	Cluster
2371	0.802817	tf.534	Cluster
2372	0.620968	tf.534	Cluster
2373	0.542056	tf.534	Cluster
2374	0.661538	tf.534	Cluster
2375	0.635628	tf.534	Cluster
2376	0.335938	tf.534	Cluster
2377	0.690909	tf.534	Cluster
2378	0.563218	tf.534	Cluster
2379	0.419355	tf.534	Cluster
238	0.63964	tf.534	Cluster
2380	0.752475	tf.534	Cluster
2381	0.547945	tf.534	Cluster
2382	0.483051	tf.534	Cluster
2383	0.754967	tf.534	Cluster
2384	0.7	tf.534	Cluster
2385	0.852941	tf.534	Cluster
2386	0.873684	tf.534	Cluster
2387	0.802469	tf.534	Cluster
2388	0.72093	tf.534	Cluster
2389	0.871795	tf.534	Cluster
239	0.712722	tf.534	Cluster
2390	0.724138	tf.534	Cluster
2391	0.92	tf.534	Cluster
2392	0.78481	tf.534	Cluster
2393	0.964286	tf.534	Cluster
2394	0.791667	tf.534	Cluster
2395	0.645161	tf.534	Cluster
2396	0.824561	tf.534	Cluster
2397	0.932203	tf.534	Cluster
2398	0.632653	tf.534	Cluster
2399	0.534483	tf.534	Cluster
24	0.575668	tf.534	Cluster
240	0.443331	tf.534	Cluster
2400	0.878788	tf.534	Cluster
2401	0.843137	tf.534	Cluster
2402	0.849315	tf.534	Cluster
2403	0.844156	tf.534	Cluster
2404	0.530864	tf.534	Cluster
2405	0.893939	tf.534	Cluster
2406	0.767677	tf.534	Cluster
2407	0.762712	tf.534	Cluster
2408	0.643678	tf.534	Cluster
2409	0.788732	tf.534	Cluster
241	0.689429	tf.534	Cluster
2410	0.867257	tf.534	Cluster
2411	0.844156	tf.534	Cluster
2412	0.741935	tf.534	Cluster
2413	0.761905	tf.534	Cluster
2414	0.833333	tf.534	Cluster
2415	0.785714	tf.534	Cluster
2416	0.701493	tf.534	Cluster
2417	0.923077	tf.534	Cluster
2418	0.757576	tf.534	Cluster
2419	0.8125	tf.534	Cluster
242	0.596869	tf.534	Cluster
2420	0.795181	tf.534	Cluster
2421	0.764045	tf.534	Cluster
2422	0.723404	tf.534	Cluster
2423	0.844444	tf.534	Cluster
2424	0.703704	tf.534	Cluster
2425	0.905405	tf.534	Cluster
2426	0.889734	tf.534	Cluster
2427	0.6	tf.534	Cluster
2428	0.5375	tf.534	Cluster
2429	0.395349	tf.534	Cluster
243	0.613615	tf.534	Cluster
2430	0.605263	tf.534	Cluster
2431	0.591111	tf.534	Cluster
2432	0.762918	tf.534	Cluster
2433	0.615385	tf.534	Cluster
2434	0.554974	tf.534	Cluster
2435	0.328947	tf.534	Cluster
2436	0.521127	tf.534	Cluster
2437	0.580952	tf.534	Cluster
2438	0.598684	tf.534	Cluster
2439	0.485714	tf.534	Cluster
24395	0.933333	tf.534	Cluster
244	0.579639	tf.534	Cluster
2440	0.648649	tf.534	Cluster
24408	0.913043	tf.534	Cluster
24409	0.875	tf.534	Cluster
2441	0.603659	tf.534	Cluster
24410	1	tf.534	Cluster
24411	0.980392	tf.534	Cluster
24412	0.9375	tf.534	Cluster
24413	0.745763	tf.534	Cluster
24414	0.0952381	tf.534	Cluster
24416	1	tf.534	Cluster
2442	0.50495	tf.534	Cluster
24420	0.958333	tf.534	Cluster
24424	0.964286	tf.534	Cluster
24426	0.724638	tf.534	Cluster
24428	1	tf.534	Cluster
24429	0.8	tf.534	Cluster
2443	0.657534	tf.534	Cluster
2444	0.5	tf.534	Cluster
2445	0.517544	tf.534	Cluster
2446	0.686869	tf.534	Cluster
24467	0.511111	tf.534	Cluster
2447	0.844828	tf.534	Cluster
24471	0.669903	tf.534	Cluster
24472	0.489627	tf.534	Cluster
24473	0.432203	tf.534	Cluster
2448	0.588889	tf.534	Cluster
2449	0.661905	tf.534	Cluster
245	0.742188	tf.534	Cluster
2450	0.452107	tf.534	Cluster
2451	0.790984	tf.534	Cluster
24515	1	tf.534	Cluster
2452	0.59633	tf.534	Cluster
24521	0.85	tf.534	Cluster
24522	0.833333	tf.534	Cluster
24523	0.928571	tf.534	Cluster
24525	0.823529	tf.534	Cluster
24527	0.870968	tf.534	Cluster
2453	0.633333	tf.534	Cluster
24532	0.764706	tf.534	Cluster
24533	0.642857	tf.534	Cluster
24534	0.831776	tf.534	Cluster
24535	0.952381	tf.534	Cluster
2454	0.713836	tf.534	Cluster
24549	0.904762	tf.534	Cluster
2455	0.780564	tf.534	Cluster
24553	0.771429	tf.534	Cluster
24554	0.941176	tf.534	Cluster
24555	0.866667	tf.534	Cluster
24557	0.571429	tf.534	Cluster
2456	0.664336	tf.534	Cluster
24561	0.76699	tf.534	Cluster
24563	0.615385	tf.534	Cluster
24564	0.8	tf.534	Cluster
24566	0.76	tf.534	Cluster
2457	0.651163	tf.534	Cluster
24573	0.75	tf.534	Cluster
24574	0.797297	tf.534	Cluster
24575	0.28	tf.534	Cluster
24576	0.705882	tf.534	Cluster
24578	0.830189	tf.534	Cluster
2458	0.737968	tf.534	Cluster
24580	0.96	tf.534	Cluster
24586	1	tf.534	Cluster
24587	0.92	tf.534	Cluster
24588	0.9375	tf.534	Cluster
24589	0.930233	tf.534	Cluster
2459	0.473995	tf.534	Cluster
24593	0.924731	tf.534	Cluster
24595	0.6	tf.534	Cluster
24596	0.75	tf.534	Cluster
24597	0.964286	tf.534	Cluster
24598	1	tf.534	Cluster
246	0.744186	tf.534	Cluster
2460	0.638978	tf.534	Cluster
24606	0.8	tf.534	Cluster
2461	0.443627	tf.534	Cluster
24610	0.789474	tf.534	Cluster
24611	0.969697	tf.534	Cluster
24612	0.857143	tf.534	Cluster
24613	0.877551	tf.534	Cluster
24615	0.528302	tf.534	Cluster
24617	0.666667	tf.534	Cluster
2462	0.428044	tf.534	Cluster
2463	0.722892	tf.534	Cluster
24635	0.915789	tf.534	Cluster
24637	0.827586	tf.534	Cluster
2464	0.454545	tf.534	Cluster
2465	0.708487	tf.534	Cluster
24655	1	tf.534	Cluster
24658	0.862069	tf.534	Cluster
2466	0.651702	tf.534	Cluster
24662	0.8125	tf.534	Cluster
24665	0.958333	tf.534	Cluster
24666	0.9375	tf.534	Cluster
2467	0.477124	tf.534	Cluster
24676	0.918919	tf.534	Cluster
24678	0.972973	tf.534	Cluster
2468	0.495495	tf.534	Cluster
24680	0.885246	tf.534	Cluster
24681	0.883333	tf.534	Cluster
24686	0.959184	tf.534	Cluster
24688	0.878788	tf.534	Cluster
24689	0.939394	tf.534	Cluster
2469	0.379182	tf.534	Cluster
24690	1	tf.534	Cluster
24691	0.9	tf.534	Cluster
247	0.814676	tf.534	Cluster
2470	0.65625	tf.534	Cluster
24708	0.916667	tf.534	Cluster
24709	0.75	tf.534	Cluster
2471	0.608696	tf.534	Cluster
24710	0.909091	tf.534	Cluster
24711	0.809524	tf.534	Cluster
24712	0.75	tf.534	Cluster
24713	0.9375	tf.534	Cluster
24714	0.684211	tf.534	Cluster
24715	0.7	tf.534	Cluster
24716	0.875	tf.534	Cluster
24717	0.6875	tf.534	Cluster
24718	0.636364	tf.534	Cluster
24719	0.833333	tf.534	Cluster
2472	0.513274	tf.534	Cluster
24720	0.787879	tf.534	Cluster
24725	1	tf.534	Cluster
24727	0.507246	tf.534	Cluster
2473	0.573333	tf.534	Cluster
24730	0.6	tf.534	Cluster
24738	0.733333	tf.534	Cluster
24739	0.607143	tf.534	Cluster
2474	0.658065	tf.534	Cluster
24740	0.888889	tf.534	Cluster
24741	0.777778	tf.534	Cluster
24742	0.9	tf.534	Cluster
24744	0.411765	tf.534	Cluster
24746	0.611111	tf.534	Cluster
24747	0.722222	tf.534	Cluster
2475	0.496552	tf.534	Cluster
2476	0.613861	tf.534	Cluster
2477	0.805556	tf.534	Cluster
2478	0.706383	tf.534	Cluster
2479	0.741176	tf.534	Cluster
248	0.876404	tf.534	Cluster
2480	0.783951	tf.534	Cluster
2481	0.502203	tf.534	Cluster
2482	0.689655	tf.534	Cluster
2483	0.688312	tf.534	Cluster
2484	0.745902	tf.534	Cluster
2485	0.636364	tf.534	Cluster
2486	0.805556	tf.534	Cluster
2487	0.755102	tf.534	Cluster
2488	0.585938	tf.534	Cluster
2489	0.616	tf.534	Cluster
249	0.759511	tf.534	Cluster
2490	0.703846	tf.534	Cluster
2491	0.646789	tf.534	Cluster
2492	0.731707	tf.534	Cluster
2493	0.479452	tf.534	Cluster
2494	0.477387	tf.534	Cluster
2495	0.562963	tf.534	Cluster
2496	0.557895	tf.534	Cluster
2497	0.507937	tf.534	Cluster
2498	0.531401	tf.534	Cluster
2499	0.680556	tf.534	Cluster
25	0.631884	tf.534	Cluster
250	0.593577	tf.534	Cluster
2500	0.680233	tf.534	Cluster
2501	0.680851	tf.534	Cluster
2502	0.474747	tf.534	Cluster
2503	0.69697	tf.534	Cluster
2504	0.445455	tf.534	Cluster
2505	0.525773	tf.534	Cluster
2506	0.675676	tf.534	Cluster
2507	0.852941	tf.534	Cluster
2508	0.770492	tf.534	Cluster
2509	0.469008	tf.534	Cluster
251	0.692505	tf.534	Cluster
2510	0.473684	tf.534	Cluster
2511	0.624	tf.534	Cluster
2512	0.469298	tf.534	Cluster
2513	0.52381	tf.534	Cluster
2514	0.651376	tf.534	Cluster
2515	0.603175	tf.534	Cluster
2516	0.699115	tf.534	Cluster
2517	0.526316	tf.534	Cluster
2518	0.810345	tf.534	Cluster
2519	0.391304	tf.534	Cluster
252	0.785714	tf.534	Cluster
2520	0.748148	tf.534	Cluster
2521	0.474522	tf.534	Cluster
2522	0.384615	tf.534	Cluster
2523	0.755102	tf.534	Cluster
2524	0.647482	tf.534	Cluster
2525	0.585714	tf.534	Cluster
2526	0.567164	tf.534	Cluster
2527	0.628571	tf.534	Cluster
2528	0.646341	tf.534	Cluster
2529	0.378151	tf.534	Cluster
253	0.581432	tf.534	Cluster
2530	0.431034	tf.534	Cluster
2531	0.449612	tf.534	Cluster
2532	0.714286	tf.534	Cluster
2533	0.77377	tf.534	Cluster
2534	0.763736	tf.534	Cluster
2535	0.730539	tf.534	Cluster
2536	0.77193	tf.534	Cluster
2537	0.819048	tf.534	Cluster
2538	0.857143	tf.534	Cluster
2539	0.769231	tf.534	Cluster
254	0.70282	tf.534	Cluster
2540	0.824561	tf.534	Cluster
2541	0.758065	tf.534	Cluster
2542	0.352381	tf.534	Cluster
2543	0.790123	tf.534	Cluster
2545	0.342742	tf.534	Cluster
2546	0.397727	tf.534	Cluster
2547	0.365468	tf.534	Cluster
2548	0.487132	tf.534	Cluster
2549	0.504298	tf.534	Cluster
255	0.527815	tf.534	Cluster
2550	0.448276	tf.534	Cluster
2551	0.415285	tf.534	Cluster
2552	0.541085	tf.534	Cluster
2553	0.633779	tf.534	Cluster
2554	0.739394	tf.534	Cluster
2555	0.675	tf.534	Cluster
2556	0.578207	tf.534	Cluster
2557	0.347368	tf.534	Cluster
2558	0.481013	tf.534	Cluster
2559	0.328909	tf.534	Cluster
256	0.569311	tf.534	Cluster
2560	0.736842	tf.534	Cluster
2561	0.644737	tf.534	Cluster
2562	0.816667	tf.534	Cluster
2563	0.82844	tf.534	Cluster
2564	0.692669	tf.534	Cluster
2565	0.458647	tf.534	Cluster
2566	0.782609	tf.534	Cluster
2567	0.766667	tf.534	Cluster
2568	0.695	tf.534	Cluster
2569	0.731707	tf.534	Cluster
257	0.468678	tf.534	Cluster
2570	0.904762	tf.534	Cluster
2571	0.675926	tf.534	Cluster
2572	0.805556	tf.534	Cluster
2573	0.745455	tf.534	Cluster
2574	0.662162	tf.534	Cluster
2575	0.858491	tf.534	Cluster
2576	0.589744	tf.534	Cluster
2577	0.727273	tf.534	Cluster
2578	0.494819	tf.534	Cluster
2579	0.423611	tf.534	Cluster
258	0.571054	tf.534	Cluster
2580	0.674541	tf.534	Cluster
2581	0.714286	tf.534	Cluster
2582	0.799065	tf.534	Cluster
2583	0.66	tf.534	Cluster
2584	0.84345	tf.534	Cluster
2585	0.644699	tf.534	Cluster
2586	0.689139	tf.534	Cluster
2587	0.781955	tf.534	Cluster
2588	0.854545	tf.534	Cluster
2589	0.844444	tf.534	Cluster
259	0.398176	tf.534	Cluster
2590	0.67167	tf.534	Cluster
2591	0.76	tf.534	Cluster
2592	0.664516	tf.534	Cluster
2593	0.731343	tf.534	Cluster
2594	0.423529	tf.534	Cluster
2595	0.816327	tf.534	Cluster
2596	0.707692	tf.534	Cluster
2597	0.789474	tf.534	Cluster
2598	0.684211	tf.534	Cluster
2599	0.951807	tf.534	Cluster
26	0.493554	tf.534	Cluster
260	0.657881	tf.534	Cluster
2600	0.885246	tf.534	Cluster
2601	0.804348	tf.534	Cluster
2602	0.843137	tf.534	Cluster
2603	0.766667	tf.534	Cluster
2604	0.80597	tf.534	Cluster
2605	0.878788	tf.534	Cluster
2606	0.876712	tf.534	Cluster
2607	0.73494	tf.534	Cluster
2608	0.877778	tf.534	Cluster
2609	0.857143	tf.534	Cluster
261	0.769366	tf.534	Cluster
2610	0.796296	tf.534	Cluster
2611	0.675676	tf.534	Cluster
2612	0.761905	tf.534	Cluster
2613	0.911765	tf.534	Cluster
2614	0.632911	tf.534	Cluster
2615	0.75	tf.534	Cluster
2616	0.882353	tf.534	Cluster
2617	0.918033	tf.534	Cluster
2618	0.85567	tf.534	Cluster
2619	0.882353	tf.534	Cluster
262	0.621791	tf.534	Cluster
2620	0.844156	tf.534	Cluster
2621	0.839286	tf.534	Cluster
2622	0.78125	tf.534	Cluster
2623	0.95122	tf.534	Cluster
2624	0.901961	tf.534	Cluster
2625	0.945055	tf.534	Cluster
2626	0.894737	tf.534	Cluster
2627	0.977273	tf.534	Cluster
2628	0.75	tf.534	Cluster
2629	0.866142	tf.534	Cluster
263	0.659325	tf.534	Cluster
2630	0.93617	tf.534	Cluster
2631	0.791667	tf.534	Cluster
2632	0.938272	tf.534	Cluster
2633	0.59596	tf.534	Cluster
2634	0.527778	tf.534	Cluster
2635	0.791045	tf.534	Cluster
2636	0.603448	tf.534	Cluster
2637	0.888889	tf.534	Cluster
2638	0.789474	tf.534	Cluster
2639	0.642857	tf.534	Cluster
264	0.440387	tf.534	Cluster
2640	0.942857	tf.534	Cluster
2641	0.964286	tf.534	Cluster
2642	0.782178	tf.534	Cluster
2643	0.944444	tf.534	Cluster
2644	0.796748	tf.534	Cluster
2645	0.619217	tf.534	Cluster
2646	0.551402	tf.534	Cluster
2647	0.891304	tf.534	Cluster
2648	0.725352	tf.534	Cluster
2649	0.777778	tf.534	Cluster
265	0.417257	tf.534	Cluster
2650	0.79845	tf.534	Cluster
2651	0.677686	tf.534	Cluster
2652	0.84375	tf.534	Cluster
2653	0.714286	tf.534	Cluster
2654	0.931507	tf.534	Cluster
2655	0.684685	tf.534	Cluster
2656	0.899614	tf.534	Cluster
2657	0.711111	tf.534	Cluster
2658	0.444444	tf.534	Cluster
2659	0.847619	tf.534	Cluster
266	0.535714	tf.534	Cluster
2660	0.855422	tf.534	Cluster
2661	0.853333	tf.534	Cluster
2662	0.841121	tf.534	Cluster
2663	0.827586	tf.534	Cluster
2664	0.8125	tf.534	Cluster
2665	0.891892	tf.534	Cluster
2666	0.870787	tf.534	Cluster
2667	0.755102	tf.534	Cluster
[truncated: 31,961 more rows]

## Sheet: Fig5g
	001 CLA-EPd-CTX Car3 Glut	002 IT EP-CLA Glut	003 L5/6 IT TPE-ENT Glut	004 L6 IT CTX Glut	005 L5 IT CTX Glut	006 L4/5 IT CTX Glut	007 L2/3 IT CTX Glut	008 L2/3 IT ENT Glut	009 L2/3 IT PIR-ENTl Glut	010 IT AON-TT-DP Glut	011 L2 IT ENT-po Glut	012 MEA Slc17a7 Glut	013 COAp Grxcr2 Glut	014 LA-BLA-BMA-PA Glut	015 ENTmv-PA-COAp Glut	016 CA1-ProS Glut	017 CA3 Glut	018 L2 IT PPP-APr Glut	019 L2/3 IT PPP Glut	020 L2/3 IT RSP Glut	021 L4 RSP-ACA Glut	022 L5 ET CTX Glut	023 SUB-ProS Glut	024 L5 PPP Glut	025 CA2-FC-IG Glut	026 NLOT Rho Glut	027 L6b EPd Glut	028 L6b/CT ENT Glut	029 L6b CTX Glut	030 L6 CT CTX Glut	031 CT SUB Glut	032 L5 NP CTX Glut	033 NP SUB Glut	034 NP PPP Glut	035 OB Eomes Ms4a15 Glut	036 HPF CR Glut	037 DG Glut	038 DG-PIR Ex IMN	039 OB Meis2 Thsd7b Gaba	040 OB Trdn Gaba	041 OB-in Frmd7 Gaba	042 OB-out Frmd7 Gaba	043 OB-mi Frmd7 Gaba	044 OB Dopa-Gaba	045 OB-STR-CTX Inh IMN	046 Vip Gaba	047 Sncg Gaba	048 RHP-COA Ndnf Gaba	049 Lamp5 Gaba
Fezf2	0.081851	1.11242	4.27464	0.706033	3.3036	2.32469	0.0992764	0.0737128	0.275562	0.621113	0.105493	2.40093	1.27588	4.7117	1.45704	4.04228	4.1448	0.285651	0.143414	0.254825	4.73436	7.40051	7.58317	6.18473	3.23893	0.0323704	4.52696	5.4281	4.25032	4.92054	5.24084	6.95095	6.98017	5.83741	0.249634	0.0595549	0.111689	0.859358	0.0134301	0.00758271	0.0100789	0.0108863	0	0.0151282	0.338795	0.06054	0.0937191	0.0648952	0.140101
Ovol2	2.70737	1.67739	3.86537	4.0419	3.76737	4.62041	1.40543	1.99866	0.14966	0.526402	0.670977	0.0960964	0.351635	0.329712	0.947903	1.02957	0.0250956	0.371501	1.8053	3.81054	5.2236	2.12283	0.879494	0.410477	3.16176	0.086398	1.34497	1.64723	2.46443	2.47175	1.84307	1.91438	1.91304	4.81941	0.00345617	0.48125	0.0114483	0	0.057291	0.0292815	0.00551297	0.00583382	0	0	0.00782954	0.267135	0.0585511	0.0488012	0.230826
Emx1	2.19099	1.24976	1.9278	1.66879	2.14789	2.88125	2.05247	2.17854	1.97579	1.60665	3.43584	1.69404	2.48597	1.27691	0.76904	0.868018	1.62676	1.87957	2.49492	1.97991	4.00837	2.23582	0.687746	2.0897	1.80557	0.0330035	3.1972	2.47456	2.95429	1.51708	0.506328	1.02974	0.271633	0.829972	1.16974	0.134621	1.09268	1.41008	0.0080133	0.00801395	0.00568958	0	0	0	0.136066	0.0558136	0.0362103	0.0361515	0.0530172
E2f1	2.20729	1.4946	2.75577	1.97083	2.14386	1.59399	1.27633	1.70192	1.29924	1.11722	2.76619	0.469927	0.856315	1.14949	0.60181	0.805872	0.726345	0.701372	0.892281	1.08027	0.65117	2.24783	0.920163	0.0835062	0.583475	2.02101	2.38632	2.26221	2.20431	2.07582	1.44254	1.38029	2.8912	1.86227	0.217045	0.0369647	0.0834267	1.11937	0.116103	0.0803949	0.335685	0.0542772	0.0339514	0.100063	1.43087	0.295122	1.25095	1.26163	1.20267
Nr4a2	10.5644	8.37883	4.19448	3.10058	2.99793	1.65794	1.84532	4.76638	1.33359	3.45374	6.79222	1.22824	1.37349	3.13337	2.99861	6.28324	3.47917	1.52005	4.8449	2.49008	4.30327	2.62882	7.44679	8.86706	3.33777	0.0321135	6.46848	8.75312	6.13151	2.60826	7.87622	0.447481	6.52322	7.53586	0.391129	0.163102	3.32661	0.465789	0.921487	0.988843	1.97545	0.892173	0.879053	5.35352	0.741116	0.616394	1.1347	0.356264	0.316454
Satb2	8.38302	8.07136	7.8866	8.32114	8.23495	7.97142	7.47898	5.07213	1.87104	1.73273	5.69689	0.944607	0.320465	0.767608	3.28304	4.71718	0.139865	8.01943	7.53433	8.70278	8.08937	6.77039	0.615862	8.41062	0.0259774	0.0657541	8.67907	7.30159	8.35466	6.4903	0.780467	6.48691	0.325226	8.82466	0.0691498	0.150533	0.155227	0.269649	0.0517846	0.0842785	0.14449	0.0160223	0.0669234	0.153476	0.341529	0.24883	0.249925	0.143863	0.270267
Tbr1	7.2645	5.81778	5.85365	5.83846	6.75773	5.79632	4.73947	4.42067	6.38115	6.13686	5.35462	2.51311	3.5385	3.2337	1.72647	2.74886	2.64476	5.51759	3.59127	6.88585	1.23226	3.84111	4.2043	4.8379	5.7255	6.2775	7.18301	7.09086	7.19534	7.38898	7.49779	5.24568	6.0903	6.2051	3.98069	6.05156	1.38468	4.734	0.071868	0.0753341	0.0275555	0.0154527	0	0.0595245	0.116365	0.290517	0.384757	0.124268	0.284772
Satb1	6.91813	4.29497	5.49428	4.65741	7.57261	7.51785	3.70604	5.64185	2.95519	3.00987	8.77464	1.93715	1.33485	3.15426	2.18176	2.78496	3.27165	5.35992	7.48514	8.55443	7.89426	5.79171	5.58299	7.586	2.20109	0.703141	2.77499	4.59333	5.55674	6.49389	7.86914	8.78247	8.46345	6.41949	2.21839	0.672558	2.74193	5.74575	2.4821	2.35547	2.51705	1.73175	3.8615	3.80729	4.16336	3.38659	3.13464	3.93279	1.00148
Sox5	8.84645	8.69616	7.69998	8.23878	5.36809	4.35794	5.1107	7.47371	4.17258	6.58513	1.99873	4.16696	2.7644	6.08588	8.69074	7.46915	7.11221	0.582861	5.95636	0.979062	7.33838	8.16333	7.94661	10.154	5.32639	0.237035	6.55485	8.05125	7.9675	8.64446	9.02778	8.87077	9.82951	9.56795	5.75549	4.59573	0.84843	5.34094	0.733137	9.46354	1.77267	10.7574	3.63994	5.49531	4.7322	3.32297	2.10341	0.906404	7.5991
Foxo6	0.426455	3.4339	3.59216	2.62002	1.87863	0.880146	1.14806	2.05882	0.73758	1.28032	2.57301	1.86021	0.598254	1.87073	4.70415	3.24622	3.62703	1.7212	1.29764	0.216617	1.9572	0.846153	1.62504	3.04343	1.07308	0.197395	2.43277	3.18434	2.24824	2.1946	2.09363	1.29928	2.18886	2.16507	0.0669438	1.95229	1.97476	1.6337	0.0379675	0.280545	0.281129	0.373063	0.0759079	0.29818	1.63298	1.20397	1.46719	0.732429	1.60795
Foxg1	6.24374	6.47923	6.57128	6.37968	5.68656	5.54235	5.49109	6.03768	4.86679	5.56131	6.27945	4.34266	4.45946	5.20054	6.25622	6.92631	6.57856	5.8838	6.34899	5.93958	5.89258	6.04442	6.60725	6.20511	6.00003	6.00388	5.80536	5.85997	5.31275	5.03664	5.3153	4.66215	5.4348	5.61919	1.64884	0.834126	4.65092	5.56464	2.92731	0.794737	2.82287	1.20065	3.33071	4.07677	5.02072	4.77209	6.00207	5.73414	4.73251
Npas2	7.15267	7.21925	7.13622	7.18534	7.81263	6.62754	6.48016	6.30126	4.42709	5.65928	6.67462	4.67957	5.98114	5.77659	7.15999	6.40454	3.36534	5.97546	7.4598	7.58008	6.89231	5.9306	6.62903	4.46333	2.97984	6.56924	5.81072	7.78967	6.82989	5.10512	7.01207	3.03256	3.3191	7.89661	1.10561	1.57161	4.08501	0.260994	3.61188	2.43916	3.15822	2.34744	3.31596	2.74493	0.760211	2.68889	3.67565	2.91227	4.29799
Zfp831	4.36915	4.91117	3.97621	3.99185	1.98716	1.66642	5.41038	5.14288	3.98595	3.46996	3.75828	4.46838	4.79483	5.73267	5.94574	5.37698	4.67714	5.5318	4.60336	2.71212	1.41438	4.51891	5.64303	5.50434	2.58897	4.49579	2.79542	4.50556	2.63341	4.08238	4.81808	2.81622	3.90001	0.457228	0.223656	0.0971823	3.8469	0.118368	0.225985	2.92471	3.31803	0.104706	0.029404	0.246257	0.1268	0.213591	0.273333	0.490398	0.34491
Klf10	4.65567	4.51658	4.58457	4.61227	4.95856	4.61982	2.6586	3.78417	3.80547	4.21989	3.82459	3.11969	2.16252	3.90804	3.42041	3.13919	3.3299	2.39634	2.81386	1.79287	3.41189	3.4762	2.47634	1.93015	3.7422	4.13933	3.61876	3.76019	3.7357	4.32405	3.00055	1.48132	1.72325	2.14359	0.328232	0.253533	1.56386	0.372392	0.414733	1.51831	1.14236	0.301033	0.0509417	0.79916	0.382675	0.371877	0.36957	0.223413	0.516647
Erf	3.64497	3.70654	3.88223	3.28246	2.88269	3.57561	4.02421	4.0399	4.0194	3.3172	2.71673	2.44209	4.43968	3.24217	3.40781	3.05781	1.88442	3.22727	2.86892	2.0722	3.61733	3.92	3.55596	2.96788	2.40487	3.54801	2.99961	2.83808	2.11075	2.18957	2.26095	1.35217	1.73679	1.40939	0.950519	0.810935	3.22957	0.159942	0.587501	1.80388	1.69157	0.232748	0.717473	0.473831	0.622872	0.461985	1.03595	0.924473	0.783222
Smad3	6.36413	5.94363	6.10047	5.59152	4.49999	4.92151	6.53066	5.63482	3.98375	4.0904	4.14016	3.9247	6.29272	5.60659	6.02422	5.59805	3.72141	5.52426	6.43728	5.65984	5.38062	4.66828	5.60528	4.12161	1.5399	2.30972	0.72111	2.37397	0.65824	2.56913	4.37805	1.04158	2.05739	0.379573	0.0717282	0.195736	5.23969	0.479991	2.72056	2.58227	3.24833	1.63651	0.725926	0.13604	0.500026	0.298089	0.406034	1.12257	1.94347
Runx2	7.4571	6.37442	6.06416	6.47018	5.38826	5.1461	4.88385	4.68372	3.87185	5.46299	2.92628	3.85079	4.51287	3.1243	4.88238	6.85048	5.17335	2.20136	2.75066	2.58526	4.22114	3.53851	4.25193	4.99178	5.77173	5.19464	5.10265	5.33782	3.93114	5.26007	3.47277	1.37056	1.15129	0.730998	1.75137	0.495211	5.67558	0.637051	3.77873	6.08283	6.43335	2.58773	1.79007	0.590744	1.47503	1.0936	2.45764	3.23282	4.77271
Egr4	3.43035	3.7701	4.16212	3.58398	3.73475	4.56323	3.23873	4.55489	3.53622	3.88251	4.54155	1.61703	2.65485	2.92741	1.8863	3.50071	2.43756	1.55116	2.35543	1.34457	4.44095	5.29589	3.90394	1.74669	3.51915	3.03502	1.84585	2.26433	2.28806	1.85913	1.66106	0.73044	0.427938	0.213557	0.308612	0.139413	2.0581	0.0813255	0.169541	0.807655	1.56751	0.234605	0.399728	0.310498	0.19515	0.474344	0.514184	0.246998	0.415178
Egr3	7.73258	7.04058	6.90995	7.6991	8.25505	7.70118	7.1629	6.35511	6.28686	6.21189	6.16775	4.82001	7.26067	6.27452	6.10096	6.30349	5.13249	5.46067	6.76213	5.70885	6.80442	6.56751	5.62074	3.60651	3.72609	6.12098	3.37348	4.12518	4.24746	5.84594	4.96833	3.52525	1.77096	1.14768	0.430345	0.703943	6.02621	0.724599	0.31051	3.10748	3.60394	0.483958	0.352264	0.688899	0.678886	1.14759	0.886949	0.408407	1.17923
Nr4a3	4.13368	4.38487	5.45897	5.1761	3.29869	2.56975	2.78358	3.50007	2.42421	4.19654	5.22324	2.58178	1.92479	4.75045	4.40494	5.50746	6.44746	3.43805	5.069	4.51601	4.53906	4.05744	3.49821	1.09725	5.14456	1.95361	2.71265	4.00705	4.18756	3.80412	4.6567	5.30163	5.81396	4.6146	1.33445	0.0776847	3.00304	1.10492	1.45755	3.16588	1.66213	0.306725	1.23265	1.1034	0.371538	1.21196	1.46923	1.21496	1.57557
Nr4a1	4.92027	4.04777	4.65702	4.91968	5.93301	6.48619	3.80674	5.55949	3.99131	4.51198	4.92764	1.58407	2.50457	2.67336	1.27191	3.9508	2.56158	3.74871	4.63056	4.87976	7.41275	6.22014	5.55825	4.27786	5.02121	4.73756	4.0846	5.14992	4.90819	4.78743	4.09985	4.76032	4.48043	4.99473	1.70717	0.7927	2.24063	0.710682	2.12372	5.79588	3.98836	1.98984	2.84213	2.84615	1.07405	3.30677	3.69117	2.52328	3.43473
Fosl2	3.60075	4.44431	3.45801	2.89158	3.04583	2.44209	1.75564	2.67016	2.18262	3.62407	2.94848	1.78064	1.84608	3.073	5.93815	4.7066	4.51809	3.38567	4.483	5.23477	3.26935	3.08171	5.91019	3.60596	2.11553	1.72113	0.440066	0.740833	0.896738	1.33854	3.12781	1.51269	1.13775	0.521208	1.60897	4.06903	3.42652	0.201479	1.38257	2.97385	2.62026	2.51914	4.70333	2.77687	0.30364	2.39145	2.42713	1.17483	1.29964
Egr1	8.22159	7.38203	7.40038	8.09581	8.92094	9.26391	6.21396	7.56719	7.29392	7.61871	7.43265	5.04876	4.67588	5.42555	4.48791	6.21987	5.19785	6.46511	6.99873	6.67716	8.48289	7.74844	6.70993	6.50069	6.48567	7.81673	7.54507	7.77762	7.77182	8.11615	7.11082	5.41457	4.54603	5.75007	2.3358	2.37871	3.39652	3.24295	2.08513	7.20365	5.78891	2.84531	1.69996	4.16348	4.16046	4.03698	2.60813	1.54106	3.06505
Junb	5.1233	5.14852	5.63149	4.90721	4.96914	5.41476	5.11504	5.45653	4.4813	4.72617	5.09187	3.0555	3.74637	4.42068	4.38798	5.58265	4.29931	4.87262	5.03424	4.45745	5.62803	5.41004	5.67323	3.68629	5.30427	4.36894	3.87753	4.93283	3.70667	4.28182	5.02645	2.28161	2.6245	3.51634	2.10502	1.9403	4.35076	1.47305	1.34799	3.42838	3.41459	1.53727	1.78722	2.66378	1.34912	2.26315	2.06078	1.63419	2.19802
Fosb	2.62341	2.62184	2.93092	2.19559	2.26556	2.30525	1.73747	2.07423	1.75336	2.46469	2.14352	0.536069	1.46053	1.71925	1.06697	1.91747	1.13394	0.766591	1.52056	1.27213	2.78498	2.53353	1.8018	0.805876	0.987418	1.34806	1.42176	1.50275	1.36315	1.26827	1.74182	0.900126	0.696844	0.766832	0.706596	0.826367	2.20479	0.247336	0.393422	1.87941	1.75736	0.305378	0.892006	1.00226	0.268436	0.711763	0.757197	0.243397	0.261296
Fos	3.20285	3.00617	3.41787	3.12021	4.29887	4.45683	1.9515	3.13488	2.67341	3.12049	3.28009	0.803722	1.28155	1.45974	0.824121	1.69881	0.767614	1.83697	2.57022	3.04816	4.8967	3.58486	2.34205	2.34709	1.33233	2.25585	2.57694	2.9193	2.90489	2.46594	3.10923	1.95055	1.81046	2.48918	2.8978	2.03981	1.66164	1.2429	1.58617	4.35359	2.76073	1.66976	2.61778	2.41741	1.79241	2.83217	2.90462	1.6137	2.01184
Neurod6	6.56511	6.45527	7.08025	7.01249	7.19528	6.8157	3.2403	4.83789	1.78869	4.40182	7.05346	1.37591	0.0761256	2.41761	4.17897	6.96943	7.10146	0.62073	7.07809	7.76051	1.6475	2.29734	3.9333	0.407584	8.27932	3.54691	4.67117	6.61242	5.0323	6.57432	6.1995	7.19144	7.1707	7.1311	0.579404	0.193729	0.475566	2.73508	0.0144191	0	0.00308643	0.0151778	0	0.040699	0.0384355	0.254428	0.295985	0.249347	0.243194
Neurod2	6.17994	6.70162	7.14502	6.96124	6.64059	6.62353	6.15205	6.79208	6.61803	7.12016	6.79346	5.86171	6.2398	6.66684	6.79377	7.47837	7.72496	6.41126	5.87951	5.94453	6.13939	6.65729	7.1332	6.39429	8.31914	7.48482	6.90778	6.7356	7.09216	7.0357	6.82582	5.85325	6.87332	6.65951	2.27388	0.2983	6.5432	5.7944	0.00843952	0.021887	0.0188165	0.00938488	0.0159893	0.00502989	0.0663105	0.236467	0.268147	0.332696	0.272298
Bhlhe22	1.29478	1.46899	4.7322	1.44006	2.60041	4.46794	5.99296	4.24721	4.14886	4.6242	2.00878	6.13766	6.87894	6.43308	5.82578	5.02914	6.01385	6.35159	2.98468	1.32527	2.03428	4.60534	4.91522	0.737653	7.43267	6.85685	1.03292	0.8469	2.44511	0.273538	0.204769	2.26103	1.63493	0.665163	0.393982	5.12339	5.91868	5.83883	0.0530022	0.0469537	0.0104163	0.0281244	0	0.0310496	0.0691023	0.342585	0.658794	0.20477	0.609339
Neurod1	1.80657	1.65448	2.48553	1.02587	1.91809	3.74356	4.32404	3.6721	3.89876	2.34628	3.68877	3.88179	5.46534	2.67147	5.24958	3.09307	4.7129	3.00252	2.74227	1.97773	3.82508	2.28951	2.20172	3.61783	3.34198	3.89275	2.06369	1.05184	0.675005	0.278893	0.24533	0.0924914	0.17154	0.218041	3.03361	0.147336	4.4942	6.46403	0.0166521	0	0.00571988	0.00210579	0.0153299	0	0.0921227	0.034209	0.0357849	0.0577055	0.0421973
Zbtb16	2.23397	4.25268	5.74882	6.08606	7.18225	6.26036	4.77709	5.54761	2.05577	3.42395	6.66511	4.35332	2.7331	4.41135	7.47179	7.30006	6.76043	7.56015	7.59784	8.65176	8.16395	6.96486	7.33179	7.39185	7.81742	0.467709	3.03762	5.82428	4.63383	5.51154	6.9225	7.43376	6.75055	4.80879	3.95153	2.94764	7.4921	1.60272	4.49011	3.85804	1.74128	2.62309	6.47124	3.89396	2.64721	8.43555	8.841	7.16277	8.47588
Zeb2	8.95826	7.49659	7.78239	8.89697	7.78576	7.75232	8.35396	1.60625	6.34846	8.78224	0.617581	4.99212	5.38953	8.44058	5.26837	9.12539	9.14599	5.55039	5.16655	8.08951	3.31125	6.72735	5.14971	0.821989	8.81278	9.95404	4.36868	5.32824	5.29463	7.86307	6.54063	4.42568	3.35978	1.19321	3.83693	8.16504	8.61626	9.89514	1.519	11.5028	9.78564	11.4434	10.2498	10.4022	9.10569	9.81846	9.98169	9.74122	8.53676
Id2	7.2126	5.47379	5.69582	6.52257	6.83683	5.56844	6.45474	3.01677	5.85686	5.07914	0.529531	4.02028	6.16595	3.80466	5.86549	4.01721	1.74899	8.9843	2.37029	7.56641	3.04515	7.37659	6.86723	7.87674	3.22881	4.42277	7.85522	3.88486	6.57396	6.08845	3.63725	2.13795	4.30864	2.6944	4.82656	2.9275	2.78147	5.03863	4.19323	8.76682	0.773771	3.55447	1.31723	3.04972	2.13933	2.45033	7.38135	4.62506	7.66926
Nfix	3.54537	7.28886	7.97754	8.23726	8.53437	8.32087	7.13235	7.41619	3.65602	5.13124	6.78947	7.14338	7.39241	6.75885	8.7388	8.3943	8.27766	8.87341	8.50124	8.80682	9.2974	8.26845	8.59476	9.19467	8.26938	6.03308	8.70303	9.10121	8.85825	8.68064	8.85774	8.04453	8.23076	9.08236	2.15645	8.95662	7.98553	8.74357	7.45754	2.66828	1.22984	7.44972	4.84928	0.898069	7.85031	6.77076	5.93346	2.81563	9.25163
Nfib	6.1089	7.99229	9.15363	7.51236	6.57266	6.48584	7.92347	7.21821	5.59386	7.25498	6.97144	7.83621	9.92473	8.11174	10.1238	9.32901	9.76866	3.54122	6.00758	6.4907	6.79205	9.44134	9.11352	8.52574	9.78447	0.77916	9.76601	9.54699	9.62673	9.57061	8.95842	7.62506	7.46628	4.55236	0.920806	10.4217	9.90317	9.8821	9.33838	7.59962	2.96143	10.1978	9.07716	1.56893	10.6565	8.88127	8.93528	6.97958	9.94513
Nfia	3.97786	8.75846	5.3423	5.34141	2.01908	2.49638	3.84607	2.07123	3.70674	8.29029	3.65705	6.66315	3.41813	4.08136	3.07111	6.03904	6.22543	0.564331	1.44954	2.77031	1.55729	5.62771	3.27506	0.366999	8.53719	1.69946	6.56472	6.58852	8.41031	7.49301	6.23502	3.1973	2.44567	1.05895	0.842806	8.49887	7.44747	8.25423	0.334613	1.18852	0.284457	6.13632	2.83864	0.519972	6.59757	2.29512	3.01835	2.50747	4.37939
Prox1	0.0546566	0.108839	0.0847963	0.0513829	0.0767276	0.0429705	0.0451197	0.0460634	0.120176	0.0637065	0.0436019	1.93735	0.682415	0.335891	0.100992	0.15765	0.263028	0.153141	0.0780721	0.0858964	0.08105	0.0594841	0.113265	0.0849	0.182071	0.127852	0.0966192	0.0754148	0.18702	0.157785	0.117163	0.0286086	0.19191	0.0444083	0.0226394	0.0498034	8.76218	6.03887	0.0798186	0.0225745	0.0124293	0.0499874	2.57936	0.0443326	2.83815	7.73664	5.97106	0.39448	6.17588
St18	0.131134	0.149854	0.17541	0.18329	0.279611	0.163971	0.406416	0.120333	0.258558	0.541812	0.141116	0.655859	0.378776	0.202347	0.385612	0.988094	4.10391	0.174003	0.139773	0.0802969	0.216742	0.163363	0.241805	0.119755	0.180405	0.0319544	0.140024	0.120911	0.180208	0.09288	0.132985	0.0958171	0.184284	0.0669272	0.277843	0.18166	5.46276	0.633237	0.348607	0.11194	0.27694	0.21159	4.9946	0.698037	1.93819	0.504641	0.175843	0.177561	0.09408
Arx	0.0488592	0.090743	0.0932475	0.065349	0.0449267	0.0571959	0.06268	0.0578164	0.0696043	0.0752197	0.0986999	0.190962	0.075189	0.0619896	0.0263052	0.0638666	0.0259961	0.103475	0.0527877	0.0291272	0.0507165	0.0606731	0.0712797	0.0391298	0.0567577	0.0748211	0.0865236	0.0868359	0.0784047	0.0845244	0.0753033	0.0492273	0.0642556	0.0285212	0.114369	0.0318265	0.0529196	0.443264	4.71871	3.47346	4.35855	2.45945	6.58161	4.79969	5.74363	4.24219	5.08915	6.13126	4.83264
Dlx2	0.0277412	0.026513	0.00755642	0.0121277	0.026847	0.0171648	0.00977736	0.0121351	0.0274507	0.0348269	0.0101413	0.0425141	0.0750841	0.0397836	0	0.0238911	0.0268449	0.00455643	0.0198962	0.0140468	0.00640513	0.0101541	0.0150162	0.0790601	0.0382856	0.0441216	0.0473597	0.00678774	0.0351191	0.0224746	0.0212265	0.0152761	0.00875711	0.00572633	0.125774	0.013895	0.0241626	0.0315458	4.00304	2.71416	3.25555	3.54991	3.76613	3.90845	5.31498	4.239	4.5557	3.92302	2.82984
Dlx1	0.10369	0.108642	0.0780108	0.0707422	0.0502808	0.0762323	0.119926	0.0671198	0.068933	0.105812	0.0405965	0.090445	0.0846053	0.1165	0.0570617	0.0724135	0.132681	0.058078	0.0600374	0.106971	0.0873897	0.0551969	0.0986859	0.0658142	0.0634828	0.0628325	0.116485	0.0574705	0.115716	0.0542955	0.055603	0.0684546	0.0653298	0.0340203	0.560154	0.0940279	0.117828	0.0766447	7.39209	3.76442	5.8753	6.97697	7.25862	7.02622	6.80234	7.40284	6.44827	6.21414	5.25468
Dlx6	0.0806769	0.080014	0.0344466	0.0316975	0.0305198	0.0266036	0.0383264	0.0267738	0.0378884	0.0572459	0.0230484	0.0752151	0.0606729	0.0403765	0.0506061	0.0383227	0.0341311	0.0323466	0.0307219	0.00398384	0.0219924	0.0383486	0.0253238	0.0228507	0.0515465	0.0937928	0.0471514	0.0298219	0.0289212	0.0320346	0.0282559	0.045545	0.0193319	0.0612104	0.172966	0.0399439	0.0312235	0.0420126	1.79061	2.95261	2.70169	4.97913	3.82486	4.20593	1.77787	2.66817	3.52665	4.73132	2.83497
Dlx5	0.0104279	0.0160398	0.00507752	0.0118066	0.00671475	0.00958211	0.00855616	0.00477594	0.017782	0.0364236	0.0114975	0.0219706	0.0170003	0.0278846	0	0.0142834	0.015734	0.00260265	0.0181995	0.00732651	0.0158596	0.00300965	0.015461	0.0207545	0.022963	0.0137676	0.0543706	0.0142332	0.0165638	0.00839694	0.0107314	0.0171321	0.0154572	0.00549226	0.0612609	0	0.0116372	0.0304412	1.6108	1.72929	2.63124	3.10965	2.61406	2.88002	2.72008	2.45407	3.42458	3.90051	2.27127
Sp9	0.0756685	0.0675167	0.0541588	0.019249	0.0183611	0.0354691	0.0476661	0.0339981	0.0578644	0.0661943	0.0519141	0.0717786	0.0685565	0.0773795	0.0326311	0.0358961	0.0481643	0.0355531	0.037287	0.0465374	0.00621474	0.0285257	0.0410537	0.0600771	0.090944	0.0764215	0.0832135	0.0664451	0.044734	0.0365393	0.0687012	0.0371866	0.0521708	0.0109903	0.255122	0.0740258	0.0991347	0.0560125	2.88178	5.68079	4.30427	6.24501	2.9414	3.54718	5.36576	1.266	1.20786	3.49773	2.08409
Sp8	0.0379043	0.0158957	0.00548181	0.0103471	0.0243255	0.00831507	0.010109	0.0123801	0.0257582	0.0325826	0	0.00954787	0.0101114	0.0185704	0.0111699	0.00568562	0.00471058	0.00286492	0.00820247	0.0225104	0.0138809	0.0083743	0.00728004	0	0.0486941	0.0137676	0.0368264	0.00559869	0.0281521	0.00719028	0	0.00808063	0.0132934	0	0.2433	0.00405611	0.0262391	0.073954	2.81823	3.50986	4.4571	6.36114	6.64059	5.4475	2.8978	1.54624	5.12153	2.47759	2.13228
Nkx2-1	0	0.00908665	0	0	0	0.00484727	0	0	0.00408545	0.00105759	0	0.00929773	0	0.0144131	0	0.00149088	0	0.0133574	0	0.00318392	0	0.00156911	0.00145339	0	0	0.0137015	0.00807036	0	0.00111676	0.00235141	0	0.00358765	0	0.0112192	0	0	0.00715656	0	0	0	0.005138	0	0.0152142	0	0.175628	0.00773868	0.0145374	0.00351987	0.00714911
Lhx6	0.107752	0.108576	0.0723665	0.0587282	0.0632511	0.058882	0.0898723	0.053857	0.0527106	0.0462921	0.094522	0.131349	0.0308222	0.07017	0.0423132	0.0606971	0.0684506	0.0664495	0.0534044	0.0460597	0.0479171	0.0617346	0.053409	0.0389137	0.0222739	0.146324	0.115208	0.0822346	0.0763765	0.0935029	0.0641625	0.037072	0.0943844	0.0341418	0.00821952	0.00902455	0.0832488	0.0431827	0.0218695	0	0.00603118	0.00342332	0	0.0560948	0.333717	0.119224	0.10563	0.228037	0.0904447
Lhx8	0	0.0223801	0	0.000810297	0.00146678	0.00258851	0.00776928	0.00088997	0.00289291	0.0036101	0	0.0248983	0	0.00705055	0.00435565	0.00126606	0.00313995	0.00242829	0	0	0	0.00352293	0.00240161	0	0	0.0154722	0.0102595	0.00113588	0	0	0	0.00212594	0.0214507	0	0.00295304	0	0.00186824	0	0.00676911	0	0.00232987	0.00342332	0	0.00815883	0.00276042	0.00381829	0.0143903	0.00876336	0.000840926
Isl1	0.00368573	0.00519124	0.00316184	0.00115092	0.00114394	0	0	0	0.00171364	0.0240702	0	0.0159669	0.0131646	0.00105586	0.136594	0	0	0.00856721	0	0.00304406	0	0	0	0	0	0.0484417	0	0	0	0.00182705	0.00455241	0	0	0	0	0.0397152	0.0318514	0.0108938	0.00737673	0	0.0065777	0.0148058	0	0	0.0446202	0.0026377	0.000629204	0	0.00361055
Six3	0.0720444	0.0365314	0	0.00488365	0.00152752	0.00140686	0.00283078	0.00494603	0.0255867	0.0762431	0.00235139	0.114542	0.02456	0.05915	0.00906974	0.00241217	0.00831591	0	0.00194629	0	0.00751314	0.0018222	0.00425417	0.0175531	0.0455912	0.209643	0.0409094	0.00538861	0.00414751	0.011378	0	0	0	0	0.015149	0.193593	0.0209884	0.0530161	0.0310902	0	0.0149701	0.0154547	0	0.0121491	0.895769	0.0139047	0.0203619	0.031887	0.0185863
Six6	0	0	0	0	0	0	0	0	0	0	0	0	0.00999526	0	0	0	0.000678856	0	0.00119213	0	0	0	0	0	0	0	0	0	0	0.000592854	0	0	0	0	0	0	0	0	0	0	0	0	0	0	0	0.000600469	0	0	0
Pax6	0.0652928	0.0792548	0.0253556	0.0541156	0.0629032	0.0666007	0.185794	0.070023	0.0770446	0.0590724	0.0758893	0.42266	0.052003	0.0811442	0.0530873	0.0513931	0.05073	0.0408498	0.0564229	0.107283	0.0890363	0.0545932	0.0523562	0.0653022	0.0616647	0.0589948	0.0706878	0.0501451	0.0553559	0.0487922	0.0959447	0.033443	0.0569575	0.141219	0.324556	0.785195	0.10199	1.90971	0.12323	0.282729	2.8814	2.71882	5.82267	8.5552	3.91903	0.197811	1.34782	0.0801264	0.91876
Sall3	0.0178826	0.0228934	0.0329124	0.0132266	0.01548	0.0199013	0.0123249	0.0312258	0.0273176	0.0514645	0.0109303	0.0146708	0.0624177	0.0309926	0.00675286	0.0198311	0.0442217	0.024706	0.029058	0.0133717	0.0153549	0.0176168	0.0143269	0.0197774	0.00991732	0.0160005	0.0130157	0.00704744	0.0106666	0.016707	0.0261086	0.00581108	0	0.0230236	0.139158	0.00420657	0.00764205	0.0487441	0.100304	0.100017	2.4528	1.90294	5.89906	8.7142	3.02772	0.0196387	0.0198238	0.0217858	0.0263761
Prdm16	0.710261	0.997635	0.892993	0.459331	0.358623	0.364412	0.352344	1.00556	0.878093	0.385918	1.12304	1.46462	1.09062	1.18749	1.38496	1.45756	1.70171	0.742627	0.843816	0.426802	0.493698	0.781669	1.39426	1.10059	0.723268	1.5924	1.13139	0.973006	0.556327	0.555573	1.18802	0.589171	1.46368	0.773135	0.288972	0.239824	0.56356	2.78351	0.0946738	0.0699498	0.0647657	0.0239667	0.0343739	0.114249	2.00358	0.344511	0.334823	0.881336	0.317125
Prdm12	0.0283438	0.0410289	0.0251899	0.0177457	0.0223477	0.0284909	0.0453996	0.0343409	0.018973	0.0135751	0.0404104	0.0350355	0.0183764	0.0310874	0.0247691	0.0330483	0.0340641	0.00691654	0.0195908	0.00972382	0.00968179	0.0246137	0.0193998	0.0213044	0.0719297	0	0.0439094	0.0218342	0.0128127	0.0208281	0.0103634	0.0149896	0.0138175	0	0	0	0.00939633	0.0111514	0.00365611	0	0.00540468	0.00586799	0.016668	0.0166145	0.0111239	0.0164987	0.0210089	0.0293815	0.00977366
Zic3	0.0173751	0.00592713	0.011441	0.0267282	0.0511877	0.0172885	0.0327641	0.0221209	0.0174203	0.0983018	0.015142	0.428985	0.0238716	0.0301979	0.00211276	0.0207195	0.0194441	0.00220442	0.00732813	0.00315274	0.00682256	0.0292813	0.0177443	0.0196532	0.573372	0.0136111	0.0031148	0.00751017	0.0107883	0.0133002	0	0.00695692	0.00922255	0	0.0419349	1.02422	0.0111441	0.0478491	0.690144	1.17013	0.749541	0.793188	0.0140385	0.0310557	0.493459	0.0115702	0.0142703	0.0138865	0.0026997
Zic4	0.011493	0.00763938	0.0229671	0.0107056	0.0179007	0.0138376	0.0154877	0.0232415	0.0189238	0.184416	0.0395575	0.00304525	0	0.006052	0.0230388	0.0266087	0.0229956	0.0132014	0.0289262	0.00934947	0.019589	0.0239924	0.020621	0.0221802	0.271593	0.0141587	0.00826146	0.0323076	0.0357329	0.0402351	0.0092004	0.0162605	0.0264228	0.00577335	0.188949	2.15268	0.00858999	0.104215	0.218897	1.56951	0.613627	3.70474	0.79733	0.0554309	0.415264	0.0097545	0.0152079	0.00954943	0.00558045
Zic1	0.0339519	0.0274469	0.0599995	0.0258887	0.038858	0.0712329	0.0525566	0.0551685	0.069488	1.14538	0.0832361	0.0301805	0.097281	0.0204483	0.0284925	0.0454332	0.042863	0.0156346	0.0296955	0.0249535	0.0343738	0.0701157	0.0206734	0	1.47987	0.0340906	0.0153406	0.0270459	0.143571	0.145389	0.0436146	0.0435023	0.0817777	0.0116008	0.567007	5.0443	0.0440192	0.913463	1.25732	4.00077	2.7703	9.14801	3.70202	0.370545	1.54257	0.0330055	0.0449412	0.0339344	0.0282597
Zic2	0.00295046	0.00304892	0.00910883	0.00783215	0.001226	0.00643508	0.0051759	0.00799944	0.251832	0.0847229	0.0346209	2.84682	1.58317	1.08219	0.0115926	0.00958749	0.0164607	0.00685454	0.0125393	0.0072908	0.00665812	0.0108268	0.012018	0.0228376	0.0296144	0.319504	0.0117141	0.00521868	0.00406763	0.00440302	0.00664097	0.00653661	0.00359669	0.00551612	0.0249869	3.19382	0.0206144	0.549566	0.0337894	0.0223865	0.176138	3.945	0.203855	0.0188679	0.464863	0.000883575	0.0050523	0.00375123	0.00393011
Zic5	0.0153385	0.0245217	0.0349779	0.0111522	0.0127279	0.00827734	0.00738129	0.027987	0.135414	0.0491654	0.050785	3.58664	0.897957	0.963667	0.0245327	0.020702	0.0229883	0.00485775	0.00830792	0.0240522	0.0156644	0.0160174	0.0176878	0.0426048	0.0533445	0	0.0380601	0.027436	0.0136453	0.0363095	0.0172917	0.0047582	0.0108763	0.0724251	0.013357	2.69163	0.00421296	0.639756	0.00943715	0.0363953	0.0153573	3.50581	0.0187807	0.0419284	0.758269	0.00903485	0.0170347	0.0361821	0.00353479
Eomes	0	0	0	0.00140167	0.00266203	0	0.000886692	0	0.0028789	0.00447794	0	0.00335643	0	0.00296737	0	0.00220208	0	0.0103303	0	0	0	0.000950983	0.00451259	0	0	0	0	0	0.124215	0	0	0	0	0	8.21204	1.05343	0.00452872	2.87965	0.025265	0.057796	0.0336173	0.0513543	0.023368	0.0290503	0.493469	0.00136365	0.00248683	0.00323999	0
Dmrtb1	0.0124309	0.0147586	0.0155797	0.0516676	0.0293652	0.0418532	0.00574234	0.0360828	0.00318105	0.0159701	0	0.00631009	0	0.00340542	0	0.000593466	0.00321728	0	0.00106802	0	0	0.00589906	0.00119116	0	0.117786	0.0267139	0.0134126	0.00331297	0.0435321	0	0	0.00163241	0	0	0.751132	0.866277	0	0.00292967	0	0	0.00701645	0	0.0588056	0.101957	0	0.00145317	0.0194504	0.0065675	0.00708171
Nr2e1	0.0529805	0.0201437	0.0505451	0.0166673	0.018561	0.0300236	0.0296236	0.0339965	0.0455403	0.0423683	0.0115134	0.0344131	0.057217	0.0452282	0.0779172	0.0585975	0.0323462	0.0222093	0.0301931	0.0390794	0.0354794	0.0398754	0.0252522	0.0616915	0.056244	0.0280394	0.0346027	0.0328557	0.0555433	0.0278936	0.0161868	0.0349628	0.0262552	0.0112169	0.0204256	0.0229335	0.028835	0.222179	0.00345794	0	0.0103728	0.00456033	0	0.0173242	0.983004	3.66155	2.81872	2.61695	2.21399
Nkx2-4	0	0	0	0	0	0	0	0	0	0	0	0	0.0106178	0	0	0.000615805	0	0	0	0.00364088	0	0	0	0	0	0	0	0	0	0	0	0.00128009	0	0	0	0	0	0	0	0	0	0	0	0	0.00105771	0	0	0	0
Prdm13	0	0	0	0.00122371	0	0	0	0	0	0	0	0.000986082	0	0	0	0	0.00153316	0	0	0	0	0	0	0	0	0	0	0	0	0.00172662	0	0.000983012	0	0	0	0	0	0	0	0	0	0	0	0	0.0160654	0.00359978	0	0	0
Esr2	0.462135	0.600134	1.1053	0.218553	0.201398	0.207508	0.158195	0.497342	0.17803	0.10044	2.2428	0.194336	0.150958	0.447416	0.919444	0.321952	0.100591	0.103444	1.27849	0.082462	1.13681	0.140905	0.113264	0.0659146	0.0250647	0.0145215	0.0474054	0.0504982	0.0305816	0.0428692	0.159403	0.0196219	0.0724329	0.0106577	0.00300323	0.00448736	0.0319815	0.0225463	0.359424	0.0148016	0.0188981	0.0171917	0	0.138724	0.045967	0.0364116	0.0614509	0.0980279	0.041422
Bsx	0	0	0	0	0	0.00359243	0.000918037	0.00571483	0.00161257	0.0080873	0	0	0	0.00134186	0	0.0024179	0	0	0.00121148	0	0	0	0	0	0	0	0.00182423	0	0	0.003225	0	0.00246367	0	0.0176483	0	0	0.0447645	0.00311561	0	0	0.00217993	0	0	0	0	0.00141775	0.00196786	0	0
Tbx3	0.00604784	0.0138455	0.0197085	0.0117733	0.00778806	0.0110391	0.0136874	0.0110366	0.0136039	0.0210566	0.00985984	0.0120622	0.0184704	0.00758829	0.00424487	0.0121582	0.0243744	0.0128381	0.00997216	0.00722605	0.0271189	0.0101509	0.0167743	0	0	0.0323384	0.00549478	0.0177429	0.00265484	0.0120389	0.0246436	0.0048026	0.0334669	0	0	0.00908372	0.00906363	0.0113472	0.0064784	0.0163207	0.00589569	0.00654606	0	0	0.00558398	0.00888822	0.0136444	0.0258133	0
Gsx1	0	0.00105929	0	0.00209266	0.0012328	0.00276541	0.00166957	0.0016004	0.0195987	0.00109656	0	0.0176511	0.00933436	0.00263757	0	0.000984548	0	0.00243761	0.00107913	0	0	0	0.00191564	0	0	0	0	0.00349489	0	0	0	0	0	0.00535661	0	0	0	0.0111697	0	0	0.00173224	0	0	0	0.300738	0.00288923	0.00328929	0	0
Hmx3	0	0	0	0	0	0.0010109	0	0	0	0	0	0	0	0	0	0	0	0	0	0	0	0	0	0	0	0	0	0	0	0	0	0	0	0	0	0	0	0	0	0	0	0	0	0	0.0010773	0	0	0	0
Hmx2	0	0.00402813	0	0	0	0.000341444	0	0	0	0	0	0.000727931	0	0	0	0.00108809	0	0	0	0	0	0	0	0	0	0	0	0	0	0	0	0	0	0	0	0	0	0	0	0	0	0	0	0	0	0	0	0	0
Sox3	0.0421584	0.0471753	0.0593354	0.0415142	0.0319637	0.109754	0.0387541	0.0897354	0.0600553	0.0166533	0.0895769	0.259184	0.0807511	0.112665	0.0446799	0.0254854	0.0613436	0.00678279	0.125023	0.00630303	0.0772236	0.00797046	0.00365093	0	0.0532015	0.0135534	0.0500257	0.0534584	0.03539	0.0552849	0.0390608	0.00930661	0.0144986	0.0303122	0	0	0.0532091	0.0349188	0.0343362	0.0602923	0.0217258	0.0522189	0	0.0665636	0.159477	0.243082	0.0323902	0.0772789	0.0356373
Foxd2	0	0	0	0	0	0.000418715	0	0	0.000944022	0.00110365	0.00739271	0	0	0	0	0.000916682	0	0	0	0	0.00738584	0	0.00193836	0	0	0	0	0	0	0	0.00493001	0	0	0	0	0	0	0	0	0	0	0	0	0	0.0122336	0.00366528	0.00100796	0	0
Sim1	0.00350966	0.0109887	0.00718086	0.00252731	0.00385265	0.00453272	0.00265938	0.00749791	0.00645099	0.0122186	0	0.507543	0.0177129	0.0151579	0.00414177	0.0144244	0.0101898	0.0233633	0.00478774	0.00643722	0	0.00193409	0.019768	0.0163793	0	9.13915	0.00716571	0.00851531	0.0023184	0.00382596	0.00578911	0.00201674	0.00870155	0.00557474	0.0144709	0	0.00772039	0.012506	0.00422721	0	0.00360337	0.00284869	0.0138337	0.00602962	0.004962	0.00400348	0.00588166	0.0211522	0.0106867
Otp	0.00265044	0.0101396	0.0116063	0.00922181	0.00120112	0.00601861	0.00320656	0.0105065	0.00449116	0.00502428	0.00700521	0.0348087	0.0102512	0.00575608	0.00845781	0.00376543	0.00387525	0	0.00457131	0	0	0.00483623	0.0137837	0	0	0.0768462	0.00658102	0.0010321	0.00777027	0.00361035	0.00619351	0.00394744	0	0	0	0	0.0195905	0.00627462	0	0	0.000544982	0	0	0	0.00281122	0.00269343	0.00639025	0.0141312	0.00372032
Pitx2	0	0	0	0.00132576	0	0	0	0.00242501	0	0	0	0.000738853	0	0	0	0	0.000617074	0	0	0	0	0	0	0	0	0	0	0	0	0	0	0	0	0	0	0	0	0	0	0	0	0	0	0	0.00119074	0.00120701	0	0	0
Foxb1	0	0	0	0	0.00139742	0	0	0	0	0	0	0.00144823	0	0.00121373	0	0	0	0	0	0	0	0	0	0	0	0	0	0	0	0	0	0	0	0	0	0	0	0	0	0	0	0	0	0	0	0.00039321	0	0	0
Barhl2	0.00844647	0.0212303	0.00186222	0.000696221	0.00269208	0.00242516	0	0.00607914	0.0210642	0.0709745	0	0.0110341	0	0.0153835	0.00175571	0.000409471	0.00995948	0.00448459	0.00122974	0	0	0.002265	0	0	0	0.0307055	0.00505584	0.00244948	0	0.000701703	0	0.00322503	0	0	1.62662	1.70367	0	0.212923	0	0	0.00383777	0.00448839	0	0.00478188	0.00506053	0.00316444	0.00549661	0	0.0063273
Barhl1	0	0.000833877	0.00178294	0.0041894	0.0110427	0.00514358	0.00815758	0.00321262	0.00100907	0	0	0.00325628	0.0106448	0.00514241	0	0.00163758	0.00763397	0	0.00141669	0.00529013	0.0205282	0.00319321	0.0028579	0	0	0	0.0039929	0.0106306	0	0.00299756	0.00489114	0.00273937	0	0	0.0199762	0	0	0	0	0	0.00131597	0.005876	0	0	0.00113129	0.00161894	0.0126236	0	0
Gbx2	0	0.000864891	0.00170099	0.000835572	0.0021141	0.00173883	0.00246864	0.01374	0.00715807	0.00246944	0.00974629	0	0	0.00628192	0	0.00513886	0.00111854	0	0.00363298	0	0	0	0	0	0	0.0201479	0.00192193	0	0	0.00256749	0	0.00371647	0	0	0.00896815	0	0	0.00305851	0	0	0.00112665	0	0	0.00285396	0.000717897	0.000390048	0.00275992	0	0.00467198
Lhx2	1.01355	0.218818	4.09125	1.66317	3.3124	3.79162	4.42975	4.60438	3.78306	1.11849	7.07997	3.27632	6.33544	3.91209	5.5597	3.67579	5.01727	0.212896	5.29559	1.3332	2.11813	0.978221	1.9021	0.339842	6.04368	0.0467966	0.111181	0.232271	0.13415	0.188679	0.319189	0.291635	0.3065	0.178983	2.87684	4.35145	3.02311	4.8519	0.0409534	0.0504976	0.0279701	0.0516848	0.0493112	0.0171684	1.72872	0.117416	0.132761	0.31228	0.140887
Lhx9	0.0034912	0.0609869	0.115388	0.0182833	0.0830899	0.0856779	0.00558305	0.0653014	0.102876	0.052531	0.166374	2.75071	1.64644	1.00497	2.91763	1.68285	4.93415	0.0423476	0.0329533	0.0161419	0.0914675	0.116824	0.587588	0.270097	1.92075	0.0312059	0.0528475	0.0122495	0.0449452	0.0326482	0.0244867	0.0354591	0.0769357	0.0483569	0.861191	3.52464	2.2493	0.870098	0.00884781	0	0.00716761	0.0147799	0.0278722	0.0283096	0.0607035	0.0605056	0.0529934	0.0469178	0.0585763
Shox2	0.0269709	0.0078736	0	0	0	0.00513427	0.00102427	0.0903819	0.00608884	0.000820512	0.00223871	0.000796085	0	0	0.00617813	0	0	0	0	0	0	0	0	0	0	0	0.00369769	0.0186058	0.00356064	0	0.00564858	0	0.0126854	0.144627	0	0	0	0	0	0	0	0	0	0	0.000691089	0.0011398	0	0	0
Tcf7l2	0.0389364	0.0750053	0.0745052	0.0405311	0.0500609	0.0801845	0.0530805	0.105327	0.109248	0.0846622	0.112977	0.0617212	0.145673	0.075635	0.12861	0.111498	0.0949865	0.0525421	0.0798297	0.048946	0.100675	0.0766088	0.0856194	0.101359	0.174239	0.0849767	0.0694574	0.0773621	0.0505701	0.0663482	0.0741886	0.0640954	0.0490227	0.0349313	0.0697838	0.149464	0.109723	1.42849	0.081487	0.0141565	0.030234	0.0254861	0.0519667	0.0532381	1.27871	0.0544625	0.0620305	0.0586562	0.0368016
Lef1	0.0425971	0.0363961	0.0836352	0.0386658	0.0445238	0.0418531	0.0416169	0.116404	0.103818	0.0456922	5.32763	0.0457584	0.0238636	0.0447153	0.100603	0.072353	0.109795	0.0559127	0.062512	0.0240289	0.0335946	0.0551878	0.0475603	0.0591375	0.0177951	0.059694	0.010752	0.0703598	0.016247	0.0370405	0.0750228	0.0340843	0.106453	0.0620715	0.0305245	1.76837	0.0129041	0.586643	0.0020079	0	0.0144832	0.00384898	0	0.0133352	0.450765	0.0260174	0.0238987	0.0138144	0.0344624
Onecut2	0.709548	0.563616	1.19854	2.51393	2.6783	1.85538	0.306599	1.27011	0.34784	0.385623	0.307412	0.827962	0.132698	1.32754	0.0773777	2.15126	3.93877	0.0235405	1.09798	0.461446	1.08416	0.80192	1.50288	0.0505242	2.77173	1.35964	0.503873	1.10723	1.00588	1.28353	1.87851	0.926884	2.54825	0.125999	0.421481	0.0320451	1.92636	1.76039	0.0258713	0	0.00669503	0.0429524	0	0.0093939	0.539281	0.25373	0.282475	0.312805	0.0170829
Onecut3	0.00382577	0.00589679	0.00176263	0	0.0188856	0.00736122	0.00337382	0.00452926	0.00979646	0.00251216	0	0.00244182	0	0.00573706	0.0120947	0.0129875	0.00339723	0	0.00627775	0.00341739	0	0.00223193	0.000862068	0	0.0163497	0	0.0106892	0.0158676	0	0.00573292	0.00471287	0.00342021	0	0	0.00963903	0.00883208	0.00386756	0.0219575	0.00389511	0.00739373	0.0584349	0.0613531	0.110019	0.048129	0.0016891	0.00522647	0.0281209	0.0290803	0.00241061
Onecut1	1.10882	0.555162	0.0165486	0.0161763	0.0291482	0.0659058	0.0160956	0.0611415	0.0964259	0.00959056	0.00257674	0.320117	0.536274	0.269436	0.00226315	0.0157095	0.00915894	0.0140623	0.0190339	0.00341923	0	0.00394034	0.00281765	0	0	0.0156707	0.0101756	0.0617853	0.0012033	0.00450387	0.336077	0.0044505	0.0501315	0.0053129	0	0	0.783586	0.0370466	0.00360782	0.00710247	0.00157186	0	0.0251437	0.0026967	0.00372625	0.00823358	0.0372688	0.297419	0.00988441
Ebf2	0.0207843	0.171764	0.0484805	0.0257728	0.0158068	0.098708	0.940993	1.54426	0.829208	0.391115	0.228367	0.877747	0.802644	0.176342	0.60328	0.0264083	0.00514231	0.173084	0.102168	0.00719939	0.00514899	0.079554	0.00940203	0.0197774	0.0127489	0	0.0127284	0.00985962	0.00144391	0.00956119	0.010705	0.00103702	0.0195773	0	0.672678	1.27271	0.159919	0.0232478	0.00908052	0	0.0126211	0	0	0.00477762	0.0118671	0.0065632	0.00769691	0.00697709	0.00673434
Ebf3	0.00665559	0.00455051	0.00769795	0.00153977	0.00396628	0.00708056	0.00677466	0.00969101	0.00830288	0.000895644	0	0.0331941	0.124649	0.0021047	0.00979547	0.00980154	0.0220186	0.0125212	0.00382888	0.00302012	0	0.00602919	0.0393241	0	0	0	0	0.00302414	0.00444896	0.000737393	0.00688819	0.00386189	0.0150847	0	1.71865	8.20773	0.0037184	0.04662	0	0	0.00233039	0.00503183	0.0471157	0.00511637	0.0196145	0.0273233	0.0128062	0.0417218	0.00173513
Ebf1	0.0922523	0.561807	0.0964531	0.0690302	0.0880103	0.0803207	0.125058	0.416133	0.614553	0.608453	0.308251	0.498643	0.344365	0.118484	0.158816	0.167563	0.129589	0.15134	0.423957	0.0826496	0.057059	0.0983704	0.176914	0.0987899	0.10328	0.215234	0.0698656	0.0910738	0.0602263	0.0740842	0.108669	0.0824431	0.115284	0.0660005	2.04366	1.52928	0.0745101	0.459129	0.136259	0.0220555	0.0445897	0.0369754	0.0796962	0.106799	0.123689	0.0578102	0.111411	0.0767881	0.1007
Pou4f1	0.00320461	0.0124086	0.00536813	0.00618599	0.0349188	0.0198087	0.0093352	0.0543328	0.0325328	0.006932	0.0336856	0.00857624	0	0.00266166	0	0.00368581	0.00658019	0	0.00301176	0.00283836	0	0.00384929	0	0.0198939	0	0.0153834	0.0354727	0.00774015	0.0119478	0.0125915	0	0	0	0	0	0.00440495	0	0	0	0	0.00123457	0.00253232	0	0.00230634	0.0302112	0.00152444	0.00611714	0.044138	0.010942
Pou4f2	0	0	0	0	0.00122004	0.000375572	0	0	0	0	0	0	0	0.00118898	0	0	0	0	0	0	0	0	0	0	0	0	0	0	0	0	0	0	0	0	0	0	0	0	0	0	0	0	0	0	0	0	0	0	0
Pou4f3	0	0.000932441	0	0.00384824	0.00144682	0.000486835	0	0	0.000490376	0.000687113	0	0	0	0	0	0	0	0	0	0	0	0	0	0	0	0	0	0	0.00282673	0.00310349	0	0	0.00309716	0	0	0	0	0	0	0	0.00212693	0	0	0	0	0.00939971	0	0	0
Pou3f1	2.16455	0.091318	0.264766	2.01322	1.13359	2.13506	2.37454	1.71999	1.29294	0.834037	0.151443	0.0914859	0.148971	0.0499192	0.462005	5.46152	0.309791	7.71592	3.21056	4.66601	7.61902	7.53557	8.16412	8.71711	1.33739	8.16782	0.0561758	0.0806926	0.112526	0.0834539	0.298759	0.135632	0.319653	0.180117	2.15034	0.212216	0.247108	1.2529	0.0442153	0.0303235	0.0952716	0.0344523	0.0155461	0.00873989	0.372675	0.123416	0.113903	0.166663	0.0877162
Irx1	0.00432379	0	0	0.00056276	0	0.00171783	0.000821763	0.00496078	0.00346111	0.00435749	0	0.00310892	0	0.00550878	0	0.0019386	0.000631363	0	0.00129729	0	0	0.00184786	0.00277578	0	0	0	0.0114578	0	0.00508069	0.00339765	0.00532148	0	0	0	0	0	0	0	0.00622914	0	0.000767501	0	0	0	0.00177178	0.000388605	0.00187164	0.00460788	0.00307591
Irx2	0	0.000880533	0	0	0	0	0	0	0.00060695	0.00185894	0	0	0	0.000612005	0	0	0	0	0	0	0	0	0	0	0	0	0	0	0	0	0	0	0	0	0.0108254	0	0	0	0	0	0	0	0	0	0.00140632	0	0	0	0
Irx5	0.0028446	0	0.00338286	0.00160459	0	0.000551121	0	0.0413549	0.00656112	0	0.0280006	0.00185463	0	0.00654317	0	0.00776719	0.00336465	0	0.0334629	0	0	0.002874	0.00703271	0	0	0	0.00348934	0.00286708	0	0.00208961	0	0	0	0	0.0106883	0.00413802	0.00178861	0	0	0	0	0	0	0.00337177	0.0137014	0.0033854	0	0	0
Irx3	0	0	0	0.00132105	0	0	0	0.0079914	0	0	0.0141629	0.000850958	0	0	0	0	0.00111836	0	0.00352261	0	0.00625017	0.000402765	0	0	0	0	0	0	0.00254781	0.0024747	0	0.00358603	0.0974912	0.00525241	0	0	0	0	0	0	0	0	0	0	0.0206686	0	0.000669477	0	0
Pax5	0.0285571	0.0190282	0.0163685	0.0238596	0.0131869	0.0154964	0.0248417	0.0223369	0.016771	0.0244376	0.017586	0.00410939	0	0.0245579	0.0304563	0.0459128	0.0706062	0.00885465	0.0137266	0.0174469	0.0444747	0.0461802	0.0624206	0	0	0.0141043	0.00901766	0.0107474	0.0188157	0.0105896	0	0.00258714	0.0229639	0	0.00733137	0.0100835	0.00602188	0.097636	0.00401805	0	0.00398038	0.00196519	0	0.0219208	0.0643932	0.00306239	0.0012084	0.00450767	0.00192805
En1	0.0141408	0.00230724	0	0.00133486	0	0.00155655	0	0.00234409	0	0	0	0	0	0	0	0	0	0	0	0	0	0.000395472	0	0	0	0	0	0	0.00652271	0	0	0	0	0	0	0	0	0.0114601	0	0	0	0	0	0	0	0	0	0	0
En2	0	0.00466952	0	0.000593789	0	0.00232859	0.000874806	0	0.00133899	0	0	0.000656809	0.00802702	0.000441529	0	0	0	0	0	0	0	0.0013411	0	0	0	0	0	0	0.00406763	0.00181572	0	0.00153926	0	0	0	0	0.00182949	0.0407751	0	0	0	0	0	0	0.000624842	0	0.000745772	0	0
Six1	0	0	0.011595	0.000753038	0	0.000494367	0	0	0.000718438	0.000877061	0	0.00125498	0	0	0	0	0	0	0.00217157	0	0	0	0	0	0	0	0	0	0	0	0	0	0	0	0	0	0	0	0	0	0	0	0	0	0.00379132	0	0	0	0
Olig3	0.00451821	0.0225225	0	0.000673185	0	0	0	0	0.000624815	0	0	0.174598	0	0.542361	0.00219386	0	0	0	0	0	0	0	0	0	0	0	0.0105965	0.00103894	0	0.0020747	0	0	0	0	0	0	0	0.00754666	0	0	0	0	0	0	0.00283055	0.00166922	0.00224767	0	0.00205453
Fev	0.0033147	0	0	0	0.00162518	0.00744904	0	0.00107727	0.000755126	0	0	0.00184525	0	0	0	0	0	0	0	0	0.0145826	0.000350467	0	0	0	0	0	0	0	0	0	0.00290819	0.0151664	0	0	0	0	0	0.00388103	0	0.00208764	0.0117884	0	0	0	0.00400402	0.0177162	0.00065173	0.00101547
Dmrta2	0.10254	0.0978273	0.162444	0.106102	0.129826	0.147079	0.114376	0.185883	0.140753	0.152235	0.0934697	0.203474	0.11386	0.107949	0.230759	0.132661	0.110931	0.147237	0.104808	0.0581815	0.240352	0.181498	0.0839395	0.147878	0.0838967	0.152916	0.127295	0.113357	0.136725	0.0971404	0.158839	0.114356	0.141027	0.145235	0.506832	5.01235	0.070526	1.68035	0.0784314	0.0910819	0.148011	0.134194	0.171351	0.218309	0.96961	0.0772477	0.115817	0.138265	0.108392
Foxa1	0	0	0	0.00103444	0	0.000895544	0	0.0164368	0	0.000698464	0	0	0	0	0	0.001198	0	0	0	0	0	0	0.00149099	0	0	0	0	0	0	0	0	0.000879548	0	0	0	0	0	0	0	0	0	0	0	0	0	0	0	0	0.000989786
Foxa2	0	0	0	0	0	0	0	0.00473005	0.0013294	0	0	0	0.010034	0	0	0	0	0	0	0	0	0	0	0	0	0	0	0	0.0246035	0	0	0	0	0	0	0	0	0	0	0	0	0	0	0	0.00122513	0	0	0	0
Pitx3	0	0	0.0081708	0	0	0.000808697	0.000783245	0.00104088	0.0237739	0.0017861	0	0.00184063	0	0.00123719	0	0.000449774	0	0.00170873	0	0	0	0.00155123	0.00321484	0	0	0	0.00191435	0.00124507	0.00572093	0.00291392	0.00564108	0.0474563	0	0	0	0	0	0	0	0	0.00198305	0	0	0	0	0.00303612	0.00306626	0.00295609	0.0173359
Lmx1a	0.0157131	0.0219592	0.00944084	0.0114454	0.00765559	0.0131252	0.0150802	0.0252387	0.0248452	0.0238655	0.0193927	0.0261898	0	0.0270441	0.0427089	0.0354801	0.0410905	0.0160227	0.0156088	0.0236114	0.0230843	0.00550927	0.0267474	0	0.0102671	0.0268764	0.0231383	0.0416668	0.00616305	0.0127076	0.0213989	0.0123062	0.014249	0.0111822	0.0186614	0.289854	0.0143158	0.0597766	0.00224616	0.0367817	0.0212423	0.0384357	0.0290611	0.0128636	0.0092198	0.0153556	0.00847822	0.0272935	0.0144224
Lmx1b	0.0525979	0.133037	0.161489	0.0405004	0.0476411	0.100028	0.0744888	0.132866	0.118725	0.0822275	0.129231	0.116261	0.103601	0.156171	0.142753	0.125493	0.0472058	0.0312455	0.0776896	0	0.0573567	0.0658392	0.0753778	0.042937	0.0450644	0.0331299	0.0932922	0.118392	0.0369652	0.0534904	0.159561	0.0559856	0.141107	0.149644	0.0670787	0.0128577	0.035194	0.00271659	0.00365296	0.0155956	0.0124315	0.0225811	0.0181072	0.0434261	0.00239048	0.0102633	0.029497	0.00285164	0.0368054
Phox2b	0	0	0	0.0013006	0.00131016	0.000352177	0	0.00274286	0	0	0	0.0010571	0	0	0	0.00443863	0	0	0	0	0	0	0	0	0	0	0	0	0	0	0.00500463	0.00112398	0	0.0116909	0	0	0	0	0	0	0.00057906	0	0	0	0	0.000843389	0	0	0.00125447
Tbx20	0.0143562	0.000762725	0.00218657	0.00330446	0.0026669	0.00207755	0.00093564	0.00554229	0.00050964	0.00368649	0	0	0	0.00269818	0.0125103	0.000788251	0.0120358	0.00408736	0.00102648	0.00348159	0	0.00424005	0.00149099	0	0	0	0.00451265	0.00330902	0	0.00284431	0	0.00118406	0	0	0	0	0	0	0	0	0.00206109	0	0	0.00275898	0.00250542	0.00133971	0	0	0.00293664
Lbx1	0	0	0	0	0	0.000374136	0	0.000987043	0.00119097	0.00126384	0	0	0	0	0	0	0	0	0	0	0	0	0	0	0	0	0	0.00558896	0	0	0	0	0	0	0	0	0.00168565	0	0	0	0	0	0	0	0	0	0	0	0
Prrxl1	0.00384243	0.00872901	0.00279375	0.00175783	0.00135061	0.00521916	0.00445763	0.0070889	0.000354923	0.00508753	0.00193162	0.0272918	0	0.00271923	0	0.0104998	0.0129246	0.00978974	0.00803594	0	0.00644212	0.0102232	0.00214681	0	0	0	0	0.00109361	0.00348511	0.00577635	0	0.00654172	0	0.197048	0	0.00456518	0.00809229	0	0	0	0.00056651	0.0039697	0	0.00208581	0.000846241	0.0026461	0.0644351	0.0132824	0.00363977
Tlx3	0	0	0	0.000793158	0.00113562	0.00260657	0.0007437	0.000931229	0	0.000845673	0.00931027	0	0	0.001042	0.00204054	0.000553613	0	0	0	0	0	0.00029994	0.0047884	0	0	0	0	0.00992991	0	0.000865645	0	0	0	0	0	0	0.019168	0	0	0	0.00193523	0	0	0	0.00139702	0.00319771	0	0	0.000981341
Evx2	0	0	0	0	0	0	0	0	0	0	0	0	0	0	0	0	0	0	0	0	0	0	0	0	0	0	0	0	0	0	0	0	0	0	0	0	0	0	0	0	0	0	0	0	0	0	0	0	0
Lhx3	0.0088116	0.012531	0.0515803	0.017196	0.0103753	0.0194637	0.00561824	0.156181	0.0631682	0.00717886	0.0592612	0.0608592	0.0410021	0.0189296	0.0136751	0.016378	0.010743	0.0063698	0.0610106	0.00346278	0.0455273	0.00386134	0.00244095	0	0.01187	0.0781351	0.00768897	0.00858047	0.00277278	0.0070948	0.00560274	0.00324329	0	0.0169128	0	0	0.00421421	0	0.0109887	0.00708093	0.00669812	0.00457419	0.0148838	0.0182192	0	0.0026839	0.0183678	0.00587666	0.0123408
Lhx4	0.0131513	0.00793879	0.0174456	0.015432	0.0179778	0.0223866	0.0127115	0.0231146	0.0142967	0.00900168	0	0.00967517	0	0.011823	0	0.00883858	0.0238752	0.0238154	0.0192015	0.0324199	0	0.0121773	0.0087972	0	0	0.0156137	0.00832373	0.00956233	0.0120147	0.0264686	0.0230304	0.0296528	0.00306537	0.12799	0.029397	0.00968608	0.00669963	0.0248583	0.00547061	0.00732756	0.0138306	0.0181737	0.0172592	0.0244035	0.0316606	0.014062	0.0589541	0.00487731	0.0170196
Vsx2	0.0339725	0.0334347	0.0267249	0.0198343	0.01482	0.0286397	0.0213313	0.0828757	0.0248383	0.0300898	0.0297174	0.0373747	0.0302828	0.0331673	0.0419741	0.0571523	0.0410375	0.00870453	0.0185164	0	0.0460783	0.032677	0.0299979	0.0211445	0.025396	0	0.0554449	0.0296196	0.036461	0.0390631	0.0283998	0.031335	0.00919421	0.0731991	0.0647753	0.0058456	0.0210153	0.00285606	0.00774466	0	0.00262078	0.00206505	0.0411754	0.00574003	0.00264101	0.00808645	0.0234473	0.0325612	0.0110409
Nkx6-1	0	0.00213233	0	0	0	0.000399079	0	0	0.00125813	0.00105759	0	0	0	0.00128096	0.00201536	0.00128418	0	0	0.00294715	0.00291705	0	0.00156164	0	0	0	0	0.00184918	0	0	0.0029234	0	0	0	0	0	0	0	0	0	0	0.000637823	0	0	0.0221254	0	0.00122533	0	0.00765475	0.00222541
Gbx1	0.121566	0.139926	0.165646	0.101807	0.0773749	0.059531	0.0542008	0.103904	0.0616322	0.0766056	0.123274	0.059246	0.0177095	0.0607664	0.164115	0.110124	0.0792674	0.0549564	0.120979	0.0975982	0.0843522	0.0902596	0.159594	0.121304	0.021103	0.0737358	0.0829647	0.116416	0.042973	0.0920924	0.111739	0.0447548	0.0497014	0.0607396	0.0382004	0.00428157	0.0743752	0.0155691	0.0258768	0.0284759	0.0462036	0.0489926	0.0222956	0.164748	0.0360227	0.019177	0.0655487	0.0398365	0.0342866
Hoxa5	0	0	0	0	0	0	0	0	0	0	0	0	0	0	0	0	0	0	0.00114925	0	0	0	0	0	0	0	0	0	0	0	0	0	0	0	0	0	0	0	0	0	0	0	0	0	0	0	0	0	0
Hoxb3	0	0.00161299	0	0	0	0.000771502	0	0	0	0	0	0	0	0	0	0	0	0	0	0.00799946	0	0	0	0	0	0	0	0.00222351	0.00964611	0	0	0	0	0	0	0	0	0	0	0	0	0	0	0	0	0	0	0	0
Hoxd3	0	0.00253497	0	0	0	0.00061355	0	0.00271595	0	0.00348123	0	0	0	0	0	0	0	0	0	0	0	0.0012953	0	0	0	0	0	0	0	0.00075363	0	0.0026602	0	0	0	0	0	0	0	0	0	0	0	0	0	0	0.000658958	0	0
Hoxb2	0	0	0	0	0	0	0.00286104	0	0	0	0	0	0	0	0	0.00104034	0	0	0	0	0	0	0	0	0	0	0	0	0	0	0	0	0	0	0	0	0	0	0	0	0	0	0	0	0	0	0	0	0
Hoxc4	0	0	0	0.000673644	0	0	0	0.000946904	0.000560894	0.00118344	0.00429207	0	0	0.00117439	0	0.000431359	0	0	0.00370219	0.00377851	0	0	0	0	0	0	0.00216796	0.00881391	0	0	0	0.0016039	0.00587195	0	0	0	0	0.015045	0	0	0.000626633	0.00444891	0	0	0	0	0.000757039	0.002072	0
Hoxa4	0	0	0	0	0	0	0	0	0	0	0	0	0	0	0	0	0	0	0	0	0	0	0	0	0	0	0	0	0	0	0	0	0	0	0	0	0	0	0	0	0	0	0	0	0	0	0	0	0
Hoxb4	0	0	0	0.00074661	0	0	0	0	0	0	0	0	0	0	0	0	0.0032753	0.00243289	0	0	0	0.000916895	0	0	0	0	0	0	0	0	0	0	0	0	0	0	0	0	0	0	0	0	0	0	0	0	0	0	0
Hoxb5	0	0	0	0	0	0	0.00100336	0	0	0	0	0	0	0	0	0	0	0	0	0	0	0	0	0	0	0	0	0	0	0	0	0	0	0	0	0	0	0	0	0	0	0	0	0	0	0	0	0	0
Hoxa3	0	0	0	0	0	0.000388621	0	0	0	0	0	0	0	0	0	0	0	0	0.00112395	0	0	0	0	0	0	0	0	0	0	0	0	0	0	0	0	0	0	0	0.00405723	0.00754602	0	0	0	0	0.0100584	0.00183928	0	0	0
Hoxd4	0	0	0	0	0	0	0	0	0.000579488	0	0	0	0	0	0	0	0	0	0	0	0	0	0	0	0	0	0	0	0	0	0	0	0	0	0.00677978	0	0	0	0	0	0	0	0	0	0	0	0	0	0
Hoxb6	0	0.00194183	0	0.000856661	0.00141185	0.000384136	0.00076801	0.00200627	0.000457611	0	0	0.000644256	0	0	0.0120947	0.00564421	0.00060514	0	0.00104514	0.0100435	0	0.00242944	0	0	0	0	0	0.00560944	0	0.00066904	0	0.00203338	0	0.00536757	0	0	0	0	0	0	0	0.00236312	0	0	0.0018008	0.000795042	0.00116104	0.00292291	0
Hoxb7	0.00267086	0.00804207	0	0.0013208	0	0.00131457	0.00146195	0.00177716	0.000609951	0.00359103	0	0	0	0.00071317	0	0.00393206	0.00791166	0	0	0	0	0.000608098	0.000871971	0	0	0	0	0.00207714	0.00438824	0.000718301	0	0.00507148	0	0.0056634	0	0	0	0	0	0.00793481	0.000621612	0	0	0	0	0.000344267	0.000911458	0	0
Hoxb8	0	0	0	0	0	0	0	0	0	0.00892863	0	0	0	0	0	0	0	0	0	0	0	0	0	0	0	0	0	0	0	0	0	0	0	0	0	0	0	0	0	0	0	0	0	0	0	0	0	0	0
Foxd3	0	0	0	0	0	0	0	0	0	0.00209146	0	0.000587461	0	0	0	0	0	0	0	0	0	0	0	0	0	0	0	0	0	0	0	0	0	0	0.00301862	0	0	0	0	0.00781209	0.00595213	0.00210978	0	0.0112405	0.0125694	0	0	0	0
Pax8	0	0.00519124	0.00143034	0.000860228	0	0.000921695	0.000768018	0	0.0019445	0	0	0.000699935	0	0.0015845	0	0.00126034	0	0	0	0.00747689	0	0	0	0.0193286	0	0	0	0	0.00522593	0.00258037	0	0	0	0	0	0	0	0	0	0	0.000565854	0	0	0.00695617	0.00179992	0.000441331	0.00659678	0	0
Pax2	0.0416403	0.00181825	0.00675137	0.00459862	0.00250892	0.0180378	0.162961	0.155324	0.0847666	0.00201347	0.0352577	0.0358962	0.0494834	0.128086	0	0.117825	0.0508057	0.00498938	0.0943617	0.00661114	0	0.00634567	0.011781	0	0	0.0452284	0.00197431	0.00449848	0	0.00143327	0.0109205	0.00320346	0	0	0	0	0.0700748	0.10764	0.00280284	0	0.0051078	0.0145305	0	0.00512856	0.0193898	0.0743028	0.100216	0.0321724	0.00598309
Dmbx1	0.0101171	0.019826	0.00723856	0.0124934	0.0140858	0.0173901	0.0177776	0.0216319	0.0113328	0.00433792	0.0199637	0.0134325	0.0105633	0.00948295	0.0132323	0.00560574	0.00260115	0.00554169	0.0136319	0.014717	0.012573	0.0254232	0.00713658	0.0372691	0	0	0.0062586	0.00173829	0.00672137	0.00698178	0	0.0025725	0.00328628	0.00568077	0	0	0.00220492	0	0	0	0.00449117	0	0	0.00207157	0	0.00378616	0.0200018	0.0203023	0.0181424
Otx1	0.0970919	0.0716511	0.0552356	0.41425	0.439062	0.24319	0.0167833	0.0317533	0.033892	0.0257859	0.0181509	0.00951215	0.0224706	0.0116617	0.0386577	0.0283928	0.0122396	0.0147285	0.0147169	0.0156141	0.0188602	2.19089	0.0115285	0.0201275	0	0	0.10067	0.359331	0.540732	0.886052	0.0398312	0.936431	0.0125399	0.0166903	0.0101336	0.0748676	0.00735919	0.69598	0.0202232	0	0.00436625	0.00206092	0	0	0.471353	0.0164587	0.0253174	0.011411	0.0195374
Pax7	0.027781	0.00154232	0	0.00483432	0.00405798	0.00121181	0.00186241	0.00715229	0.00583443	0.0011002	0	0.00122082	0	0.00590166	0.0043369	0.00296224	0.00112421	0.00258547	0.00243023	0	0	0.00320526	0.00312027	0	0	0.0186158	0.0020308	0.00976619	0.0032414	0.00152329	0	0.00224318	0.0110965	0	0	0	0	0	0	0	0.00982409	0.00216837	0	0	0.0176247	0.00127557	0.00190159	0.00244063	0.00607762
Otx2	0.00432379	0	0	0	0	0	0	0	0.00130151	0.000851891	0	0	0.0137946	0	0	0.000759404	0.0151223	0	0	0	0	0	0	0	0	0	0	0.000970538	0	0.000706545	0	0	0	0	0	0	0	0.00317577	0	0	0.00403503	0.00233175	0	0	0.169961	0.00102341	0.00112282	0	0.00175459
Emx2	0.145032	0.025502	0.0621064	0.0798363	0.0717597	0.196158	0.577446	0.039403	0.896202	0.451394	0.0224801	0.115877	0.111329	0.0504073	0.035753	0.858929	1.28803	0.0485725	0.0503755	0.0495508	0.583754	0.0333925	0.345233	0.019505	1.30221	0.0299187	0.0189819	0.0412554	0.0519904	0.0722369	0.0764977	0.0329801	0.274777	0.0207251	3.66922	6.33452	1.06231	3.59792	0.0341625	0.0146771	0.00680169	0.0101437	0.01738	0	0.823794	0.0280358	0.0370574	0.0723039	0.0367004
Uncx	0.0046987	0.00201795	0	0	0.00279673	0.00533171	0.00385751	0.00613647	0.00522529	0	0	0.588497	0.0281198	0.0935674	0	0.00449364	0	0	0.00121339	0	0	0.00193695	0	0	0.0258229	4.42241	0	0	0	0.00158349	0	0	0	0	0.272137	0.00900346	0.00455652	0.145352	0	0	0.000756034	0	0	0.00206311	0.00209609	0.00109535	0.00225953	0.00509304	0.00285251
Lhx1	0.00899229	0.00463744	0	0.0028341	0	0.000385494	0	0.00226059	0.00262705	0.00419633	0	0.00197357	0	0.00324331	0	0.00428732	0.00843594	0	0.00239695	0	0	0.000377923	0.00771796	0	0	0	0	0	0	0	0.00511018	0	0.00426686	0	1.01748	5.74001	0.0138592	0.0112284	0	0	0	0.00889028	0	0	0.0225346	0.000402031	0.00339231	0	0
Lhx5	0.00302545	0.00951442	0.00814385	0.00348695	0.00567046	0.00658298	0.00180201	0.0119828	0.000647823	0.00320583	0	0.0161715	0.0178897	0.00196778	0.00478457	0.00714533	0.0105828	0.00190263	0.0129512	0.00371234	0	0.00786921	0.0127354	0	0.0165497	0.012882	0.0148586	0.00430409	0.00928013	0.00639003	0.0053934	0.0088068	0.0060478	0	1.53307	4.44705	0.00376905	0.023281	0.00372738	0	0.00834054	0.003822	0	0.00445698	0.0130115	0.0033241	0.00557582	0.00767007	0.00736338
Gata3	0.00308004	0.010534	0	0.00236065	0.00621075	0.00423145	0	0.00204338	0.000668999	0	0	0.00203668	0	0.00204703	0.00450082	0.0025937	0.00351123	0	0	0	0	0.00722915	0	0.0207545	0	0	0.00239012	0.00210393	0.00295271	0.00227175	0	0.00119394	0	0.00578378	0.0109182	0	0.00408858	0	0	0	0.0028921	0.00517955	0	0.00198643	0.0054129	0.00777767	0	0.00357695	0
Tal1	0.114057	0.0837353	0.027271	0.0140745	0.0144187	0.0266033	0.161349	1.05802	0.258444	0.0552489	0.0649187	0.618199	0.848162	0.29146	0.0592705	0.203345	0.236874	0.010256	0.285205	0.0106754	0	0.00647364	0.0541213	0.0234027	0.0292295	0.0280163	0.0955605	0.0254541	0.0134979	0.00707465	0.0286884	0.0652798	0.196765	0.0780643	0	0	0.0441001	0.0131079	0.00291646	0	0.00217394	0	0	0.00702413	0.00630652	0.00500492	0.0140137	0.0297884	0.010546
Gata2	0.00275956	0.00894762	0.018678	0.00558983	0.00704243	0.0153028	0.0116488	0.0132789	0.0130102	0.0233598	0.0355475	0.00895023	0	0.0138125	0.0236224	0.0184323	0.0411131	0.0164216	0.0242529	0.0106606	0.0159921	0.0211846	0.0279719	0.0599818	0.134951	0	0.012207	0.0136016	0.00101949	0.00663522	0.021629	0.0162552	0.0212693	0.0224011	0.0114519	0.00455726	0.0535068	0.0158	0	0.00671719	0.00448079	0.00512959	0	0	0.00479062	0.0102096	0.0183511	0	0.00818446
Scrt2	0.732657	1.44152	1.19319	0.784769	1.00712	1.27379	1.01224	2.17066	1.77363	2.17529	1.77215	1.61702	1.30049	1.52664	1.17179	1.4599	2.5401	0.474459	0.967706	0.574866	1.20255	1.69116	2.09729	0.7788	2.62888	1.12251	1.49249	1.01884	1.40784	0.809806	0.669156	0.848112	1.63016	0.709621	2.5137	0.256188	1.88521	3.5342	1.80918	0.235575	1.0541	0.438025	2.08637	1.45079	2.49028	0.925091	1.34997	1.84181	1.20549
Esrrb	0.0853409	0.104954	0.111353	0.0886377	0.0714563	0.106893	0.0968606	0.125718	0.217379	0.149624	0.0834553	0.0691719	0.034726	0.127183	0.0645787	0.0667507	0.34007	0.0512804	0.0340438	0.0280622	0.0818229	0.12536	0.0645605	0.0848693	0.0501306	0.712775	0.0409344	0.0380771	0.061463	0.0756772	0.0454173	0.0563189	0.0887198	0.0166279	0.0267041	0.0166551	0.076551	0.018971	0.0408972	0.00775373	0.0900311	0.0285852	0.176183	0.0414452	0.0247347	0.102129	0.325673	0.338106	0.0548623
Mafb	0.301809	0.233631	0.142029	0.296044	0.351367	0.654502	0.278121	0.738027	0.340524	0.366534	0.209996	0.691364	0.357997	0.251277	0.737131	0.704299	0.160451	0.0818082	0.237962	0.116961	3.7978	0.185158	0.348433	1.15517	0.0305668	0.108745	0.145471	0.150057	0.189076	0.349952	0.211699	0.976072	0.345621	0.11334	2.01788	0.162457	0.0808069	0.947912	0.108277	0.36876	0.121341	0.0780465	0.23588	0.201954	0.964825	1.19494	0.940306	2.17879	2.25507
Maf	1.00357	0.239848	0.26152	0.716266	1.32328	1.36881	0.639146	0.782856	0.868907	0.298594	0.247649	0.434272	0.621505	0.21344	0.147119	0.192468	0.207147	0.156722	0.199325	0.155642	0.175986	0.509139	0.205253	0.100031	0.0641625	0.149103	0.328381	0.178831	0.186319	0.416336	0.176849	0.27024	0.167887	0.0707657	0.593698	0.269356	0.147195	0.238184	0.125143	1.89952	0.348215	1.33227	0	0.0633557	0.490818	6.19595	8.30141	7.02765	7.02266
Mafa	0.0773175	0.164093	0.206031	0.0941534	0.0601552	0.0558967	0.107468	0.535751	0.221685	0.652124	0.433365	0.0362175	0.068014	0.10354	0.186506	0.231851	0.286722	0.020325	0.185624	0.00706349	0.0267331	0.0266549	0.0762904	0.0212538	0.0505414	0.104984	1.70503	0.520905	0.463068	0.272457	0.0445666	1.32151	3.03804	2.59626	1.73805	0.0358204	0.0974402	0.0164906	0.0196208	0	0.00661339	0.00204158	0	0.0431955	0.0219331	0.0902586	0.0880262	0.0582387	0.0379256
Arid5a	1.21686	0.722894	0.9503	0.351985	0.384246	0.394616	0.36705	0.824996	0.698938	0.396726	1.55994	0.177362	0.323482	0.519203	0.498877	0.571271	0.509531	0.160241	0.513461	0.343323	0.741387	0.684731	0.436708	0.212337	0.177336	0.303797	0.169448	0.453908	0.202423	0.231567	0.531161	0.267823	0.369207	0.126578	1.97209	0.937603	0.541361	0.0696685	0.550417	0.25033	0.46822	0.193584	1.04607	0.289201	0.131375	0.38672	0.587626	0.394149	0.990803
Setdb2	0.703887	0.840363	0.749483	0.686446	0.730753	0.644062	0.840276	1.0972	0.810519	0.841814	1.07758	0.729237	0.793285	0.895036	1.01816	0.911302	0.976488	0.671906	0.731075	0.458566	0.939495	0.725285	0.904343	0.663241	0.73055	0.870739	0.786791	0.849655	0.869003	0.794791	0.643617	0.588748	0.776274	0.60926	0.473645	0.118632	0.6004	0.598755	0.651376	0.442291	0.607456	0.490999	0.441782	0.742253	0.668959	0.432718	0.612436	0.651766	0.687078
Crx	0	0.00153013	0.00753763	0.00256316	0.00925298	0.00228111	0.00346507	0.00144245	0	0	0.00280901	0	0	0.00376486	0.00476965	0	0	0	0.000916555	0.00367295	0.0160541	0.00363468	0.00192564	0	0	0	0	0	0	0.00131836	0	0	0	0	0	0	0	0.0027621	0	0	0	0	0	0.00226646	0.000848751	0.000475475	0	0.00237588	0.00207565
Tulp1	0	0.00655321	0.033816	0.00231603	0.00732423	0.00260777	0.00525151	0.00399803	0.00218795	0.00317022	0	0.00140903	0.0127205	0.00196225	0.00194314	0.0114005	0.0140718	0.00467998	0.00357858	0	0.0117051	0.0107183	0.00532717	0	0	0	0.00269957	0.0236321	0	0.00128163	0	0.00106819	0.0324772	0	0.00422542	0	0.0035266	0.023031	0	0	0.00245093	0.0142595	0	0.00195815	0.0172156	0.0064618	0.00105644	0	0.00258975
Rax	0.00399851	0.00193423	0.00510324	0.00165145	0	0.00163654	0	0.00481189	0.000613928	0	0.00797432	0.00185166	0	0.00356052	0	0.00285412	0.00104796	0	0.00199521	0	0	0.000496819	0.000894299	0	0	0	0	0.00322905	0	0	0	0	0.00544155	0	0	0	0	0.00342775	0	0	0.00471634	0	0	0	0.00154123	0.0020803	0	0	0.00143907
Sox21	0.0242711	0.0275026	0.0280768	0.0191772	0.0242766	0.02489	0.0343549	0.0321217	0.0405028	0.0536862	0.028022	0.01771	0.0382501	0.0144651	0.0482677	0.0417968	0.0423802	0.0137193	0.0144302	0.022497	0.0164279	0.0282927	0.0166801	0	0.0146521	0	0	0.00784018	0.013998	0.0386562	0.0145177	0.0157913	0.0191869	0.0825286	0.0131157	0.00875317	0.00575922	0.104068	0.00197739	0	0.00520345	0	0.0227641	0.00691264	0.887137	0.0354547	0.0272951	0.0302542	0.0331208
Sox2	0.144885	0.144388	0.110122	0.0923763	0.109149	0.110033	0.100567	0.141772	0.225995	0.150172	0.120331	0.408222	0.217096	0.280727	0.168686	0.224616	0.166368	0.543916	0.119611	0.10923	0.0875989	0.181461	0.144018	0.189249	0.275167	0.349269	0.164209	0.141189	0.171656	0.137777	0.106064	0.0888194	0.164362	0.0533819	0.0912904	0.128667	0.188747	2.01654	2.37991	3.36284	1.88954	6.17428	0.212484	0.241661	5.43278	5.00722	5.3488	5.58877	5.40019
Sox6	0.277072	1.09657	0.327822	0.169465	0.186049	0.183484	0.240151	0.243118	0.264283	0.207081	0.178447	0.313177	0.204218	0.267215	0.86492	0.235284	0.196899	0.260607	0.200143	0.197653	0.159106	0.189389	0.22997	0.204022	0.244037	0.392168	0.220478	0.266356	0.164414	0.412914	0.166484	0.199302	0.293172	0.192674	0.509408	0.188769	0.194155	2.52263	0.109692	0.0741904	0.0595721	0.0539451	0.0937065	0.111373	3.98298	0.216335	0.261592	0.746174	0.19861
Foxo1	0.117516	0.811474	3.01113	0.852088	3.12241	1.79204	1.47151	0.658139	3.3587	1.46556	6.24956	3.62108	3.74184	3.42604	4.73341	2.02647	4.07278	0.507393	3.51996	1.06969	0.107817	0.112009	0.273381	0.0629748	0.638216	0.0990751	0.697079	0.512346	0.100282	0.237186	1.17827	0.492896	0.70212	0.0869842	4.50082	2.79211	5.358	1.80583	0.329237	1.13791	0.671671	0.102649	0.143968	0.238719	1.04982	1.44028	0.425646	1.50124	2.48506
Pax3	0.00277265	0.000827598	0	0	0.00128112	0.000861688	0.00153606	0.00091897	0.00158506	0.000893628	0.00807899	0	0	0.000823287	0.0152607	0.00129592	0	0.00220885	0.00124419	0.00600108	0.0205201	0.00293973	0.00408686	0	0	0	0.00201121	0.000864244	0.00154801	0.00292539	0.00523148	0.000857486	0	0	0.0106655	0	0	0	0	0.00775353	0.000652791	0.0022931	0	0.00219031	0.00970331	0.000869828	0	0.00622294	0.00194194
Gli3	0.0969323	0.0945449	0.163391	0.0616123	0.0386504	0.0804608	0.111226	0.27729	0.113816	0.0745595	0.0959837	0.0644025	0.112352	0.127714	0.314845	0.172959	0.132069	0.113085	0.0998248	0.0615373	0.0680676	0.101744	0.10797	0.0593609	0.0697046	0.0998999	0.0624927	0.0700434	0.0590378	0.0437723	0.0578203	0.0510653	0.149161	0.126881	0.0284116	0.04164	0.0750459	0.763132	0.035066	1.19007	0.0464172	0.0706318	0.0322976	0.0283716	1.50384	0.0634173	0.0702167	0.0771543	0.0799893
Gli2	0.0445645	0.0295464	0.0661579	0.0434701	0.0229192	0.0466707	0.0207898	0.0593331	0.026252	0.0606745	0.0612295	0.0164458	0.0100769	0.0196612	0.0667546	0.0511562	0.0201166	0.0332363	0.077367	0.0452902	0.0349592	0.0527623	0.0754898	0.0198325	0.0375542	0	0.013913	0.0420468	0.0514648	0.0192828	0.374732	0.0525908	0.839429	0.0471871	0.0118789	0.38709	0.0325801	0.400909	0.0260926	0.0354277	0.00826873	0.0123407	0.0142907	0.00849	1.15537	0.0106504	0.0246774	0.0303965	0.0181044
Sox9	0.680478	1.43726	2.85663	1.669	1.46573	2.22802	0.942036	1.455	0.742582	0.796162	1.02699	0.812918	1.03099	0.575734	1.20207	0.850286	0.56071	0.381941	1.92195	0.0918893	2.81736	1.32325	0.953197	0.363869	0.424875	0.125853	0.180891	0.311093	0.156937	0.223785	0.833588	0.0773896	0.266446	0.149518	0.700883	2.09454	0.383774	0.938171	0.0924026	0.105124	0.0446057	1.2275	0.116324	0.0181786	2.32976	0.350322	0.171678	0.397135	0.716539
Rfx4	0.183146	0.222151	0.256119	0.145456	0.124775	0.152594	0.400059	0.354567	0.238773	0.238781	0.213141	0.277518	0.546819	0.447464	0.323873	0.183673	0.140694	0.25177	0.203941	0.122858	0.145879	0.201385	0.170116	0.16937	0.111086	0.218692	0.130123	0.221332	0.120665	0.143917	0.193359	0.0957953	0.101862	0.348355	0.0759574	0.260399	0.201771	0.121261	0.19975	0.201836	0.287861	0.341778	0.138711	0.360565	1.06464	0.155413	0.206463	0.188427	0.15239
Prrx1	0.14866	0.0408082	0.0539933	0.0343652	0.30224	0.0272732	0.0540334	0.11969	0.0586584	0.107029	0.0639216	0.0169184	0.0302783	0.0535608	0.0102443	0.0695789	0.513757	0.0632346	0.0520607	0.0648143	0.0236886	0.0501876	0.0198744	0	0.134073	0.0139073	0.0316286	0.0567812	0.0498302	0.0732827	0.0321397	0.0389032	0.0257117	0.00532058	0.025353	0.00430235	0.00780651	0.158893	1.06908	0.311734	0.300047	0.132691	0.0556399	0.0398004	1.18172	0.0221219	0.0299883	0.115802	0.186599
Tcf7l1	1.64553	0.475883	0.288099	0.186253	0.0385547	0.0608798	0.0437018	0.0539634	0.0698971	0.123417	0.151568	0.0735415	0.0924197	0.21239	0.259569	0.098557	0.0879257	0.044486	1.06903	0.0510527	0.0545938	0.256492	0.0762539	0.0639647	0	0.0622418	0.0499878	0.0942277	0.0454193	0.0502382	0.0552609	0.0404204	0.084409	0.0105121	0.055435	0	0.0415334	0.11446	0.0245687	0.278504	0.237688	0.050016	0.0442445	0.468278	0.181238	0.525213	0.12966	0.21837	0.101612
Ppara	0.0973975	0.130301	0.06153	0.186452	0.0689879	0.0381796	0.073667	0.0860231	0.0934065	0.190659	0.121253	0.0292715	0.0615564	0.0859585	0.139357	0.0776821	0.0581624	0.0507777	0.0668574	0.0305073	0.126608	0.0516001	0.986232	0.109124	0.125432	0.0887466	0.0644068	0.0597619	0.100989	0.125278	0.098081	0.25776	0.670758	0.0891431	0.0611363	0.0140499	0.0440482	0.238924	0.0132961	0.0321352	0.0327395	0.091679	0.0638812	0.050461	0.15848	0.0727524	0.0306192	0.0385566	0.0204254
Gli1	0	0.00293032	0.00178252	0.00362268	0.0011948	0.0122709	0.00241065	0.0335904	0.00759835	0	0.0325618	0.0080126	0.00969059	0.00925826	0.0160659	0.00604565	0.00326163	0	0.017269	0	0.0201478	0.0102652	0.011046	0	0	0	0.0235903	0.0207875	0.0105643	0.00678545	0.015528	0.000950929	0	0.0181205	0	0	0.00376319	0.00305851	0.00295803	0.00683801	0	0	0	0.00233172	0.160543	0.00544907	0.00705444	0.00817889	0.0103171
Dbx2	0.232469	0.364888	0.567195	0.139002	0.156991	0.12018	0.370779	1.93709	0.349082	0.164255	1.52188	1.17835	0.947349	1.38642	0.697677	1.03858	1.58785	0.105723	1.67416	0.062444	1.51932	0.164791	0.366769	0.0816151	0.266283	1.26	0.281865	0.361012	0.153354	0.119262	0.315528	0.0434713	0.262051	0.184011	0.128378	0.0467393	0.719825	0.312337	0.0269778	0.0375612	0.0109498	0.00218199	0.0147987	0.0391804	0.702433	0.348145	0.278978	0.128452	0.246016
Etv4	0.424766	0.5433	0.207538	0.305975	0.758985	0.858632	0.372223	0.591631	0.546489	0.679464	0.150683	0.212857	0.528706	0.511327	1.02992	0.319585	0.162913	0.166018	0.597617	0.172691	0.808965	0.960236	0.657176	0.554587	0.0955372	0.0910474	0.906987	1.52119	1.34663	1.28153	0.312504	0.937295	0.630944	0.274913	1.13423	0.0593229	0.200758	0.0810601	2.02641	0.376336	0.245067	0.213792	0.917991	0.240282	0.122713	0.575874	0.198315	0.187255	1.36994
Sox13	0.0986601	0.0308431	0.0744278	0.0366527	0.0200042	0.0269452	0.0407761	0.0358703	0.0679153	0.0636389	0.0382583	0.311871	0.105063	0.209585	0.0606921	0.0970954	0.231542	0.0284903	0.0320495	0.0106527	0.0213328	0.0332613	0.0293934	0.0411108	0.0533154	0.033644	0.0067389	0.0237865	0.0111282	0.0180672	0.021596	0.0168728	0.00839027	0.0225524	0.0362971	0.0942067	0.0887487	0.132831	2.00041	0.507351	0.164694	0.0242355	0	0.182211	1.07996	0.0421271	0.144355	1.04393	0.13395
Hes3	0.324765	0.0101556	0.00322544	0.00242203	0.00122465	0.0148973	0.00213294	0.00684145	0.00272593	0.00177998	0	0.00125307	0.00662295	0.00103068	0.0073614	0.00107928	0	0.00254599	0.0101156	0	0.00626179	0.00478788	0	0	0	0	0	0	0.00184524	0.00070718	0	0	0	0	0.0069421	0	0	0	0	0	0.00101181	0.00501007	0	0	0.00289034	0.00197513	0.00911858	0.000738647	0.00111289
Creb3l1	0.545834	0.810982	0.529044	0.262886	0.124719	0.105423	0.180251	0.121373	0.149152	0.403958	0.107113	0.284623	0.159566	0.726934	0.132133	0.475541	0.579221	0.055037	0.0584886	0.0497326	0.0189768	0.552925	0.410182	0.0821759	0.934696	0.254127	0.0861594	0.209538	0.606438	0.372656	0.656577	0.436532	0.782954	0.290986	0.0402645	0.0171034	0.136686	0.151671	0.180289	0.0493354	0.196587	1.3523	1.86802	1.98631	0.19403	1.07611	1.41576	0.708359	0.44043
Insm1	0.6174	0.105115	1.02601	0.221234	0.880216	1.16885	0.635984	0.204626	0.835485	0.37547	0.995462	0.238159	0.247867	1.19051	2.12737	1.46538	0.884989	0.177836	1.55495	0.16068	0.817408	0.725042	1.09724	0.236159	0.68555	0	0.798652	0.261504	0.264285	0.382159	0.235614	0.432426	0.778285	0.385764	0.453512	0	0.0590716	2.06579	0.295544	0.0309253	0.303833	2.5565	2.60137	1.04568	2.95016	0.180198	0.0594701	0.0302789	0.0399161
Hopx	0.237144	1.28431	0.521118	0.679865	0.795142	0.686454	0.604368	1.54433	0.59437	0.53183	0.6078	1.41139	1.36998	0.960072	0.752012	0.881778	3.98047	0.353138	0.463084	0.713113	3.938	0.488251	0.511955	0.245764	0.952901	1.33542	0.480225	0.6163	0.165569	0.331756	1.43293	0.181428	0.366457	0.313911	1.5593	1.75573	0.493626	0.434373	0.735428	0.092637	0.611196	0.535645	1.04492	0.0543292	0.368492	0.890221	1.44491	0.746088	0.8855
Carhsp1	0.143931	0.083714	0.0763244	0.0803933	0.0867667	0.0884959	0.0981619	0.0892461	0.118283	0.188595	0.109823	0.0822952	0.130275	0.130258	0.0844298	0.141885	0.176157	0.144162	0.0918378	0.0971815	0.116553	0.0983503	0.13849	0.08349	0.119038	0.0965089	0.0826132	0.0965387	0.0630569	0.108514	0.115905	0.106785	0.103405	0.268674	0.199542	0.815174	0.142299	2.8648	0.248569	0.0952856	0.126229	0.408254	0.112005	0.750519	3.50884	0.584615	0.626933	0.459284	0.200432
Creb5	1.05184	0.138821	0.101633	0.0874484	0.100412	0.331742	0.15224	0.0874265	0.315815	0.252636	0.167308	0.0952209	0.20142	0.211646	0.111071	0.110541	0.157246	0.0770219	0.0923962	0.0782694	0.0465293	0.246232	0.0884912	0.0804121	0.0674888	0.108925	0.0638442	0.147473	0.127004	0.0806953	0.0743927	0.0682019	0.077233	0.0465383	1.54178	1.94958	0.109485	0.3499	0.231932	0.276475	0.0709536	2.55971	1.89699	0.104052	0.358386	0.994534	0.320373	0.172587	0.0497748
Glis3	0.0768059	0.494132	0.184727	0.0914829	0.105023	0.477154	3.60435	1.91532	1.97378	1.37989	0.272816	1.7698	2.75484	0.698048	2.49997	0.287646	0.385842	3.28088	0.176184	0.395595	0.122109	0.158692	0.335486	0.0672153	1.27543	0.238132	0.0580747	0.0745726	0.0497557	0.0885549	0.083518	0.0441791	0.132452	0.116366	0.147554	0.0599598	7.51309	1.32653	0.0822054	0.132636	0.0848714	0.063802	0.0805073	0.636379	0.396174	0.0649115	0.0740154	0.315464	0.0374478
Rfx2	0.391119	0.601209	0.495493	0.400128	0.144232	0.11848	0.659889	0.326454	0.281431	0.191333	0.0518534	1.3448	1.18827	1.49998	1.04413	0.558743	0.879347	1.60449	0.449871	0.221328	0.0573364	0.311132	0.348303	1.71449	0.101504	1.26994	0.550541	0.39638	0.146014	0.254762	0.315436	0.0929038	0.0646453	0.376904	0.0923652	0.282557	1.18001	0.150664	0.112858	1.2448	0.495701	0.0988976	0.0186159	0.0922173	0.45504	0.030306	0.0439007	0.0512817	0.0337306
Spdef	0.150778	0.122363	0.118597	0.0879628	0.143909	0.102999	0.0764339	0.174549	0.100801	0.074604	0.103985	0.173196	0.10462	0.112282	0.0950306	0.0696068	0.0823086	0.0938052	0.116358	0.0742675	0.106099	0.137819	0.0484779	0.128618	0.0378487	0.0764042	0.146357	0.0734125	0.0875157	0.112483	0.12133	0.151245	0.169677	0.411075	0.156948	0.0926709	0.041454	0.0799753	0.124786	0.0705465	0.0760776	0.0893799	0.173174	0.120203	0.0386442	0.146293	0.267265	0.275332	0.207217
Foxj1	0.157514	0.339332	0.256644	0.200104	0.144235	0.132713	0.219594	0.350308	0.27937	0.333453	0.269051	0.288879	0.471641	0.296417	0.221343	0.278062	0.253385	0.243372	0.206527	0.0910952	0.0631384	0.218874	0.419675	0.552188	0.463054	0.196947	0.444187	0.236062	0.206329	0.146009	0.0686202	0.0764721	0.122442	0.162937	0.773624	0.0873461	0.214571	0.107855	0.0995909	0.0918135	0.117594	0.0881265	0.212062	0.145594	0.0821811	0.0435968	0.19916	0.28891	0.0871743
Hes1	1.17429	3.22745	3.93708	2.80192	2.76985	2.35603	1.09761	0.888941	1.03676	2.6379	0.685866	0.880631	0.818811	0.711179	1.32768	2.62971	4.0002	0.363396	0.108353	0.0522554	2.64999	2.85138	0.931523	0.815214	0.87742	0.179038	4.53905	2.5875	2.00584	1.86824	1.56342	0.447136	2.22944	0.389158	0.333645	0.181803	0.319985	0.143868	0.269279	0.156804	0.15631	0.176787	0.860595	0.119448	0.194025	0.309518	0.643256	0.320236	0.470027
Msx1	0.00595571	0.00218797	0.0233431	0.00289674	0.00141198	0.0057372	0.00362261	0.00729258	0.0068515	0.00712241	0.0289017	0.00114495	0.0087424	0.00121856	0	0.0307742	0.0269697	0.0283233	0.0231725	0	0	0.00897653	0.0144107	0	0.0206159	0	0.00355023	0.00905953	0	0.00666597	0.0077393	0	0	0	0	0	0.0480943	0.0173766	0	0	0.00224769	0	0	0	0.120383	0.0103688	0.0111918	0.00101641	0.00561325
Id3	0.100625	0.0865838	0.253563	0.100503	0.0721968	0.134053	0.115053	0.239793	0.196224	0.16134	0.215604	0.103879	0.128167	0.112849	0.173321	0.213737	0.248601	0.156464	0.169326	0.178343	0.229593	0.17189	0.15727	0.145018	0.260239	0.0632803	0.107299	0.16762	0.105404	0.100309	0.172562	0.114853	0.226646	0.179065	0.125082	0.121472	0.190509	0.215692	0.103664	0.0606615	0.386842	0.176639	1.02702	0.0980501	0.352078	1.25492	0.150248	0.747061	0.110456
Id1	0.0903341	0.055408	0.102818	0.0633879	0.0905697	0.0912781	0.100677	0.117631	0.140437	0.109775	0.0890827	0.0670872	0.116303	0.0758819	0.0681911	0.129951	0.145205	0.092555	0.0792638	0.0827335	0.0861356	0.0810939	0.104772	0.0396005	0.169744	0.0487106	0.189799	0.14174	0.101991	0.175855	0.110876	0.0709605	0.189388	0.11755	0.0551889	0.0269632	0.0762009	0.143681	0.120303	0.242823	0.163158	0.168908	0	0.0409921	0.536516	0.171331	0.123127	0.228738	0.0637164
Smad6	0.0365892	0.0373078	0.0599492	0.0158076	0.0109181	0.0104522	0.0177547	0.0359938	0.0290924	0.0431345	0.0537595	0.0418511	0.0263972	0.0567752	0.0699349	0.0241706	0.0499802	0.00164531	0.0277114	0.00389676	0	0.0561904	0.0356196	0.0656451	0.0117361	0.0304805	0.0348486	0.0560414	0.0362375	0.0798486	0.0903301	0.048409	0.113485	0.0167816	0.0139413	0	0.00215615	0	0.00797952	0.00906006	0.00475227	0	0	0	0.0241626	0.0107443	0.0196314	0.0347243	0.00832481
Nkx6-2	0.0326034	0.0292166	0.0484682	0.00772101	0.0110625	0.0305135	0.0144117	0.0159454	0.0348478	0.017852	0.0164082	0.0402617	0.0378752	0.038852	0.0572547	0.0402795	0.0374828	0.0275571	0.0200629	0.0363415	0.00653215	0.0234364	0.0400123	0.0420619	0.0269495	0.0148902	0.064686	0.0227096	0.025235	0.00881561	0.0163253	0.0208181	0.0328909	0.0231163	0	0.00848742	0.0334219	0.0309056	0.0256998	0.0151382	0.00980093	0.00945339	0	0.0499246	0.0416757	0.0263361	0.0155198	0.0529868	0.0196966
Nkx2-2	0.0131238	0.0459796	0.0389564	0.0194074	0.0101582	0.0143409	0.0118849	0.0449466	0.0271027	0.0682151	0.0220756	0.0207986	0.0245106	0.0252344	0.00544568	0.0405115	0.0373014	0.0306577	0.0127622	0.0259276	0.0261196	0.0233466	0.0391898	0.0366871	0.024406	0.0141587	0.0144347	0.0159625	0	0.0162142	0.0412182	0.0108888	0.0436878	0.0175922	0.0032292	0	0.0282062	0.0171471	0.0102925	0.00740948	0.0141237	0.0207092	0.0195764	0.0388471	0.130911	0.0171352	0.0336114	0.0232253	0.015684
Sox8	0.276204	1.46845	1.92443	1.86163	2.26313	1.00402	2.70297	2.74315	1.70739	1.22766	1.89767	2.20464	2.76799	3.08111	1.66113	1.7588	0.465417	3.52826	2.73483	2.33882	0.423496	2.67215	3.59746	1.63434	0.480117	2.64213	0.229017	1.64679	0.299816	2.30868	2.1537	0.560343	0.317382	0.176432	0.00820257	0.0724766	0.827466	0.343006	0.0760429	0	0.161542	0.0740496	0.178665	0.150125	1.3634	1.29895	2.09135	0.363023	0.0926559
Olig1	0.214662	0.258165	0.145971	0.146198	0.184019	0.19258	0.145141	0.228451	0.297942	0.355423	0.202561	0.210877	0.219787	0.281196	0.207703	0.274964	0.514985	0.245419	0.185635	0.164394	0.241336	0.223522	0.312676	0.351635	0.287071	0.181112	0.255402	0.173697	0.135159	0.19162	0.209378	0.155988	0.33833	0.250963	0.119904	0.188944	0.31771	0.426495	0.107406	0.0784929	0.0697374	0.0679239	0.0619232	0.109378	0.360066	0.152781	0.176687	0.200586	0.178656
Olig2	0.0488102	0.133043	0.0407034	0.064898	0.0595712	0.0588858	0.0298934	0.0613074	0.0808499	0.0946245	0.0681285	0.039846	0.0286638	0.106043	0.0710249	0.128905	0.127893	0.0433105	0.0746338	0.0678062	0.0831815	0.0696515	0.0963636	0.12488	0.0869798	0.0138484	0.070302	0.0560253	0.0547216	0.0646641	0.0343684	0.0425946	0.0657137	0.10473	0.0421579	0.0275384	0.05032	0.0935668	0.0168433	0.0154307	0.0182335	0.0185519	0	0.0553836	0.516564	0.0471549	0.0787676	0.0624929	0.062288
Sox10	0.139569	0.157071	0.170298	0.0997785	0.118071	0.0912885	0.122024	0.123288	0.19085	0.13075	0.0809499	0.0874202	0.150043	0.151873	0.13549	0.218747	0.254985	0.140193	0.110664	0.124427	0.151426	0.137641	0.213255	0.183622	0.226156	0.0742372	0.178151	0.196872	0.147008	0.0772906	0.143969	0.062467	0.164295	0.190053	0.0647496	0.087472	0.144815	0.298507	0.103831	0.0517886	0.0375948	0.0361719	0.0511374	0.0720249	0.115545	0.0920664	0.105331	0.133681	0.0988764
Hes5	0.248619	0.34579	0.434105	0.726329	0.790781	1.3943	1.09823	0.624018	1.04824	0.886837	0.404142	0.312911	0.231365	0.27147	0.142014	0.129591	0.234882	0.501421	0.327471	0.242778	0.685642	0.154099	0.346216	0.490828	0.202985	0.385226	0.446956	0.26244	0.213773	0.185195	0.151874	0.237218	0.322274	0.245095	0.251758	0.116349	0.0978196	0.25529	0.295002	0.223548	0.175192	0.206899	0.234032	0.240899	0.652524	0.174596	0.181408	0.175324	0.198432
Creb3l2	1.04766	1.20322	0.773758	0.656967	0.593268	0.517985	0.887271	0.390509	1.04897	1.41168	0.904286	0.610514	0.264028	0.788131	1.10455	2.74426	1.83153	1.28574	0.400082	0.535579	0.984966	1.09221	2.65087	2.80493	0.612404	2.29648	1.4831	0.913099	1.18164	0.734458	0.815206	0.166392	0.468337	0.479746	2.04781	0.753044	0.279326	0.288888	0.320905	0.373735	1.12976	0.0403975	2.97826	0.802249	0.476031	0.425966	0.304815	0.673293	0.196026
Myb	0.428946	0.213865	0.0725254	0.135386	0.151821	0.114476	0.144363	0.230604	0.256648	0.129004	0.173881	0.182636	0.181063	0.119678	0.292598	0.0992767	0.236295	0.0952701	0.0378585	0.0898714	0.0893264	0.0428048	0.0760787	0.0866821	0.0157962	0.334635	0.228407	0.186566	0.188074	0.133733	0.0986524	0.0763031	0.0501406	0.12834	0.0469935	0.102149	0.119176	0.321054	0.0850917	0.00717017	0.0189088	0.0104027	0.117837	0.112384	0.63935	0.144254	0.149827	0.202014	0.225593
Bnc2	0.0416686	0.0144765	0.0240224	0.00994018	0.013033	0.0417044	0.0518492	0.0640373	0.0527034	0.0157452	0	0.0316872	0.0785863	0.034123	0.0200164	0.00780224	0.0201488	0.0183431	0.0308012	0.00302338	0.00738617	0.00325695	0.00247875	0	0.0109476	0.0175384	0.0118323	0.0186316	0.00827205	0.00297856	0.00909017	0.00633877	0.0207866	0	0.0855308	0.075518	0.00974434	0.0618441	0.00866529	0.0234365	0.0199519	0.00768144	0.0278684	0.156324	0.0295458	0.00503204	0.0071714	0.000858454	0.00178293
Six2	0	0	0.0136448	0.000671646	0.00140476	0.00164108	0.00177435	0.00168034	0.00224336	0.0017553	0.010059	0	0	0.00252452	0.0112541	0.000502586	0	0.00887508	0	0	0	0	0	0	0	0	0	0.0149093	0.00153901	0.00162113	0	0.00194365	0	0.0056448	0	0	0.00203391	0.0109098	0	0.00751751	0.0056613	0	0	0	0.00585811	0.00164565	0.00740263	0	0.00153422
Prdm6	0.00377541	0.00525272	0.0248977	0.00901225	0.00245354	0.00593539	0.00821628	0.00666859	0.00426254	0.00859582	0.00615849	0.0039853	0	0.00612613	0.0203434	0.00873091	0.0161668	0.0075731	0.012235	0.00366722	0	0.0139665	0.0134063	0	0	0	0.00386926	0.0088245	0.0019795	0.00730782	0.0225904	0.0109073	0.00481589	0	0	0	0.0145008	0.0564263	0	0.00782223	0.00891127	0.00977775	0	0.00242556	0.00811544	0.00343241	0.00763054	0.000758432	0.00635311
Twist1	0.292168	0.00880553	0.0263321	0.112959	0.0953912	0.114715	0.00723301	0.184251	0.0473856	0.00976678	0.00985984	0.0177762	0.0242208	0.0509307	0	0.0381927	0.536968	0.00442559	0.00564111	0	0	0.00650309	0.00147198	0	0.190565	0.0320838	0.010989	0.00311729	0.00144391	0.001318	0.0104664	0.00310412	0	0	0	0	0.177423	0.00279781	0	0	0	0	0	0	0.00181483	0.00563353	0.00474347	0.000845412	0.00114078
Foxd1	0.00718199	0.0115974	0.0246605	0.00223632	0.00137495	0.00394575	0.00625564	0.0125747	0.00918215	0.00101911	0.0297279	0.00937917	0	0.00227445	0.00628049	0.00954843	0.021013	0	0.0123643	0	0.0147259	0.00528368	0.000837648	0	0	0	0.00340881	0.00975682	0.00717174	0.00444388	0.027593	0.00655278	0.0152196	0	0.00346579	0	0.0187642	0	0	0	0.00124836	0	0	0.00244722	0.00683498	0.00186699	0.00576542	0.00470122	0.00527782
Tbx18	0.00652558	0.0170042	0.0190137	0.00290933	0.00128826	0.00625567	0.00731121	0.0149535	0.00582208	0.0139316	0.0347258	0.0017468	0.0213368	0.00459373	0.0325233	0.00735763	0.0141106	0.00899681	0.0167208	0.0107895	0.031004	0.00495197	0.0139339	0	0.0137563	0	0.0127995	0.0165206	0.00271246	0.00798519	0.00591985	0.00485508	0.0129731	0	0	0	0.003815	0.0167677	0	0	0.00462128	0.00408017	0	0.0244882	0.00761722	0.00560641	0.00541413	0	0.00708957
Foxc1	0.0390872	0.0218699	0.0483432	0.0224987	0.0340547	0.0611969	0.0395475	0.0676175	0.0671083	0.0202685	0.0817988	0.039487	0.0369798	0.0572012	0.0948841	0.0854178	0.182229	0.0464259	0.048921	0.0434647	0.0451271	0.0305954	0.0761944	0.0581966	0.0103866	0.0135842	0.04149	0.0448444	0.029882	0.031164	0.0727044	0.0308814	0.0549544	0.0117695	0.0224781	0.0641544	0.0439509	0.0454133	0.0114826	0.00772768	0.0319775	0.0189273	0	0.0892621	0.0326684	0.0319602	0.0156407	0.0192186	0.0447109
Osr1	0.842678	1.96314	0.600231	1.60607	0.0874915	0.00359113	0.0338542	0.000748898	0.00212005	0.000854768	0.0196543	0.00447809	0	0.0225796	0.331638	0.119947	1.72728	0.00477273	0.00712475	0.0884847	0.00626074	0.00557781	0.0119118	0.0219684	0	0	0.00591585	0.0171301	0.00271925	0.00843028	0.00493001	0.00476857	0.0126575	0	0	0	0.00177395	0.00640434	0	0	0	0	0	0.007576	0.00185005	0.00203273	0.00275833	0	0.00347544
Mecom	0.058852	0.0585856	0.0862638	0.0456359	0.0547251	0.0583105	0.0801663	0.118704	0.078358	0.0685922	0.0432661	0.0645101	0.023859	0.067023	0.104374	0.0894625	0.113652	0.0873329	0.0954741	0.0547237	0.150441	0.0716981	0.143649	0.0378073	0.0684928	0.0445443	0.0697677	0.068895	0.0391781	0.043764	0.0972283	0.0527471	0.0745097	0.0329283	0.0328591	0.0225851	0.0684517	0.0567412	0.0799859	0.0525143	0.0384599	0.0408498	0.0576527	0.0311978	0.0345782	0.0466466	0.0631775	0.0881443	0.0647448
Foxq1	0.0234587	0.0168588	0.0499984	0.0218852	0.0991255	0.121155	0.0310187	0.0400185	0.102149	0.0303223	0.0332199	1.10501	1.5258	0.796474	0.092719	0.0633736	0.169724	0.0222297	0.121973	0.0305858	0.153219	0.0570957	0.0167397	0.0421456	0.268856	0	0.0491038	0.0397392	0.218246	0.0172087	0.0391934	0.021422	0.0673663	0.0843262	0	0	0.141994	0.0918082	0.00584838	0.0140721	0.00147027	0	0	0.00308579	0.00879118	0.00810659	0.0126278	0.0084169	0.0118417
Erg	0.0548854	0.125571	0.187076	0.088535	0.0726859	0.337919	0.0580006	0.0969173	0.0499761	0.0556267	0.0802968	0.0622916	0.0511655	0.0524491	0.166555	0.263009	0.183799	1.50813	0.338971	0.0738216	2.08377	1.87448	0.660332	0.500613	0.165934	0.0450251	0.0331181	0.118908	0.0371657	0.0689468	0.139219	0.0625729	0.163532	0.183775	0.303302	0.0364341	0.103336	0.0490118	0.0499806	0.0573311	0.0563889	0.0217222	0.0446913	0.0276744	0.0436226	0.0749352	0.0473592	0.0931563	0.0341197
Sox17	0.0200615	0.019632	0.086709	0.0143226	0.0155909	0.0201464	0.0172527	0.0357594	0.0488368	0.0515172	0.0468721	0.0107553	0.014826	0.0140082	0.0337164	0.0192749	0.0452485	0.019151	0.0397347	0.0151445	0.0312731	0.0345738	0.0536819	0.0623948	0.0281817	0.0154605	0.0125527	0.0454145	0.0127369	0.0238819	0	0.0286008	0.0323074	0.0284955	0	0	0.0118736	0.0288063	0	0.0157554	0.00390725	0.00931826	0	0.00801782	0.0152466	0.0240245	0.01197	0.0118807	0.0214737
Zfp366	0.0232078	0.0353498	0.0270794	0.0345121	0.0297574	0.0256785	0.0208771	0.0766788	0.0259611	0.0225736	0.0458463	0.00649585	0.0240659	0.0275777	0.0280404	0.0488425	0.048231	0.055838	0.0484039	0.0248298	0.0277632	0.0359224	0.0602838	0.0205042	0.0274265	0.0186963	0.0149538	0.03591	0.0187017	0.0437144	0.317573	0.0289408	0.151132	0.0168916	0.0816244	0.132704	0.0363839	0.0544613	0.00405904	0	0.00647237	0	0	0.00719558	0.0225598	0.0221839	0.0310148	0.0189344	0.0152409
Rorb	2.62507	3.69974	5.15929	1.85498	5.2604	8.68998	1.60999	0.305371	1.81084	3.80815	0.294572	3.27656	4.86994	1.53375	1.35963	1.18486	1.08067	0.339784	0.327232	0.869119	0.372707	2.26752	0.487687	0.216103	2.85134	0.407558	0.460592	0.876365	0.504321	1.2153	7.62848	2.11802	4.17103	0.417667	2.421	0.231868	1.12982	3.21887	0.153354	0.0526647	0.4307	2.43527	0.743577	1.22193	2.89446	0.789586	0.458515	0.144573	0.364797
Bcl6	0.168798	2.5452	1.37409	1.64432	0.758328	0.761603	1.93435	4.90373	2.9546	3.98344	1.03652	1.72206	1.64092	1.09896	3.73096	4.28486	2.56566	3.29838	1.85508	0.373867	7.10047	6.30783	6.21212	7.5019	4.85068	0.224706	0.0988271	0.14026	0.127825	0.141451	0.274341	0.105081	0.340708	0.280153	3.46864	2.79414	3.89883	0.503341	2.36968	6.54955	0.892465	0.605639	1.07137	5.74109	1.29745	1.34974	1.08571	1.76956	1.67599
Rreb1	0.361288	0.74388	2.1282	0.451217	1.22251	2.26219	2.36548	4.35236	1.43154	0.36592	2.3544	4.69577	3.46751	4.50525	3.04643	2.43808	3.88506	0.944302	1.27831	1.07523	7.11052	1.11002	0.85678	0.10296	0.668391	1.63005	0.347146	0.180871	0.128758	0.152168	0.108447	2.05689	0.747357	0.336527	2.86941	0.842785	3.93367	0.410196	0.576726	0.517081	1.23438	0.574279	0.24242	0.96684	0.36718	0.770442	1.43473	1.23236	0.996968
Klf3	0.979222	1.47786	1.57499	1.33373	1.14357	1.71372	1.30628	3.6915	3.1436	3.21326	1.60383	2.8854	1.94338	2.47699	2.08605	2.67458	4.71039	0.830709	0.978974	0.865817	2.19666	1.59676	1.1023	0.413936	2.67307	4.23554	2.50042	1.3666	3.18554	2.27722	0.885126	0.995719	2.01269	0.274484	5.59488	2.24075	1.95932	3.36959	2.87071	0.49819	0.875578	0.776961	1.94074	1.03175	1.48928	3.71596	3.14129	2.44756	1.42158
Rest	0.238734	0.147691	0.156471	0.0999616	0.135459	0.12092	0.160507	0.06636	0.172869	0.143615	0.0292493	0.47113	0.272077	0.64623	0.151915	0.379126	0.3278	0.0361787	0.0775948	0.0848332	0.0350672	0.113697	0.221755	0.026928	0.343148	0.530782	0.0744193	0.0425207	0.0358609	0.0471618	0.0830201	0.0260981	0.040255	0.0108358	0.34605	0.375939	0.388043	0.78938	0.188266	0.478403	0.314495	0.514317	0.172465	0.115827	0.323727	0.297583	0.594291	0.463761	0.181234
Aff1	2.32102	2.18415	1.65375	1.80547	0.781108	0.836444	1.43923	1.13835	0.902136	1.73104	0.824076	1.06743	1.54566	1.27364	2.60151	2.43614	2.407	0.692439	0.883461	0.874719	0.971592	1.02835	2.03826	0.570263	2.6372	0.474007	1.28094	1.24276	1.26991	0.766869	0.696518	0.370158	0.325754	1.55024	3.07592	0.0834181	1.78773	0.648604	0.628698	0.196002	0.416586	0.756192	2.63285	1.13884	1.0732	0.384203	0.844545	0.45668	0.244707
Nfe2l2	0.27051	0.464258	0.434885	0.225301	0.168539	0.178547	0.137755	0.265687	0.247076	0.304923	0.398023	0.257293	0.194137	0.25487	0.618663	0.26226	0.246903	0.139884	0.186281	0.146793	0.117637	0.221077	0.222667	0.201455	0.161498	0.149462	0.208084	0.355698	0.320251	0.259517	0.297099	0.19218	0.262229	0.449049	0.402298	1.32805	0.308514	0.72873	0.311199	0.130379	0.144645	0.647423	0.418085	0.542214	1.07549	0.235039	0.27194	0.365003	0.232136
Hmgb2	0.170326	0.211592	0.392991	0.150207	0.261236	0.322235	0.27311	0.42525	0.320389	0.196699	0.61322	0.234694	0.156476	0.277994	0.251023	0.366205	0.262837	0.182252	0.290959	0.151138	1.87892	0.587478	0.25791	0.225548	0.300299	0.185659	0.122728	0.134937	0.138077	0.138376	0.124793	0.188025	0.168916	0.14969	0.43856	0.662719	0.0980001	1.58144	0.423397	0.251	0.221726	0.553239	0.443462	1.0048	3.09139	0.320115	0.584456	0.674801	0.628175
Nfatc1	0.12593	0.052898	0.0681397	0.0563723	0.0632662	0.0443108	0.0709699	0.127864	0.0790965	0.0722501	0.113872	0.0499216	0.0340164	0.046586	0.236057	0.0522421	0.0276023	0.0244666	0.0928474	0.053488	0.0133859	0.0323572	0.0794755	0.019505	0.0138051	0.0316077	0.0128388	0.0439964	0.0201616	0.0186777	0	0.0211356	0.0532486	0.00569734	0.100364	0	0.0386262	0.00862353	0.0495042	0.0773251	0.970227	0.0367905	0.0626544	3.35506	0.164871	0.0127234	0.00862475	0.0126278	0.0191603
Litaf	0.695549	0.426968	0.499661	0.474151	0.412571	0.320592	0.370435	0.517653	0.294083	0.412687	0.536405	0.377893	0.32813	0.53827	0.792498	0.558573	0.552299	0.450933	0.525426	0.200765	0.40686	0.390874	0.486874	0.648035	0.25162	0.680091	0.499175	0.537251	0.397637	0.344413	0.507842	0.352406	0.880038	0.422523	0.671682	1.11161	0.196408	1.1577	1.30752	2.28818	1.84023	1.06331	2.13478	2.67914	1.37219	0.767943	0.74764	0.820311	0.390329
Klf2	0.233519	0.218831	0.539175	0.333269	0.348239	0.667073	0.289437	0.595651	0.644481	0.206151	1.01605	0.418901	0.402356	0.313385	0.407302	0.347387	0.489634	0.293789	0.297429	0.248375	0.330094	0.315219	0.254899	0.295921	0.350315	0.0446302	0.211397	0.265349	0.0732341	0.0826649	0.155832	0.11763	0.221032	0.370688	0.632457	0.212386	0.560217	0.161563	0.285387	0.0526113	0.109572	0.0470164	0.126241	0.0786248	0.13191	0.095921	0.162674	0.0776908	0.153575
Klf4	0.125175	0.119937	0.178838	0.142228	0.0913012	0.16322	0.164326	0.190012	0.120192	0.151544	0.134905	0.162532	0.255421	0.241027	0.442006	0.177041	0.258584	0.0830988	0.107007	0.101986	0.111308	0.151782	0.136703	0.0813825	0.126147	0.0715902	0.0348838	0.0937989	0.149088	0.0885336	0.177825	0.0978182	0.116234	0.128291	0.0197539	0.0882563	0.252018	0.302408	0.116507	0.0623324	0.126041	0.0474354	0.503415	0.267575	0.085389	0.105237	0.142879	0.0795423	0.068303
Ets1	0.0570538	0.0866867	0.0923986	0.0742169	0.100596	0.361945	0.0444288	0.181675	0.0872071	0.149155	0.0614877	0.0811671	0.0826458	0.0496115	0.0575513	0.0598214	0.133412	0.0361499	0.0537265	0.0205574	0.0303441	0.0583293	0.0379269	0.0654475	0.0113613	0.069512	0.548705	0.0472013	0.0207996	0.0380152	0.0529141	0.0306009	0.395194	0.0377541	0.251916	0.159982	0.0186795	0.053761	0.584607	0.041066	0.116465	0.0362318	0	0.0768788	0.732496	0.908046	0.744127	1.06402	0.0702205
Elk3	1.22529	1.87781	0.653764	1.29304	0.87515	1.49053	1.01106	0.891687	0.718811	1.19199	0.384977	0.575644	0.55633	0.616107	0.588611	0.650715	1.21945	0.9013	0.615911	0.668578	1.02207	1.13833	0.511784	0.653042	0.275344	1.05176	0.636192	0.42946	0.776998	1.11533	0.610769	0.263006	0.319602	0.233916	1.04908	0.0845378	1.20777	0.210501	0.406283	0.802206	1.6858	0.207223	0.133004	0.337989	0.626834	0.330292	0.494006	0.431562	0.519522
Sall1	0.056382	0.0708557	0.0397684	0.0205028	0.0359107	0.0185361	0.0341992	0.0980734	0.0334543	0.0316253	0.0646834	0.0503608	0.0612858	0.0274919	0.0387499	0.0446909	0.0511641	0.0237269	0.0297094	0.0137868	0.0225522	0.0332714	0.0626227	0	0.036104	0.0614691	0.0487611	0.0801308	0.0538029	0.0545237	0.0489974	0.0293643	0.177902	0.0164168	2.40396	0.0495144	0.0364184	0.344359	2.57857	0.174018	3.52452	0.800354	2.50415	4.76848	2.08001	3.65495	1.20784	1.52676	0.83429
Irf1	0.205116	0.147509	0.315765	0.315981	0.259259	0.22268	0.512993	0.0633299	0.200301	0.282523	0.0222346	0.442703	0.777672	0.424955	0.352608	0.250482	1.07683	0.236291	0.0302941	0.0477051	0.0288371	0.0904889	0.0718924	0	0.0515354	0.143335	0.0601756	0.0405964	0.0683714	0.175534	0.130151	0.024994	0.0634449	0.00551551	0.194024	1.22944	0.412863	0.0999522	0.0869135	0.0367589	0.0454458	0.0904413	0.074257	0.172631	0.148493	0.113294	0.0856733	0.0537404	0.0641192
Cebpb	2.49963	2.38184	3.58596	2.6969	2.31801	2.59931	2.53846	3.05627	2.58463	2.20872	3.38733	1.16354	2.29669	2.27697	2.67533	2.9186	2.61314	1.19712	3.05158	1.59659	2.83049	2.46951	2.36498	2.40675	1.7043	1.12524	1.95874	2.18771	2.22706	2.19395	2.18944	1.51741	1.94424	1.33127	1.41062	0.613588	3.13635	0.12686	1.27607	0.456444	0.235965	0.174388	1.16251	0.562151	0.135836	1.38397	2.06168	1.81622	1.77049
Atf3	0.325296	0.387653	0.217167	0.15398	0.0552944	0.0657837	0.0865074	0.0781854	0.215497	0.305312	0.128003	0.0556594	0.206319	0.0780827	0.117462	0.0880172	0.117777	0.0376819	0.0528806	0.0917051	0.0218728	0.0854636	0.108128	0.0211283	0	0	0.123233	0.0734223	0.139412	0.0634968	0.0626805	0.096717	0.151407	0.0389718	0.29427	0.198345	1.45409	0.0357665	0.190388	0.233004	0.378505	0.0918999	0.958691	0.099782	0.101561	0.164483	0.212659	0.0720789	0.0337285
Rel	1.56542	1.50974	1.2152	1.50294	2.02592	1.69577	0.946309	1.50252	1.27872	1.60553	1.8121	0.69775	0.75802	0.912332	0.955837	1.2505	1.1853	1.63764	1.74795	1.80334	2.80015	1.99096	1.8034	2.27777	1.68374	1.33928	1.26835	1.61702	1.45292	1.33953	1.45237	1.15981	0.932688	0.633291	0.87126	0.774719	0.704578	0.24153	0.383362	0.767258	1.13746	1.57946	1.06683	1.18958	0.216166	0.540045	1.00881	0.713662	0.819694
Irf8	0.299569	0.159201	0.117362	0.198711	0.388861	0.337742	0.168191	0.0793943	0.136842	0.275819	0.0367356	0.14397	0.0692939	0.253186	0.320116	0.438244	0.226551	0.107131	0.432186	0.263481	3.10136	0.105332	0.0572955	0.0982177	0.0450952	0.0584972	0.733116	0.275445	1.37955	0.454237	0.120438	0.084707	0.0369758	0.00553647	0.0139145	0.204549	0.235141	0.173463	0.016335	0	0.0187381	0.0160178	0	0.034753	0.0823346	0.031379	0.063888	0.0580824	0.0172404
Irf5	0.0511762	0.043626	0.0673136	0.0397181	0.0526429	0.048268	0.0582259	0.0885434	0.128748	0.120202	0.090027	0.0393228	0.0139726	0.048374	0.0175523	0.0573293	0.0393872	0.0334898	0.0328084	0.0294045	0.0547878	0.0528304	0.0440179	0.0818675	0.0556224	0.0315274	0.0380013	0.0628412	0.0431251	0.070149	0.0317444	0.0612354	0.0922831	0.0827702	0.187385	0.174061	0.0466132	0.0275981	0.0339306	0.0290876	0.0298101	0.0249027	0.0297882	0.070533	0.0455207	0.0385011	0.0596208	0.0397039	0.109763
Runx1	0.0352915	0.0235144	0.0692016	0.0217359	0.0378921	0.0369114	0.0816481	0.0875087	0.0692318	0.0546668	0.0596846	0.0577884	0.170426	0.0459884	0.0467666	0.0654435	0.0917045	0.0398127	0.104615	0.0337633	0.0202269	0.0428011	0.0507772	0.0452298	0.0175519	0.0424157	0.0241371	0.0213417	0.0149052	0.0487941	0.0632155	0.0713888	0.2207	0.02616	0.100922	0.0597643	0.066264	0.0327076	0.0287539	0.175815	0.0550256	0.0409171	0	0.0139383	0.0182216	0.033423	0.038042	0.0583843	0.0209178
Fli1	0.0311774	0.0411218	0.103593	0.0548977	0.0343787	0.0578684	0.041789	0.0961188	0.0622371	0.0676918	0.0598034	0.0448964	0.0607045	0.0527656	0.102296	0.0780011	0.0592465	0.0690559	0.0715349	0.0573302	0.0523105	0.071111	0.0737735	0.0891037	0.0900695	0.089538	0.0365109	0.0974287	0.0672409	0.0887907	0.082555	0.0490701	0.0557864	0.047752	0.0172848	0.0044411	0.0582742	0.0691238	0.00666168	0	0.0257651	0.032642	0.045454	0.0408865	0.105614	0.0446232	0.0532122	0.0424584	0.0410849
Ikzf1	0.0208175	0.0181951	0.0106305	0.010898	0.0120432	0.0141714	0.0111349	0.0124	0.016852	0.0229725	0.0792325	0.0222247	0.0174119	0.0147187	0.0293416	0.0129768	0.0266566	0.00604863	0.0106664	0.00347386	0.0101896	0.0128751	0.0322884	0	0	0.0177849	0.0132664	0.0366697	0.0277539	0.0121107	0.0109026	0.0128375	0.0219867	0.0050068	0.0109182	0.00895421	0.0197008	0.0148151	0.00458728	0.0361134	0.00482708	0.00324929	0	0.00694445	0.0147151	0.0166855	0.022487	0.0169128	0.022659
Elf4	0.0392449	0.0663867	0.0756758	0.0357913	0.0374849	0.0466633	0.0255117	0.0590326	0.0372656	0.0382763	0.0539368	0.0469579	0.0279803	0.0518888	0.0722926	0.0671271	0.0186893	0.0240074	0.0212156	0.0182537	0.0258792	0.0266534	0.052048	0.0376457	0.0564287	0.0150956	0.0400349	0.0428071	0.0397052	0.0352616	0.0347922	0.00931654	0.0107373	0.0154776	0.0529421	0.0201115	0.0216457	0.0144255	0.0267878	0.01526	0.0236917	0.00917515	0.0750603	0.0201104	0.0272633	0.0160651	0.0313122	0.0264867	0.012859
Sp110	0.01305	0.00732524	0.00490677	0.0064843	0	0.00159265	0.00167883	0.0130894	0.00595027	0.00151851	0.0783603	0.00126122	0	0.00471602	0.0022383	0.00779731	0.00117039	0	0.021392	0.00326937	0	0.00455384	0.00245972	0	0	0	0.00539215	0.00260808	0.00464153	0.0058501	0.00571591	0.0104985	0.0171009	0	0	0	0	0.00633598	0.00342428	0.00624357	0.00415555	0.00790519	0	0	0.00438936	0.00756367	0.000948595	0.00516087	0
Mlxipl	0.0280167	0.00998479	0.0716161	0.0181584	0.0351643	0.023807	0.0250986	0.0547414	0.0205055	0.0386748	0.069189	0.0150238	0.0377777	0.017241	0.0497805	0.0387263	0.0192642	0.011845	0.0293615	0.0129343	0.0256657	0.0257905	0.0214766	0	0.011011	0.0156137	0.0187651	0.0222493	0.0242313	0.0189386	0.0275729	0.0194486	0.0579947	0.00553999	0.0144869	0	0.00236543	0.135386	0.0109539	0.00923666	0.0114018	0.00763406	0	0.0532942	0.227731	0.0175112	0.0227595	0.041725	0.0386185
Batf3	0.165598	0.0181763	0.0891618	0.149246	0.94475	0.135732	0.232076	0.0703052	0.695181	0.291002	0.0649474	0.0773888	0.447488	0.0929398	0.0357923	0.131154	0.00467992	0.0261969	0.265636	0.0412601	0.165352	0.0807142	0.279076	0.0436302	0	0.0127682	0.00283416	0.206455	0.00312338	0.0646551	0.160719	0.469102	0.108188	0.0212946	0.0207854	0.0043553	0.272278	0.0937815	0.0308516	0.0218748	0.43666	0.0268528	0	0.00231553	0.0222946	0.0498155	0.0198447	0.00640337	0.00921291
Ikzf3	0.0501222	0.0182137	0.0254759	0.0162406	0.0198631	0.0116642	0.0217306	0.0295399	0.0184238	0.0266161	0.028989	0.0103542	0.00950094	0.0296532	0	0.013238	0.0533481	0.00178389	0.0276661	0.00828831	0.0500405	0.0239229	0.0138749	0	0.0114245	0.0149146	0.0967651	0.0472258	0.10337	0.0706994	0	0.00673532	0.00330466	0.0177501	0.0860155	0	0.0412975	0.0134541	0.00959788	0	0.00770268	0	0	0.00434	0.0047421	0.000472173	0.011499	0	0.0182304
Stat4	0.592949	0.223231	0.210574	0.301517	0.608702	0.415764	0.527622	0.0412761	0.667217	0.412662	0.0501687	0.0411053	0.0853009	0.172714	0.0623027	0.0695961	0.0373518	0.11618	0.252171	2.11277	0.309171	0.199636	0.0663804	0.0223206	0.0682126	1.51524	0.00585389	0.0281652	0.0104859	0.0499922	0.0262351	0.0712698	0.0495444	0	0.0377885	0.140012	0.00753198	0.0788608	0.0384807	0.0151898	0.0133231	0.00879991	0	0.0127566	0.0337559	0.6017	0.0311218	0.0483189	0.0887449
Zfp536	0.480445	0.551705	0.363451	0.236245	0.255866	0.453816	2.05981	1.88413	6.08345	6.08716	1.79254	2.71006	1.39731	1.13466	0.649772	0.370709	0.535725	0.56345	0.4455	0.351599	0.385918	0.43024	0.361181	0.45986	5.38321	6.82366	0.468926	0.325758	0.272899	0.562921	0.307947	0.359132	0.427072	0.471864	1.28369	6.96968	6.69604	6.6798	0.186396	0.554955	0.171951	9.04505	6.64192	2.77318	2.07297	9.46624	9.21555	8.42814	9.6288
Zbtb7c	1.2939	0.726437	0.948783	1.24278	1.40803	2.06704	2.15871	0.651157	0.609808	0.38825	0.186506	3.40697	2.08721	1.82507	0.408048	0.285666	0.110153	0.130869	0.361544	0.136276	0.609016	0.633446	0.477388	0	0.0623526	2.1082	0.213736	0.262075	0.144166	1.15275	0.377025	0.471071	0.0757978	0.0492962	0.204614	1.22312	0.477257	0.254689	1.42808	0.666199	0.474198	1.14408	0.293769	1.0591	0.661304	0.43068	0.813308	0.171954	0.253678
Nr2f1	7.49171	6.6798	6.80469	6.69708	6.60015	7.2842	7.01172	6.10392	6.64324	5.69282	4.68333	7.604	7.53711	7.57446	6.2388	5.87412	6.92969	6.75043	5.85272	4.97629	7.18472	5.11733	4.23824	6.76719	2.38385	4.80534	6.58707	6.78062	5.70462	4.99511	5.08818	1.56207	3.68715	6.53943	1.06916	3.31548	4.60638	7.89359	0.282364	0.137626	2.73397	0.23478	0.787524	6.7345	2.94861	6.45769	7.26632	6.44197	6.98416
Nr2f2	7.46695	3.94665	3.43531	0.138045	0.106975	1.38769	1.46682	5.98142	3.75837	0.252537	5.55313	7.77209	7.59983	8.88119	7.6882	5.76051	6.54854	4.50488	4.45879	0.123943	0.105054	0.265745	4.48861	4.04727	1.19888	10.0589	1.47936	4.84089	0.219425	0.235395	2.93251	0.0558132	2.00707	3.25608	1.66113	8.95217	3.47139	3.74423	0.0778554	0.296168	0.533672	0.0328353	0.0861774	0.0848269	1.15066	7.10538	8.008	6.56718	7.93224
Bcl11b	4.62896	7.14959	3.37898	5.061	1.40582	0.683051	3.12855	5.71259	7.81662	8.2552	7.37948	6.7845	7.79159	8.26816	7.10535	8.02997	3.56745	0.371254	2.15211	0.339072	0.34423	8.79089	8.97971	8.61531	8.90533	8.74317	8.32399	7.91426	7.32193	8.11662	7.75422	8.10483	9.03245	5.06532	7.6528	1.50672	8.05796	5.24108	3.87566	3.84759	6.37283	0.685537	0.473409	0.647128	5.6661	1.71953	2.02068	4.76974	8.25918
Bcl11a	3.94105	6.08899	7.68694	7.29557	8.15346	6.6111	7.19407	7.95112	7.2968	7.3639	8.39982	1.78605	0.655785	2.62929	8.22884	8.10602	7.27497	8.4785	8.59904	8.89657	7.73537	7.02218	7.82541	7.60519	7.66663	0.668076	8.39241	8.4713	8.71784	7.91537	8.03334	8.9413	8.5051	8.43592	6.7316	9.12825	5.28846	7.31857	4.19797	5.98625	7.42324	6.75221	0.701443	1.23618	8.12321	3.60555	1.50922	5.42338	6.91437
Tox	3.26399	4.00788	5.42559	3.99627	8.16555	5.11759	1.73917	0.702118	2.17212	3.98019	0.22591	3.79431	4.97678	5.24309	2.44065	3.61923	1.66243	9.752	5.07078	8.95782	1.59052	8.91187	7.8863	8.93536	1.0298	4.33149	4.45051	2.10484	4.44986	6.14259	3.79659	9.27287	8.59901	9.39264	0.649464	0.470434	0.347852	2.46727	0.106028	6.78883	2.1829	0.551068	1.58114	0.560897	3.06968	0.526788	0.440541	0.219766	2.2516
Tox3	1.28967	4.64913	1.9329	0.620351	1.96824	1.94652	3.8021	3.59037	6.3724	2.95611	2.47645	6.27715	6.59607	4.48122	5.8972	2.14737	0.259223	1.39016	1.65215	1.51121	5.07249	3.43628	0.611543	6.39586	1.6496	0.437247	1.39262	0.542132	0.811607	0.832119	0.388695	2.6154	0.869422	0.236918	1.27698	1.63155	3.21813	2.98342	2.18594	5.39114	2.89276	0.914328	0.20439	0.396399	4.40336	1.16483	0.209687	3.08482	5.38799
Meis2	3.03571	5.59177	1.66214	3.68772	2.17928	3.57258	7.85923	5.91968	5.00201	8.80001	0.835772	1.99749	6.15411	4.64252	2.73084	6.21368	3.03295	9.13486	9.67657	6.60543	1.98796	7.86275	2.52107	3.1234	5.90634	0.713613	7.15364	5.03601	1.21387	6.5784	1.02205	6.94435	0.965036	2.60988	2.22926	1.02494	0.39441	3.6064	11.9156	12.3097	11.8309	11.2769	4.57834	11.5467	11.0178	0.528535	0.673505	1.1323	0.59598
Meis1	0.410927	0.192285	0.106443	0.0404936	0.0840764	0.184681	0.294191	0.81495	0.515965	0.131637	0.882236	0.28544	0.033942	0.168791	0.0947714	0.126592	0.0595951	0.136377	1.38318	0.112697	0.0113489	0.0220368	0.0341509	0	0.0606605	0.087874	0.210582	0.113427	0.0155254	0.0451058	0.155685	0.0192702	0.0824886	0.130193	0.596184	0.00408395	0.0309697	0.907532	5.79626	3.56495	5.79564	1.05178	0.403967	4.49179	4.76429	0.869321	1.17392	1.17429	0.3172
Id4	1.30898	2.28657	0.774251	0.747212	0.525093	0.820866	0.62824	1.07435	1.61555	2.82532	0.45033	1.48321	2.73121	3.77278	6.97942	0.72593	0.819932	0.369073	0.435362	0.203594	1.2895	0.50726	1.61157	0.553929	0.386606	0.511208	0.518898	0.649278	1.35849	0.666417	0.258655	0.458524	0.246469	0.780384	1.63253	2.64304	0.664832	1.18057	0.213133	0.294607	0.213288	0.989906	1.98884	0.0637195	3.00811	2.81338	0.400818	0.40843	0.289975
Pou6f2	4.62217	2.40014	4.33907	4.54205	4.90208	3.84479	0.542793	2.88888	0.676797	0.985975	0.912795	3.24114	0.644204	4.00979	0.0780208	0.136888	1.17141	0.168138	0.284168	0.117662	0.849871	0.902387	0.203575	0	0.22421	5.42189	6.57424	3.71951	6.65334	3.76965	0.897502	0.750985	0.207415	7.13758	0.156995	4.04443	0.446	0.950686	0.131051	0.1518	0.417755	0.146225	0.051262	0.0655206	0.119713	0.214775	0.167496	1.41139	0.757186
Klf5	2.39037	1.35111	2.64704	2.07139	2.74782	1.97342	3.00367	4.74282	2.3694	1.53459	5.50831	0.78432	2.42321	2.06361	2.80882	1.85861	0.285835	1.72214	5.93494	5.88942	4.57872	1.59724	0.880701	0.1049	0.713633	4.91768	0.244496	0.651977	0.387025	2.27194	3.53092	2.05015	1.89647	3.662	0.961967	0.488646	0.101071	0.553428	0.0524189	0.0818965	0.0729154	0.00944121	0.017942	0.0719292	0.14054	0.697442	0.242724	1.49923	1.19709
Pou3f3	3.26517	1.15471	1.41273	2.98854	5.24086	4.96437	4.21576	4.23661	3.33291	3.53102	1.28085	0.293952	0.214423	0.5188	0.618102	4.51623	0.775653	5.49282	4.55352	5.27058	6.6556	5.12091	5.85834	6.47125	3.75124	0.192017	0.198884	0.58503	0.343529	3.27463	2.77748	4.78477	4.41467	6.69809	4.57641	1.54094	1.54417	6.63865	0.594489	0.0692343	0.222133	0.188784	3.37591	3.62801	4.61958	6.42665	5.79488	3.99044	5.34502
Pou3f2	2.42942	0.299284	0.27862	2.44639	4.53168	5.02413	3.89529	3.10553	2.36899	2.72284	0.127397	0.234013	0.160866	0.27589	0.12325	0.669799	0.0388999	2.13363	1.76809	4.57147	6.3048	3.66323	0.307076	0.438196	0.178862	0.275348	0.402434	0.0560797	0.520336	0.979265	0.0638304	2.63806	0.228992	0.563969	4.74008	0.0925447	0.0285851	3.4314	1.08927	0.257269	0.497289	0.64916	0.171405	1.90202	4.23435	0.54772	0.0850928	0.0648099	0.154335
Pou3f4	0.297666	0.268332	0.00837517	0.0929508	0.055436	0.0350359	0.208424	0.0716591	0.303182	0.893782	0.191688	0.0260725	0.0560934	0.0270251	0.0813092	0.133276	0.228345	0.203533	0.51402	0.263348	0	0.956308	0.399481	0.123942	0.902238	0.658511	0.098565	0.0195599	0.0238128	0.148032	0.0058435	0.180608	0.0118394	0.0223855	0.102473	0.0767933	0.136804	0.609942	0.792471	0.241282	0.619014	1.05219	1.72076	1.0207	2.68001	1.35028	0.28575	0.419667	0.488019
Zfhx4	2.97788	0.880985	0.109761	0.822075	1.15853	2.46224	4.45051	0.755666	3.70951	3.49625	0.310993	1.57194	0.20037	1.1922	0.23743	2.80577	0.416044	0.0237192	1.3673	0.610379	0.0376665	0.0589275	0.336417	0.0429217	2.85948	0.44749	0.0561354	0.0339052	0.0254916	0.0916002	0.0209667	0.0459009	0.0822669	0.0476605	3.09122	3.13166	3.69852	3.89455	1.85342	1.18751	0.807553	0.51488	0.428133	0.267687	1.90475	0.397214	0.102081	0.417741	0.236636
Foxp2	0.267713	0.348911	2.10431	0.566761	0.899931	0.82856	0.20472	0.102077	0.303518	0.292444	0.0703061	0.343413	0.18672	0.429151	0.248508	0.172355	0.0576445	0.0824468	0.82394	0.0509632	0.225625	2.12007	0.798433	0.062221	0.0738392	0.475982	2.59726	4.76894	3.7484	8.37294	6.30169	5.21371	3.50321	8.45282	1.64789	0.509095	0.167503	0.860909	8.19527	0.343808	0.942208	0.316702	0.266198	0.34246	3.41421	0.20181	0.279257	0.137995	0.268191
[truncated: 206 more columns]
