# Supplementary material for: A high-resolution transcriptomic and spatial atlas of cell types in the whole mouse brain
Source: Nature. 2023 Dec 13;624(7991):317–32. doi: 10.1038/s41586-023-06812-z (PMC10719114; doi:10.1038/s41586-023-06812-z)
Supplement: Supplementary file 13 — Source Data Fig. 6 [file 41586_2023_6812_MOESM13_ESM.xlsx]

## Sheet: Fig6bc
broad_region	cl.num	cell.num	br_volume	norm.num	norm.cl
CB	24	166772	53842390	3.09741	0.0445745
CNU	744	243941	54326608	4.49027	1.36949
HB	1207	123859	47674342	2.59802	2.53176
HY	921	183095	15202202	12.044	6.05833
MB	1119	191456	36740486	5.21104	3.04569
Pall	875	1881431	221533548	8.49276	0.394974
TH	321	167357	20274752	8.25445	1.58325

## Sheet: Fig6d
cl	de.num	quantile	broad_region	size	class_id	merfish.size	size.bin	merfish.size.bin
1	391	0.1	Pall	727	1	231	(500,1e+03]	(200,500]
10	346.4	0.1	Pall	740	1	562	(500,1e+03]	(500,1e+03]
100	257	0.1	Pall	1053	1	697	>1000	(500,1e+03]
1000	213.2	0.1	CNU	59	11	20	(50,100]	<=20
1001	161.2	0.1	CNU	96	11	66	(50,100]	(50,100]
1002	171.2	0.1	CNU	38	11	49	(20,50]	(20,50]
1003	136.2	0.1	CNU	230	11	39	(200,500]	(20,50]
1004	262	0.1	Pall	79	11	231	(50,100]	(200,500]
1005	185.4	0.1	CNU	827	11	183	(500,1e+03]	(100,200]
1006	259	0.1	CNU	45	11	48	(20,50]	(20,50]
1007	277.2	0.1	CNU	1271	11	356	>1000	(200,500]
1008	291.2	0.1	CNU	359	11	228	(200,500]	(200,500]
1009	352.6	0.1	CNU	150	11	190	(100,200]	(100,200]
101	225.4	0.1	Pall	1137	1	437	>1000	(200,500]
1010	183.2	0.1	CNU	730	11	635	(500,1e+03]	(500,1e+03]
1011	205.4	0.1	CNU	44	11	27	(20,50]	(20,50]
1012	245.6	0.1	CNU	159	11	99	(100,200]	(50,100]
1013	214.2	0.1	CNU	88	11	23	(50,100]	(20,50]
1014	194	0.1	CNU	46	11	16	(20,50]	<=20
1015	248.2	0.1	CNU	43	11	57	(20,50]	(50,100]
1016	172	0.1	CNU	65	11	206	(50,100]	(200,500]
1017	193	0.1	CNU	120	11	331	(100,200]	(200,500]
1018	83.2	0.1	CNU	1397	11	103	>1000	(100,200]
1019	138	0.1	CNU	448	11	72	(200,500]	(50,100]
102	208	0.1	Pall	2460	1	298	>1000	(200,500]
1020	114.2	0.1	CNU	267	11	68	(200,500]	(50,100]
1021	138	0.1	CNU	321	11	108	(200,500]	(100,200]
1022	124.2	0.1	CNU	103	11	60	(100,200]	(50,100]
1023	138.2	0.1	CNU	154	11	42	(100,200]	(20,50]
1024	269.4	0.1	Pall	377	11	109	(200,500]	(100,200]
1025	123	0.1	CNU	349	11	155	(200,500]	(100,200]
1026	130	0.1	CNU	32	11	43	(20,50]	(20,50]
1027	109	0.1	CNU	954	11	191	(500,1e+03]	(100,200]
1028	149.2	0.1	CNU	247	11	75	(200,500]	(50,100]
1029	313.4	0.1	Pall	384	11	253	(200,500]	(200,500]
103	285.4	0.1	Pall	4215	1	1048	>1000	>1000
1030	148	0.1	CNU	67	11	29	(50,100]	(20,50]
1031	130	0.1	CNU	111	11	52	(100,200]	(50,100]
1032	349.8	0.1	Pall	140	11	82	(100,200]	(50,100]
1033	322	0.1	Pall	382	11	196	(200,500]	(100,200]
1034	132.2	0.1	CNU	210	11	76	(200,500]	(50,100]
1035	188.2	0.1	CNU	39	11	43	(20,50]	(20,50]
1036	175.2	0.1	CNU	249	11	130	(200,500]	(100,200]
1037	154	0.1	CNU	208	11	45	(200,500]	(20,50]
1038	272	0.1	Pall	118	11	127	(100,200]	(100,200]
1039	136	0.1	HY	234	12	49	(200,500]	(20,50]
104	277	0.1	Pall	1053	1	490	>1000	(200,500]
1040	160	0.1	CNU	258	11	59	(200,500]	(50,100]
1041	129	0.1	CNU	433	11	114	(200,500]	(100,200]
1042	171.2	0.1	CNU	343	11	140	(200,500]	(100,200]
1043	132	0.1	CNU	202	11	149	(200,500]	(100,200]
1044	150.2	0.1	CNU	159	11	126	(100,200]	(100,200]
1045	200	0.1	CNU	40	11	29	(20,50]	(20,50]
1046	124.4	0.1	CNU	195	11	156	(100,200]	(100,200]
1047	173.2	0.1	CNU	75	11	30	(50,100]	(20,50]
1048	344.4	0.1	Pall	309	9	60	(200,500]	(50,100]
1049	311	0.1	Pall	127	11	100	(100,200]	(50,100]
105	238.8	0.1	Pall	3980	1	1219	>1000	>1000
1050	333.4	0.1	Pall	94	11	66	(50,100]	(50,100]
1051	126.2	0.1	CNU	81	11	10	(50,100]	<=20
1052	184.2	0.1	CNU	274	11	83	(200,500]	(50,100]
1053	227.6	0.1	CNU	180	9	160	(100,200]	(100,200]
1054	182.4	0.1	CNU	58	9	123	(50,100]	(100,200]
1055	226.2	0.1	CNU	65	9	170	(50,100]	(100,200]
1056	317.2	0.1	CNU	257	9	1669	(200,500]	>1000
1057	316.2	0.1	CNU	243	9	399	(200,500]	(200,500]
1058	261.4	0.1	CNU	158	9	49	(100,200]	(20,50]
1059	288.2	0.1	CNU	682	9	2501	(500,1e+03]	>1000
106	238.4	0.1	Pall	1881	1	911	>1000	(500,1e+03]
1060	264.2	0.1	CNU	103	9	98	(100,200]	(50,100]
1061	250.2	0.1	CNU	271	9	236	(200,500]	(200,500]
1062	223	0.1	CNU	639	9	2824	(500,1e+03]	>1000
1063	210.4	0.1	CNU	938	9	597	(500,1e+03]	(500,1e+03]
1064	182.2	0.1	CNU	81	9	206	(50,100]	(200,500]
1065	341.2	0.1	CNU	47	9	927	(20,50]	(500,1e+03]
1066	276	0.1	CNU	82	9	23	(50,100]	(20,50]
1067	277.4	0.1	CNU	960	9	5670	(500,1e+03]	>1000
1068	248.2	0.1	CNU	100	9	191	(50,100]	(100,200]
1069	290.2	0.1	CNU	376	9	1018	(200,500]	>1000
107	185.4	0.1	Pall	1887	1	2031	>1000	>1000
1070	290.6	0.1	CNU	258	9	3364	(200,500]	>1000
1071	268.2	0.1	CNU	429	9	862	(200,500]	(500,1e+03]
1072	278.2	0.1	CNU	189	9	2549	(100,200]	>1000
1074	297	0.1	CNU	783	9	711	(500,1e+03]	(500,1e+03]
1075	302.8	0.1	CNU	715	9	7573	(500,1e+03]	>1000
1076	287.8	0.1	CNU	10343	9	4544	>1000	>1000
1077	351.2	0.1	CNU	387	9	2621	(200,500]	>1000
1078	295	0.1	CNU	163	9	474	(100,200]	(200,500]
1079	354.6	0.1	CNU	2064	9	8323	>1000	>1000
108	287.8	0.1	Pall	1299	1	9843	>1000	>1000
1080	306.2	0.1	CNU	529	9	876	(500,1e+03]	(500,1e+03]
1081	296.2	0.1	CNU	176	9	655	(100,200]	(500,1e+03]
1082	305.4	0.1	CNU	2890	9	3078	>1000	>1000
1083	344.4	0.1	CNU	1532	9	6522	>1000	>1000
1084	437	0.1	CNU	233	9	732	(200,500]	(500,1e+03]
1085	447.6	0.1	CNU	234	9	1054	(200,500]	>1000
1086	420.6	0.1	CNU	3824	9	4431	>1000	>1000
1087	496	0.1	CNU	431	9	3513	(200,500]	>1000
1088	437.4	0.1	CNU	11991	9	22187	>1000	>1000
1089	535.6	0.1	CNU	2171	9	39601	>1000	>1000
109	259.4	0.1	Pall	4519	1	628	>1000	(500,1e+03]
1090	428	0.1	CNU	1407	9	5874	>1000	>1000
1091	376.4	0.1	CNU	2104	9	16252	>1000	>1000
1092	443	0.1	CNU	12912	9	33588	>1000	>1000
1093	565.6	0.1	CNU	772	9	14511	(500,1e+03]	>1000
1094	602.2	0.1	CNU	86	9	758	(50,100]	(500,1e+03]
1095	225.2	0.1	CNU	42	11	52	(20,50]	(50,100]
1096	235.2	0.1	CNU	66	11	72	(50,100]	(50,100]
1097	158.4	0.1	CNU	114	11	53	(100,200]	(50,100]
1098	189.2	0.1	CNU	33	11	10	(20,50]	<=20
1099	129.4	0.1	CNU	277	11	103	(200,500]	(100,200]
11	392.8	0.1	Pall	833	1	432	(500,1e+03]	(200,500]
110	215	0.1	Pall	3204	1	4231	>1000	>1000
1101	129	0.1	CNU	506	11	139	(500,1e+03]	(100,200]
1102	137.2	0.1	CNU	321	11	104	(200,500]	(100,200]
1103	106	0.1	CNU	485	11	159	(200,500]	(100,200]
1104	154.6	0.1	CNU	73	11	28	(50,100]	(20,50]
1105	129.4	0.1	CNU	1202	11	149	>1000	(100,200]
1106	153.4	0.1	CNU	135	11	65	(100,200]	(50,100]
1107	118	0.1	CNU	543	11	204	(500,1e+03]	(200,500]
1108	120.2	0.1	CNU	353	11	74	(200,500]	(50,100]
1109	135.2	0.1	CNU	181	11	62	(100,200]	(50,100]
111	207.8	0.1	Pall	3375	1	3611	>1000	>1000
1110	213	0.1	CNU	55	11	28	(50,100]	(20,50]
1111	153.2	0.1	CNU	141	11	34	(100,200]	(20,50]
1112	144	0.1	CNU	285	11	87	(200,500]	(50,100]
1113	183.4	0.1	CNU	68	11	42	(50,100]	(20,50]
1114	199.2	0.1	CNU	62	11	242	(50,100]	(200,500]
1115	134	0.1	CNU	1863	11	358	>1000	(200,500]
1116	205	0.1	HY	146	11	187	(100,200]	(100,200]
1117	122.2	0.1	CNU	151	11	51	(100,200]	(50,100]
1118	162.2	0.1	CNU	432	11	99	(200,500]	(50,100]
1119	104	0.1	CNU	541	11	96	(500,1e+03]	(50,100]
112	278	0.1	Pall	1742	1	202	>1000	(200,500]
1120	140	0.1	CNU	68	11	33	(50,100]	(20,50]
1121	140	0.1	CNU	158	11	88	(100,200]	(50,100]
1122	149.2	0.1	CNU	251	11	230	(200,500]	(200,500]
1123	139.4	0.1	CNU	340	11	66	(200,500]	(50,100]
1124	189	0.1	CNU	142	11	94	(100,200]	(50,100]
1125	111.2	0.1	CNU	304	11	58	(200,500]	(50,100]
1126	234	0.1	Pall	136	7	97	(100,200]	(50,100]
1127	143.2	0.1	CNU	221	11	77	(200,500]	(50,100]
1128	172	0.1	CNU	439	1	141	(200,500]	(100,200]
1129	112	0.1	CNU	161	11	61	(100,200]	(50,100]
113	303	0.1	Pall	2937	1	603	>1000	(500,1e+03]
1130	201.2	0.1	CNU	115	11	17	(100,200]	<=20
1131	151	0.1	CNU	127	11	73	(100,200]	(50,100]
1132	158	0.1	CNU	320	11	148	(200,500]	(100,200]
1133	172.2	0.1	CNU	112	11	89	(100,200]	(50,100]
1134	297.2	0.1	Pall	191	11	46	(100,200]	(20,50]
1135	132.2	0.1	CNU	394	11	50	(200,500]	(20,50]
1136	302.8	0.1	Pall	115	11	35	(100,200]	(20,50]
1137	120.2	0.1	CNU	298	11	39	(200,500]	(20,50]
1138	138	0.1	CNU	121	11	74	(100,200]	(50,100]
1139	290.8	0.1	Pall	247	11	45	(200,500]	(20,50]
114	257.4	0.1	Pall	2902	1	425	>1000	(200,500]
1140	142	0.1	CNU	237	11	48	(200,500]	(20,50]
1141	139	0.1	CNU	165	11	63	(100,200]	(50,100]
1142	229.2	0.1	CNU	67	11	75	(50,100]	(50,100]
1143	183	0.1	CNU	211	11	61	(200,500]	(50,100]
1145	132	0.1	CNU	726	11	154	(500,1e+03]	(100,200]
1146	142	0.1	CNU	101	11	31	(100,200]	(20,50]
1147	196.4	0.1	CNU	289	11	73	(200,500]	(50,100]
1148	170.4	0.1	CNU	101	11	25	(100,200]	(20,50]
1149	164.2	0.1	CNU	85	11	27	(50,100]	(20,50]
115	274	0.1	Pall	751	1	398	(500,1e+03]	(200,500]
1150	187.2	0.1	CNU	200	11	67	(100,200]	(50,100]
1151	149.4	0.1	CNU	112	11	33	(100,200]	(20,50]
1152	162.9	0.1	HY	117	11	38	(100,200]	(20,50]
1153	127	0.1	CNU	180	11	89	(100,200]	(50,100]
1154	144.9	0.1	HY	182	11	56	(100,200]	(50,100]
1155	167	0.1	HY	107	11	47	(100,200]	(20,50]
1156	157.9	0.1	HY	166	12	23	(100,200]	(20,50]
1157	116.2	0.1	CNU	324	11	42	(200,500]	(20,50]
1158	125.4	0.1	CNU	168	11	42	(100,200]	(20,50]
1159	156.4	0.1	CNU	269	11	106	(200,500]	(100,200]
116	261.8	0.1	Pall	2648	1	668	>1000	(500,1e+03]
1160	119.2	0.1	CNU	173	11	99	(100,200]	(50,100]
1161	130.2	0.1	CNU	179	11	56	(100,200]	(50,100]
1162	137	0.1	CNU	208	11	94	(200,500]	(50,100]
1163	139	0.1	CNU	137	11	22	(100,200]	(20,50]
1164	149.4	0.1	CNU	217	11	68	(200,500]	(50,100]
1165	156	0.1	CNU	209	11	30	(200,500]	(20,50]
1166	142.2	0.1	CNU	140	11	22	(100,200]	(20,50]
1167	191	0.1	CNU	37	11	28	(20,50]	(20,50]
1168	155.2	0.1	CNU	220	11	35	(200,500]	(20,50]
1169	171	0.1	CNU	233	11	81	(200,500]	(50,100]
117	343.4	0.1	Pall	322	1	300	(200,500]	(200,500]
1170	292	0.1	Pall	171	9	80	(100,200]	(50,100]
1171	150.2	0.1	CNU	181	9	68	(100,200]	(50,100]
1172	168.2	0.1	CNU	27	9	19	(20,50]	<=20
1173	141	0.1	CNU	149	11	54	(100,200]	(50,100]
1174	142.2	0.1	CNU	151	11	78	(100,200]	(50,100]
1175	105.4	0.1	CNU	71	11	26	(50,100]	(20,50]
1176	129.2	0.1	CNU	650	11	79	(500,1e+03]	(50,100]
1177	121	0.1	CNU	142	11	44	(100,200]	(20,50]
1178	250	0.1	CNU	510	9	636	(500,1e+03]	(500,1e+03]
1179	206.2	0.1	CNU	665	9	233	(500,1e+03]	(200,500]
118	283	0.1	Pall	849	1	309	(500,1e+03]	(200,500]
1180	210.2	0.1	CNU	86	9	28	(50,100]	(20,50]
1181	231	0.1	CNU	89	9	169	(50,100]	(100,200]
1182	193.2	0.1	CNU	93	9	39	(50,100]	(20,50]
1183	161	0.1	CNU	41	11	35	(20,50]	(20,50]
1184	230.4	0.1	CNU	906	9	3074	(500,1e+03]	>1000
1185	192.6	0.1	CNU	132	11	175	(100,200]	(100,200]
1186	236.6	0.1	CNU	430	9	737	(200,500]	(500,1e+03]
1187	226.4	0.1	CNU	299	9	552	(200,500]	(500,1e+03]
1188	275.4	0.1	CNU	337	9	790	(200,500]	(500,1e+03]
1189	284.4	0.1	CNU	9096	9	10127	>1000	>1000
119	256.4	0.1	Pall	304	1	106	(200,500]	(100,200]
1190	231.2	0.1	CNU	319	9	331	(200,500]	(200,500]
1191	286.6	0.1	CNU	1035	9	3012	>1000	>1000
1192	365.2	0.1	CNU	1676	9	4096	>1000	>1000
1193	306.4	0.1	CNU	226	9	403	(200,500]	(200,500]
1194	654.4	0.1	CNU	9429	9	4784	>1000	>1000
1195	179.2	0.1	CNU	97	11	150	(50,100]	(100,200]
1196	156	0.1	CNU	163	11	252	(100,200]	(200,500]
1197	123.2	0.1	CNU	479	11	321	(200,500]	(200,500]
1198	136.2	0.1	CNU	46	11	122	(20,50]	(100,200]
1199	146	0.1	CNU	238	11	99	(200,500]	(50,100]
12	314.8	0.1	Pall	439	2	269	(200,500]	(200,500]
120	274.8	0.1	Pall	9681	1	1379	>1000	>1000
1200	171	0.1	CNU	139	11	652	(100,200]	(500,1e+03]
1201	106	0.1	CNU	809	11	641	(500,1e+03]	(500,1e+03]
1202	166	0.1	CNU	34	11	50	(20,50]	(20,50]
1203	145	0.1	CNU	111	11	112	(100,200]	(100,200]
1204	202.2	0.1	CNU	172	11	30	(100,200]	(20,50]
1205	226.2	0.1	CNU	126	11	47	(100,200]	(20,50]
1206	229	0.1	CNU	112	11	65	(100,200]	(50,100]
1207	160.4	0.1	CNU	204	11	42	(200,500]	(20,50]
1208	116	0.1	CNU	374	11	46	(200,500]	(20,50]
1209	126	0.1	CNU	154	11	46	(100,200]	(20,50]
121	266.4	0.1	Pall	2472	1	1055	>1000	>1000
1210	166	0.1	CNU	89	11	28	(50,100]	(20,50]
1211	260	0.1	CNU	112	11	32	(100,200]	(20,50]
1212	178.2	0.1	CNU	166	11	41	(100,200]	(20,50]
1213	176	0.1	CNU	246	11	125	(200,500]	(100,200]
1214	272.2	0.1	Pall	127	11	92	(100,200]	(50,100]
1215	156	0.1	CNU	1314	11	170	>1000	(100,200]
1216	284.9	0.1	HY	149	11	10	(100,200]	<=20
1217	196.2	0.1	CNU	47	8	71	(20,50]	(50,100]
1218	151.2	0.1	CNU	272	11	76	(200,500]	(50,100]
1219	171.2	0.1	CNU	113	11	50	(100,200]	(20,50]
122	258.4	0.1	Pall	2167	1	917	>1000	(500,1e+03]
1220	215	0.1	CNU	66	8	25	(50,100]	(20,50]
1221	161	0.1	HY	220	11	92	(200,500]	(50,100]
1222	260.2	0.1	CNU	59	8	26	(50,100]	(20,50]
1223	177.2	0.1	CNU	105	11	155	(100,200]	(100,200]
1224	179.9	0.1	HY	181	11	32	(100,200]	(20,50]
1225	229	0.1	CNU	110	11	57	(100,200]	(50,100]
1226	162.2	0.1	CNU	319	11	118	(200,500]	(100,200]
1227	225.2	0.1	CNU	165	11	51	(100,200]	(50,100]
1228	196	0.1	CNU	217	11	113	(200,500]	(100,200]
1229	174	0.1	CNU	310	11	159	(200,500]	(100,200]
123	256.8	0.1	Pall	318	1	660	(200,500]	(500,1e+03]
1230	199	0.1	CNU	399	11	125	(200,500]	(100,200]
1231	305	0.1	HY	57	11	43	(50,100]	(20,50]
1232	181.2	0.1	CNU	364	11	168	(200,500]	(100,200]
1233	142.9	0.1	HY	451	11	217	(200,500]	(200,500]
1234	166	0.1	CNU	59	11	9	(50,100]	<=20
1235	193.2	0.1	CNU	56	11	56	(50,100]	(50,100]
1236	219.9	0.1	HY	143	11	64	(100,200]	(50,100]
1237	172.2	0.1	CNU	885	11	295	(500,1e+03]	(200,500]
1238	201.2	0.1	CNU	118	11	28	(100,200]	(20,50]
1239	192.2	0.1	CNU	54	11	70	(50,100]	(50,100]
124	222	0.1	Pall	346	1	714	(200,500]	(500,1e+03]
1240	240	0.1	HY	149	11	38	(100,200]	(20,50]
1241	256.4	0.1	CNU	35	11	12	(20,50]	<=20
1242	213.4	0.1	CNU	72	11	86	(50,100]	(50,100]
1243	316.2	0.1	CNU	40	11	28	(20,50]	(20,50]
1244	206.2	0.1	CNU	53	11	51	(50,100]	(50,100]
1245	130	0.1	HY	93	11	24	(50,100]	(20,50]
1246	200	0.1	HY	465	11	100	(200,500]	(50,100]
1247	183	0.1	HY	232	11	97	(200,500]	(50,100]
1248	241.9	0.1	HY	41	11	11	(20,50]	<=20
1249	254	0.1	HY	92	11	20	(50,100]	<=20
125	265.4	0.1	Pall	441	1	296	(200,500]	(200,500]
1250	216	0.1	CNU	50	11	38	(20,50]	(20,50]
1251	229	0.1	CNU	458	8	160	(200,500]	(100,200]
1252	194.2	0.1	CNU	260	11	206	(200,500]	(200,500]
1253	202	0.1	CNU	244	11	38	(200,500]	(20,50]
1254	294.2	0.1	CNU	423	9	650	(200,500]	(500,1e+03]
1255	317.2	0.1	CNU	209	9	448	(200,500]	(200,500]
1256	350	0.1	CNU	136	9	151	(100,200]	(100,200]
1257	230	0.1	CNU	424	9	615	(200,500]	(500,1e+03]
1258	417.6	0.1	Pall	246	5	257	(200,500]	(200,500]
1259	205.2	0.1	CNU	112	9	76	(100,200]	(50,100]
126	241.4	0.1	Pall	1519	1	235	>1000	(200,500]
1260	212	0.1	CNU	100	9	155	(50,100]	(100,200]
1261	308	0.1	CNU	3493	9	2145	>1000	>1000
1262	261	0.1	CNU	3132	9	1847	>1000	>1000
1263	315	0.1	CNU	590	9	2627	(500,1e+03]	>1000
1264	259	0.1	CNU	2301	9	1845	>1000	>1000
1265	239.4	0.1	CNU	124	9	184	(100,200]	(100,200]
1266	312.4	0.1	CNU	2045	9	793	>1000	(500,1e+03]
1267	358.4	0.1	CNU	48	9	446	(20,50]	(200,500]
1268	297.6	0.1	CNU	1341	9	2449	>1000	>1000
1269	306.8	0.1	CNU	65	9	480	(50,100]	(200,500]
127	234.4	0.1	Pall	990	1	1732	(500,1e+03]	>1000
1270	312.4	0.1	CNU	191	9	1256	(100,200]	>1000
1271	368	0.1	Pall	83	9	60	(50,100]	(50,100]
1272	339.4	0.1	CNU	340	9	826	(200,500]	(500,1e+03]
1273	406.2	0.1	CNU	485	9	2024	(200,500]	>1000
1274	325.6	0.1	Pall	258	9	162	(200,500]	(100,200]
1275	381.4	0.1	Pall	966	9	370	(500,1e+03]	(200,500]
1276	385.8	0.1	Pall	4242	9	991	>1000	(500,1e+03]
1277	352.4	0.1	Pall	4074	9	972	>1000	(500,1e+03]
1278	450.4	0.1	Pall	156	9	431	(100,200]	(200,500]
1279	410	0.1	Pall	308	9	1000	(200,500]	(500,1e+03]
128	306.4	0.1	Pall	4262	1	1956	>1000	>1000
1280	437.4	0.1	Pall	346	9	381	(200,500]	(200,500]
1281	520.4	0.1	Pall	54	5	48	(50,100]	(20,50]
1282	272	0.1	Pall	19	5	237	<=20	(200,500]
1283	403.4	0.1	Pall	35	5	19	(20,50]	<=20
1284	458.8	0.1	Pall	148	5	557	(100,200]	(500,1e+03]
1285	490	0.1	Pall	193	5	384	(100,200]	(200,500]
1286	489.2	0.1	Pall	298	5	386	(200,500]	(200,500]
1287	415.4	0.1	Pall	38	5	194	(20,50]	(100,200]
1288	493.6	0.1	Pall	678	5	1420	(500,1e+03]	>1000
1289	494.2	0.1	Pall	134	5	585	(100,200]	(500,1e+03]
129	319	0.1	Pall	3222	1	1184	>1000	>1000
1290	451.8	0.1	Pall	217	5	2139	(200,500]	>1000
1291	239	0.1	Pall	44	9	228	(20,50]	(200,500]
1292	347.2	0.1	Pall	254	9	166	(200,500]	(100,200]
1293	331.8	0.1	Pall	133	9	52	(100,200]	(50,100]
1294	328	0.1	Pall	109	9	55	(100,200]	(50,100]
1295	330	0.1	Pall	201	9	77	(200,500]	(50,100]
1296	287.6	0.1	Pall	235	9	103	(200,500]	(100,200]
1297	355	0.1	Pall	218	9	86	(200,500]	(50,100]
1298	344	0.1	Pall	227	9	72	(200,500]	(50,100]
1299	565.6	0.1	Pall	996	5	1590	(500,1e+03]	>1000
13	294.4	0.1	Pall	1850	2	1479	>1000	>1000
130	280.4	0.1	Pall	12216	1	3640	>1000	>1000
1300	500.4	0.1	Pall	403	5	884	(200,500]	(500,1e+03]
1301	486.2	0.1	Pall	258	5	138	(200,500]	(100,200]
1302	554.4	0.1	Pall	3106	5	512	>1000	(500,1e+03]
1303	477.8	0.1	Pall	319	5	58	(200,500]	(50,100]
1304	620.2	0.1	Pall	1970	5	362	>1000	(200,500]
1305	580.4	0.1	Pall	4266	5	2851	>1000	>1000
1306	601	0.1	Pall	919	5	1841	(500,1e+03]	>1000
1307	570.2	0.1	Pall	1721	5	2696	>1000	>1000
1308	461.2	0.1	Pall	510	5	205	(500,1e+03]	(200,500]
1309	523.6	0.1	Pall	833	5	1903	(500,1e+03]	>1000
131	350.4	0.1	Pall	1056	1	1374	>1000	>1000
1310	601.4	0.1	Pall	2657	5	1010	>1000	>1000
1311	512.4	0.1	Pall	158	5	45	(100,200]	(20,50]
1312	482	0.1	Pall	457	5	239	(200,500]	(200,500]
1313	480.4	0.1	Pall	470	5	132	(200,500]	(100,200]
1314	464	0.1	Pall	157	5	344	(100,200]	(200,500]
1315	513.2	0.1	Pall	57	5	114	(50,100]	(100,200]
1316	516	0.1	Pall	1662	5	1134	>1000	>1000
1317	516	0.1	Pall	384	5	2229	(200,500]	>1000
1318	535	0.1	Pall	4720	5	2516	>1000	>1000
1319	542.6	0.1	Pall	4229	5	3452	>1000	>1000
132	206	0.1	Pall	4813	1	2165	>1000	>1000
1320	486	0.1	Pall	1242	5	804	>1000	(500,1e+03]
1321	515	0.1	Pall	1070	5	795	>1000	(500,1e+03]
1322	525.2	0.1	Pall	1441	5	1419	>1000	>1000
1323	534.4	0.1	Pall	398	5	178	(200,500]	(100,200]
1324	519	0.1	Pall	144	5	173	(100,200]	(100,200]
1325	482.4	0.1	Pall	490	5	323	(200,500]	(200,500]
1326	495.6	0.1	Pall	721	5	818	(500,1e+03]	(500,1e+03]
1327	526.2	0.1	Pall	6223	5	2384	>1000	>1000
1328	576.8	0.1	Pall	2342	5	5543	>1000	>1000
1329	498.6	0.1	Pall	216	5	218	(200,500]	(200,500]
133	227	0.1	Pall	1988	1	2052	>1000	>1000
1330	532.6	0.1	Pall	739	5	610	(500,1e+03]	(500,1e+03]
1331	530	0.1	Pall	4599	5	702	>1000	(500,1e+03]
1332	528	0.1	Pall	1343	5	1156	>1000	>1000
1333	515.4	0.1	Pall	8143	5	3946	>1000	>1000
1334	559.8	0.1	Pall	12411	5	2458	>1000	>1000
1335	546.2	0.1	Pall	8074	5	5226	>1000	>1000
1336	631	0.1	Pall	3129	5	9535	>1000	>1000
1337	427.6	0.1	Pall	310	5	171	(200,500]	(100,200]
1338	528.4	0.1	Pall	193	5	321	(100,200]	(200,500]
1339	709	0.1	Pall	674	4	148	(500,1e+03]	(100,200]
134	227.6	0.1	Pall	4384	1	1219	>1000	>1000
1340	477	0.1	Pall	42	4	50	(20,50]	(20,50]
1341	631	0.1	CNU	23	5	57	(20,50]	(50,100]
1342	787.8	0.1	Pall	224	5	98	(200,500]	(50,100]
1343	462.8	0.1	Pall	89	5	56	(50,100]	(50,100]
1344	445.8	0.1	Pall	104	5	116	(100,200]	(100,200]
1345	1230	0.1	CNU	41	5	144	(20,50]	(100,200]
1346	1008.4	0.1	Pall	58	5	450	(50,100]	(200,500]
1347	971.8	0.1	Pall	3464	5	3196	>1000	>1000
1348	657.8	0.1	Pall	173	5	101	(100,200]	(100,200]
1349	672.2	0.1	Pall	337	5	152	(200,500]	(100,200]
135	233.8	0.1	Pall	5366	1	246	>1000	(200,500]
1350	751	0.1	Pall	1488	5	396	>1000	(200,500]
1351	506.4	0.1	Pall	126	5	17	(100,200]	<=20
1352	812.2	0.1	Pall	306	5	139	(200,500]	(100,200]
1353	547.8	0.1	Pall	601	5	176	(500,1e+03]	(100,200]
1354	520.4	0.1	Pall	253	5	110	(200,500]	(100,200]
1355	482.8	0.1	Pall	236	5	101	(200,500]	(100,200]
1356	488.8	0.1	Pall	52	5	78	(50,100]	(50,100]
1357	1478.4	0.1	CNU	43	5	66	(20,50]	(50,100]
1358	945.2	0.1	CNU	21	5	5	(20,50]	<=20
1359	1540	0.1	CNU	651	5	2715	(500,1e+03]	>1000
136	246.4	0.1	Pall	1654	1	202	>1000	(200,500]
1360	1515	0.1	CNU	240	5	778	(200,500]	(500,1e+03]
1361	1592.2	0.1	CNU	82	5	127	(50,100]	(100,200]
1362	801	0.1	Pall	32	5	111	(20,50]	(100,200]
1363	741.8	0.1	Pall	93	4	148	(50,100]	(100,200]
1364	984.2	0.1	Pall	180	5	343	(100,200]	(200,500]
1365	1277.4	0.1	Pall	113	5	138	(100,200]	(100,200]
1366	1367.8	0.1	CNU	253	5	789	(200,500]	(500,1e+03]
1367	1606.2	0.1	CNU	221	5	982	(200,500]	(500,1e+03]
1368	1286.4	0.1	CNU	156	5	398	(100,200]	(200,500]
1369	1437	0.1	CNU	422	5	1392	(200,500]	>1000
137	247.2	0.1	Pall	9845	1	1823	>1000	>1000
1370	532	0.1	Pall	703	5	191	(500,1e+03]	(100,200]
1371	745	0.1	Pall	174	4	324	(100,200]	(200,500]
1372	877.2	0.1	Pall	107	4	211	(100,200]	(200,500]
1373	426.4	0.1	Pall	157	5	89	(100,200]	(50,100]
1374	671.4	0.1	Pall	210	5	775	(200,500]	(500,1e+03]
1375	514.4	0.1	Pall	232	5	552	(200,500]	(500,1e+03]
1376	486	0.1	Pall	169	5	380	(100,200]	(200,500]
1377	446.8	0.1	Pall	119	5	109	(100,200]	(100,200]
1378	456	0.1	Pall	71	5	114	(50,100]	(100,200]
1379	582.8	0.1	Pall	158	5	620	(100,200]	(500,1e+03]
138	222.4	0.1	Pall	9559	1	2130	>1000	>1000
1380	573	0.1	Pall	105	5	272	(100,200]	(200,500]
1381	574	0.1	Pall	172	5	376	(100,200]	(200,500]
1382	580.8	0.1	Pall	196	5	1021	(100,200]	>1000
1383	515.4	0.1	Pall	455	5	1204	(200,500]	>1000
1384	539.4	0.1	Pall	1260	5	2637	>1000	>1000
1385	643.4	0.1	Pall	1372	5	2831	>1000	>1000
1386	554.8	0.1	Pall	1131	5	2542	>1000	>1000
1387	537.8	0.1	Pall	532	5	711	(500,1e+03]	(500,1e+03]
1388	529.6	0.1	Pall	356	5	1197	(200,500]	>1000
1389	461.8	0.1	Pall	138	5	587	(100,200]	(500,1e+03]
139	572.6	0.1	Pall	5662	1	6412	>1000	>1000
1390	535.8	0.1	Pall	260	5	533	(200,500]	(500,1e+03]
1391	485	0.1	Pall	529	5	417	(500,1e+03]	(200,500]
1392	485.4	0.1	Pall	907	5	794	(500,1e+03]	(500,1e+03]
1393	496.4	0.1	Pall	254	5	1545	(200,500]	>1000
1394	422.4	0.1	Pall	62	5	294	(50,100]	(200,500]
1395	490.4	0.1	Pall	871	5	1091	(500,1e+03]	>1000
1396	486.8	0.1	Pall	667	5	321	(500,1e+03]	(200,500]
1397	522.6	0.1	Pall	887	5	1360	(500,1e+03]	>1000
1398	408.2	0.1	CNU	296	4	332	(200,500]	(200,500]
1399	418.8	0.1	Pall	851	4	2338	(500,1e+03]	>1000
14	292	0.1	Pall	1180	2	853	>1000	(500,1e+03]
140	216	0.1	Pall	28459	1	6239	>1000	>1000
1400	409	0.1	Pall	116	4	135	(100,200]	(100,200]
1401	606.4	0.1	Pall	165	4	398	(100,200]	(200,500]
1402	724.4	0.1	Pall	799	4	228	(500,1e+03]	(200,500]
1403	497	0.1	Pall	20503	4	7874	>1000	>1000
1404	641	0.1	Pall	12197	4	1699	>1000	>1000
1405	507.4	0.1	Pall	42250	4	12208	>1000	>1000
1406	557	0.1	Pall	408	4	308	(200,500]	(200,500]
1407	432.4	0.1	Pall	5166	4	9122	>1000	>1000
1408	661.4	0.1	Pall	511	4	464	(500,1e+03]	(200,500]
1409	180	0.1	HY	41	11	18	(20,50]	<=20
141	225	0.1	Pall	6153	1	6452	>1000	>1000
1410	150	0.1	HY	73	11	45	(50,100]	(20,50]
1411	167	0.1	HY	36	12	8	(20,50]	<=20
1412	142	0.1	HY	145	11	62	(100,200]	(50,100]
1413	176	0.1	HY	48	11	20	(20,50]	<=20
1414	157.9	0.1	HY	46	12	89	(20,50]	(50,100]
1415	167	0.1	HY	97	11	29	(50,100]	(20,50]
1416	211	0.1	HY	106	11	42	(100,200]	(20,50]
1417	193	0.1	HY	59	11	9	(50,100]	<=20
1418	144	0.1	HY	97	11	33	(50,100]	(20,50]
1419	302	0.1	HY	167	11	118	(100,200]	(100,200]
142	355	0.1	Pall	3176	1	7883	>1000	>1000
1420	237	0.1	HY	78	11	24	(50,100]	(20,50]
1421	210	0.1	HY	35	11	13	(20,50]	<=20
1422	152.9	0.1	HY	92	11	36	(50,100]	(20,50]
1423	183	0.1	HY	64	11	48	(50,100]	(20,50]
1424	153.9	0.1	HY	101	11	29	(100,200]	(20,50]
1425	235.9	0.1	HY	240	12	69	(200,500]	(50,100]
1426	520	0.1	HY	371	12	231	(200,500]	(200,500]
1427	513.9	0.1	HY	381	12	359	(200,500]	(200,500]
1428	350.9	0.1	HY	339	12	165	(200,500]	(100,200]
1429	355	0.1	HY	246	12	154	(200,500]	(100,200]
143	350.6	0.1	Pall	9334	1	5750	>1000	>1000
1430	589	0.1	HY	503	12	247	(500,1e+03]	(200,500]
1431	444.9	0.1	HY	821	12	274	(500,1e+03]	(200,500]
1432	371	0.1	HY	175	12	128	(100,200]	(100,200]
1433	201	0.1	HY	140	12	65	(100,200]	(50,100]
1434	185	0.1	HY	65	11	21	(50,100]	(20,50]
1435	170.9	0.1	HY	146	11	38	(100,200]	(20,50]
1436	166	0.1	HY	76	11	55	(50,100]	(50,100]
1437	128	0.1	HY	303	12	75	(200,500]	(50,100]
1438	150.9	0.1	HY	176	12	26	(100,200]	(20,50]
1439	115.9	0.1	HY	381	12	89	(200,500]	(50,100]
144	222.4	0.1	Pall	417	1	895	(200,500]	(500,1e+03]
1440	129	0.1	HY	264	12	78	(200,500]	(50,100]
1441	188	0.1	HY	146	12	65	(100,200]	(50,100]
1442	156	0.1	HY	152	11	37	(100,200]	(20,50]
1443	180.9	0.1	HY	57	12	15	(50,100]	<=20
1444	189.9	0.1	HY	197	12	58	(100,200]	(50,100]
1445	227	0.1	HY	105	11	82	(100,200]	(50,100]
1446	221	0.1	HY	66	11	34	(50,100]	(20,50]
1447	194	0.1	HY	135	12	35	(100,200]	(20,50]
1448	123	0.1	HY	143	12	102	(100,200]	(100,200]
1449	183.9	0.1	HY	33	11	29	(20,50]	(20,50]
145	261	0.1	Pall	1791	1	1504	>1000	>1000
1450	162	0.1	HY	97	11	72	(50,100]	(50,100]
1451	171.7	0.1	HY	177	11	100	(100,200]	(50,100]
1452	191	0.1	CNU	153	11	53	(100,200]	(50,100]
1453	182	0.1	CNU	50	11	41	(20,50]	(20,50]
1454	154	0.1	HY	312	11	97	(200,500]	(50,100]
1455	142.9	0.1	HY	229	11	65	(200,500]	(50,100]
1456	156	0.1	HY	202	11	58	(200,500]	(50,100]
1457	166	0.1	HY	351	11	78	(200,500]	(50,100]
1458	180	0.1	HY	250	11	197	(200,500]	(100,200]
1459	192.9	0.1	HY	182	11	48	(100,200]	(20,50]
146	262	0.1	Pall	225	1	427	(200,500]	(200,500]
1460	209	0.1	HY	263	11	82	(200,500]	(50,100]
1461	161	0.1	HY	125	12	47	(100,200]	(20,50]
1462	172.9	0.1	HY	70	11	55	(50,100]	(50,100]
1463	172	0.1	HY	122	12	44	(100,200]	(20,50]
1464	259	0.1	HY	153	12	12	(100,200]	<=20
1465	267.9	0.1	HY	244	12	77	(200,500]	(50,100]
1466	306.7	0.1	HY	265	12	77	(200,500]	(50,100]
1467	244	0.1	HY	365	12	142	(200,500]	(100,200]
1469	245.9	0.1	HY	62	12	8	(50,100]	<=20
147	225	0.1	Pall	739	1	1033	(500,1e+03]	>1000
1470	621.9	0.1	HY	191	15	57	(100,200]	(50,100]
1471	157	0.1	HY	122	12	23	(100,200]	(20,50]
1472	257.9	0.1	HY	268	12	81	(200,500]	(50,100]
1473	146	0.1	HY	220	12	33	(200,500]	(20,50]
1474	192.9	0.1	HY	193	12	86	(100,200]	(50,100]
1475	165	0.1	HY	130	12	11	(100,200]	<=20
1476	193	0.1	HY	948	12	181	(500,1e+03]	(100,200]
1477	161.9	0.1	HY	261	12	113	(200,500]	(100,200]
1478	142	0.1	HY	337	12	49	(200,500]	(20,50]
1479	168	0.1	HY	160	12	35	(100,200]	(20,50]
148	242.4	0.1	Pall	440	1	589	(200,500]	(500,1e+03]
1480	175	0.1	HY	176	12	44	(100,200]	(20,50]
1481	254	0.1	HY	245	12	43	(200,500]	(20,50]
1482	263.9	0.1	HY	279	12	39	(200,500]	(20,50]
1483	287.9	0.1	HY	176	12	19	(100,200]	<=20
1484	290	0.1	HY	204	12	53	(200,500]	(50,100]
1485	304.9	0.1	HY	279	12	71	(200,500]	(50,100]
1486	146.9	0.1	HY	109	12	35	(100,200]	(20,50]
1487	115	0.1	HY	311	12	82	(200,500]	(50,100]
1488	114	0.1	HY	404	12	109	(200,500]	(100,200]
1489	192.9	0.1	HY	351	12	141	(200,500]	(100,200]
149	259.8	0.1	Pall	1518	1	599	>1000	(500,1e+03]
1490	127	0.1	HY	254	12	29	(200,500]	(20,50]
1491	154.9	0.1	HY	53	12	12	(50,100]	<=20
1492	164	0.1	HY	79	12	64	(50,100]	(50,100]
1493	156	0.1	HY	345	12	128	(200,500]	(100,200]
1494	116.9	0.1	HY	167	12	48	(100,200]	(20,50]
1495	177.8	0.1	HY	220	12	93	(200,500]	(50,100]
1496	117	0.1	HY	209	12	99	(200,500]	(50,100]
1497	119	0.1	HY	470	12	118	(200,500]	(100,200]
1498	161.9	0.1	HY	108	12	16	(100,200]	<=20
1499	124	0.1	HY	97	12	25	(50,100]	(20,50]
15	320.6	0.1	Pall	2076	2	607	>1000	(500,1e+03]
1500	152	0.1	HY	187	12	25	(100,200]	(20,50]
15002	97	0.1	HB	14	24	36	<=20	(20,50]
1501	156	0.1	HY	160	12	63	(100,200]	(50,100]
15016	104	0.1	HB	17	24	153	<=20	(100,200]
1502	159	0.1	HY	214	12	43	(200,500]	(20,50]
15026	96	0.1	MB	61	19	42	(50,100]	(20,50]
15027	72	0.1	HB	90	24	1528	(50,100]	>1000
1503	222.8	0.1	HY	109	12	19	(100,200]	<=20
15032	100	0.1	HB	15	24	54	<=20	(50,100]
15033	89.9	0.1	HB	21	24	57	(20,50]	(50,100]
1504	137.9	0.1	HY	148	12	86	(100,200]	(50,100]
1505	124.9	0.1	HY	334	12	56	(200,500]	(50,100]
15053	92	0.1	HB	46	24	97	(20,50]	(50,100]
15055	89	0.1	HB	13	24	13	<=20	<=20
15057	95.9	0.1	HB	18	24	78	<=20	(50,100]
15059	97	0.1	HB	22	24	10	(20,50]	<=20
1506	144	0.1	HY	187	12	17	(100,200]	<=20
15062	80	0.1	MB	173	24	2373	(100,200]	>1000
15063	86	0.1	HB	15	24	30	<=20	(20,50]
15064	116	0.1	HB	26	24	30	(20,50]	(20,50]
15067	85.9	0.1	HB	77	24	657	(50,100]	(500,1e+03]
15068	104.9	0.1	HB	20	24	30	<=20	(20,50]
15069	78	0.1	HB	11	24	23	<=20	(20,50]
1507	111	0.1	HY	66	12	27	(50,100]	(20,50]
15072	72.9	0.1	HB	32	24	88	(20,50]	(50,100]
15073	104.9	0.1	HB	15	24	13	<=20	<=20
15074	92	0.1	HB	67	24	2247	(50,100]	>1000
15078	91	0.1	HB	54	24	197	(50,100]	(100,200]
1508	144	0.1	HY	69	12	26	(50,100]	(20,50]
1509	112	0.1	HY	624	12	28	(500,1e+03]	(20,50]
1511	157	0.1	HY	118	12	20	(100,200]	<=20
1512	143	0.1	HY	49	12	65	(20,50]	(50,100]
1513	155.9	0.1	HY	70	12	12	(50,100]	<=20
1514	129.4	0.1	CNU	129	11	51	(100,200]	(50,100]
1515	136	0.1	CNU	227	11	116	(200,500]	(100,200]
1516	132	0.1	CNU	56	11	34	(50,100]	(20,50]
1517	139	0.1	CNU	281	11	332	(200,500]	(200,500]
1518	138.2	0.1	CNU	237	11	228	(200,500]	(200,500]
1519	150.2	0.1	CNU	79	11	53	(50,100]	(50,100]
152	205	0.1	Pall	1039	1	538	>1000	(500,1e+03]
1520	173	0.1	HY	293	11	140	(200,500]	(100,200]
1521	182.9	0.1	HY	207	11	276	(200,500]	(200,500]
1522	157	0.1	CNU	157	11	7	(100,200]	<=20
1523	196.2	0.1	CNU	176	11	57	(100,200]	(50,100]
1524	213	0.1	CNU	213	11	111	(200,500]	(100,200]
1525	84	0.1	HY	703	11	179	(500,1e+03]	(100,200]
1526	161.9	0.1	HY	109	11	33	(100,200]	(20,50]
1527	124	0.1	HY	682	11	149	(500,1e+03]	(100,200]
1528	145	0.1	HY	510	11	199	(500,1e+03]	(100,200]
1529	170	0.1	HY	156	11	24	(100,200]	(20,50]
153	209.4	0.1	Pall	798	1	608	(500,1e+03]	(500,1e+03]
1530	162	0.1	HY	218	11	56	(200,500]	(50,100]
1531	138.9	0.1	HY	282	11	37	(200,500]	(20,50]
1532	158	0.1	HY	215	11	48	(200,500]	(20,50]
1533	176	0.1	HY	297	11	255	(200,500]	(200,500]
1534	122	0.1	HY	86	11	149	(50,100]	(100,200]
1535	231	0.1	CNU	62	11	40	(50,100]	(20,50]
1536	182	0.1	HY	67	11	20	(50,100]	<=20
1537	177	0.1	CNU	96	11	42	(50,100]	(20,50]
1538	148.2	0.1	CNU	145	11	102	(100,200]	(100,200]
1539	148	0.1	CNU	124	11	74	(100,200]	(50,100]
154	269	0.1	Pall	3332	1	2345	>1000	>1000
1540	170	0.1	CNU	83	11	53	(50,100]	(50,100]
1541	111.4	0.1	CNU	401	11	132	(200,500]	(100,200]
1542	208	0.1	CNU	104	11	50	(100,200]	(20,50]
1543	178	0.1	CNU	147	11	56	(100,200]	(50,100]
1544	156	0.1	CNU	122	11	45	(100,200]	(20,50]
1545	173	0.1	CNU	124	11	92	(100,200]	(50,100]
1546	141.9	0.1	HY	135	11	120	(100,200]	(100,200]
1547	169	0.1	CNU	106	11	102	(100,200]	(100,200]
1548	127.2	0.1	CNU	348	11	160	(200,500]	(100,200]
1549	163	0.1	HY	93	11	127	(50,100]	(100,200]
155	242.4	0.1	Pall	193	1	14	(100,200]	<=20
1550	135	0.1	HY	100	11	105	(50,100]	(100,200]
1551	180.9	0.1	HY	91	11	69	(50,100]	(50,100]
1552	144.9	0.1	HY	157	11	262	(100,200]	(200,500]
1553	212	0.1	CNU	32	11	29	(20,50]	(20,50]
1554	140	0.1	HY	95	11	66	(50,100]	(50,100]
1555	256	0.1	HY	70	11	60	(50,100]	(50,100]
1556	144	0.1	HY	30	11	94	(20,50]	(50,100]
1557	219	0.1	HY	119	11	67	(100,200]	(50,100]
1558	203	0.1	CNU	100	11	79	(50,100]	(50,100]
1559	207.2	0.1	CNU	67	11	120	(50,100]	(100,200]
156	236	0.1	Pall	251	1	397	(200,500]	(200,500]
1560	227	0.1	CNU	69	11	122	(50,100]	(100,200]
1561	169.2	0.1	CNU	61	11	82	(50,100]	(50,100]
1562	148	0.1	HY	20	11	27	<=20	(20,50]
1563	163	0.1	HY	53	11	68	(50,100]	(50,100]
1564	118	0.1	HY	21	11	29	(20,50]	(20,50]
1565	197.2	0.1	CNU	102	11	96	(100,200]	(50,100]
1566	147	0.1	HY	62	11	20	(50,100]	<=20
1567	161	0.1	CNU	308	11	128	(200,500]	(100,200]
1568	121	0.1	HY	126	11	135	(100,200]	(100,200]
1569	133	0.1	HY	28	11	29	(20,50]	(20,50]
1570	254.9	0.1	HY	115	11	76	(100,200]	(50,100]
1571	126.9	0.1	HY	276	11	115	(200,500]	(100,200]
1572	201	0.1	CNU	143	11	213	(100,200]	(200,500]
1573	152.9	0.1	HY	110	11	53	(100,200]	(50,100]
1574	161	0.1	HY	36	11	53	(20,50]	(50,100]
1575	244	0.1	HY	171	11	83	(100,200]	(50,100]
1576	211	0.1	HY	36	11	38	(20,50]	(20,50]
1577	176	0.1	HY	68	11	84	(50,100]	(50,100]
1578	156.2	0.1	CNU	298	11	67	(200,500]	(50,100]
1579	126.9	0.1	HY	204	11	84	(200,500]	(50,100]
158	255.4	0.1	Pall	549	1	458	(500,1e+03]	(200,500]
1580	105	0.1	CNU	173	11	89	(100,200]	(50,100]
1581	124.9	0.1	HY	228	11	108	(200,500]	(100,200]
1582	175	0.1	CNU	87	11	47	(50,100]	(20,50]
1583	137	0.1	HY	440	11	195	(200,500]	(100,200]
1584	158	0.1	HY	52	11	20	(50,100]	<=20
1585	176	0.1	CNU	68	11	60	(50,100]	(50,100]
1586	160	0.1	HY	106	11	47	(100,200]	(20,50]
1587	149	0.1	HY	97	11	117	(50,100]	(100,200]
1588	140	0.1	HY	87	11	69	(50,100]	(50,100]
1589	157	0.1	CNU	129	11	58	(100,200]	(50,100]
159	294.4	0.1	Pall	296	1	169	(200,500]	(100,200]
1590	171.4	0.1	CNU	31	10	40	(20,50]	(20,50]
1591	156	0.1	HY	113	11	49	(100,200]	(20,50]
1592	126.2	0.1	CNU	401	10	253	(200,500]	(200,500]
1593	229.4	0.1	CNU	61	10	50	(50,100]	(20,50]
1594	167	0.1	CNU	174	11	112	(100,200]	(100,200]
1595	163	0.1	CNU	237	10	105	(200,500]	(100,200]
1596	213	0.1	CNU	89	11	72	(50,100]	(50,100]
1597	191.9	0.1	HY	45	13	38	(20,50]	(20,50]
1598	228.9	0.1	HY	61	13	37	(50,100]	(20,50]
1599	242	0.1	CNU	69	13	73	(50,100]	(50,100]
16	381	0.1	Pall	687	2	695	(500,1e+03]	(500,1e+03]
160	292.4	0.1	Pall	411	1	186	(200,500]	(100,200]
1600	182.2	0.1	CNU	119	11	38	(100,200]	(20,50]
1601	207	0.1	CNU	42	13	27	(20,50]	(20,50]
1602	180	0.1	CNU	102	11	59	(100,200]	(50,100]
1603	223	0.1	CNU	129	13	26	(100,200]	(20,50]
1604	209.9	0.1	HY	72	13	76	(50,100]	(50,100]
1605	293.2	0.1	CNU	23	13	32	(20,50]	(20,50]
1606	189	0.1	CNU	161	13	126	(100,200]	(100,200]
1607	274.2	0.1	CNU	51	13	193	(50,100]	(100,200]
1608	287	0.1	CNU	82	13	103	(50,100]	(100,200]
1609	271	0.1	CNU	77	13	65	(50,100]	(50,100]
161	133	0.1	Pall	321	1	184	(200,500]	(100,200]
1610	289.2	0.1	CNU	56	13	60	(50,100]	(50,100]
1611	181	0.1	HY	82	11	145	(50,100]	(100,200]
1612	262.2	0.1	CNU	28	13	19	(20,50]	<=20
1613	204.9	0.1	HY	64	13	35	(50,100]	(20,50]
1614	183	0.1	HY	36	13	24	(20,50]	(20,50]
1615	144.4	0.1	CNU	31	13	46	(20,50]	(20,50]
1616	194	0.1	CNU	52	13	14	(50,100]	<=20
1617	234.2	0.1	CNU	55	13	72	(50,100]	(50,100]
1618	253	0.1	CNU	57	13	10	(50,100]	<=20
1619	115	0.1	HY	143	12	166	(100,200]	(100,200]
162	287.2	0.1	Pall	91	1	57	(50,100]	(50,100]
1620	172.9	0.1	HY	122	12	43	(100,200]	(20,50]
1621	169	0.1	HY	230	12	85	(200,500]	(50,100]
1622	176	0.1	HY	56	12	63	(50,100]	(50,100]
1623	143	0.1	HY	118	12	17	(100,200]	<=20
1624	170	0.1	HY	117	12	41	(100,200]	(20,50]
1625	150.9	0.1	HY	197	12	31	(100,200]	(20,50]
1626	120.9	0.1	HY	53	12	41	(50,100]	(20,50]
1627	169	0.1	HY	109	12	85	(100,200]	(50,100]
1628	155	0.1	HY	309	12	272	(200,500]	(200,500]
1629	159	0.1	HY	125	12	194	(100,200]	(100,200]
163	242.2	0.1	Pall	3624	1	2479	>1000	>1000
1630	141	0.1	HY	77	12	58	(50,100]	(50,100]
1631	134	0.1	HY	209	12	97	(200,500]	(50,100]
1632	166	0.1	HY	110	12	37	(100,200]	(20,50]
1633	171.9	0.1	HY	174	12	58	(100,200]	(50,100]
1634	115	0.1	HY	471	12	160	(200,500]	(100,200]
1635	160.9	0.1	HY	149	12	20	(100,200]	<=20
1636	116	0.1	HY	230	12	27	(200,500]	(20,50]
1637	129.9	0.1	HY	169	12	98	(100,200]	(50,100]
1638	146	0.1	HY	102	12	74	(100,200]	(50,100]
1639	155	0.1	HY	240	12	56	(200,500]	(50,100]
164	271	0.1	Pall	1881	1	1474	>1000	>1000
1640	140.9	0.1	HY	342	12	37	(200,500]	(20,50]
1641	149	0.1	HY	158	12	46	(100,200]	(20,50]
1642	291	0.1	HY	85	12	52	(50,100]	(50,100]
1643	131	0.1	HY	102	12	40	(100,200]	(20,50]
1644	152	0.1	HY	73	12	46	(50,100]	(20,50]
1645	133	0.1	HY	150	12	56	(100,200]	(50,100]
1646	117	0.1	HY	242	12	71	(200,500]	(50,100]
1647	146	0.1	HY	83	12	100	(50,100]	(50,100]
1648	168	0.1	HY	85	12	352	(50,100]	(200,500]
1649	137.9	0.1	HY	98	12	47	(50,100]	(20,50]
165	243	0.1	Pall	512	1	266	(500,1e+03]	(200,500]
1650	159	0.1	HY	73	12	121	(50,100]	(100,200]
1651	109.9	0.1	HY	81	12	15	(50,100]	<=20
1652	103.9	0.1	HY	16	12	73	<=20	(50,100]
1653	149	0.1	HY	270	12	91	(200,500]	(50,100]
1654	111	0.1	HY	312	12	38	(200,500]	(20,50]
1655	141	0.1	HY	71	12	84	(50,100]	(50,100]
1656	188	0.1	HY	61	12	22	(50,100]	(20,50]
1657	157	0.1	HY	132	12	39	(100,200]	(20,50]
1658	97.9	0.1	HY	498	12	93	(200,500]	(50,100]
1659	212	0.1	CNU	37	12	178	(20,50]	(100,200]
166	294.4	0.1	Pall	4282	1	2484	>1000	>1000
1660	131.9	0.1	HY	127	12	86	(100,200]	(50,100]
1661	149	0.1	HY	116	12	49	(100,200]	(20,50]
1662	117	0.1	HY	284	12	160	(200,500]	(100,200]
1663	182	0.1	HY	65	12	163	(50,100]	(100,200]
1664	138	0.1	HY	229	12	152	(200,500]	(100,200]
1665	118	0.1	HY	126	12	34	(100,200]	(20,50]
1666	127	0.1	HY	59	12	26	(50,100]	(20,50]
1667	153	0.1	HY	96	12	16	(50,100]	<=20
1668	157	0.1	HY	51	12	20	(50,100]	<=20
1669	104	0.1	HY	354	12	69	(200,500]	(50,100]
167	276	0.1	Pall	1754	1	2923	>1000	>1000
1670	148	0.1	HY	92	12	49	(50,100]	(20,50]
1671	159	0.1	HY	38	12	54	(20,50]	(50,100]
1672	201	0.1	HY	144	12	35	(100,200]	(20,50]
1673	168.9	0.1	HY	120	12	47	(100,200]	(20,50]
1674	162.9	0.1	HY	129	12	29	(100,200]	(20,50]
1675	176.9	0.1	HY	50	12	9	(20,50]	<=20
1676	186	0.1	HY	161	12	80	(100,200]	(50,100]
1677	174	0.1	HY	174	12	42	(100,200]	(20,50]
1678	197	0.1	HY	275	12	29	(200,500]	(20,50]
1679	215	0.1	HY	126	12	14	(100,200]	<=20
168	268.4	0.1	Pall	2964	1	2181	>1000	>1000
1680	194	0.1	HY	61	12	27	(50,100]	(20,50]
1681	198.9	0.1	HY	116	12	22	(100,200]	(20,50]
1682	137.9	0.1	HY	36	12	8	(20,50]	<=20
1683	209	0.1	HY	194	12	35	(100,200]	(20,50]
1684	151	0.1	HY	58	12	17	(50,100]	<=20
1685	143	0.1	HY	95	12	40	(50,100]	(20,50]
1686	208	0.1	HY	134	12	25	(100,200]	(20,50]
1687	174	0.1	HY	239	12	150	(200,500]	(100,200]
1688	188	0.1	TH	316	12	72	(200,500]	(50,100]
1689	287	0.1	HY	177	12	855	(100,200]	(500,1e+03]
169	262.4	0.1	Pall	7595	1	1281	>1000	>1000
1690	189.9	0.1	TH	315	12	42	(200,500]	(20,50]
1691	150	0.1	HY	169	12	113	(100,200]	(100,200]
1692	167	0.1	HY	165	12	81	(100,200]	(50,100]
1693	254.9	0.1	HY	158	12	69	(100,200]	(50,100]
1694	164.9	0.1	HY	238	12	30	(200,500]	(20,50]
1695	288.9	0.1	HY	231	12	477	(200,500]	(200,500]
1696	122	0.1	HY	401	12	28	(200,500]	(20,50]
1697	137.8	0.1	HY	172	12	15	(100,200]	<=20
1698	130	0.1	HY	297	12	75	(200,500]	(50,100]
1699	179	0.1	HY	48	12	22	(20,50]	(20,50]
17	350	0.1	Pall	361	2	577	(200,500]	(500,1e+03]
170	235.4	0.1	Pall	1955	1	1511	>1000	>1000
1700	150.9	0.1	HY	457	12	19	(200,500]	<=20
1701	162.9	0.1	HY	159	12	37	(100,200]	(20,50]
1702	148	0.1	HY	167	12	77	(100,200]	(50,100]
1703	128.9	0.1	HY	100	12	20	(50,100]	<=20
1704	202.9	0.1	HY	103	12	121	(100,200]	(100,200]
1705	143	0.1	HY	112	12	66	(100,200]	(50,100]
1706	174	0.1	HY	85	12	23	(50,100]	(20,50]
1707	158	0.1	HY	90	12	96	(50,100]	(50,100]
1709	161.9	0.1	HY	267	12	33	(200,500]	(20,50]
171	241	0.1	Pall	13424	1	3918	>1000	>1000
1710	181	0.1	HY	249	12	3	(200,500]	<=20
1711	156	0.1	HY	184	12	204	(100,200]	(200,500]
1712	146.9	0.1	HY	109	12	53	(100,200]	(50,100]
1713	134	0.1	HY	226	12	47	(200,500]	(20,50]
1714	174	0.1	HY	218	12	33	(200,500]	(20,50]
1715	139.9	0.1	TH	357	12	78	(200,500]	(50,100]
1716	216	0.1	HY	178	12	16	(100,200]	<=20
1717	106	0.1	HY	100	12	8	(50,100]	<=20
1718	189	0.1	HY	58	12	4	(50,100]	<=20
1719	184	0.1	HY	58	12	32	(50,100]	(20,50]
172	241.4	0.1	Pall	2860	1	1697	>1000	>1000
1720	165	0.1	HY	97	12	26	(50,100]	(20,50]
1721	130	0.1	HY	180	12	33	(100,200]	(20,50]
1722	212	0.1	CNU	207	11	57	(200,500]	(50,100]
1723	151	0.1	HY	126	12	64	(100,200]	(50,100]
1724	152	0.1	HY	119	12	92	(100,200]	(50,100]
1725	139.9	0.1	HY	785	12	317	(500,1e+03]	(200,500]
1726	156.9	0.1	HY	175	12	14	(100,200]	<=20
1727	177.9	0.1	HY	655	12	67	(500,1e+03]	(50,100]
1728	202.9	0.1	HY	117	12	57	(100,200]	(50,100]
1729	135.9	0.1	HY	154	12	100	(100,200]	(50,100]
173	246.6	0.1	Pall	504	1	3106	(500,1e+03]	>1000
1730	169.9	0.1	HY	43	12	46	(20,50]	(20,50]
1732	152	0.1	HY	570	12	102	(500,1e+03]	(100,200]
1733	150.9	0.1	HY	222	12	26	(200,500]	(20,50]
1734	134.9	0.1	HY	177	12	11	(100,200]	<=20
1735	131	0.1	HY	172	12	54	(100,200]	(50,100]
1736	121	0.1	HY	150	12	46	(100,200]	(20,50]
1737	155	0.1	HY	272	12	95	(200,500]	(50,100]
1738	151	0.1	HY	224	12	172	(200,500]	(100,200]
1739	189	0.1	HY	232	12	107	(200,500]	(100,200]
174	240	0.1	Pall	38128	1	4238	>1000	>1000
1740	120	0.1	HY	224	12	63	(200,500]	(50,100]
1741	155.9	0.1	HY	283	12	126	(200,500]	(100,200]
1742	127	0.1	HY	140	12	50	(100,200]	(20,50]
1743	145	0.1	HY	66	12	73	(50,100]	(50,100]
1744	292.2	0.1	CNU	172	11	63	(100,200]	(50,100]
1745	185.8	0.1	TH	330	12	142	(200,500]	(100,200]
1746	155	0.1	HY	114	12	61	(100,200]	(50,100]
1747	142.9	0.1	HY	396	12	81	(200,500]	(50,100]
1748	225	0.1	HY	141	12	49	(100,200]	(20,50]
175	228	0.1	Pall	4700	1	5326	>1000	>1000
1750	143.9	0.1	HY	359	12	104	(200,500]	(100,200]
1752	136.9	0.1	TH	439	12	261	(200,500]	(200,500]
1753	178.8	0.1	TH	184	12	13	(100,200]	<=20
1754	141.7	0.1	TH	164	12	25	(100,200]	(20,50]
1755	147.8	0.1	TH	133	12	14	(100,200]	<=20
1756	128.8	0.1	TH	236	12	79	(200,500]	(50,100]
1757	97.9	0.1	HY	421	12	38	(200,500]	(20,50]
1758	115	0.1	HY	270	12	32	(200,500]	(20,50]
1759	132.8	0.1	TH	218	12	14	(200,500]	<=20
176	331.4	0.1	Pall	4727	1	3901	>1000	>1000
1760	121.8	0.1	TH	233	12	45	(200,500]	(20,50]
1761	211.9	0.1	TH	87	12	15	(50,100]	<=20
1762	140.9	0.1	TH	83	12	10	(50,100]	<=20
1763	194.8	0.1	TH	193	12	52	(100,200]	(50,100]
1764	151.6	0.1	TH	353	12	361	(200,500]	(200,500]
1765	172.6	0.1	TH	282	12	7	(200,500]	<=20
1766	193	0.1	TH	314	12	14	(200,500]	<=20
1767	213.9	0.1	TH	275	12	485	(200,500]	(200,500]
1768	158.9	0.1	TH	225	12	11	(200,500]	<=20
1769	172	0.1	TH	120	12	7	(100,200]	<=20
177	301.6	0.1	Pall	5324	1	1623	>1000	>1000
1770	157	0.1	HY	153	12	8	(100,200]	<=20
1771	128.9	0.1	TH	757	12	17	(500,1e+03]	<=20
1772	140	0.1	TH	543	12	30	(500,1e+03]	(20,50]
1773	151.9	0.1	TH	351	12	13	(200,500]	<=20
1774	137.9	0.1	TH	208	12	15	(200,500]	<=20
1775	160	0.1	HY	39	12	8	(20,50]	<=20
1776	160	0.1	HY	71	12	21	(50,100]	(20,50]
1777	151.9	0.1	HY	344	12	28	(200,500]	(20,50]
1778	134.8	0.1	TH	300	12	14	(200,500]	<=20
1779	169	0.1	TH	129	12	34	(100,200]	(20,50]
178	295.8	0.1	Pall	1451	1	240	>1000	(200,500]
1780	278	0.1	HY	219	12	135	(200,500]	(100,200]
1781	265.9	0.1	TH	535	12	202	(500,1e+03]	(200,500]
1782	283	0.1	TH	202	12	45	(200,500]	(20,50]
1784	260	0.1	TH	453	12	104	(200,500]	(100,200]
1785	201.9	0.1	HY	194	12	84	(100,200]	(50,100]
1786	237.7	0.1	TH	258	12	50	(200,500]	(20,50]
1787	250	0.1	TH	966	12	238	(500,1e+03]	(200,500]
1788	201.9	0.1	TH	144	12	21	(100,200]	(20,50]
1789	239	0.1	TH	215	12	67	(200,500]	(50,100]
179	284.8	0.1	Pall	386	1	251	(200,500]	(200,500]
1790	317.9	0.1	TH	234	12	475	(200,500]	(200,500]
1791	279.8	0.1	TH	693	12	315	(500,1e+03]	(200,500]
1792	316	0.1	TH	1007	12	755	>1000	(500,1e+03]
1793	316.9	0.1	TH	727	12	319	(500,1e+03]	(200,500]
1794	317	0.1	TH	572	12	497	(500,1e+03]	(200,500]
1795	445.9	0.1	TH	162	12	3604	(100,200]	>1000
1796	318.9	0.1	TH	538	12	537	(500,1e+03]	(500,1e+03]
1797	311.9	0.1	TH	1330	12	469	>1000	(200,500]
1798	222	0.1	TH	65	12	186	(50,100]	(100,200]
1799	264	0.1	TH	93	12	26	(50,100]	(20,50]
18	343.8	0.1	Pall	180	2	644	(100,200]	(500,1e+03]
180	297.4	0.1	Pall	278	1	1678	(200,500]	>1000
1800	190	0.1	HY	227	12	92	(200,500]	(50,100]
1801	178.9	0.1	HY	115	12	49	(100,200]	(20,50]
1802	169	0.1	HY	150	12	52	(100,200]	(50,100]
1803	158	0.1	HY	152	12	41	(100,200]	(20,50]
1804	169.2	0.1	CNU	77	11	94	(50,100]	(50,100]
1805	164	0.1	CNU	62	11	80	(50,100]	(50,100]
1806	156	0.1	CNU	266	11	75	(200,500]	(50,100]
1807	165	0.1	CNU	78	11	144	(50,100]	(100,200]
1808	190	0.1	CNU	142	11	59	(100,200]	(50,100]
1809	305.2	0.1	CNU	436	11	383	(200,500]	(200,500]
181	263	0.1	Pall	6838	1	4013	>1000	>1000
1810	252.2	0.1	CNU	67	11	10	(50,100]	<=20
1811	237	0.1	CNU	689	11	217	(500,1e+03]	(200,500]
1812	259.2	0.1	CNU	100	11	228	(50,100]	(200,500]
1813	113	0.1	CNU	97	11	119	(50,100]	(100,200]
1814	218	0.1	CNU	789	11	58	(500,1e+03]	(50,100]
1815	201.2	0.1	CNU	107	11	80	(100,200]	(50,100]
1816	179	0.1	CNU	49	11	33	(20,50]	(20,50]
1817	187.2	0.1	CNU	368	11	67	(200,500]	(50,100]
1818	174.2	0.1	CNU	165	11	26	(100,200]	(20,50]
182	260.8	0.1	Pall	4526	1	3945	>1000	>1000
1820	228	0.1	CNU	61	11	129	(50,100]	(100,200]
1821	235.2	0.1	CNU	206	11	113	(200,500]	(100,200]
1822	179	0.1	CNU	91	11	210	(50,100]	(200,500]
1823	150	0.1	CNU	58	11	24	(50,100]	(20,50]
1824	90	0.1	CNU	12	11	21	<=20	(20,50]
1825	93	0.1	CNU	4936	11	760	>1000	(500,1e+03]
1826	176.2	0.1	CNU	81	11	46	(50,100]	(20,50]
1827	178.2	0.1	CNU	36	11	98	(20,50]	(50,100]
1828	202	0.1	CNU	100	11	44	(50,100]	(20,50]
1829	174.2	0.1	CNU	123	11	33	(100,200]	(20,50]
1830	168.4	0.1	CNU	165	11	53	(100,200]	(50,100]
1831	163.2	0.1	CNU	154	11	67	(100,200]	(50,100]
1832	220	0.1	CNU	65	11	48	(50,100]	(20,50]
1833	207.2	0.1	CNU	54	11	148	(50,100]	(100,200]
1835	151	0.1	CNU	191	11	77	(100,200]	(50,100]
1836	264.6	0.1	CNU	87	11	154	(50,100]	(100,200]
1837	145	0.1	CNU	60	11	24	(50,100]	(20,50]
1838	184.2	0.1	CNU	137	11	71	(100,200]	(50,100]
1839	179	0.1	CNU	448	11	82	(200,500]	(50,100]
184	339.8	0.1	Pall	43927	1	33037	>1000	>1000
1840	196.2	0.1	CNU	72	11	20	(50,100]	<=20
1841	152	0.1	CNU	297	11	130	(200,500]	(100,200]
1842	158.2	0.1	CNU	148	11	55	(100,200]	(50,100]
1843	183	0.1	CNU	58	11	44	(50,100]	(20,50]
1844	231	0.1	HY	98	12	27	(50,100]	(20,50]
1845	226	0.1	HY	54	12	21	(50,100]	(20,50]
1846	179	0.1	HY	99	12	91	(50,100]	(50,100]
1847	149	0.1	HY	91	12	103	(50,100]	(100,200]
1848	146	0.1	HY	137	12	173	(100,200]	(100,200]
1849	161.9	0.1	HY	118	12	153	(100,200]	(100,200]
185	421.4	0.1	Pall	23945	1	5698	>1000	>1000
1850	134.9	0.1	HY	140	12	129	(100,200]	(100,200]
1851	181	0.1	HY	71	12	52	(50,100]	(50,100]
1852	150.9	0.1	HY	230	12	147	(200,500]	(100,200]
1853	228	0.1	HY	136	12	98	(100,200]	(50,100]
1854	167	0.1	HY	159	12	24	(100,200]	(20,50]
1855	139	0.1	HY	114	12	116	(100,200]	(100,200]
1856	136.9	0.1	HY	274	12	404	(200,500]	(200,500]
1857	140	0.1	HY	302	12	195	(200,500]	(100,200]
1858	154	0.1	HY	163	12	4	(100,200]	<=20
1859	144	0.1	HY	131	12	7	(100,200]	<=20
186	282.8	0.1	Pall	13356	1	2615	>1000	>1000
1860	136	0.1	HY	72	12	46	(50,100]	(20,50]
1861	177	0.1	HY	113	12	77	(100,200]	(50,100]
1862	198	0.1	HY	135	12	47	(100,200]	(20,50]
1863	243	0.1	HY	80	12	186	(50,100]	(100,200]
1864	220	0.1	HY	96	12	76	(50,100]	(50,100]
1865	175	0.1	HY	95	12	58	(50,100]	(50,100]
1866	174	0.1	HY	66	12	127	(50,100]	(100,200]
1867	167	0.1	HY	79	12	82	(50,100]	(50,100]
1868	142	0.1	HY	125	12	66	(100,200]	(50,100]
1869	187	0.1	HY	63	12	62	(50,100]	(50,100]
187	290.2	0.1	Pall	9768	1	5379	>1000	>1000
1870	168.9	0.1	HY	158	12	118	(100,200]	(100,200]
1871	155	0.1	HY	95	12	50	(50,100]	(20,50]
1872	137.9	0.1	HY	89	12	58	(50,100]	(50,100]
1873	162	0.1	HY	90	12	40	(50,100]	(20,50]
1874	120.9	0.1	HY	286	12	103	(200,500]	(100,200]
1875	136	0.1	HY	49	12	67	(20,50]	(50,100]
1876	157	0.1	HY	60	12	19	(50,100]	<=20
1877	180	0.1	HY	167	12	167	(100,200]	(100,200]
1878	194.9	0.1	HY	147	12	100	(100,200]	(50,100]
1879	176.9	0.1	HY	157	12	24	(100,200]	(20,50]
188	282.4	0.1	Pall	72787	1	12940	>1000	>1000
1880	187.9	0.1	HY	204	12	69	(200,500]	(50,100]
1881	223	0.1	HY	265	12	5	(200,500]	<=20
1882	200.9	0.1	HY	147	12	81	(100,200]	(50,100]
1883	227	0.1	HY	77	12	37	(50,100]	(20,50]
1884	193	0.1	HY	258	12	68	(200,500]	(50,100]
1885	186.9	0.1	HY	533	12	154	(500,1e+03]	(100,200]
1886	182.9	0.1	HY	100	12	17	(50,100]	<=20
1887	141	0.1	HY	94	12	80	(50,100]	(50,100]
1888	200.9	0.1	HY	117	12	90	(100,200]	(50,100]
1889	184.8	0.1	HY	46	12	20	(20,50]	<=20
189	279.4	0.1	Pall	11991	1	1624	>1000	>1000
1890	177.9	0.1	HY	194	12	3	(100,200]	<=20
1891	220.9	0.1	HY	97	12	17	(50,100]	<=20
1892	107	0.1	HY	72	12	49	(50,100]	(20,50]
1893	137.9	0.1	HY	114	12	50	(100,200]	(20,50]
1894	155.9	0.1	HY	108	12	33	(100,200]	(20,50]
1895	173	0.1	HY	153	12	27	(100,200]	(20,50]
1896	187.9	0.1	HY	180	12	56	(100,200]	(50,100]
1897	193	0.1	HY	101	12	31	(100,200]	(20,50]
1898	194.7	0.1	HY	114	12	29	(100,200]	(20,50]
1899	176	0.1	HY	157	12	53	(100,200]	(50,100]
19	335.8	0.1	Pall	2455	2	1901	>1000	>1000
190	298	0.1	Pall	12563	1	1062	>1000	>1000
1900	176	0.1	HY	180	12	28	(100,200]	(20,50]
1901	147	0.1	HY	87	12	35	(50,100]	(20,50]
1902	158	0.1	HY	55	12	36	(50,100]	(20,50]
1903	142	0.1	HY	114	12	65	(100,200]	(50,100]
1904	128.9	0.1	HY	393	12	137	(200,500]	(100,200]
1905	170.9	0.1	HY	158	12	140	(100,200]	(100,200]
1906	218	0.1	HY	190	12	221	(100,200]	(200,500]
1907	111.9	0.1	HY	169	12	202	(100,200]	(200,500]
1908	140	0.1	HY	63	12	18	(50,100]	<=20
1909	186.9	0.1	HY	121	14	44	(100,200]	(20,50]
191	248.4	0.1	Pall	5274	1	3732	>1000	>1000
1910	198	0.1	HY	103	14	10	(100,200]	<=20
1911	204	0.1	HY	90	14	23	(50,100]	(20,50]
1912	374	0.1	HY	158	14	333	(100,200]	(200,500]
1913	116.9	0.1	HY	248	14	117	(200,500]	(100,200]
1915	143	0.1	HY	112	14	45	(100,200]	(20,50]
1916	167	0.1	HY	107	14	37	(100,200]	(20,50]
1917	145.9	0.1	HY	88	14	30	(50,100]	(20,50]
1918	132	0.1	HY	121	14	38	(100,200]	(20,50]
1919	181	0.1	HY	133	14	14	(100,200]	<=20
192	207.8	0.1	Pall	19360	1	10043	>1000	>1000
1920	137	0.1	HY	177	14	70	(100,200]	(50,100]
1921	193.9	0.1	HY	72	14	30	(50,100]	(20,50]
1922	170	0.1	HY	160	14	13	(100,200]	<=20
1923	141	0.1	HY	91	14	45	(50,100]	(20,50]
1924	148	0.1	HY	104	14	29	(100,200]	(20,50]
1925	191	0.1	HY	101	14	57	(100,200]	(50,100]
1926	173.9	0.1	HY	75	14	26	(50,100]	(20,50]
1927	189	0.1	HY	62	14	26	(50,100]	(20,50]
1928	213.9	0.1	HY	154	14	45	(100,200]	(20,50]
1929	204.9	0.1	HY	190	14	23	(100,200]	(20,50]
193	253.8	0.1	Pall	1739	1	1081	>1000	>1000
1930	166	0.1	HY	239	14	78	(200,500]	(50,100]
1931	199	0.1	HY	86	14	27	(50,100]	(20,50]
1932	189	0.1	HY	213	14	96	(200,500]	(50,100]
1933	154.9	0.1	HY	136	14	59	(100,200]	(50,100]
1934	161	0.1	HY	181	14	64	(100,200]	(50,100]
1935	155.9	0.1	HY	162	14	139	(100,200]	(100,200]
1936	158	0.1	HY	158	14	44	(100,200]	(20,50]
1937	187.9	0.1	HY	80	14	52	(50,100]	(50,100]
1938	126	0.1	HY	221	14	61	(200,500]	(50,100]
1939	200	0.1	HY	171	14	96	(100,200]	(50,100]
194	230	0.1	Pall	930	1	2269	(500,1e+03]	>1000
1940	144.9	0.1	HY	390	14	124	(200,500]	(100,200]
1941	173.9	0.1	HY	170	14	4	(100,200]	<=20
1942	182	0.1	HY	94	14	25	(50,100]	(20,50]
1943	221	0.1	HY	126	14	43	(100,200]	(20,50]
1944	208	0.1	HY	43	14	64	(20,50]	(50,100]
1945	184.9	0.1	HY	246	14	120	(200,500]	(100,200]
1946	201.9	0.1	HY	514	14	143	(500,1e+03]	(100,200]
1947	134	0.1	HY	115	14	33	(100,200]	(20,50]
1948	219	0.1	HY	79	14	19	(50,100]	<=20
1949	152.9	0.1	HY	274	14	130	(200,500]	(100,200]
195	230.8	0.1	Pall	1738	1	1845	>1000	>1000
1950	147	0.1	HY	846	14	157	(500,1e+03]	(100,200]
1951	164	0.1	HY	129	14	24	(100,200]	(20,50]
1952	150.9	0.1	HY	257	14	114	(200,500]	(100,200]
1953	121.9	0.1	HY	116	14	26	(100,200]	(20,50]
1954	161	0.1	HY	173	14	69	(100,200]	(50,100]
1955	167	0.1	HY	239	14	66	(200,500]	(50,100]
1956	139	0.1	HY	92	14	38	(50,100]	(20,50]
1957	201	0.1	HY	75	14	16	(50,100]	<=20
1958	187	0.1	HY	65	14	17	(50,100]	<=20
1959	132.9	0.1	HY	105	12	24	(100,200]	(20,50]
196	226.4	0.1	Pall	37698	1	4713	>1000	>1000
1960	156.9	0.1	HY	170	12	15	(100,200]	<=20
1961	146	0.1	HY	365	12	58	(200,500]	(50,100]
1963	143.9	0.1	HY	123	12	167	(100,200]	(100,200]
1964	180.9	0.1	HY	138	12	33	(100,200]	(20,50]
1965	152	0.1	HY	93	12	57	(50,100]	(50,100]
1966	218.9	0.1	HY	192	12	98	(100,200]	(50,100]
1967	150	0.1	HY	76	14	30	(50,100]	(20,50]
1968	297	0.1	HY	150	14	201	(100,200]	(200,500]
1969	221	0.1	HY	456	14	262	(200,500]	(200,500]
197	210.2	0.1	Pall	7765	1	4182	>1000	>1000
1970	156	0.1	HY	758	14	166	(500,1e+03]	(100,200]
1971	176	0.1	HY	146	14	28	(100,200]	(20,50]
1972	228	0.1	HY	699	14	269	(500,1e+03]	(200,500]
1973	165	0.1	HY	310	14	84	(200,500]	(50,100]
1974	147.9	0.1	HY	358	14	94	(200,500]	(50,100]
1975	151	0.1	HY	46	12	48	(20,50]	(20,50]
1976	167	0.1	HY	307	12	291	(200,500]	(200,500]
1977	191	0.1	HY	506	12	172	(500,1e+03]	(100,200]
1978	196	0.1	HY	168	12	134	(100,200]	(100,200]
1979	167	0.1	HY	329	12	97	(200,500]	(50,100]
198	252.4	0.1	Pall	12059	1	2562	>1000	>1000
1980	173.9	0.1	HY	457	12	112	(200,500]	(100,200]
1981	177.7	0.1	HY	520	12	170	(500,1e+03]	(100,200]
1982	173	0.1	HY	117	12	63	(100,200]	(50,100]
1983	271	0.1	HY	844	12	444	(500,1e+03]	(200,500]
1984	231.9	0.1	HY	410	12	391	(200,500]	(200,500]
1985	160	0.1	HY	337	12	181	(200,500]	(100,200]
1986	184	0.1	HY	544	12	139	(500,1e+03]	(100,200]
1987	196	0.1	HY	75	12	66	(50,100]	(50,100]
1988	200	0.1	HY	162	12	106	(100,200]	(100,200]
1989	241	0.1	HY	714	12	185	(500,1e+03]	(100,200]
199	232.4	0.1	Pall	3484	1	1276	>1000	>1000
1990	155	0.1	HY	128	12	56	(100,200]	(50,100]
1991	310.9	0.1	HY	913	12	344	(500,1e+03]	(200,500]
1992	249	0.1	HY	114	12	155	(100,200]	(100,200]
1993	159	0.1	HY	150	12	97	(100,200]	(50,100]
1994	188	0.1	HY	197	12	188	(100,200]	(100,200]
1995	185	0.1	HY	120	12	82	(100,200]	(50,100]
1996	218.9	0.1	HY	128	12	44	(100,200]	(20,50]
1997	147.9	0.1	HY	109	12	73	(100,200]	(50,100]
1998	189	0.1	HY	275	12	73	(200,500]	(50,100]
1999	183	0.1	HY	277	12	105	(200,500]	(100,200]
2	381.8	0.1	Pall	499	1	103	(200,500]	(100,200]
20	344	0.1	Pall	529	2	489	(500,1e+03]	(200,500]
200	316.4	0.1	Pall	78	1	414	(50,100]	(200,500]
2000	192.9	0.1	HY	189	12	64	(100,200]	(50,100]
2001	214	0.1	HY	54	12	22	(50,100]	(20,50]
2002	140.9	0.1	HY	41	14	12	(20,50]	<=20
2003	254	0.1	HY	663	14	2	(500,1e+03]	<=20
2004	415.9	0.1	HY	113	12	53	(100,200]	(50,100]
2005	159	0.1	HY	110	12	85	(100,200]	(50,100]
2006	628.9	0.1	HY	221	12	106	(200,500]	(100,200]
2008	241	0.1	HY	205	12	124	(200,500]	(100,200]
2009	156	0.1	HY	282	14	110	(200,500]	(100,200]
201	212.4	0.1	Pall	6055	1	1026	>1000	>1000
2010	157	0.1	HY	116	12	35	(100,200]	(20,50]
2011	312	0.1	HY	91	12	22	(50,100]	(20,50]
2012	141	0.1	HY	108	12	47	(100,200]	(20,50]
2013	155.9	0.1	HY	196	12	43	(100,200]	(20,50]
2014	200	0.1	HY	159	12	33	(100,200]	(20,50]
2015	174.9	0.1	HY	28	12	34	(20,50]	(20,50]
2016	175	0.1	HY	196	12	62	(100,200]	(50,100]
2017	174	0.1	HY	130	12	90	(100,200]	(50,100]
2018	168.9	0.1	HY	200	12	72	(100,200]	(50,100]
2019	130	0.1	HY	109	12	56	(100,200]	(50,100]
202	252.2	0.1	Pall	12487	1	5873	>1000	>1000
2020	167	0.1	HY	114	12	56	(100,200]	(50,100]
2021	139.9	0.1	HY	116	12	41	(100,200]	(20,50]
2022	192.9	0.1	HY	228	12	58	(200,500]	(50,100]
2023	232	0.1	HY	585	12	52	(500,1e+03]	(50,100]
2024	242.9	0.1	HY	274	12	41	(200,500]	(20,50]
2025	197	0.1	HY	455	12	77	(200,500]	(50,100]
2026	184	0.1	HY	171	12	54	(100,200]	(50,100]
2027	158	0.1	HY	69	12	18	(50,100]	<=20
2028	161	0.1	HY	271	12	83	(200,500]	(50,100]
2029	177	0.1	HY	117	12	39	(100,200]	(20,50]
203	253	0.1	Pall	3044	1	1145	>1000	>1000
2030	142	0.1	HY	158	12	39	(100,200]	(20,50]
2031	152.9	0.1	HY	139	12	81	(100,200]	(50,100]
2032	168.9	0.1	HY	43	12	28	(20,50]	(20,50]
2033	176.9	0.1	HY	54	12	9	(50,100]	<=20
2034	129	0.1	HY	362	12	153	(200,500]	(100,200]
2035	151	0.1	HY	181	12	52	(100,200]	(50,100]
2036	188	0.1	HY	74	12	7	(50,100]	<=20
2037	153	0.1	HY	79	12	14	(50,100]	<=20
2039	199	0.1	HY	84	12	31	(50,100]	(20,50]
204	298	0.1	Pall	82	1	4742	(50,100]	>1000
2040	122	0.1	HY	766	12	139	(500,1e+03]	(100,200]
2042	201.9	0.1	HY	85	12	42	(50,100]	(20,50]
2043	179.9	0.1	HY	143	12	25	(100,200]	(20,50]
2044	209	0.1	HY	298	12	62	(200,500]	(50,100]
2045	236	0.1	HY	524	12	123	(500,1e+03]	(100,200]
2046	172	0.1	HY	217	12	111	(200,500]	(100,200]
2047	244	0.1	HY	470	12	74	(200,500]	(50,100]
2048	239	0.1	HY	1079	12	139	>1000	(100,200]
2049	237	0.1	HY	431	12	71	(200,500]	(50,100]
205	308.6	0.1	Pall	6302	1	33946	>1000	>1000
2050	164	0.1	HY	130	12	42	(100,200]	(20,50]
2051	147	0.1	HY	241	12	55	(200,500]	(50,100]
2052	240	0.1	HY	707	12	268	(500,1e+03]	(200,500]
2053	132	0.1	HY	274	12	152	(200,500]	(100,200]
2054	150	0.1	HY	227	12	62	(200,500]	(50,100]
2055	202.9	0.1	HY	70	12	17	(50,100]	<=20
2056	202.9	0.1	HY	86	12	34	(50,100]	(20,50]
2057	134	0.1	HY	130	12	22	(100,200]	(20,50]
2058	150	0.1	HY	249	12	73	(200,500]	(50,100]
2059	161	0.1	HY	154	12	35	(100,200]	(20,50]
206	276.2	0.1	Pall	495	1	634	(200,500]	(500,1e+03]
2060	164	0.1	HY	118	12	29	(100,200]	(20,50]
2061	146	0.1	HY	43	12	12	(20,50]	<=20
2062	147.9	0.1	HY	205	12	89	(200,500]	(50,100]
2063	149.9	0.1	HY	256	12	168	(200,500]	(100,200]
2064	144	0.1	HY	297	12	152	(200,500]	(100,200]
2065	169	0.1	HY	157	12	174	(100,200]	(100,200]
2066	144	0.1	HY	297	12	75	(200,500]	(50,100]
2067	194	0.1	HY	189	12	90	(100,200]	(50,100]
2068	165	0.1	HY	142	12	40	(100,200]	(20,50]
2069	155	0.1	HY	196	12	147	(100,200]	(100,200]
207	300.4	0.1	Pall	434	1	222	(200,500]	(200,500]
2070	172	0.1	HY	67	12	20	(50,100]	<=20
2071	183	0.1	HY	366	14	112	(200,500]	(100,200]
2072	165	0.1	HY	374	14	94	(200,500]	(50,100]
2073	153	0.1	HY	1199	14	274	>1000	(200,500]
2074	199	0.1	HY	172	14	95	(100,200]	(50,100]
2075	207	0.1	HY	1800	14	1254	>1000	>1000
2077	181.9	0.1	HY	247	14	98	(200,500]	(50,100]
2078	159	0.1	HY	231	14	113	(200,500]	(100,200]
2079	154.9	0.1	HY	441	14	358	(200,500]	(200,500]
208	284	0.1	Pall	579	1	714	(500,1e+03]	(500,1e+03]
2080	127	0.1	HY	61	14	31	(50,100]	(20,50]
2081	178.9	0.1	HY	376	14	499	(200,500]	(200,500]
2082	158	0.1	HY	846	14	264	(500,1e+03]	(200,500]
2083	190.9	0.1	HY	182	14	93	(100,200]	(50,100]
2084	196.9	0.1	HY	200	14	239	(100,200]	(200,500]
2086	181	0.1	HY	202	14	58	(200,500]	(50,100]
2087	216	0.1	HY	221	14	9	(200,500]	<=20
2088	222	0.1	HY	187	14	98	(100,200]	(50,100]
2089	186.9	0.1	HY	213	14	138	(200,500]	(100,200]
209	281.4	0.1	Pall	414	1	236	(200,500]	(200,500]
2090	143.9	0.1	HY	309	14	287	(200,500]	(200,500]
2091	165	0.1	HY	304	14	153	(200,500]	(100,200]
2092	128.9	0.1	HY	252	14	156	(200,500]	(100,200]
2093	145.9	0.1	HY	159	14	218	(100,200]	(200,500]
2094	191.9	0.1	HY	273	14	244	(200,500]	(200,500]
2095	201	0.1	HY	252	14	68	(200,500]	(50,100]
2096	185	0.1	HY	341	14	178	(200,500]	(100,200]
2097	276	0.1	HY	192	14	175	(100,200]	(100,200]
2098	214	0.1	HY	253	14	49	(200,500]	(20,50]
2099	197	0.1	HY	114	14	4	(100,200]	<=20
21	388.4	0.1	Pall	1111	2	477	>1000	(200,500]
210	345.4	0.1	Pall	286	1	467	(200,500]	(200,500]
2100	217	0.1	HY	415	14	2	(200,500]	<=20
2101	154	0.1	HY	160	12	56	(100,200]	(50,100]
2102	179.9	0.1	HY	231	12	25	(200,500]	(20,50]
2103	219	0.1	HY	304	12	33	(200,500]	(20,50]
2104	173	0.1	HY	524	12	116	(500,1e+03]	(100,200]
2105	227	0.1	HY	869	12	59	(500,1e+03]	(50,100]
2106	206	0.1	HY	228	12	26	(200,500]	(20,50]
2107	230	0.1	HY	255	12	58	(200,500]	(50,100]
2108	191	0.1	HY	100	14	18	(50,100]	<=20
2109	185	0.1	HY	157	14	19	(100,200]	<=20
211	337	0.1	Pall	108	1	152	(100,200]	(100,200]
2110	237.9	0.1	HY	1994	14	150	>1000	(100,200]
2111	179.9	0.1	HY	1056	14	151	>1000	(100,200]
2112	226.9	0.1	HY	219	14	19	(200,500]	<=20
2113	412.9	0.1	HY	109	14	41	(100,200]	(20,50]
2114	168	0.1	HY	89	14	34	(50,100]	(20,50]
2115	147	0.1	HY	96	13	18	(50,100]	<=20
2116	204	0.1	HY	166	14	13	(100,200]	<=20
2117	164.9	0.1	HY	229	14	62	(200,500]	(50,100]
2118	155	0.1	HY	42	14	21	(20,50]	(20,50]
2119	254	0.1	HY	108	14	54	(100,200]	(50,100]
212	296	0.1	Pall	344	1	429	(200,500]	(200,500]
2120	179	0.1	HY	94	14	35	(50,100]	(20,50]
2121	155	0.1	HY	171	14	17	(100,200]	<=20
2122	192	0.1	HY	94	14	25	(50,100]	(20,50]
2123	200.9	0.1	HY	276	14	50	(200,500]	(20,50]
2124	152.9	0.1	HY	151	14	21	(100,200]	(20,50]
2125	206	0.1	HY	406	14	44	(200,500]	(20,50]
2126	158.9	0.1	HY	178	14	34	(100,200]	(20,50]
2127	153	0.1	HY	194	14	31	(100,200]	(20,50]
2128	212	0.1	HY	58	14	41	(50,100]	(20,50]
2129	139	0.1	HY	119	14	59	(100,200]	(50,100]
213	232.8	0.1	Pall	622	1	584	(500,1e+03]	(500,1e+03]
2130	184	0.1	HY	201	14	43	(200,500]	(20,50]
2131	192	0.1	HY	40	14	7	(20,50]	<=20
2132	184	0.1	HY	117	14	23	(100,200]	(20,50]
2133	134	0.1	HY	95	14	42	(50,100]	(20,50]
2134	333.9	0.1	HY	88	14	169	(50,100]	(100,200]
2135	129.9	0.1	HY	192	14	35	(100,200]	(20,50]
2136	161	0.1	HY	102	14	49	(100,200]	(20,50]
2137	249.9	0.1	HY	326	14	62	(200,500]	(50,100]
2138	177.9	0.1	HY	128	14	37	(100,200]	(20,50]
2139	166.9	0.1	HY	121	14	54	(100,200]	(50,100]
214	264	0.1	Pall	431	1	899	(200,500]	(500,1e+03]
2140	156	0.1	HY	103	14	38	(100,200]	(20,50]
2141	98	0.1	HY	339	14	282	(200,500]	(200,500]
2142	140	0.1	HY	35	14	34	(20,50]	(20,50]
2143	69	0.1	HY	21	14	5	(20,50]	<=20
2144	127	0.1	HY	38	14	82	(20,50]	(50,100]
2145	277	0.1	MB	23	19	76	(20,50]	(50,100]
2146	135	0.1	MB	64	19	88	(50,100]	(50,100]
2147	129	0.1	MB	43	19	58	(20,50]	(50,100]
2148	163	0.1	MB	27	19	20	(20,50]	<=20
2149	170	0.1	MB	99	19	34	(50,100]	(20,50]
215	282	0.1	Pall	1187	1	500	>1000	(200,500]
2150	195	0.1	MB	21	19	17	(20,50]	<=20
2151	157	0.1	HY	177	13	58	(100,200]	(50,100]
2152	197	0.1	HY	107	14	82	(100,200]	(50,100]
2153	271.9	0.1	HY	243	14	79	(200,500]	(50,100]
2154	138	0.1	MB	97	19	33	(50,100]	(20,50]
2155	137	0.1	HY	42	14	28	(20,50]	(20,50]
2157	135	0.1	MB	67	19	38	(50,100]	(20,50]
2158	108	0.1	MB	13	19	12	<=20	<=20
2159	191.9	0.1	HB	35	27	56	(20,50]	(50,100]
216	303	0.1	Pall	319	1	176	(200,500]	(100,200]
2160	241	0.1	HB	48	27	126	(20,50]	(100,200]
2161	118	0.1	MB	68	19	38	(50,100]	(20,50]
2162	135.9	0.1	HY	300	14	134	(200,500]	(100,200]
2163	147.8	0.1	TH	59	19	113	(50,100]	(100,200]
2164	240.9	0.1	TH	102	19	47	(100,200]	(20,50]
2165	139	0.1	TH	120	19	22	(100,200]	(20,50]
2166	142	0.1	HY	85	14	25	(50,100]	(20,50]
2167	162.9	0.1	HY	62	14	8	(50,100]	<=20
2168	124	0.1	HY	104	14	34	(100,200]	(20,50]
2169	152	0.1	HY	119	14	21	(100,200]	(20,50]
217	212.4	0.1	Pall	306	1	980	(200,500]	(500,1e+03]
2170	134	0.1	MB	44	19	14	(20,50]	<=20
2171	175	0.1	HB	60	27	133	(50,100]	(100,200]
2172	174	0.1	HB	18	27	115	<=20	(100,200]
2173	169.4	0.1	CB	3514	27	709	>1000	(500,1e+03]
2174	177.2	0.1	CB	127	27	8	(100,200]	<=20
2175	101	0.1	MB	198	19	151	(100,200]	(100,200]
2179	107	0.1	MB	122	19	81	(100,200]	(50,100]
218	231.2	0.1	Pall	4821	1	3106	>1000	>1000
2181	154	0.1	HB	24	23	12	(20,50]	<=20
2182	150	0.1	MB	121	19	271	(100,200]	(200,500]
2183	197	0.1	HY	122	14	37	(100,200]	(20,50]
2184	202.9	0.1	HY	104	14	88	(100,200]	(50,100]
2185	189	0.1	HY	93	14	72	(50,100]	(50,100]
2186	261	0.1	HY	58	14	20	(50,100]	<=20
2187	197.9	0.1	HY	270	14	49	(200,500]	(20,50]
2188	186	0.1	HY	120	14	40	(100,200]	(20,50]
2189	199.9	0.1	HY	302	14	57	(200,500]	(50,100]
219	288	0.1	Pall	909	1	465	(500,1e+03]	(200,500]
2190	253	0.1	HY	451	14	284	(200,500]	(200,500]
2191	207	0.1	HY	274	14	1	(200,500]	<=20
2192	217	0.1	HY	58	14	82	(50,100]	(50,100]
2193	144	0.1	HY	148	14	31	(100,200]	(20,50]
2194	221.9	0.1	HY	260	14	143	(200,500]	(100,200]
2195	184	0.1	HY	362	14	76	(200,500]	(50,100]
2196	225	0.1	HY	130	14	25	(100,200]	(20,50]
2197	144.9	0.1	HY	268	14	75	(200,500]	(50,100]
2198	163	0.1	MB	45	14	50	(20,50]	(20,50]
2199	178	0.1	HY	82	14	49	(50,100]	(20,50]
22	367.4	0.1	Pall	764	2	211	(500,1e+03]	(200,500]
220	214.4	0.1	Pall	2270	1	2816	>1000	>1000
2200	91	0.1	HY	456	14	412	(200,500]	(200,500]
2201	173	0.1	HY	110	14	34	(100,200]	(20,50]
2202	156.9	0.1	HY	63	14	64	(50,100]	(50,100]
2203	154	0.1	HY	72	14	34	(50,100]	(20,50]
2204	157	0.1	HY	101	14	29	(100,200]	(20,50]
2205	128	0.1	HY	118	14	102	(100,200]	(100,200]
2206	149	0.1	HY	119	14	41	(100,200]	(20,50]
2207	155	0.1	HY	83	14	8	(50,100]	<=20
2208	144	0.1	HY	328	14	89	(200,500]	(50,100]
2209	149	0.1	HY	87	14	149	(50,100]	(100,200]
221	223.4	0.1	Pall	827	1	2668	(500,1e+03]	>1000
2210	190	0.1	HY	154	14	145	(100,200]	(100,200]
2211	122	0.1	HY	250	14	158	(200,500]	(100,200]
2212	175	0.1	HY	56	14	101	(50,100]	(100,200]
2213	97.9	0.1	HY	81	19	110	(50,100]	(100,200]
2214	114.3	0.1	MB	15	14	5	<=20	<=20
2215	187.3	0.1	MB	47	14	17	(20,50]	<=20
2216	171	0.1	HY	51	14	21	(50,100]	(20,50]
2217	159	0.1	HY	522	14	114	(500,1e+03]	(100,200]
2218	191	0.1	HY	104	14	17	(100,200]	<=20
2219	186	0.1	HY	181	14	51	(100,200]	(50,100]
222	219.8	0.1	Pall	1155	1	1151	>1000	>1000
2220	158	0.1	HY	346	14	60	(200,500]	(50,100]
2221	216.9	0.1	HY	78	14	46	(50,100]	(20,50]
2222	170.9	0.1	HY	147	14	43	(100,200]	(20,50]
2223	177	0.1	HY	57	14	15	(50,100]	<=20
2224	183.9	0.1	HY	224	14	43	(200,500]	(20,50]
2225	228	0.1	HY	603	14	885	(500,1e+03]	(500,1e+03]
2226	259	0.1	HY	320	14	441	(200,500]	(200,500]
2227	172	0.1	HY	122	14	21	(100,200]	(20,50]
2228	164	0.1	HY	137	14	97	(100,200]	(50,100]
2229	169	0.1	HY	224	14	54	(200,500]	(50,100]
2230	134	0.1	HY	135	14	42	(100,200]	(20,50]
2231	175	0.1	HY	214	14	110	(200,500]	(100,200]
2232	199	0.1	HY	142	14	38	(100,200]	(20,50]
2233	159	0.1	HY	68	14	44	(50,100]	(20,50]
2234	188.9	0.1	HY	67	14	45	(50,100]	(20,50]
2235	199.9	0.1	HY	63	14	34	(50,100]	(20,50]
2236	155	0.1	HY	265	14	48	(200,500]	(20,50]
2237	170	0.1	HY	38	14	30	(20,50]	(20,50]
2238	153.9	0.1	HY	96	14	37	(50,100]	(20,50]
2239	182.8	0.1	HY	278	14	63	(200,500]	(50,100]
224	240.8	0.1	Pall	2740	1	959	>1000	(500,1e+03]
2240	183.9	0.1	HY	47	14	17	(20,50]	<=20
2241	187.9	0.1	HY	223	14	36	(200,500]	(20,50]
2242	195.9	0.1	HY	150	14	51	(100,200]	(50,100]
2243	177.9	0.1	HY	392	14	73	(200,500]	(50,100]
2244	212	0.1	HY	249	14	58	(200,500]	(50,100]
2245	174.9	0.1	HY	165	14	57	(100,200]	(50,100]
2247	169	0.1	HY	85	13	38	(50,100]	(20,50]
2248	204.9	0.1	HY	55	13	32	(50,100]	(20,50]
2249	218.9	0.1	HY	143	13	30	(100,200]	(20,50]
225	257.2	0.1	Pall	1306	1	1186	>1000	>1000
2250	215	0.1	HY	100	13	32	(50,100]	(20,50]
2251	275.9	0.1	HY	33	13	23	(20,50]	(20,50]
2252	311	0.1	HY	113	13	31	(100,200]	(20,50]
2253	209	0.1	HY	51	13	49	(50,100]	(20,50]
2254	228	0.1	HY	112	13	63	(100,200]	(50,100]
2255	279	0.1	HY	42	13	22	(20,50]	(20,50]
2256	176	0.1	HY	120	13	58	(100,200]	(50,100]
2257	242	0.1	HY	105	13	100	(100,200]	(50,100]
2258	232.2	0.1	CNU	45	13	20	(20,50]	<=20
2259	265	0.1	HY	44	13	35	(20,50]	(20,50]
226	165.4	0.1	Pall	595	1	542	(500,1e+03]	(500,1e+03]
2260	242	0.1	HY	197	13	65	(100,200]	(50,100]
2261	361	0.1	HY	49	13	33	(20,50]	(20,50]
2262	364.9	0.1	HY	96	13	87	(50,100]	(50,100]
2263	213	0.1	HY	67	13	41	(50,100]	(20,50]
2264	261.9	0.1	HY	89	13	39	(50,100]	(20,50]
2265	391.9	0.1	HY	141	13	101	(100,200]	(100,200]
2266	317.9	0.1	HY	103	13	43	(100,200]	(20,50]
2267	348	0.1	HY	103	13	25	(100,200]	(20,50]
2268	235.8	0.1	HY	77	13	69	(50,100]	(50,100]
2269	266	0.1	HY	114	13	46	(100,200]	(20,50]
227	160.4	0.1	Pall	711	1	301	(500,1e+03]	(200,500]
2270	238.8	0.1	HY	185	13	35	(100,200]	(20,50]
2271	284.9	0.1	HY	100	13	48	(50,100]	(20,50]
2272	261	0.1	HY	309	13	162	(200,500]	(100,200]
2273	161	0.1	CNU	56	13	40	(50,100]	(20,50]
2274	223.9	0.1	HY	27	13	15	(20,50]	<=20
2275	160	0.1	HY	64	13	29	(50,100]	(20,50]
2276	196.8	0.1	HY	99	13	33	(50,100]	(20,50]
2277	169	0.1	HY	39	13	78	(20,50]	(50,100]
2278	170	0.1	HY	123	13	60	(100,200]	(50,100]
2279	173	0.1	HY	18	13	21	<=20	(20,50]
228	219	0.1	Pall	3682	1	1617	>1000	>1000
2281	159	0.1	HY	78	13	44	(50,100]	(20,50]
2282	180	0.1	CNU	41	13	23	(20,50]	(20,50]
2283	170.2	0.1	CNU	142	13	13	(100,200]	<=20
2284	167.9	0.1	HY	61	13	11	(50,100]	<=20
2285	151	0.1	HY	58	13	116	(50,100]	(100,200]
2286	160	0.1	HY	105	13	72	(100,200]	(50,100]
2288	181.9	0.1	HY	43	13	95	(20,50]	(50,100]
2289	142.9	0.1	HY	107	13	91	(100,200]	(50,100]
229	278.2	0.1	Pall	640	1	645	(500,1e+03]	(500,1e+03]
2290	176	0.1	HY	39	13	178	(20,50]	(100,200]
2291	153	0.1	HY	172	13	107	(100,200]	(100,200]
2292	155.9	0.1	HY	25	13	197	(20,50]	(100,200]
2293	197.9	0.1	HY	81	13	106	(50,100]	(100,200]
2294	172	0.1	HY	48	13	38	(20,50]	(20,50]
2295	201	0.1	HY	58	13	45	(50,100]	(20,50]
2296	172	0.1	HY	81	13	54	(50,100]	(50,100]
2297	194.3	0.1	MB	103	19	14	(100,200]	<=20
2298	213	0.1	HY	79	13	2	(50,100]	<=20
2299	239	0.1	HY	112	13	87	(100,200]	(50,100]
23	353	0.1	Pall	708	2	495	(500,1e+03]	(200,500]
230	253.4	0.1	Pall	7845	1	5463	>1000	>1000
2300	170	0.1	HY	17	13	22	<=20	(20,50]
2301	137	0.1	MB	88	19	46	(50,100]	(20,50]
2302	195.3	0.1	MB	44	19	9	(20,50]	<=20
2303	128	0.1	MB	218	19	50	(200,500]	(20,50]
2304	168	0.1	MB	98	19	28	(50,100]	(20,50]
2305	94	0.1	MB	216	19	31	(200,500]	(20,50]
2306	116	0.1	MB	69	19	31	(50,100]	(20,50]
2307	120	0.1	MB	53	19	23	(50,100]	(20,50]
2308	153	0.1	MB	72	19	38	(50,100]	(20,50]
2309	177	0.1	TH	37	19	14	(20,50]	<=20
231	226	0.1	Pall	4118	1	6877	>1000	>1000
2310	193.9	0.1	TH	170	19	62	(100,200]	(50,100]
2311	215	0.1	MB	48	19	14	(20,50]	<=20
2312	178.3	0.1	MB	27	19	9	(20,50]	<=20
2314	201.9	0.1	HY	139	14	43	(100,200]	(20,50]
2315	144.9	0.1	HY	76	14	23	(50,100]	(20,50]
2316	169	0.1	HY	143	14	26	(100,200]	(20,50]
2317	157	0.1	HY	94	14	18	(50,100]	<=20
2318	178	0.1	HY	121	14	106	(100,200]	(100,200]
2319	174	0.1	HY	222	14	70	(200,500]	(50,100]
232	191.4	0.1	Pall	100893	1	72694	>1000	>1000
2320	156	0.1	HY	309	14	33	(200,500]	(20,50]
2321	192	0.1	HY	386	14	162	(200,500]	(100,200]
2322	165	0.1	HY	95	14	50	(50,100]	(20,50]
2323	202	0.1	HY	107	14	92	(100,200]	(50,100]
2324	200	0.1	HY	73	14	19	(50,100]	<=20
2325	130	0.1	HY	72	14	8	(50,100]	<=20
2326	165.9	0.1	HY	103	14	14	(100,200]	<=20
2327	216	0.1	HY	190	14	18	(100,200]	<=20
2328	172.9	0.1	HY	94	14	8	(50,100]	<=20
2329	187	0.1	HY	74	14	46	(50,100]	(20,50]
233	236	0.1	Pall	13074	1	6307	>1000	>1000
2330	185.9	0.1	HY	104	14	39	(100,200]	(20,50]
2331	204.9	0.1	HY	367	14	112	(200,500]	(100,200]
2333	211.9	0.1	HY	58	14	23	(50,100]	(20,50]
2334	171	0.1	HY	78	14	59	(50,100]	(50,100]
2335	200	0.1	HY	189	14	55	(100,200]	(50,100]
2337	204	0.1	HY	173	14	54	(100,200]	(50,100]
2338	257	0.1	HY	156	14	160	(100,200]	(100,200]
2339	210	0.1	HY	127	14	69	(100,200]	(50,100]
234	242	0.1	Pall	6043	1	1656	>1000	>1000
2340	211	0.1	HY	94	14	40	(50,100]	(20,50]
2341	215	0.1	HY	80	14	40	(50,100]	(20,50]
2342	367.9	0.1	HY	157	14	152	(100,200]	(100,200]
2344	162.3	0.1	MB	152	19	27	(100,200]	(20,50]
2345	192.9	0.1	HY	178	19	82	(100,200]	(50,100]
2346	183	0.1	HY	134	14	44	(100,200]	(20,50]
2347	189	0.1	HY	66	14	78	(50,100]	(50,100]
2348	162	0.1	MB	53	19	18	(50,100]	<=20
2349	155	0.1	MB	68	19	12	(50,100]	<=20
235	228	0.1	Pall	13162	1	16273	>1000	>1000
2350	142	0.1	MB	171	19	58	(100,200]	(50,100]
2351	180	0.1	MB	60	19	54	(50,100]	(50,100]
2352	176	0.1	MB	100	19	75	(50,100]	(50,100]
2353	161	0.1	MB	478	19	121	(200,500]	(100,200]
2354	170.3	0.1	MB	32	19	13	(20,50]	<=20
2355	206.3	0.1	MB	43	19	108	(20,50]	(100,200]
2356	199	0.1	MB	272	19	45	(200,500]	(20,50]
2357	185	0.1	MB	54	19	26	(50,100]	(20,50]
2358	216	0.1	HY	130	14	28	(100,200]	(20,50]
2359	249	0.1	HY	103	14	54	(100,200]	(50,100]
236	224	0.1	Pall	8214	1	2324	>1000	>1000
2360	133.9	0.1	HY	129	14	83	(100,200]	(50,100]
2361	157	0.1	TH	116	14	68	(100,200]	(50,100]
2362	226.9	0.1	TH	106	19	81	(100,200]	(50,100]
2363	165	0.1	HY	27	14	2	(20,50]	<=20
2364	144	0.1	TH	219	19	117	(200,500]	(100,200]
2365	176.9	0.1	HY	118	14	30	(100,200]	(20,50]
2366	165	0.1	HY	66	14	20	(50,100]	<=20
2367	209.9	0.1	HY	79	14	27	(50,100]	(20,50]
2368	221	0.1	HY	48	14	17	(20,50]	<=20
2369	204.9	0.1	HY	289	14	95	(200,500]	(50,100]
237	254.2	0.1	Pall	681	1	48	(500,1e+03]	(20,50]
2370	217.9	0.1	HY	106	14	101	(100,200]	(100,200]
2371	225.9	0.1	HY	71	14	10	(50,100]	<=20
2372	190.9	0.1	HY	124	14	81	(100,200]	(50,100]
2373	172	0.1	HY	107	14	69	(100,200]	(50,100]
2374	193	0.1	HY	65	14	36	(50,100]	(20,50]
2375	244	0.1	HY	247	14	63	(200,500]	(50,100]
2376	200	0.1	HY	128	14	168	(100,200]	(100,200]
2377	267	0.1	HY	55	14	9	(50,100]	<=20
2378	178	0.1	HY	174	14	48	(100,200]	(20,50]
2379	144	0.1	HY	93	14	18	(50,100]	<=20
2380	203	0.1	HY	101	14	79	(100,200]	(50,100]
2381	174	0.1	HY	73	14	57	(50,100]	(50,100]
2382	210	0.1	HY	118	19	77	(100,200]	(50,100]
2383	560	0.1	MB	151	21	163	(100,200]	(100,200]
2384	421	0.1	MB	70	21	116	(50,100]	(100,200]
2385	334	0.1	MB	34	21	45	(20,50]	(20,50]
2386	515.3	0.1	MB	95	21	162	(50,100]	(100,200]
2387	447	0.1	MB	81	21	152	(50,100]	(100,200]
2388	420	0.1	MB	43	21	28	(20,50]	(20,50]
2389	501	0.1	MB	39	21	239	(20,50]	(200,500]
239	217	0.1	Pall	1462	1	1487	>1000	>1000
2390	349.3	0.1	MB	116	21	57	(100,200]	(50,100]
2391	428	0.1	MB	25	21	125	(20,50]	(100,200]
2392	374	0.1	MB	79	21	83	(50,100]	(50,100]
2393	427	0.1	MB	28	21	25	(20,50]	(20,50]
2394	273	0.1	MB	48	21	35	(20,50]	(20,50]
2395	270	0.1	MB	124	21	56	(100,200]	(50,100]
2396	304	0.1	MB	57	21	83	(50,100]	(50,100]
2397	278	0.1	MB	177	21	60	(100,200]	(50,100]
2398	300	0.1	MB	196	21	41	(100,200]	(20,50]
2399	226	0.1	MB	290	21	63	(200,500]	(50,100]
24	383.4	0.1	Pall	674	2	587	(500,1e+03]	(500,1e+03]
240	219.6	0.1	Pall	6785	1	5252	>1000	>1000
2400	374	0.1	MB	297	21	31	(200,500]	(20,50]
2401	353.3	0.1	MB	51	21	90	(50,100]	(50,100]
2402	284	0.1	MB	73	21	76	(50,100]	(50,100]
2403	254	0.1	MB	77	21	45	(50,100]	(20,50]
2404	195	0.1	MB	81	21	60	(50,100]	(50,100]
2405	613	0.1	MB	66	21	970	(50,100]	(500,1e+03]
2406	548	0.1	MB	198	21	199	(100,200]	(100,200]
2407	546	0.1	MB	118	21	44	(100,200]	(20,50]
2408	516	0.1	MB	174	21	75	(100,200]	(50,100]
2409	275	0.1	MB	71	21	27	(50,100]	(20,50]
241	241.4	0.1	Pall	1069	1	1402	>1000	>1000
2410	282	0.1	MB	113	21	31	(100,200]	(20,50]
2411	553	0.1	MB	154	21	186	(100,200]	(100,200]
2412	322.3	0.1	MB	62	21	13	(50,100]	<=20
2413	302	0.1	MB	63	21	18	(50,100]	<=20
2414	336	0.1	MB	54	21	46	(50,100]	(20,50]
2415	325	0.1	MB	42	21	1	(20,50]	<=20
2416	225	0.1	MB	67	21	14	(50,100]	<=20
2417	252	0.1	MB	182	21	27	(100,200]	(20,50]
2418	161	0.1	MB	99	21	59	(50,100]	(50,100]
2419	189.3	0.1	MB	48	21	16	(20,50]	<=20
242	229	0.1	Pall	1022	1	189	>1000	(100,200]
2420	264.3	0.1	MB	83	21	399	(50,100]	(200,500]
2421	204	0.1	MB	89	21	4	(50,100]	<=20
2422	183	0.1	MB	94	21	15	(50,100]	<=20
2423	200	0.1	MB	90	21	10	(50,100]	<=20
2424	220	0.1	MB	54	21	77	(50,100]	(50,100]
2425	197	0.1	MB	148	21	9	(100,200]	<=20
2426	228	0.1	HY	526	14	117	(500,1e+03]	(100,200]
2427	149	0.1	HY	120	14	17	(100,200]	<=20
2428	262.9	0.1	HY	80	14	47	(50,100]	(20,50]
2429	140	0.1	HY	86	14	40	(50,100]	(20,50]
243	220.4	0.1	Pall	2130	1	2497	>1000	>1000
2430	276	0.1	HY	76	14	38	(50,100]	(20,50]
2431	253	0.1	HY	225	14	35	(200,500]	(20,50]
2432	163	0.1	HY	329	14	87	(200,500]	(50,100]
2433	237.9	0.1	HY	221	14	118	(200,500]	(100,200]
2434	215	0.1	HY	191	14	40	(100,200]	(20,50]
2435	151	0.1	HY	76	14	54	(50,100]	(50,100]
2436	171	0.1	HY	71	14	10	(50,100]	<=20
2437	153	0.1	HY	105	14	27	(100,200]	(20,50]
2438	165.9	0.1	HY	152	14	54	(100,200]	(50,100]
2439	314.9	0.1	HY	140	14	22	(100,200]	(20,50]
24395	131	0.1	MB	15	24	55	<=20	(50,100]
244	203	0.1	Pall	609	1	1462	(500,1e+03]	>1000
2440	227.9	0.1	HY	407	14	65	(200,500]	(50,100]
24408	155	0.1	MB	23	19	101	(20,50]	(100,200]
24409	115.9	0.1	HB	16	24	17	<=20	<=20
2441	338	0.1	HY	328	14	20	(200,500]	<=20
24410	103	0.1	HB	19	24	93	<=20	(50,100]
24411	120.9	0.1	HB	51	24	191	(50,100]	(100,200]
24412	107	0.1	HB	32	24	48	(20,50]	(20,50]
24413	109	0.1	MB	59	19	9	(50,100]	<=20
24414	91	0.1	HB	42	24	4	(20,50]	<=20
24416	84	0.1	HB	11	24	33	<=20	(20,50]
2442	161	0.1	HY	101	14	26	(100,200]	(20,50]
24420	110	0.1	HB	24	24	12	(20,50]	<=20
24424	126	0.1	HB	28	24	26	(20,50]	(20,50]
24426	100	0.1	HB	69	24	202	(50,100]	(200,500]
24428	100.9	0.1	HB	14	24	18	<=20	<=20
24429	120	0.1	HB	20	24	106	<=20	(100,200]
2443	195	0.1	HY	146	14	42	(100,200]	(20,50]
2444	157.9	0.1	HY	144	14	56	(100,200]	(50,100]
2445	140.9	0.1	HY	114	14	23	(100,200]	(20,50]
2446	146	0.1	HY	99	14	27	(50,100]	(20,50]
24467	123	0.1	TH	90	19	122	(50,100]	(100,200]
2447	172	0.1	HY	58	14	8	(50,100]	<=20
24471	91	0.1	MB	206	19	94	(200,500]	(50,100]
24472	119	0.1	TH	241	19	108	(200,500]	(100,200]
24473	81.3	0.1	MB	236	19	111	(200,500]	(100,200]
2448	238	0.1	HY	180	14	48	(100,200]	(20,50]
2449	154	0.1	HY	210	14	63	(200,500]	(50,100]
245	305	0.1	Pall	256	1	267	(200,500]	(200,500]
2450	158.9	0.1	HY	261	14	97	(200,500]	(50,100]
2451	203	0.1	HY	244	14	56	(200,500]	(50,100]
24515	120	0.1	HB	14	24	3	<=20	<=20
2452	219.9	0.1	HY	109	14	19	(100,200]	<=20
24521	136	0.1	HB	20	24	71	<=20	(50,100]
24522	147	0.1	HB	24	24	23	(20,50]	(20,50]
24523	141	0.1	HB	42	24	19	(20,50]	<=20
24525	109	0.1	HB	17	24	18	<=20	<=20
24527	182	0.1	HB	31	23	52	(20,50]	(50,100]
2453	143	0.1	HY	30	14	53	(20,50]	(50,100]
24532	150	0.1	HB	17	23	66	<=20	(50,100]
24533	94	0.1	HB	14	23	22	<=20	(20,50]
24534	203	0.1	HB	107	23	20	(100,200]	<=20
24535	228	0.1	HB	42	23	58	(20,50]	(50,100]
2454	141	0.1	HY	318	14	73	(200,500]	(50,100]
24549	123.9	0.1	HB	21	23	39	(20,50]	(20,50]
2455	263	0.1	HY	319	14	71	(200,500]	(50,100]
24553	182	0.1	HB	35	23	44	(20,50]	(20,50]
24554	222	0.1	HB	68	23	81	(50,100]	(50,100]
24555	147	0.1	HB	60	23	47	(50,100]	(20,50]
24557	180	0.1	MB	14	19	10	<=20	<=20
2456	261	0.1	HY	143	14	43	(100,200]	(20,50]
24561	146	0.1	MB	103	19	104	(100,200]	(100,200]
24563	125.3	0.1	MB	26	19	28	(20,50]	(20,50]
24564	164	0.1	MB	25	19	38	(20,50]	(20,50]
24566	143	0.1	MB	25	19	11	(20,50]	<=20
2457	225	0.1	HY	43	14	5	(20,50]	<=20
24573	113	0.1	MB	48	19	22	(20,50]	(20,50]
24574	144	0.1	TH	74	19	33	(50,100]	(20,50]
24575	141	0.1	TH	50	19	14	(20,50]	<=20
24576	85	0.1	MB	17	19	126	<=20	(100,200]
24578	114	0.1	MB	53	19	20	(50,100]	<=20
2458	156.9	0.1	HY	187	14	37	(100,200]	(20,50]
24580	140	0.1	HB	25	24	39	(20,50]	(20,50]
24586	104	0.1	HB	11	24	10	<=20	<=20
24587	151	0.1	HB	25	24	25	(20,50]	(20,50]
24588	164	0.1	HB	16	24	233	<=20	(200,500]
24589	132	0.1	HB	43	24	22	(20,50]	(20,50]
2459	243	0.1	HY	846	14	47	(500,1e+03]	(20,50]
24593	236	0.1	HB	93	24	36	(50,100]	(20,50]
24595	151	0.1	HB	15	24	26	<=20	(20,50]
24596	117	0.1	HB	16	24	28	<=20	(20,50]
24597	150	0.1	HB	28	24	19	(20,50]	<=20
24598	109.9	0.1	HB	11	24	19	<=20	<=20
246	335.4	0.1	Pall	172	1	366	(100,200]	(200,500]
2460	273	0.1	HY	313	14	201	(200,500]	(200,500]
24606	130	0.1	MB	65	23	100	(50,100]	(50,100]
2461	252	0.1	HY	408	14	119	(200,500]	(100,200]
24610	167	0.1	MB	38	23	16	(20,50]	<=20
24611	137.9	0.1	HB	33	23	54	(20,50]	(50,100]
24612	121	0.1	MB	21	23	55	(20,50]	(50,100]
24613	123.3	0.1	MB	147	19	44	(100,200]	(20,50]
24615	91	0.1	HY	53	14	33	(50,100]	(20,50]
24617	99	0.1	HY	18	14	12	<=20	<=20
2462	212	0.1	HY	271	14	68	(200,500]	(50,100]
2463	279	0.1	HY	332	14	94	(200,500]	(50,100]
24635	218.9	0.1	HB	95	23	36	(50,100]	(20,50]
24637	221	0.1	HB	29	23	9	(20,50]	<=20
2464	225	0.1	HY	242	14	66	(200,500]	(50,100]
2465	405.8	0.1	HY	271	14	290	(200,500]	(200,500]
24655	143	0.1	HB	16	24	74	<=20	(50,100]
24658	210	0.1	MB	29	19	56	(20,50]	(50,100]
2466	354.9	0.1	HY	1381	14	399	>1000	(200,500]
24662	173	0.1	HB	48	23	175	(20,50]	(100,200]
24665	199.9	0.1	HB	24	23	94	(20,50]	(50,100]
24666	150	0.1	HB	16	23	138	<=20	(100,200]
2467	348	0.1	HY	153	14	179	(100,200]	(100,200]
24676	154	0.1	HB	37	24	40	(20,50]	(20,50]
24678	187	0.1	HB	37	24	71	(20,50]	(50,100]
2468	183	0.1	HY	111	14	29	(100,200]	(20,50]
24680	112	0.1	MB	61	19	27	(50,100]	(20,50]
24681	128	0.1	MB	60	23	60	(50,100]	(50,100]
24686	135	0.1	HB	49	23	167	(20,50]	(100,200]
24688	152	0.1	HB	33	23	131	(20,50]	(100,200]
24689	133.9	0.1	HB	33	24	40	(20,50]	(20,50]
2469	181	0.1	HY	269	14	74	(200,500]	(50,100]
24690	254	0.1	HB	19	24	19	<=20	<=20
24691	84	0.1	HB	10	27	24	<=20	(20,50]
247	363	0.1	Pall	1867	1	1491	>1000	>1000
2470	163	0.1	HY	64	14	NA	(50,100]	NA
24708	102	0.1	HB	12	27	19	<=20	<=20
24709	97	0.1	HB	12	27	23	<=20	(20,50]
2471	163	0.1	HY	46	14	29	(20,50]	(20,50]
24710	77	0.1	HB	11	27	21	<=20	(20,50]
24711	138	0.1	HB	21	27	30	(20,50]	(20,50]
24712	108	0.1	HB	20	27	82	<=20	(50,100]
24713	101	0.1	HB	16	27	28	<=20	(20,50]
24714	102	0.1	HB	19	27	54	<=20	(50,100]
24715	55	0.1	HB	10	27	27	<=20	(20,50]
24716	111	0.1	HB	24	27	187	(20,50]	(100,200]
24717	90	0.1	HB	16	27	89	<=20	(50,100]
24718	102.9	0.1	HB	22	27	47	(20,50]	(20,50]
24719	117	0.1	HB	24	27	40	(20,50]	(20,50]
2472	152	0.1	HY	113	14	8	(100,200]	<=20
24720	119.9	0.1	HB	33	27	285	(20,50]	(200,500]
24727	95.9	0.1	HB	138	27	2950	(100,200]	>1000
2473	181	0.1	HY	75	14	28	(50,100]	(20,50]
24730	75	0.1	HB	10	27	48	<=20	(20,50]
24738	121	0.1	HB	15	27	55	<=20	(50,100]
24739	110.9	0.1	HB	28	27	551	(20,50]	(500,1e+03]
2474	172	0.1	HY	155	14	51	(100,200]	(50,100]
24742	69	0.1	HB	10	27	46	<=20	(20,50]
24744	70	0.1	HB	136	27	1201	(100,200]	>1000
24746	83	0.1	HB	18	27	49	<=20	(20,50]
24747	85	0.1	HB	18	27	88	<=20	(50,100]
2475	202	0.1	HY	145	14	92	(100,200]	(50,100]
2476	200	0.1	HY	101	14	55	(100,200]	(50,100]
2477	146.4	0.1	CNU	180	13	69	(100,200]	(50,100]
2478	150	0.1	CNU	235	13	69	(200,500]	(50,100]
2479	184	0.1	CNU	255	13	33	(200,500]	(20,50]
248	406	0.1	Pall	178	1	1472	(100,200]	>1000
2480	179.4	0.1	CNU	324	13	79	(200,500]	(50,100]
2481	151.2	0.1	CNU	227	13	72	(200,500]	(50,100]
2482	163	0.1	CNU	87	13	42	(50,100]	(20,50]
2483	206	0.1	CNU	77	13	36	(50,100]	(20,50]
2484	143	0.1	CNU	122	13	54	(100,200]	(50,100]
2485	168	0.1	CNU	99	13	64	(50,100]	(50,100]
2486	152.2	0.1	CNU	36	13	26	(20,50]	(20,50]
2487	186.2	0.1	CNU	49	13	36	(20,50]	(20,50]
2488	194.2	0.1	CNU	128	13	126	(100,200]	(100,200]
2489	218.2	0.1	CNU	250	13	61	(200,500]	(50,100]
249	313.8	0.1	Pall	736	1	590	(500,1e+03]	(500,1e+03]
2490	239	0.1	HY	260	14	178	(200,500]	(100,200]
2491	176	0.1	HY	218	14	161	(200,500]	(100,200]
2492	231	0.1	HY	164	14	93	(100,200]	(50,100]
2493	196	0.1	HY	73	14	94	(50,100]	(50,100]
2494	185.9	0.1	HY	199	14	137	(100,200]	(100,200]
2495	173	0.1	HY	135	14	56	(100,200]	(50,100]
2496	181.9	0.1	HY	190	14	164	(100,200]	(100,200]
2497	163	0.1	HY	63	14	85	(50,100]	(50,100]
2498	202.9	0.1	HY	207	14	180	(200,500]	(100,200]
2499	181	0.1	HY	72	14	50	(50,100]	(20,50]
25	377	0.1	Pall	345	2	290	(200,500]	(200,500]
250	330.4	0.1	Pall	903	1	270	(500,1e+03]	(200,500]
2500	210.9	0.1	HY	172	14	119	(100,200]	(100,200]
2501	278.9	0.1	HY	141	14	104	(100,200]	(100,200]
2502	192	0.1	HY	198	14	86	(100,200]	(50,100]
2503	146.2	0.1	CNU	33	13	24	(20,50]	(20,50]
2504	176	0.1	HY	220	14	130	(200,500]	(100,200]
2505	173.2	0.1	CNU	97	13	25	(50,100]	(20,50]
2506	181	0.1	CNU	37	13	11	(20,50]	<=20
2507	172.9	0.1	HY	34	14	107	(20,50]	(100,200]
2508	147	0.1	HY	122	14	153	(100,200]	(100,200]
2509	138	0.1	HY	484	14	401	(200,500]	(200,500]
251	350.4	0.1	Pall	6244	1	5926	>1000	>1000
2510	145	0.1	HY	114	14	84	(100,200]	(50,100]
2511	155	0.1	HY	125	14	83	(100,200]	(50,100]
2512	131.9	0.1	HY	228	14	186	(200,500]	(100,200]
2513	125.9	0.1	HY	441	14	240	(200,500]	(200,500]
2514	156.9	0.1	HY	218	14	137	(200,500]	(100,200]
2515	154	0.1	HY	63	14	53	(50,100]	(50,100]
2516	182	0.1	HY	113	14	37	(100,200]	(20,50]
2517	157	0.1	HY	209	14	44	(200,500]	(20,50]
2518	157	0.1	HY	58	14	39	(50,100]	(20,50]
2519	133	0.1	HY	23	14	33	(20,50]	(20,50]
252	375	0.1	Pall	518	1	345	(500,1e+03]	(200,500]
2520	148.9	0.1	HY	135	14	95	(100,200]	(50,100]
2521	147	0.1	HY	628	14	106	(500,1e+03]	(100,200]
2522	136	0.1	HY	52	14	47	(50,100]	(20,50]
2523	194	0.1	HY	147	14	100	(100,200]	(50,100]
2524	169	0.1	HY	139	14	59	(100,200]	(50,100]
2525	134.9	0.1	HY	70	14	46	(50,100]	(20,50]
2526	146.9	0.1	HY	134	14	80	(100,200]	(50,100]
2527	164	0.1	HY	35	14	23	(20,50]	(20,50]
2528	161.9	0.1	HY	164	14	135	(100,200]	(100,200]
2529	157	0.1	HY	119	14	34	(100,200]	(20,50]
253	306	0.1	Pall	1271	1	1138	>1000	>1000
2530	133.9	0.1	HY	232	14	104	(200,500]	(100,200]
2531	148	0.1	HY	258	14	178	(200,500]	(100,200]
2532	154	0.1	CNU	343	13	49	(200,500]	(20,50]
2533	151.2	0.1	CNU	305	13	87	(200,500]	(50,100]
2534	143	0.1	CNU	364	13	57	(200,500]	(50,100]
2535	193	0.1	CNU	167	13	57	(100,200]	(50,100]
2536	165.4	0.1	CNU	171	13	33	(100,200]	(20,50]
2537	160.2	0.1	CNU	210	13	50	(200,500]	(20,50]
2538	194	0.1	CNU	42	13	33	(20,50]	(20,50]
2539	161.2	0.1	CNU	52	13	17	(50,100]	<=20
254	320	0.1	Pall	1383	1	1062	>1000	>1000
2540	186	0.1	CNU	57	13	34	(50,100]	(20,50]
2541	217	0.1	HY	62	14	29	(50,100]	(20,50]
2542	290.8	0.1	Pall	315	13	173	(200,500]	(100,200]
2543	163.2	0.1	CNU	81	13	53	(50,100]	(50,100]
2545	355.2	0.1	Pall	496	13	234	(200,500]	(200,500]
2546	353.8	0.1	Pall	88	13	106	(50,100]	(100,200]
2547	314.8	0.1	Pall	695	13	836	(500,1e+03]	(500,1e+03]
2548	227.4	0.1	Pall	544	1	120	(500,1e+03]	(100,200]
2549	306	0.1	Pall	349	13	97	(200,500]	(50,100]
255	356.2	0.1	Pall	5159	1	3965	>1000	>1000
2550	294.4	0.1	Pall	145	13	207	(100,200]	(200,500]
2551	309.4	0.1	Pall	1387	13	269	>1000	(200,500]
2552	318	0.1	Pall	645	13	758	(500,1e+03]	(500,1e+03]
2553	123.2	0.1	CNU	598	13	250	(500,1e+03]	(200,500]
2554	349	0.1	Pall	495	13	192	(200,500]	(100,200]
2555	156	0.1	CNU	120	13	192	(100,200]	(100,200]
2556	296.4	0.1	Pall	569	13	129	(500,1e+03]	(100,200]
2557	313	0.1	Pall	950	13	272	(500,1e+03]	(200,500]
2558	273.4	0.1	Pall	711	13	112	(500,1e+03]	(100,200]
2559	268.8	0.1	Pall	678	13	171	(500,1e+03]	(100,200]
256	229.4	0.1	Pall	1147	1	2591	>1000	>1000
2560	149	0.1	CNU	152	13	71	(100,200]	(50,100]
2561	164	0.1	CNU	228	1	72	(200,500]	(50,100]
2562	197	0.1	CNU	60	13	155	(50,100]	(100,200]
2563	162.4	0.1	CNU	1090	13	327	>1000	(200,500]
2564	135.2	0.1	CNU	7871	13	1431	>1000	>1000
2565	346	0.1	Pall	532	13	92	(500,1e+03]	(50,100]
2566	187.2	0.1	CNU	46	13	67	(20,50]	(50,100]
2567	359.4	0.1	Pall	120	13	390	(100,200]	(200,500]
2568	139	0.1	CNU	200	13	49	(100,200]	(20,50]
2569	171.2	0.1	CNU	246	13	68	(200,500]	(50,100]
257	274.8	0.1	Pall	5204	1	1658	>1000	>1000
2570	200.9	0.1	HB	42	23	18	(20,50]	<=20
2571	338.8	0.1	Pall	108	13	43	(100,200]	(20,50]
2572	202	0.1	CNU	36	13	18	(20,50]	<=20
2573	292.8	0.1	Pall	110	13	151	(100,200]	(100,200]
2574	368.4	0.1	Pall	74	13	125	(50,100]	(100,200]
2575	386.4	0.1	Pall	106	13	989	(100,200]	(500,1e+03]
2576	206	0.1	CNU	39	13	20	(20,50]	<=20
2577	189	0.1	CNU	33	13	10	(20,50]	<=20
2578	261	0.1	Pall	772	13	178	(500,1e+03]	(100,200]
2579	287.6	0.1	Pall	144	13	37	(100,200]	(20,50]
258	211.4	0.1	Pall	2287	1	1422	>1000	>1000
2580	281.4	0.1	Pall	381	13	196	(200,500]	(100,200]
2581	320.4	0.1	Pall	175	13	92	(100,200]	(50,100]
2582	330	0.1	Pall	214	13	109	(200,500]	(100,200]
2583	331.4	0.1	Pall	300	13	147	(200,500]	(100,200]
2584	388.4	0.1	Pall	313	13	176	(200,500]	(100,200]
2585	302.2	0.1	Pall	349	13	55	(200,500]	(50,100]
2586	381.4	0.1	Pall	267	13	125	(200,500]	(100,200]
2587	328	0.1	Pall	133	13	89	(100,200]	(50,100]
2588	294	0.1	CNU	330	13	137	(200,500]	(100,200]
2589	237.2	0.1	CNU	225	13	66	(200,500]	(50,100]
259	222	0.1	Pall	329	1	41	(200,500]	(20,50]
2590	253	0.1	CNU	533	13	252	(500,1e+03]	(200,500]
2591	312.2	0.1	CNU	125	13	82	(100,200]	(50,100]
2592	204	0.1	CNU	155	13	82	(100,200]	(50,100]
2593	144.9	0.1	HY	67	13	17	(50,100]	<=20
2594	147	0.1	HY	85	13	102	(50,100]	(100,200]
2595	207	0.1	HB	49	23	36	(20,50]	(20,50]
2596	133.3	0.1	MB	65	23	44	(50,100]	(20,50]
2597	200	0.1	MB	38	23	40	(20,50]	(20,50]
2598	199	0.1	MB	57	23	36	(50,100]	(20,50]
2599	251	0.1	MB	83	23	57	(50,100]	(50,100]
26	317.4	0.1	Pall	543	2	657	(500,1e+03]	(500,1e+03]
260	311	0.1	Pall	1859	1	965	>1000	(500,1e+03]
2600	278	0.1	MB	61	23	74	(50,100]	(50,100]
2601	234.9	0.1	HB	46	23	29	(20,50]	(20,50]
2602	246.9	0.1	HB	51	23	36	(50,100]	(20,50]
2603	183	0.1	HB	30	23	25	(20,50]	(20,50]
2604	284.9	0.1	HB	67	23	51	(50,100]	(50,100]
2605	228	0.1	HB	33	23	35	(20,50]	(20,50]
2606	232.9	0.1	HB	73	23	37	(50,100]	(20,50]
2607	137	0.1	HB	166	23	100	(100,200]	(50,100]
2608	230.9	0.1	HB	90	23	33	(50,100]	(20,50]
2609	233	0.1	HB	35	23	16	(20,50]	<=20
261	435	0.1	Pall	6261	1	5031	>1000	>1000
2610	214	0.1	HB	54	23	39	(50,100]	(20,50]
2611	167	0.1	HB	37	23	26	(20,50]	(20,50]
2612	272.9	0.1	HB	21	23	6	(20,50]	<=20
2613	311	0.1	HB	34	23	21	(20,50]	(20,50]
2614	189.9	0.1	HB	79	23	53	(50,100]	(50,100]
2615	240	0.1	HB	44	23	70	(20,50]	(50,100]
2616	197	0.1	HB	34	23	57	(20,50]	(50,100]
2617	210	0.1	HB	61	23	162	(50,100]	(100,200]
2618	175	0.1	HB	97	23	235	(50,100]	(200,500]
2619	195	0.1	HB	34	23	27	(20,50]	(20,50]
262	369	0.1	Pall	3662	1	1126	>1000	>1000
2620	182.9	0.1	HB	77	23	28	(50,100]	(20,50]
2621	204	0.1	HB	56	23	51	(50,100]	(50,100]
2622	183	0.1	HB	64	23	153	(50,100]	(100,200]
2623	222	0.1	HB	41	23	50	(20,50]	(20,50]
2624	281.3	0.1	MB	51	23	23	(50,100]	(20,50]
2625	275.9	0.1	HB	91	23	36	(50,100]	(20,50]
2626	145.9	0.1	HB	19	23	32	<=20	(20,50]
2627	161	0.1	HB	44	23	45	(20,50]	(20,50]
2628	171.9	0.1	HB	16	23	10	<=20	<=20
2629	204	0.1	HB	127	23	67	(100,200]	(50,100]
263	347.4	0.1	Pall	2043	1	1630	>1000	>1000
2630	209	0.1	HB	47	23	38	(20,50]	(20,50]
2631	198	0.1	MB	24	23	113	(20,50]	(100,200]
2632	266	0.1	HB	81	23	57	(50,100]	(50,100]
2633	106	0.1	HB	99	23	15	(50,100]	<=20
2634	182	0.1	MB	36	23	6	(20,50]	<=20
2635	287	0.1	MB	67	23	29	(50,100]	(20,50]
2636	192	0.1	MB	58	23	25	(50,100]	(20,50]
2637	153	0.1	HB	18	23	39	<=20	(20,50]
2638	173	0.1	MB	38	23	14	(20,50]	<=20
2639	252	0.1	HB	28	23	11	(20,50]	<=20
264	303.4	0.1	Pall	1862	1	718	>1000	(500,1e+03]
2640	232	0.1	MB	35	19	20	(20,50]	<=20
2641	289	0.1	MB	28	19	293	(20,50]	(200,500]
2642	187	0.1	MB	202	19	50	(200,500]	(20,50]
2643	207.3	0.1	MB	54	19	34	(50,100]	(20,50]
2644	202	0.1	MB	123	19	134	(100,200]	(100,200]
2645	190	0.1	MB	281	19	111	(200,500]	(100,200]
2646	138.3	0.1	MB	214	19	109	(200,500]	(100,200]
2647	180.3	0.1	MB	46	19	107	(20,50]	(100,200]
2648	139	0.1	MB	142	19	44	(100,200]	(20,50]
2649	150	0.1	MB	54	19	56	(50,100]	(50,100]
265	189	0.1	Pall	2260	1	6272	>1000	>1000
2650	171	0.1	MB	129	19	44	(100,200]	(20,50]
2651	133	0.1	MB	121	19	48	(100,200]	(20,50]
2652	142	0.1	MB	128	19	34	(100,200]	(20,50]
2653	121	0.1	MB	98	19	48	(50,100]	(20,50]
2654	162	0.1	MB	73	19	142	(50,100]	(100,200]
2655	166	0.1	MB	111	19	80	(100,200]	(50,100]
2656	147	0.1	MB	259	19	23	(200,500]	(20,50]
2657	176.3	0.1	MB	45	19	28	(20,50]	(20,50]
2658	173	0.1	MB	18	19	NA	<=20	NA
2659	186.9	0.1	HB	105	19	165	(100,200]	(100,200]
266	243.4	0.1	Pall	336	1	181	(200,500]	(100,200]
2660	180	0.1	HB	83	19	234	(50,100]	(200,500]
2661	294.3	0.1	MB	75	19	165	(50,100]	(100,200]
2662	213.3	0.1	MB	107	19	130	(100,200]	(100,200]
2663	260	0.1	MB	29	19	21	(20,50]	(20,50]
2664	247	0.1	MB	112	19	79	(100,200]	(50,100]
2665	197	0.1	MB	74	19	132	(50,100]	(100,200]
2666	164.3	0.1	MB	178	19	135	(100,200]	(100,200]
2667	184.3	0.1	MB	49	23	154	(20,50]	(100,200]
2668	166	0.1	MB	145	23	102	(100,200]	(100,200]
2669	138	0.1	MB	51	19	39	(50,100]	(20,50]
267	261.4	0.1	Pall	2076	1	2220	>1000	>1000
2670	139	0.1	HB	14	23	13	<=20	<=20
2671	224	0.1	MB	58	19	118	(50,100]	(100,200]
2672	155.3	0.1	MB	215	19	90	(200,500]	(50,100]
2673	164	0.1	MB	155	19	36	(100,200]	(20,50]
2674	194	0.1	CNU	82	13	91	(50,100]	(50,100]
2675	146.2	0.1	CNU	1230	13	172	>1000	(100,200]
2676	192.2	0.1	CNU	85	13	20	(50,100]	<=20
2677	204.2	0.1	CNU	83	13	10	(50,100]	<=20
2678	169	0.1	CNU	50	13	15	(20,50]	<=20
2679	370	0.1	CNU	155	13	273	(100,200]	(200,500]
268	196.4	0.1	Pall	643	1	2783	(500,1e+03]	>1000
2680	222.2	0.1	CNU	96	13	39	(50,100]	(20,50]
2681	265.4	0.1	CNU	94	13	25	(50,100]	(20,50]
2682	207.2	0.1	CNU	136	13	33	(100,200]	(20,50]
2683	248	0.1	CNU	176	13	33	(100,200]	(20,50]
2684	197	0.1	CNU	71	13	26	(50,100]	(20,50]
2685	161.9	0.1	HY	20	13	23	<=20	(20,50]
2686	220.4	0.1	CNU	78	13	20	(50,100]	<=20
2687	214	0.1	CNU	58	13	15	(50,100]	<=20
2688	237	0.1	CNU	57	13	11	(50,100]	<=20
2689	273	0.1	CNU	82	13	10	(50,100]	<=20
269	243	0.1	Pall	741	1	380	(500,1e+03]	(200,500]
2690	251	0.1	CNU	113	13	20	(100,200]	<=20
2691	252.2	0.1	CNU	161	13	23	(100,200]	(20,50]
2692	195.4	0.1	CNU	169	13	28	(100,200]	(20,50]
2693	609	0.1	Pall	66	3	394	(50,100]	(200,500]
2694	503	0.1	Pall	198	3	209	(100,200]	(200,500]
2695	556	0.1	Pall	101	3	353	(100,200]	(200,500]
2696	235.2	0.1	CNU	226	13	94	(200,500]	(50,100]
2697	211	0.1	HY	239	13	88	(200,500]	(50,100]
2698	248	0.1	CNU	109	13	40	(100,200]	(20,50]
2699	251.2	0.1	CNU	134	13	43	(100,200]	(20,50]
27	311.8	0.1	Pall	1555	2	1384	>1000	>1000
270	300	0.1	Pall	3153	1	1496	>1000	>1000
2700	251	0.1	CNU	110	13	97	(100,200]	(50,100]
2701	209	0.1	CNU	194	13	116	(100,200]	(100,200]
2702	277	0.1	CNU	60	13	60	(50,100]	(50,100]
2703	222.2	0.1	CNU	126	13	35	(100,200]	(20,50]
2704	257	0.1	CNU	75	13	29	(50,100]	(20,50]
2705	228	0.1	HY	276	13	58	(200,500]	(50,100]
2706	238.2	0.1	CNU	48	13	276	(20,50]	(200,500]
2707	217.2	0.1	CNU	96	13	18	(50,100]	<=20
2708	244.2	0.1	CNU	88	13	41	(50,100]	(20,50]
2709	221.2	0.1	CNU	111	13	23	(100,200]	(20,50]
271	312	0.1	Pall	4171	1	3135	>1000	>1000
2710	185.2	0.1	CNU	299	13	80	(200,500]	(50,100]
2711	330	0.1	CNU	111	13	73	(100,200]	(50,100]
2712	221	0.1	CNU	99	13	79	(50,100]	(50,100]
2713	276.2	0.1	CNU	49	13	123	(20,50]	(100,200]
2714	226.2	0.1	CNU	362	13	65	(200,500]	(50,100]
2715	202	0.1	CNU	44	13	31	(20,50]	(20,50]
2716	223.2	0.1	CNU	190	13	30	(100,200]	(20,50]
2717	243	0.1	CNU	120	13	24	(100,200]	(20,50]
2718	218	0.1	HY	48	13	25	(20,50]	(20,50]
2719	203	0.1	CNU	79	13	132	(50,100]	(100,200]
272	283	0.1	Pall	3333	1	2297	>1000	>1000
2720	184	0.1	CNU	97	13	28	(50,100]	(20,50]
2721	199	0.1	CNU	94	13	23	(50,100]	(20,50]
2722	206	0.1	CNU	161	13	21	(100,200]	(20,50]
2723	183.2	0.1	CNU	124	13	68	(100,200]	(50,100]
2724	214	0.1	HY	163	13	120	(100,200]	(100,200]
2725	207	0.1	CNU	90	13	57	(50,100]	(50,100]
2726	239	0.1	HY	64	13	21	(50,100]	(20,50]
2727	221	0.1	CNU	219	13	38	(200,500]	(20,50]
[truncated: 44,549 more rows]

## Sheet: Fig6e
cl	x.IQR	y.IQR	z.IQR	cell.num	broad_region
1	0.447979	0.491245	0.2	231	Pall
10	0.271507	0.264225	0.4	562	Pall
100	1.08754	1.01556	3	697	Pall
1000	0.629403	0.244387	0.25	20	CNU
1001	1.53145	0.483151	1.4	66	CNU
1002	1.18455	0.674562	1.2	49	CNU
1003	0.911148	0.278929	0.6	39	CNU
1004	0.98647	0.662175	0.6	185	Pall
1005	0.0974921	0.430163	0.2	183	CNU
1006	1.81054	0.321002	1.8	48	CNU
1007	0.301781	0.386332	0.4	356	CNU
1008	0.144469	0.308515	0.4	228	CNU
1009	0.222391	0.340661	0.4	190	CNU
101	0.266987	0.815092	1.4	437	Pall
1010	0.186062	0.239698	0.2	635	CNU
1011	0.0893128	0.288561	0.2	27	CNU
1012	0.0824907	0.209375	0.2	99	CNU
1013	0.0496658	0.214082	0.2	23	CNU
1014	0.110986	0.269532	0	16	CNU
1015	0.251399	0.46418	0.6	57	CNU
1016	1.10751	0.54531	0.749999	206	CNU
1017	0.828035	0.466001	1	331	CNU
1018	0.959149	0.598513	1	103	CNU
1019	0.246931	0.366843	0.2	72	CNU
102	0.223235	0.530454	0.6	298	Pall
1020	0.412454	0.703275	0.2	68	CNU
1021	1.02618	0.507466	1.2	108	CNU
1022	1.18259	0.478786	1.85	60	CNU
1023	1.55352	0.65853	1	42	CNU
1024	0.300281	0.342374	0.6	109	Pall
1025	0.191171	0.339131	0.2	155	CNU
1026	0.261373	0.41385	0.4	43	CNU
1027	0.672139	0.428182	0.4	191	CNU
1028	0.474178	0.360501	0.6	75	CNU
1029	0.294081	0.42404	0.4	253	Pall
103	0.562217	0.793358	1.2	1048	Pall
1030	0.21351	0.260833	0.2	29	CNU
1031	0.773312	0.23571	0.8	52	CNU
1032	0.199488	0.284809	0.2	82	Pall
1033	0.363715	0.255798	0.6	196	Pall
1034	1.36776	0.613576	0.8	76	CNU
1035	0.319433	0.206876	0.6	43	CNU
1036	0.319747	0.459021	0.4	130	CNU
1037	0.61677	0.27267	0.8	45	CNU
1038	0.26221	0.361503	0.599999	127	Pall
1039	0.251691	0.088644	0	49	HY
104	0.297641	0.686537	1.4	490	Pall
1040	1.66011	0.407398	1.6	59	CNU
1041	0.990183	0.462415	0.75	114	CNU
1042	1.76905	0.433807	2	140	CNU
1043	1.62673	0.435984	1.4	149	CNU
1044	1.61658	0.526908	1.35	126	CNU
1045	1.73818	0.481173	1.8	29	CNU
1046	1.87434	0.590977	2	156	CNU
1047	0.193111	0.348798	0.4	30	CNU
1048	0.25035	0.23681	0.6	60	Pall
1049	0.620544	1.01649	1	100	Pall
105	0.677265	0.487849	0.400001	1219	Pall
1050	0.663953	0.424989	0.4	66	Pall
1051	0.244142	0.345102	0	10	CNU
1052	0.162267	0.356319	0.4	83	CNU
1053	0.321855	0.404653	0.4	160	CNU
1054	0.265069	0.572878	0.2	123	CNU
1055	2.11532	0.254674	2.4	170	CNU
1056	0.823713	0.291127	0.6	1669	CNU
1057	0.383567	0.52921	0.4	399	CNU
1058	0.165275	0.14082	0	49	CNU
1059	0.383924	0.498962	0.2	2501	CNU
106	1.76884	0.450326	0.8	910	Pall
1060	0.166342	0.271673	0.2	98	CNU
1061	0.253276	0.421576	0.4	236	CNU
1062	0.34686	0.490883	0.4	2824	CNU
1063	1.64555	0.682549	1	597	CNU
1064	0.193051	0.332723	0.4	206	CNU
1065	0.268827	0.532055	0.4	927	CNU
1066	1.64456	0.452175	1.5	23	CNU
1067	0.479264	0.581456	0.599999	5670	CNU
1068	0.215163	0.519088	0.6	191	CNU
1069	0.291426	0.253557	0.4	1018	CNU
107	1.18207	1.33198	3.6	2027	Pall
1070	0.514651	0.620235	0.6	3364	CNU
1071	0.266138	0.535913	0.4	862	CNU
1072	0.365456	0.646515	0.4	2549	CNU
1074	0.605982	0.604372	0.8	711	CNU
1075	0.921175	0.544576	0.599999	7573	CNU
1076	0.557433	0.92781	0.8	4544	CNU
1077	0.23042	0.52037	0.4	2621	CNU
1078	0.188251	0.441173	0.200001	474	CNU
1079	0.913209	1.55287	1.2	8323	CNU
108	1.46005	1.17951	2	9804	Pall
1080	0.200535	0.500708	0.200001	876	CNU
1081	0.127538	0.344481	0.200001	655	CNU
1082	0.258408	0.465638	0.2	3078	CNU
1083	1.00974	0.921579	1	6522	CNU
1084	1.17993	1.2122	1.2	732	CNU
1085	1.01199	1.19039	1	1054	CNU
1086	1.13777	1.30233	1.4	4431	CNU
1087	0.586304	1.11796	0.799999	3513	CNU
1088	0.926526	1.37864	1.2	22187	CNU
1089	0.820881	0.971804	1	39601	CNU
109	0.405506	0.864804	1.8	628	Pall
1090	0.733036	1.12305	1	5874	CNU
1091	0.945438	1.29656	1	16252	CNU
1092	1.05013	1.21298	1	33588	CNU
1093	0.588666	0.848127	0.599999	14511	CNU
1094	0.21577	0.353641	0.4	758	CNU
1095	0.162309	0.286599	0.2	52	CNU
1096	0.442047	0.258028	0.4	72	CNU
1097	1.66388	0.24518	1.2	53	CNU
1098	1.14079	0.189031	1	10	CNU
1099	0.254976	0.270822	0.2	103	CNU
11	0.380105	0.621134	0.2	432	Pall
110	1.72264	1.0321	1	4199	Pall
1101	0.253486	0.288154	0.2	139	CNU
1102	0.226997	0.301851	0.4	104	CNU
1103	0.372457	0.435176	0.4	159	CNU
1104	1.27162	0.951945	1.4	28	CNU
1105	0.206614	0.16669	0.2	149	CNU
1106	0.568309	0.497334	1	65	CNU
1107	1.59213	0.40736	1.45	204	CNU
1108	0.340914	0.268469	0.4	74	CNU
1109	0.187288	0.382464	0.4	62	CNU
111	1.3864	1.21257	4.4	3611	Pall
1110	0.329837	0.15651	0.4	28	CNU
1111	0.357478	0.294767	0.75	34	CNU
1112	0.285907	0.373008	0.2	87	CNU
1113	0.121094	0.181304	0.3	42	CNU
1114	0.169665	0.401912	0	242	CNU
1115	1.27432	0.389399	1	358	CNU
1116	0.28375	0.308598	0	187	HY
1117	0.209562	0.48015	0.2	51	CNU
1118	0.528674	0.623973	0.8	99	CNU
1119	0.329202	0.585697	0.2	96	CNU
112	3.4683	0.945427	4.2	202	Pall
1120	0.151818	0.569974	0.2	33	CNU
1121	0.275657	0.563899	0	88	CNU
1122	1.54098	0.671129	1.6	230	CNU
1123	1.61775	0.769722	1.8	66	CNU
1124	0.400965	0.61287	0.8	94	CNU
1125	0.972474	0.390463	1.2	58	CNU
1126	0.312384	0.548221	0.8	97	Pall
1127	0.299402	0.393872	0.6	77	CNU
1128	1.46991	0.601794	1.4	141	CNU
1129	1.04766	1.06798	1.2	61	CNU
113	2.45946	0.998164	1.2	603	Pall
1130	0.81209	0.145169	0.8	17	CNU
1131	0.410916	0.331122	0.8	73	CNU
1132	0.434859	0.251499	1.2	148	CNU
1133	0.381615	0.250894	0.8	89	CNU
1134	0.389795	0.413323	0.8	46	Pall
1135	0.507952	0.878375	0.75	50	CNU
1136	0.394949	0.184128	0.2	35	Pall
1137	0.40178	0.510005	0.6	39	CNU
1138	0.525274	0.286007	0.8	74	CNU
1139	0.512462	0.203697	0.8	45	Pall
114	0.534616	0.696225	2.8	425	Pall
1140	0.51134	0.716458	0.6	48	CNU
1141	0.319171	0.307231	0.7	63	CNU
1142	0.666806	0.629052	0.8	75	CNU
1143	0.356828	0.466711	0.6	61	CNU
1145	0.234016	0.552357	0.2	154	CNU
1146	0.266695	0.477922	0.2	31	CNU
1147	0.266066	0.410958	0.4	73	CNU
1148	1.07374	0.973526	1	25	CNU
1149	0.154976	0.284957	0.2	27	CNU
115	0.261867	0.526188	0.6	398	Pall
1150	0.603586	0.71583	1	67	CNU
1151	0.853592	0.551043	0.6	33	CNU
1152	0.3964	0.507008	0.2	38	HY
1153	0.460387	0.639783	0.2	89	CNU
1154	0.219869	0.262909	0.2	56	HY
1155	0.0750134	0.314847	0	47	HY
1156	0.186893	0.144351	0	23	HY
1157	0.47019	0.355403	0.6	42	CNU
1158	0.172513	0.508492	0.2	42	CNU
1159	0.177774	0.239542	0.2	106	CNU
116	0.492799	0.479429	2.4	668	Pall
1160	0.21784	0.399283	0.2	99	CNU
1161	0.105271	0.332852	0.2	56	CNU
1162	0.266663	0.375758	0.2	94	CNU
1163	0.691187	0.68841	0.75	22	CNU
1164	0.381635	0.164049	0.8	68	CNU
1165	0.986899	0.900476	1.15	30	CNU
1166	0.643956	0.719918	0.5	22	CNU
1167	0.414305	0.612606	0.4	28	CNU
1168	0.54242	0.553614	0.2	35	CNU
1169	0.644368	0.712862	0.8	81	CNU
117	0.218535	0.424201	1.4	300	Pall
1170	0.312569	0.385846	0.6	80	Pall
1171	0.601854	0.651501	1.05	68	CNU
1172	0.496781	0.493602	0.4	19	CNU
1173	0.280576	0.389785	0.2	54	CNU
1174	0.323851	0.506662	0.2	78	CNU
1175	0.398563	0.45142	0.45	26	CNU
1176	0.152508	0.242832	0.2	79	CNU
1177	0.36686	0.341172	0.2	44	CNU
1178	0.638034	0.671928	0.6	636	CNU
1179	1.00173	1.01622	1.2	233	CNU
118	0.179286	0.381337	1	309	Pall
1180	0.47409	0.656836	0.45	28	CNU
1181	0.467683	0.594761	0.6	169	CNU
1182	0.481371	0.4566	0.4	39	CNU
1183	1.67769	1.19738	1.55	34	CNU
1184	0.704604	0.774045	0.4	3074	CNU
1185	0.943767	0.234199	0.599999	175	CNU
1186	0.35955	0.878136	0.400001	737	CNU
1187	0.786608	0.28067	0.4	552	CNU
1188	0.233347	0.317157	0.200001	790	CNU
1189	0.843392	0.716399	0.8	10127	CNU
119	0.209204	0.39741	1	106	Pall
1190	1.08616	0.600349	0.8	331	CNU
1191	1.0322	0.331228	1.2	3012	CNU
1192	0.696772	0.330467	1	4096	CNU
1193	0.254384	1.07029	0.2	403	CNU
1194	1.1242	0.305787	0.400001	4784	CNU
1195	1.32349	0.706151	0.8	150	CNU
1196	0.111722	0.236441	0	252	CNU
1197	0.313754	0.507416	0.4	321	CNU
1198	0.0847424	0.186037	0.2	122	CNU
1199	0.23138	0.312017	0.2	99	CNU
12	0.150883	0.572479	0.2	269	Pall
120	0.26932	0.263025	1.6	1379	Pall
1200	0.379523	0.511644	0.4	652	CNU
1201	0.844072	0.756695	0.599999	641	CNU
1202	0.083322	0.182116	0	50	CNU
1203	1.09166	0.318168	0.599999	112	CNU
1204	0.472491	0.427267	0.6	30	CNU
1205	0.479122	0.460736	0.7	47	CNU
1206	0.169472	0.291097	0.4	65	CNU
1207	0.223836	0.175432	0.15	42	CNU
1208	0.245609	0.555978	0.4	46	CNU
1209	1.52021	0.828017	1.6	46	CNU
121	1.50923	0.583578	1.8	1055	Pall
1210	0.450642	0.623003	0.4	28	CNU
1211	0.457901	0.478535	0.65	32	CNU
1212	0.230514	0.565919	0.4	41	CNU
1213	0.509464	0.572393	0.4	125	CNU
1214	0.648645	0.556859	1.2	92	Pall
1215	1.1812	0.949971	1.4	170	CNU
1216	0.203914	0.549224	0.350001	10	HY
1217	1.30979	0.631907	1.4	71	CNU
1218	1.51642	0.623447	1.6	76	CNU
1219	0.420725	0.647411	0.4	50	CNU
122	1.23088	0.302297	1.2	917	Pall
1220	0.424229	0.379678	0.2	25	CNU
1221	0.356602	0.464205	0.2	92	HY
1222	0.767935	0.610739	1.4	26	CNU
1223	0.234637	0.72595	0.2	155	CNU
1224	0.196547	0.854588	0.2	32	HY
1225	0.243564	0.46315	0.2	57	CNU
1226	1.60436	1.23081	1.6	118	CNU
1227	1.39202	1.15391	2	51	CNU
1228	1.31934	1.17163	2	113	CNU
1229	0.227972	0.280071	0.2	159	CNU
123	0.572406	0.465179	0.4	660	Pall
1230	0.336855	0.450632	0.4	125	CNU
1231	0.484769	1.41249	0	43	HY
1232	0.261198	0.228226	0.2	168	CNU
1233	0.328051	0.827613	0.2	217	HY
1235	1.63025	1.04077	1.8	56	CNU
1236	0.42405	1.31959	0.2	64	HY
1237	0.243282	0.252074	0.2	295	CNU
1238	0.167663	0.356353	0.6	28	CNU
1239	1.78942	0.965432	1.6	70	CNU
124	0.824104	0.573196	0.400001	713	Pall
1240	0.411896	1.25436	0	38	HY
1241	1.42842	0.903508	1.85	12	CNU
1242	0.0926346	0.198181	0.2	86	CNU
1243	0.213469	0.265088	0	28	CNU
1244	1.77775	0.947546	1.6	51	CNU
1245	0.199783	0.307917	0.2	24	HY
1246	0.232725	0.375886	0.2	100	HY
1247	0.291824	0.553195	0	97	HY
1248	0.160089	0.224018	0	11	HY
1249	0.331562	0.608224	0.200001	20	HY
125	0.910759	0.513451	2	296	Pall
1250	1.87577	0.794982	1.95	38	CNU
1251	0.646767	0.402972	0.6	160	CNU
1252	0.295268	0.331885	0.4	206	CNU
1253	1.41052	1.02495	1.95	38	CNU
1254	0.935317	1.6617	1.2	647	CNU
1255	0.815496	0.569201	1	445	CNU
1256	0.779835	0.48657	1	149	CNU
1257	1.04369	0.684338	1	615	CNU
1258	1.06287	0.417883	1.6	238	Pall
1259	0.961595	0.270984	0.8	76	CNU
126	0.849611	0.165876	1.4	235	Pall
1260	0.248066	0.418392	0.2	155	CNU
1261	1.44772	1.45027	1.4	2145	CNU
1262	2.10162	0.818225	2	1847	CNU
1263	1.72849	0.920629	1.2	2627	CNU
1264	1.75079	0.993127	1.4	1845	CNU
1265	0.351437	0.612629	0.2	184	CNU
1266	0.375812	0.655669	0.4	793	CNU
1267	0.667041	0.704263	0.6	446	CNU
1268	1.23528	0.411125	0.8	2449	CNU
1269	0.163521	0.309721	0.200001	480	CNU
127	1.15404	0.800115	2.2	1732	Pall
1270	1.34242	1.10691	1.2	1256	CNU
1271	1.86848	0.728752	1.85	60	Pall
1272	1.13065	1.48449	1.6	826	CNU
1273	1.04154	1.2161	0.799999	2024	CNU
1274	0.281649	0.497342	0.4	162	Pall
1275	0.216899	0.23935	0.4	370	Pall
1276	0.271116	0.428271	0.6	991	Pall
1277	0.642792	0.668811	1.4	972	Pall
1278	1.11732	0.805899	2	430	Pall
1279	0.952418	0.818154	1.6	1000	Pall
128	1.44377	1.05397	1.8	1956	Pall
1280	0.412675	0.582876	1	381	Pall
1282	0.427173	0.946094	0.4	49	Pall
1283	1.64425	2.28477	3	18	Pall
1284	0.444433	1.1227	0.5	72	Pall
1286	0.530261	0.705866	1.6	71	Pall
1287	0.812665	1.10176	0.4	37	Pall
1288	0.194146	0.772952	0.2	133	Pall
1289	0.321115	0.89715	0.2	60	Pall
129	0.461891	0.892334	2	1184	Pall
1290	1.71154	1.19686	1.2	300	Pall
1291	1.21895	0.569685	0.95	100	Pall
1292	0.342215	0.264036	0.8	162	Pall
1293	0.331241	0.241839	0.4	52	Pall
1294	0.317136	0.240614	0.9	55	Pall
1295	0.323142	0.45129	0.8	61	Pall
1296	0.423702	0.279851	0.4	103	Pall
1297	0.4399	0.258515	0.8	85	Pall
1298	0.453735	0.255171	0.4	72	Pall
1299	0.26056	0.528765	0.2	178	Pall
13	0.568425	0.418666	0.2	1478	Pall
130	0.925147	0.686512	2.8	3640	Pall
1300	0.302314	0.821855	0.4	113	Pall
1301	0.171094	0.700654	1.6	29	Pall
1302	0.319023	0.853103	0.3	55	Pall
1303	0.250933	0.514425	0.599999	38	Pall
1304	0.273076	0.468832	0.2	55	Pall
1305	0.227194	0.450467	0.2	407	Pall
1306	0.275351	0.582263	0.2	241	Pall
1307	0.252618	0.558017	0.2	364	Pall
1308	0.230672	0.535441	0.2	18	Pall
1309	0.304582	0.833869	0.4	414	Pall
131	0.474598	0.946643	2	1374	Pall
1310	0.242435	0.551122	0.2	163	Pall
1311	0.436977	0.548197	1.4	11	Pall
1312	0.18863	0.375381	0.2	25	Pall
1313	0.254512	0.808985	0.75	14	Pall
1314	0.508864	0.782673	0.4	91	Pall
1315	1.1717	0.386954	1.7	11	Pall
1316	0.415223	0.416399	1.05	112	Pall
1317	0.184787	0.331137	0.2	174	Pall
1318	0.35964	1.19614	1.8	169	Pall
1319	0.212454	0.375509	0.2	224	Pall
132	1.04746	1.33949	1.8	2165	Pall
1320	0.250493	0.268807	0.4	88	Pall
1321	0.257571	0.253652	0.3	99	Pall
1322	0.208924	0.320602	0.2	134	Pall
1323	0.234378	0.255086	0.2	19	Pall
1324	0.147911	0.260191	0.2	18	Pall
1325	1.64234	0.437203	2.8	32	Pall
1326	0.343121	0.484558	0.4	78	Pall
1327	0.28555	0.278376	0.3	247	Pall
1328	0.295832	0.531283	0.2	908	Pall
1329	0.160576	0.564399	0.2	22	Pall
133	1.41433	1.33677	1.6	2000	Pall
1330	0.234483	0.238753	0.2	63	Pall
1331	0.223358	0.361987	0.2	61	Pall
1332	0.235521	0.334916	0.4	111	Pall
1333	0.303888	0.337923	0.4	518	Pall
1334	0.248583	0.372475	0.2	286	Pall
1335	0.273029	0.397624	0.4	685	Pall
1336	0.25219	0.349528	0.2	1099	Pall
1337	2.8819	0.470327	3.95	22	Pall
1338	0.284242	0.324763	0.4	41	Pall
1339	0.543766	0.529752	1	148	Pall
134	1.16307	1.00154	1.8	1219	Pall
1340	0.491294	0.268647	1.35	50	Pall
1341	0.0803709	0.189648	0.2	54	CNU
1342	0.058267	0.964228	0.35	78	Pall
1343	0.28309	1.24764	1.6	11	Pall
1344	0.19939	1.05617	0.2	20	Pall
1345	0.404436	1.99534	1.25	128	CNU
1346	0.121994	1.13325	0.8	248	Pall
1347	0.428715	1.90129	1.6	2004	Pall
1349	0.199338	0.318539	0.2	15	Pall
135	1.66174	1.13887	1.6	246	Pall
1350	0.172826	0.315302	1.5	108	Pall
1352	0.161967	0.373576	1.2	56	Pall
1353	0.145589	0.543697	2.1	27	Pall
1354	0.188538	0.693062	1.5	31	Pall
1355	0.179867	0.362486	1.6	50	Pall
1357	1.2121	1.92489	3	66	CNU
1359	0.810592	1.59437	1.8	2653	CNU
136	1.42409	0.921657	1.4	202	Pall
1360	1.08618	1.327	1.85	776	CNU
1361	1.46834	0.832974	1.2	126	CNU
1362	1.46689	1.979	1.2	111	Pall
1363	2.20158	1.73329	3.2	148	Pall
1364	1.71633	1.5921	2.4	343	Pall
1365	1.18182	1.66736	3	138	Pall
1366	0.758561	1.5905	1.4	788	CNU
1367	1.32741	1.54292	2.8	981	CNU
1368	0.897233	1.61647	1.8	397	CNU
1369	0.633798	1.51288	1.6	1387	CNU
137	1.24958	0.618229	1.4	1823	Pall
1370	0.242171	0.350899	0.2	33	Pall
1371	1.21831	0.881606	1.4	324	Pall
1372	1.53411	1.66115	1.8	211	Pall
1373	1.4079	1.46381	2	79	Pall
1374	0.283033	0.755143	0.2	101	Pall
1375	1.83371	1.20748	1.4	99	Pall
1376	0.289346	1.11832	0.4	41	Pall
1377	0.823473	1.03762	0.599999	51	Pall
1378	1.29924	1.02872	1.35	12	Pall
1379	0.234802	0.901863	0.2	66	Pall
138	1.86391	1.2135	1	2130	Pall
1380	0.156322	0.590607	0.2	19	Pall
1381	0.246633	0.623111	0.2	39	Pall
1382	0.562203	0.90286	1	351	Pall
1383	0.206205	0.823558	0.2	87	Pall
1384	0.938058	1.23623	1.2	452	Pall
1385	0.935893	1.08353	0.799999	318	Pall
1386	0.213673	0.823272	0.2	209	Pall
1387	0.662282	0.774294	1	199	Pall
1388	0.433307	0.940821	1	148	Pall
1389	0.916562	0.834819	0.4	82	Pall
139	1.60769	1.18433	2.6	6412	Pall
1390	0.208256	0.736948	0.2	68	Pall
1391	1.54505	1.18796	1.2	75	Pall
1392	1.08641	1.10163	0.799999	195	Pall
1393	0.192746	0.715283	0.2	131	Pall
1394	1.31527	0.972996	0.599999	56	Pall
1395	0.240865	0.967155	0.2	129	Pall
1396	1.15986	1.59275	1.2	92	Pall
1397	0.417644	1.01185	0.2	170	Pall
1398	0.117437	0.077803	0	332	CNU
1399	0.402359	0.431845	0.4	2338	Pall
14	0.25785	0.945554	0.2	853	Pall
140	1.62892	1.29791	4	6239	Pall
1400	0.696895	0.899742	0.8	135	Pall
1401	2.02615	1.16751	1.8	398	Pall
1402	1.75912	0.301262	1.4	228	Pall
1403	1.35393	0.390077	1.4	7874	Pall
1404	0.997686	0.201487	1	1699	Pall
1405	1.11367	0.551502	1	12208	Pall
1406	1.5532	0.772639	1.8	308	Pall
1407	0.404346	0.734952	0.4	9122	Pall
1408	1.35788	0.627812	1.4	464	Pall
1409	0.23054	0.601481	0.200001	18	HY
141	1.23009	1.05443	2.2	6452	Pall
1410	0.260628	0.203221	0	45	HY
1412	0.102054	0.343999	0.2	62	HY
1413	0.322952	0.823415	0	20	HY
1414	0.308027	0.175804	0.400001	89	HY
1415	0.484499	0.554825	0.400001	29	HY
1416	0.256649	0.919214	0.400001	42	HY
1418	0.232702	0.811595	0.2	33	HY
1419	0.0632491	1.91637	0.6	118	HY
142	1.38372	1.06075	2	7881	Pall
1420	0.0629655	1.40269	0.250001	24	HY
1421	0.134619	1.91351	0.400001	13	HY
1422	0.169875	0.288058	0.200001	36	HY
1423	0.384554	0.291453	0.2	48	HY
1424	0.204885	0.766528	0.2	29	HY
1425	0.10646	0.0705838	0.2	69	HY
1426	0.154692	0.345231	0.4	231	HY
1427	0.140969	0.0990579	0	359	HY
1428	0.14619	0.154693	0.2	165	HY
1429	0.164825	0.177642	0.2	154	HY
143	0.596039	0.920103	2	5750	Pall
1430	0.135061	0.302156	0.2	247	HY
1431	0.111339	0.0710891	0.2	274	HY
1432	0.119101	0.0955607	0.2	128	HY
1433	0.116416	0.153332	0.2	65	HY
1434	0.189357	0.238364	0	21	HY
1435	0.238537	0.32103	0.2	38	HY
1436	0.228761	0.330219	0	55	HY
1437	0.154882	0.104444	0	75	HY
1438	0.246316	0.344676	0.2	26	HY
1439	0.28753	0.374019	0	89	HY
144	0.698521	0.681617	1.9	895	Pall
1440	0.17017	0.211427	0.2	78	HY
1441	0.14283	0.168297	0	65	HY
1442	0.178455	0.287916	0.2	37	HY
1443	0.0972795	0.346028	0.0999999	15	HY
1444	0.163812	0.298009	0.2	58	HY
1445	0.251065	0.203449	0.2	82	HY
1446	0.214051	0.301486	0	34	HY
1447	0.177725	0.361274	0.3	35	HY
1448	0.199396	0.372731	0.2	102	HY
1449	0.225169	0.36187	0.2	29	HY
145	0.534968	1.05272	0.4	1504	Pall
1450	0.440025	0.388972	1.2	72	HY
1451	0.278747	0.761822	0.2	100	HY
1452	0.397688	0.559972	0.4	53	CNU
1453	0.18539	0.720325	0.2	41	CNU
1454	0.215811	0.366672	0	97	HY
1455	0.183072	0.174462	0	65	HY
1456	0.196875	0.353616	0.2	58	HY
1457	0.208851	0.268409	0.2	78	HY
1458	0.467268	0.24672	0.6	197	HY
1459	0.239905	0.321881	0.2	48	HY
146	1.73617	1.23439	1	427	Pall
1460	0.236809	0.51675	0	82	HY
1461	0.133602	0.136687	0.2	47	HY
1462	0.276242	0.151241	0.2	55	HY
1463	0.136025	0.163252	0	44	HY
1464	0.132046	0.799989	0.8	12	HY
1465	0.119167	0.342151	0.2	77	HY
1466	0.111909	0.0648923	0	77	HY
1467	0.12729	0.0728925	0	142	HY
147	0.628909	1.10851	0.8	1033	Pall
1470	0.293267	1.30128	1	57	HY
1471	0.169453	0.220413	0.2	23	HY
1472	0.20671	0.751282	1.6	81	HY
1473	0.143059	0.337683	0.4	33	HY
1474	0.211065	0.447834	0.2	86	HY
1475	0.0692835	0.14133	0.2	11	HY
1476	0.087275	0.644879	0.6	181	HY
1477	0.160475	0.443386	0	113	HY
1478	0.115767	0.384899	0.4	49	HY
1479	0.0884957	0.194896	0.2	35	HY
148	2.57179	0.391217	3	589	Pall
1480	0.115859	0.527532	0.4	44	HY
1481	0.342565	0.811528	1	43	HY
1482	0.161868	0.36379	1.4	39	HY
1483	0.136725	0.293753	0.4	19	HY
1484	0.124962	0.230855	0.4	53	HY
1485	0.145121	0.308381	0.4	71	HY
1486	0.157264	0.40356	0.4	35	HY
1487	0.379004	0.201288	0	82	HY
1488	0.331215	0.174986	0	109	HY
1489	0.397761	0.876695	0.4	141	HY
149	0.286447	0.283256	1.6	599	Pall
1490	0.347722	0.118627	0	29	HY
1491	0.201986	0.144704	0	12	HY
1492	0.283302	0.213349	0.2	64	HY
1493	0.271279	0.356801	0.2	128	HY
1494	0.165548	0.121187	0	48	HY
1495	0.349432	0.306884	0	93	HY
1496	0.274129	0.130304	0	99	HY
1497	0.248418	0.21867	0.2	118	HY
1498	0.263897	0.234928	0.2	16	HY
1499	0.183091	0.207545	0.2	25	HY
15	2.90671	0.463763	3	607	Pall
150	1.85801	1.2588	2.6	203	Pall
1500	0.416724	0.177907	0	25	HY
15002	0.176855	0.281075	0.2	20	HB
1501	0.210499	0.0737951	0	63	HY
15016	0.467473	0.607352	0.2	69	HB
1502	0.23639	0.115656	0	43	HY
15026	0.386525	0.809507	0.6	42	MB
15027	0.506359	0.686514	2.6	1265	HB
1503	0.407641	0.374072	0	19	HY
15032	0.243846	0.338222	0.55	54	HB
15033	0.325778	0.259269	0.2	57	HB
1504	0.352584	0.19906	0	86	HY
1505	0.220965	0.120588	0.2	56	HY
15053	0.334678	0.281127	0.6	97	HB
15055	0.264218	0.318563	0.2	13	HB
15057	0.476453	0.547971	0.6	78	HB
15059	0.289275	1.33965	0.2	10	HB
1506	0.157031	0.368519	0	17	HY
15062	0.597844	1.66559	1.6	2373	MB
15063	0.615404	0.193828	0.2	30	HB
15064	0.433301	0.380469	0.2	30	HB
15067	0.532526	0.688018	1.2	657	HB
15068	0.215118	0.267527	0.4	30	HB
15069	0.119707	0.494423	0.3	23	HB
1507	0.320491	0.245517	0.2	27	HY
15072	0.726564	0.661223	1.9	87	HB
15073	0.0780029	0.323015	0.4	13	HB
15074	0.800061	0.731627	1.2	2225	HB
15076	0.450628	0.323212	0.2	35	HB
15078	0.37162	0.966377	1	197	HB
1508	0.108341	0.159296	0.2	26	HY
15081	0.265484	0.50854	0.2	35	HB
1509	0.184427	0.235953	0	28	HY
1511	0.346251	0.341433	0.4	20	HY
1512	0.152982	0.201906	0.2	65	HY
1513	0.174077	0.722585	0.2	12	HY
1514	0.126967	0.537298	0.4	51	CNU
1515	0.53217	0.723535	0.6	116	CNU
1516	0.818989	1.44135	0.6	33	CNU
1517	0.902465	1.25877	1.2	332	CNU
1518	0.219231	0.427392	0.2	228	CNU
1519	1.02211	0.669409	0.6	53	CNU
152	0.119221	0.434607	0.6	538	Pall
1520	0.186696	0.300527	0	140	HY
1521	0.33326	0.32008	0	276	HY
1523	1.76979	0.497708	1.6	57	CNU
1524	1.41602	0.358615	1.4	111	CNU
1525	0.428085	0.566737	0.8	179	HY
1526	0.14034	0.190916	0.2	33	HY
1527	0.219903	0.218835	0.2	149	HY
1528	0.136231	0.19166	0	199	HY
1529	0.13065	0.389815	0	24	HY
153	0.511938	0.499724	2.6	607	Pall
1530	0.0981106	0.127587	0	56	HY
1531	0.139715	0.238016	0.2	37	HY
1532	0.161377	0.212716	0.2	48	HY
1533	0.147589	0.182803	0	255	HY
1534	0.330141	0.63547	0.2	149	HY
1535	0.832933	0.185426	0.7	40	CNU
1536	0.293329	0.311553	0	20	HY
1537	0.202982	0.45429	0.4	42	CNU
1538	1.56126	0.770907	1.4	102	CNU
1539	1.55389	0.360741	0.6	74	CNU
154	0.596546	1.05656	1.8	2270	Pall
1540	0.342056	0.324831	0.2	53	CNU
1541	1.09434	0.519102	0.8	132	CNU
1542	0.333544	0.430307	0.6	50	CNU
1543	0.479908	0.499094	1	56	CNU
1544	0.494321	0.295519	0.4	45	CNU
1545	0.510466	0.236151	0.2	92	CNU
1546	0.198811	0.239704	0.2	120	HY
1547	0.333362	0.407286	0.2	102	CNU
1548	0.374875	0.331246	0.4	160	CNU
1549	0.290814	0.307141	0.2	127	HY
155	0.284904	0.73049	0.2	14	Pall
1550	0.434163	0.411412	0.2	105	HY
1551	0.48492	0.57749	0.2	69	HY
1552	0.337954	0.432847	0.200001	262	HY
1553	0.26841	0.283916	0.200001	29	CNU
1554	0.142343	0.250613	0	66	HY
1555	0.25555	0.306863	0	60	HY
1556	0.319806	1.055	0.2	94	HY
1557	0.462836	0.497619	0.2	67	HY
1558	0.191108	0.190673	0.2	79	CNU
1559	0.271974	0.228915	0.2	120	CNU
156	0.186642	0.363079	0.2	397	Pall
1560	0.218909	0.291744	0.2	122	CNU
1561	0.144854	0.469408	0.15	82	CNU
1562	0.114004	0.402334	0.0999999	27	HY
1563	0.249904	0.300942	0.2	68	HY
1564	0.110104	0.354382	0.4	29	HY
1565	0.36544	0.417942	0.4	96	CNU
1566	0.168626	0.267023	0	20	HY
1567	0.278115	0.551874	0.4	128	CNU
1568	0.250919	0.367451	0.2	135	HY
1569	0.266415	0.672657	0.2	29	HY
1570	0.195832	0.392481	0	76	HY
1571	0.358754	0.691797	0.4	115	HY
1572	0.387772	0.310619	0.200001	213	CNU
1573	0.367774	0.405452	0.4	53	HY
1574	0.517004	0.762203	0.2	53	HY
1575	0.164263	0.16517	0	83	HY
1576	0.26444	0.382032	0	38	HY
1577	0.36917	0.303579	0.2	84	HY
1578	0.322721	0.650145	0.400001	67	CNU
1579	0.503998	0.343825	0.2	84	HY
158	3.37252	1.2429	5.4	458	Pall
1580	0.547628	0.523655	0.2	89	CNU
1581	0.545501	0.454465	0	108	HY
1582	1.94288	0.526965	2	47	CNU
1583	0.347432	0.411375	0.2	195	HY
1584	0.211015	0.214442	0.2	20	HY
1585	0.549035	0.470519	0.400001	60	CNU
1586	0.307974	0.283132	0.2	47	HY
1587	0.539462	0.394753	0	117	HY
1588	0.426497	0.6464	0.4	69	HY
1589	0.205021	0.620622	0.35	58	CNU
159	0.373301	0.365379	0.2	169	Pall
1590	0.205083	0.149502	0.25	40	CNU
1591	0.215712	0.633291	0.4	49	HY
1592	0.199716	0.317358	0.4	253	CNU
1593	0.147955	0.191966	0.35	50	CNU
1594	0.160961	0.254931	0.2	112	CNU
1595	0.197015	0.206629	0.2	105	CNU
1596	0.204864	0.732175	0.2	72	CNU
1597	0.257948	0.865978	0.400001	38	HY
1598	0.22653	0.529057	0.2	37	HY
1599	0.359055	0.639741	0.200001	73	CNU
16	0.362943	0.240501	1.4	695	Pall
160	0.420069	0.600163	1	186	Pall
1600	0.151602	1.1862	0.4	38	CNU
1601	0.116323	0.710209	0.4	27	CNU
1602	0.132239	0.284258	0.2	59	CNU
1603	0.124652	0.714039	0.6	26	CNU
1604	0.114295	0.751454	0.2	76	HY
1605	0.23754	0.45086	0.4	32	CNU
1606	0.0996357	0.394419	0.2	126	CNU
1607	0.153907	0.654947	0.4	193	CNU
1608	0.15445	0.557213	0.2	103	CNU
1609	0.207738	0.850509	0.2	65	CNU
161	0.321317	0.52656	0.599999	184	Pall
1610	0.303146	0.368529	0.2	60	CNU
1611	0.205395	0.861134	0.2	145	HY
1612	0.168358	0.27354	0.1	19	CNU
1613	0.364397	1.2829	0.3	35	HY
1614	0.205172	0.862408	0.2	24	HY
1615	0.542971	0.54236	0.95	46	CNU
1616	0.235133	0.997623	0.6	14	CNU
1617	0.114564	1.4256	0.8	72	CNU
1618	0.150633	1.52902	0.5	10	CNU
1619	0.380891	0.367836	0.599999	166	HY
162	0.551106	0.691208	0.6	57	Pall
1620	0.252365	0.144982	0	43	HY
1621	0.201214	0.386541	0.2	85	HY
1622	0.169634	0.283897	0.2	63	HY
1623	0.180704	0.111628	0.2	17	HY
1624	0.13036	0.207171	0.2	41	HY
1625	0.152758	0.268716	0	31	HY
1626	0.195778	0.182142	0.2	41	HY
1627	0.275194	0.157841	0.2	85	HY
1628	0.346199	0.316002	0.2	272	HY
1629	0.342149	0.372995	1	194	HY
163	1.71684	0.974743	0.8	2278	Pall
1630	0.310029	0.306464	1	58	HY
1631	0.149707	0.144303	0	97	HY
1632	0.256091	0.50218	0	37	HY
1633	0.139672	0.137349	0	58	HY
1634	0.219924	0.145198	0.2	160	HY
1635	0.200935	0.16744	0	20	HY
1636	0.198705	0.222989	0	27	HY
1637	0.249314	0.232999	0.15	98	HY
1638	0.450284	0.335815	0	74	HY
1639	0.246596	0.148025	0	56	HY
164	1.01673	1.3526	4	1474	Pall
1640	0.35118	0.179231	0	37	HY
1641	0.283656	0.487017	0	46	HY
1642	0.135848	0.318791	0.4	52	HY
1643	0.293044	0.362486	0	40	HY
1644	0.170254	0.283265	0	46	HY
1645	0.1951	0.359106	0.2	56	HY
1646	0.342073	0.18407	0.4	71	HY
1647	0.270934	0.181603	0.4	100	HY
1648	0.522169	0.418122	0.4	352	HY
1649	0.672338	0.489913	0.6	47	HY
165	0.183682	0.75269	0.8	266	Pall
1650	0.25687	0.224913	0.4	121	HY
1651	0.116534	0.359662	0.2	15	HY
1652	0.259591	0.361331	0.2	73	HY
1653	0.185979	0.144487	0.2	91	HY
1654	0.301096	0.799571	0.6	38	HY
1655	0.340971	0.272547	0.05	84	HY
1656	0.393155	0.265325	0.2	22	HY
1657	0.409207	0.103224	0.2	39	HY
1658	0.26452	0.40957	0.4	93	HY
1659	0.314227	0.186322	0.4	178	CNU
166	0.822196	1.18384	2.2	2484	Pall
1660	0.389386	0.196569	0.35	86	HY
1661	0.45908	0.435623	0.2	49	HY
1662	0.328186	0.262031	0.2	160	HY
1663	0.496991	0.490809	0.6	163	HY
1664	0.30323	0.319758	0.4	152	HY
1665	0.710358	0.286873	0.55	34	HY
1666	0.19167	0.333327	0.35	26	HY
1667	0.506388	0.252629	0.2	16	HY
1668	0.331927	0.233145	0.6	20	HY
1669	0.379182	0.359145	0.6	69	HY
167	1.15627	0.814353	3.2	2923	Pall
1670	0.128096	0.313581	0.2	49	HY
1671	0.373624	0.216542	0.2	54	HY
1672	0.541293	0.328262	0.2	35	HY
1673	0.344463	0.119517	0.2	47	HY
1674	0.490961	0.347362	0.2	29	HY
1676	0.504647	0.533758	0.2	80	HY
1677	0.16525	0.180023	0.2	42	HY
1678	0.635759	0.229783	0.4	29	HY
1679	0.342811	0.107639	0.15	14	HY
168	1.02157	0.629562	1.2	2181	Pall
1680	0.14128	0.208872	0.2	27	HY
1681	0.349364	0.115598	0.2	22	HY
1683	0.548216	0.396783	0.4	35	HY
1684	0.424478	0.153463	0.2	17	HY
1685	0.265104	0.120822	0.2	40	HY
1686	0.215006	0.152859	0.2	25	HY
1687	0.558694	0.435501	0.4	150	HY
1688	0.141035	0.153079	0.2	72	TH
1689	0.397239	0.332144	0.2	855	HY
169	1.36198	0.70285	1.4	1281	Pall
1690	1.44608	1.3644	0.6	42	TH
1691	0.135911	0.321956	0.2	113	HY
1692	0.107688	0.19451	0	81	HY
1693	0.329391	0.221297	0.2	69	HY
1694	0.569991	0.288604	0.55	30	HY
1695	0.348192	0.324376	0.2	477	HY
1696	1.51108	0.786005	0.65	28	HY
1697	0.330043	0.271934	0.5	15	HY
1698	0.17708	0.232188	0.1	75	HY
1699	0.300957	0.17907	0.4	22	HY
17	0.538294	0.264293	1.4	577	Pall
170	1.73367	1.39345	4.8	1503	Pall
1700	0.400511	0.258361	0.4	19	HY
1701	0.149323	0.191781	0.4	37	HY
1702	0.144842	0.0986753	0	77	HY
1703	0.427825	0.273783	0.4	20	HY
1704	0.722699	0.477073	0.2	121	HY
1705	0.300987	0.40606	0.6	66	HY
1706	0.243803	0.25317	0.4	23	HY
1707	0.453982	0.302015	0.25	96	HY
1709	0.706203	0.237085	0.2	33	HY
171	1.45855	1.33763	0.8	3205	Pall
1711	0.327766	0.155731	0.2	204	HY
1712	0.365541	0.0689349	0	53	HY
1713	0.40785	0.0965796	0.2	47	HY
1714	0.560975	0.299591	0.2	33	HY
1715	1.27124	0.892142	1	78	TH
1716	0.215847	0.277951	0.65	16	HY
1719	0.423869	0.183696	0.45	32	HY
172	1.22112	1.14551	0.8	1495	Pall
1720	0.342138	0.0994773	0.4	26	HY
1721	0.430422	0.234722	0.2	33	HY
1722	0.639715	0.654202	0.2	57	CNU
1723	1.45742	0.923661	0.8	64	HY
1724	0.599815	0.555742	0.8	92	HY
1725	1.30433	0.638665	1	317	HY
1726	0.494816	0.375226	0.95	14	HY
1727	0.730141	0.209888	0.7	67	HY
1728	0.900023	0.42344	0.4	57	HY
1729	0.599383	0.680604	0.6	100	HY
173	1.26776	1.16953	1.4	2977	Pall
1730	0.562132	0.45903	0.8	46	HY
1732	0.130014	0.119433	0	102	HY
1733	0.0816385	0.419011	0.2	26	HY
1734	0.377123	0.87507	0.4	11	HY
1735	0.164625	0.271524	0.2	54	HY
1736	0.237667	0.232023	0.2	46	HY
1737	0.488392	0.330752	0.2	95	HY
1738	0.197489	0.350056	0.2	172	HY
1739	0.263331	0.34591	0.4	107	HY
174	1.01403	0.705575	2.2	4195	Pall
1740	0.15755	0.212152	0	63	HY
1741	0.811946	0.397285	0.95	126	HY
1742	0.654565	0.420663	0.55	50	HY
1743	0.84048	0.524483	0.8	73	HY
1744	0.720797	0.712063	1	63	CNU
1745	0.440181	0.452744	0.6	142	TH
1746	0.624419	0.296144	0.2	61	HY
1747	0.264998	0.268885	0.8	81	HY
1748	0.254917	0.263246	0.6	49	HY
175	1.47564	0.929086	2	5265	Pall
1750	0.605698	0.164729	0.8	104	HY
1752	1.88876	1.24343	1.4	261	TH
1753	0.981118	0.874212	0.8	13	TH
1754	0.234562	0.230301	0	25	TH
1755	1.83529	1.13767	1.5	14	TH
1756	0.236286	0.277634	0.2	79	TH
1757	0.830567	0.764512	0.6	38	HY
1758	0.292229	0.294613	0.4	32	HY
1759	0.360721	0.21877	0.4	14	TH
176	0.939818	1.18884	1.4	3901	Pall
1760	0.677068	0.911763	0.4	45	TH
1761	1.59137	0.716074	1.4	15	TH
1762	0.220938	0.319658	0.5	10	TH
1763	0.194533	0.226493	0.2	52	TH
1764	0.408241	0.415968	0.2	361	TH
1766	0.0793133	0.261997	0.15	14	TH
1767	0.453217	0.344541	0.2	485	TH
1768	0.0707861	0.338977	0.2	11	TH
177	1.25528	1.47938	1	1560	Pall
1771	0.0752439	0.23022	0.2	17	TH
1772	0.0950411	0.285568	0.2	30	TH
1773	0.0992079	0.145079	0	13	TH
1774	0.186504	0.475468	0.4	15	TH
1776	0.954456	0.474584	0.4	21	HY
1777	0.175964	0.195378	0.2	28	HY
1778	0.123642	0.324376	0.2	14	TH
1779	0.226192	0.204912	0.4	34	TH
178	0.222805	0.142432	0.4	240	Pall
1780	0.207012	0.170796	0.2	135	HY
1781	0.307023	0.159588	0.2	202	TH
1782	0.175051	0.114163	0.2	45	TH
1784	0.168427	0.292727	0.2	104	TH
1785	0.286233	0.186752	0.1	84	HY
1786	0.115698	0.302144	0.2	50	TH
1787	0.120055	0.178461	0.2	238	TH
1788	0.0738344	0.0918403	0.2	21	TH
1789	0.0903115	0.0839512	0	67	TH
179	0.488128	0.143362	0.4	248	Pall
1790	0.155145	0.311678	0.4	475	TH
1791	0.393922	0.590988	0.2	315	TH
1792	0.697756	0.605083	0.8	755	TH
1793	0.536874	0.362734	0.6	319	TH
1794	0.342235	0.495625	0.2	497	TH
1795	0.835534	0.609191	0.8	3604	TH
1796	0.299784	0.516859	0.2	537	TH
1797	0.197843	0.44621	0.4	469	TH
1798	0.531163	0.405106	0.2	186	TH
1799	0.888919	0.282708	1	26	TH
18	1.00051	0.37909	0.6	644	Pall
180	0.971502	1.73519	2.4	1563	Pall
1800	0.337812	0.212106	0	92	HY
1801	0.404394	0.227365	1.4	49	HY
1802	0.227328	0.178566	0.4	52	HY
1803	0.184706	0.104146	0	41	HY
1804	0.749901	0.264205	0.8	94	CNU
1805	0.275142	0.39225	0.200001	80	CNU
1806	0.323879	0.550243	0.2	75	CNU
1807	0.297511	0.526935	0.200001	144	CNU
1808	0.21107	0.240854	0.8	59	CNU
1809	1.72979	0.433763	1.8	383	CNU
181	2.39871	1.66677	0.8	3320	Pall
1810	0.252171	0.568457	0.9	10	CNU
1811	0.238887	0.333999	0.4	217	CNU
1812	0.142964	0.259959	0.4	228	CNU
1813	1.01571	0.31782	1	119	CNU
1814	1.36926	0.533147	1.15	58	CNU
1815	0.251281	0.306845	0.2	80	CNU
1816	0.337471	0.162075	0.4	33	CNU
1817	0.153641	0.38077	0.2	67	CNU
1818	0.694645	0.654828	0.65	26	CNU
182	1.86181	1.05334	1	3533	Pall
1820	1.58465	0.627084	1.4	129	CNU
1821	1.58544	0.54284	1.6	113	CNU
1822	1.2552	0.496547	0.8	210	CNU
1823	0.585727	0.49847	0.65	24	CNU
1824	0.0996547	0.157387	0.2	21	CNU
1825	1.02351	0.467663	1	760	CNU
1826	0.167673	0.348685	0.2	46	CNU
1827	1.55014	0.310519	1.4	98	CNU
1828	0.212333	0.350258	0.2	44	CNU
1829	0.102681	0.391398	0	33	CNU
1830	0.190828	0.511097	0	53	CNU
1831	1.39333	0.415586	1.2	67	CNU
1832	0.180254	0.365565	0.2	48	CNU
1833	1.49736	0.537067	1.4	148	CNU
1835	0.287991	0.465664	0.4	77	CNU
1836	0.213805	0.396611	0.4	154	CNU
1837	0.392394	0.25111	0.45	24	CNU
1838	0.820453	0.241441	0.599999	71	CNU
1839	1.17603	0.310574	0.749999	82	CNU
184	0.847951	1.10471	1.5	33035	Pall
1840	0.793097	0.27275	1	20	CNU
1841	0.630834	0.748517	0.35	130	CNU
1842	0.565428	0.408265	0.4	55	CNU
1843	0.615213	0.207627	0.2	44	CNU
1844	0.105079	0.740637	0.2	27	HY
1845	0.151944	0.107722	0	21	HY
1846	0.398839	0.442431	0.2	91	HY
1847	0.310233	0.379717	0.2	103	HY
1848	0.466794	0.719818	0.4	172	HY
1849	0.293036	0.414661	0.2	153	HY
185	1.51831	0.770269	1.6	5698	Pall
1850	0.240521	0.421504	0.2	129	HY
1851	0.105165	0.178727	0	52	HY
1852	0.215672	0.448255	0	147	HY
1853	0.235731	0.493879	0	98	HY
1854	0.148412	0.111037	0.200001	24	HY
1855	0.239158	0.370566	0.2	116	HY
1856	0.339621	0.449223	0	404	HY
1857	0.23059	0.353357	0.2	195	HY
186	0.620368	0.884309	1.4	2615	Pall
1860	0.388548	0.440977	0.2	46	HY
1861	0.0999351	0.437817	0.200001	77	HY
1862	0.0895455	0.279753	0.200001	47	HY
1863	0.216586	0.295768	0.2	186	HY
1864	0.344642	0.325402	0.2	76	HY
1865	0.40046	0.374997	0.350001	58	HY
1866	0.508844	0.393994	0.200001	127	HY
1867	0.205043	0.111311	0.200001	82	HY
1868	0.141875	0.385701	0.200001	66	HY
1869	0.134819	0.475478	0.200001	62	HY
187	1.21335	1.31265	1.6	5379	Pall
1870	0.300505	0.127218	0.400001	118	HY
1871	0.394072	0.32316	0.2	50	HY
1872	0.183351	0.0730759	0.2	58	HY
1873	0.148286	0.0999877	0.2	40	HY
1874	0.214438	0.190281	0.2	103	HY
1875	0.216427	0.0744727	0.2	67	HY
1876	0.145874	0.423923	0	19	HY
1877	0.239253	0.655399	0.2	167	HY
1878	0.182331	0.628023	0.2	100	HY
1879	0.217411	0.645807	0.2	24	HY
188	0.885991	0.465442	1	12940	Pall
1880	0.188406	0.547819	0.2	69	HY
1882	0.182233	0.650811	0.2	81	HY
1883	0.157146	0.465004	0	37	HY
1884	0.180053	0.338576	0.2	68	HY
1885	0.270396	0.216019	0.4	154	HY
1886	0.129956	0.279259	0.2	17	HY
1887	0.332136	0.585321	0.25	80	HY
1888	0.229219	0.21647	0.200001	90	HY
1889	0.220627	0.0934253	0.0500001	20	HY
189	0.868162	0.529931	1.2	1624	Pall
1891	0.254858	0.109848	0	17	HY
1892	0.471728	0.763887	0.4	49	HY
1893	0.313875	0.268614	0.2	50	HY
1894	0.6727	0.282423	0.2	33	HY
1895	0.175291	0.113729	0	27	HY
1896	0.117627	0.181355	0.05	56	HY
1897	0.104721	0.232261	0.2	31	HY
1898	0.163067	0.157609	0.2	29	HY
1899	0.116877	0.151382	0.2	53	HY
19	0.308882	0.455997	0.8	1901	Pall
190	1.12646	0.629766	1	1062	Pall
1900	0.1572	0.181071	0	28	HY
1901	0.883656	0.225856	0.2	35	HY
1902	0.635489	0.262266	0.2	36	HY
1903	0.378972	0.574647	0.2	65	HY
1904	0.759121	0.367604	0.2	137	HY
1905	0.189012	0.204403	0.2	140	HY
1906	0.203581	0.416637	0.2	221	HY
1907	0.376525	0.453349	0.2	202	HY
1908	0.246487	0.217373	0.2	18	HY
1909	0.307742	0.219413	0.200001	44	HY
191	0.983212	1.19622	3	3732	Pall
1910	0.142512	0.25293	0.200001	10	HY
1911	0.277543	0.248745	0	23	HY
1912	0.372048	0.231459	0.2	333	HY
1913	0.267969	0.349872	0.2	117	HY
1915	0.183798	0.32884	0.2	45	HY
1916	0.204973	0.189651	0	37	HY
1917	0.193725	0.218786	0.200001	30	HY
1918	0.273614	0.44691	0	38	HY
1919	0.0970558	0.407021	0.200001	14	HY
192	1.16429	0.954929	2	10033	Pall
1920	0.160047	0.634239	0.2	70	HY
1921	0.131247	0.219925	0.200001	30	HY
1922	0.0946655	0.327339	0	13	HY
1923	0.21272	0.246778	0	45	HY
1924	0.448262	0.296893	0.200001	29	HY
1925	0.138768	0.322316	0.200001	57	HY
1926	0.257773	0.20957	0.200001	26	HY
1927	0.165672	0.324692	0.150001	26	HY
1928	0.166732	0.187664	0	45	HY
1929	0.0831535	0.0763319	0.200001	23	HY
193	1.37245	1.18517	3.4	1081	Pall
1930	0.0994515	0.156419	0.200001	78	HY
1931	0.151922	0.258683	0	27	HY
1932	0.184842	0.300936	0.200001	96	HY
1933	0.215743	0.176799	0	59	HY
1934	0.157954	0.314905	0.200001	64	HY
1935	0.349123	0.383849	0.2	139	HY
1936	0.246087	0.236356	0.200001	44	HY
1937	0.1984	0.267967	0	52	HY
1938	0.251418	0.154374	0	61	HY
1939	0.116954	0.430172	0.2	96	HY
194	0.46853	1.01304	0.8	2034	Pall
1940	0.170607	0.534244	0.2	124	HY
1942	0.64054	0.569068	0	25	HY
1943	0.532023	0.462722	0.2	43	HY
1944	0.321442	0.440919	0.2	64	HY
1945	0.216697	0.411257	0.2	120	HY
1946	0.227432	0.374302	0.6	143	HY
1947	0.281714	0.386824	0	33	HY
1948	0.18263	0.124424	0	19	HY
1949	0.148213	0.16138	0.2	130	HY
195	0.894511	1.83893	2	1715	Pall
1950	0.390636	0.168143	0.2	157	HY
1951	0.220424	0.398936	0.2	24	HY
1952	0.205007	0.403573	0.2	114	HY
1953	0.361655	0.368646	0.35	26	HY
1954	0.176911	0.151054	0	69	HY
1955	0.196311	0.310708	0	66	HY
1956	0.366422	0.508275	0.2	38	HY
1957	0.109266	0.32151	0.2	16	HY
1958	0.212037	0.183447	0	17	HY
1959	0.111556	0.261823	0.2	24	HY
196	0.901502	0.542708	2.4	4704	Pall
1960	0.0331688	0.134433	0.1	15	HY
1961	0.102476	0.115159	0.4	58	HY
1963	0.516263	0.495198	0.6	167	HY
1964	0.269819	0.485659	0.2	33	HY
1965	0.415183	0.338566	0.2	57	HY
1966	0.467186	0.512736	0.2	98	HY
1967	0.214945	0.106544	0.5	30	HY
1968	0.24178	0.118856	0.4	201	HY
1969	0.187018	0.124283	0.4	262	HY
197	0.422536	1.46159	2.4	4181	Pall
1970	0.105158	0.170226	0.55	166	HY
1971	0.195152	0.126561	0.2	28	HY
1972	0.131621	0.126684	0.4	269	HY
1973	0.150023	0.14822	0.2	84	HY
1974	0.118829	0.192443	0.2	94	HY
1975	0.201892	0.356994	0.4	48	HY
1976	0.183724	0.220016	0.4	291	HY
1977	0.117799	0.167743	0.6	172	HY
1978	0.170702	0.191279	0.6	134	HY
1979	0.154602	0.173898	0.4	97	HY
198	0.494917	1.11389	2	2562	Pall
1980	0.151239	0.236423	0.6	112	HY
1981	0.120995	0.165912	0.4	170	HY
1982	0.0816534	0.140551	0.4	63	HY
1983	0.102143	0.0765662	0.6	444	HY
1984	0.0988317	0.0991087	0.6	391	HY
1985	0.298851	0.51568	0.4	181	HY
1986	0.122273	0.248801	0.4	139	HY
1987	0.217027	0.222999	0.4	66	HY
1988	0.0893062	0.110399	0.4	106	HY
1989	0.173121	0.179005	0.4	185	HY
199	0.19526	0.453141	1.6	1276	Pall
1990	0.16475	0.116691	0.25	56	HY
1991	0.249356	0.304885	0.4	344	HY
1992	0.309173	0.181988	0.4	155	HY
1993	0.240597	0.290804	0.4	97	HY
1994	0.334182	0.28346	0.4	188	HY
1995	0.203107	0.235171	0.55	82	HY
1996	0.157483	0.185456	0.4	44	HY
1997	0.389508	0.288888	0.4	73	HY
1998	0.374532	0.226648	0.4	73	HY
1999	0.238384	0.210594	0.6	105	HY
2	0.1252	0.24766	0	103	Pall
20	0.455352	0.42582	0.6	489	Pall
200	0.339041	0.224892	0.4	414	Pall
2000	0.281325	0.291317	0.6	64	HY
2001	0.153174	0.0988157	0.4	22	HY
2002	0.119885	0.334241	0.25	12	HY
2004	0.157261	0.190665	0	53	HY
2005	0.156537	0.256992	0.2	85	HY
2006	0.471418	0.330279	0.2	106	HY
2008	0.424126	0.288101	0.2	124	HY
2009	0.489777	0.346301	0.2	110	HY
201	1.33585	1.20511	1.4	1026	Pall
2010	0.474288	0.241615	0	35	HY
2011	0.329726	0.424355	0.2	22	HY
2012	0.184463	0.214164	0	47	HY
2013	0.224677	0.190569	0.3	43	HY
2014	0.12563	0.103144	0	33	HY
2015	0.286985	0.291775	0	34	HY
2016	0.113355	0.243907	0	62	HY
2017	0.158639	0.106107	0.2	90	HY
2018	0.444423	0.319287	0.4	72	HY
2019	0.232099	0.26616	0.4	56	HY
202	0.40439	1.03345	2	5873	Pall
2020	0.20715	0.200745	0.0500001	56	HY
2021	0.166101	0.0688891	0	41	HY
2022	0.0945861	0.124534	0.2	58	HY
2023	0.067246	0.119277	0	52	HY
2024	0.0577884	0.424645	0.4	41	HY
2025	0.0749636	0.110082	0	77	HY
2026	0.245083	0.184345	0	54	HY
2027	0.0643097	0.0469304	0	18	HY
2028	0.317296	0.242714	0.2	83	HY
2029	0.308146	0.0996876	0	39	HY
203	0.560651	0.674039	1.6	1145	Pall
2030	0.184302	0.156993	0	39	HY
2031	0.18257	0.324432	0.2	81	HY
2032	0.524045	0.196799	0.2	28	HY
2034	0.240652	0.2073	0.2	153	HY
2035	0.468528	0.278285	0.2	52	HY
2037	0.341826	0.351626	0.2	14	HY
2039	0.409582	0.325344	0.2	31	HY
204	0.921792	0.997325	2.6	4742	Pall
2040	0.272112	0.420915	0.4	139	HY
2042	0.320932	0.250837	0.55	42	HY
2043	0.28213	0.169047	0.4	25	HY
2044	0.482649	0.394234	0.2	62	HY
2045	0.1192	0.351427	0.2	123	HY
2046	0.260882	0.543573	0.4	111	HY
2047	0.439051	0.346775	0.2	74	HY
2048	0.532375	0.206707	0.2	139	HY
2049	0.19643	0.489501	0.3	71	HY
205	1.34799	1.19245	2.4	33582	Pall
2050	0.610702	0.265151	0.2	42	HY
2051	0.262029	0.256062	0.2	55	HY
2052	0.156041	0.187485	0.2	268	HY
2053	0.310348	0.225491	0.4	152	HY
2054	0.349592	0.419496	0.4	62	HY
2055	0.489471	0.301691	0.4	17	HY
2056	0.232833	0.188947	0.35	34	HY
2057	0.245796	0.236707	0.2	22	HY
2058	0.726233	0.392328	0.4	73	HY
2059	0.122653	0.177404	0.3	35	HY
206	0.417366	0.352573	0.4	634	Pall
2060	0.311251	0.241804	0.6	29	HY
2061	0.3319	0.168858	0.2	12	HY
2062	0.503625	0.134553	0.2	89	HY
2063	0.210806	0.377098	0.2	168	HY
2064	0.377515	0.276698	0.2	152	HY
2065	0.255606	0.227927	0.2	174	HY
2066	0.189767	0.18136	0.2	75	HY
2067	0.221425	0.22715	0.4	90	HY
2068	0.326406	0.19978	0.25	40	HY
2069	0.386802	0.311499	0.2	147	HY
207	0.314231	0.343439	0.4	222	Pall
2070	0.107055	0.262856	0.2	20	HY
2071	0.686755	0.4355	0.4	112	HY
2072	0.669225	0.502972	0.2	94	HY
2073	0.218681	0.254276	0.4	274	HY
2074	0.102902	0.218315	0.2	95	HY
2075	0.174671	0.270785	0.2	1254	HY
2077	0.194111	0.157705	0.2	98	HY
2078	0.250738	0.22678	0.2	113	HY
2079	0.194093	0.173318	0	358	HY
208	0.233979	0.346318	0.4	714	Pall
2080	0.299744	0.109628	0	31	HY
2081	0.152131	0.187834	0.2	499	HY
2082	0.194788	0.235314	0.2	264	HY
2083	0.168529	0.209264	0.2	93	HY
2084	0.157526	0.274839	0.2	239	HY
2086	0.3459	0.32319	0.75	58	HY
2088	0.121261	0.149527	0.2	98	HY
2089	0.161236	0.122062	0	138	HY
209	0.328807	0.474752	0.4	236	Pall
2090	0.114773	0.363021	0.2	287	HY
2091	0.205392	0.469488	0.2	153	HY
2092	0.179567	0.319717	0.2	156	HY
2093	0.118707	0.228236	0.2	218	HY
2094	0.188154	0.280827	0.2	244	HY
2095	0.271983	0.247552	0.2	68	HY
2096	0.237598	0.113769	0.2	178	HY
2097	0.254773	0.259094	0.2	175	HY
2098	0.288695	0.367485	0.6	49	HY
21	0.272846	0.192286	1.2	477	Pall
210	0.189821	0.628663	0.8	467	Pall
2101	0.205394	0.53178	0.2	56	HY
2102	0.113068	0.387151	0.4	25	HY
2103	0.0699849	0.445271	0.4	33	HY
2104	0.15543	0.17664	0	116	HY
2105	0.14995	0.437075	0.4	59	HY
2106	0.0689775	0.0790858	0	26	HY
2107	0.127819	0.163821	0	58	HY
2108	0.0508441	0.440327	0.2	18	HY
2109	0.139834	0.149991	0.2	19	HY
211	0.0852938	0.31937	0.4	152	Pall
2110	0.110364	0.447622	0.2	150	HY
2111	0.156784	0.122966	0	151	HY
2112	0.18833	0.330608	0.4	19	HY
2113	0.10546	0.381543	0.2	41	HY
2114	0.405693	0.51904	0.2	34	HY
2115	0.257175	0.275057	0	18	HY
2116	0.267993	0.0612836	0	13	HY
2117	0.869268	0.1826	0.4	62	HY
2118	0.473666	0.148802	0.2	21	HY
2119	0.171451	0.190626	0.2	54	HY
212	0.377604	0.532124	0.6	429	Pall
2120	0.255147	0.283163	0.2	35	HY
2121	0.218669	0.186567	0.8	17	HY
2122	0.358586	0.126091	0.4	25	HY
2123	0.218223	0.203889	0.2	50	HY
2124	0.0829048	0.318595	0.8	21	HY
2125	0.135707	0.149701	0.4	44	HY
2126	0.15794	0.205484	0.35	34	HY
2127	0.251632	0.181401	0.4	31	HY
2128	0.253594	0.362283	0	41	HY
2129	0.199368	0.33452	0.4	59	HY
213	0.304211	0.436513	1.2	584	Pall
2130	0.225872	0.148709	0.2	43	HY
2132	0.28094	0.201108	0.2	23	HY
2133	0.707568	0.251014	0.2	42	HY
2134	0.628956	0.359472	0.2	169	HY
2135	0.308566	0.547744	0.2	35	HY
2136	0.18548	0.385488	0.2	49	HY
2137	0.117612	0.19482	0.6	62	HY
2138	0.147053	0.42456	0	37	HY
2139	0.343489	0.333838	0.2	54	HY
214	0.281632	0.872879	0.8	899	Pall
2140	0.35404	0.168844	0.4	38	HY
2141	0.33186	0.664514	0.2	282	HY
2142	0.219776	0.136405	0.2	34	HY
2144	0.327421	0.384262	0.2	82	HY
2145	0.0806026	0.230007	0.4	76	MB
2146	0.448446	0.768128	0.4	88	MB
2147	0.16048	0.498198	0.55	58	MB
2148	0.386824	0.512945	0.0999999	20	MB
2149	0.261307	0.42241	0.55	34	MB
215	0.494519	0.430059	0.4	500	Pall
2150	0.0976357	0.277046	0.4	17	MB
2151	0.382221	0.346254	0	58	HY
2152	0.354821	0.274385	0.55	82	HY
2153	0.270067	0.222579	0.2	79	HY
2154	0.309006	0.362996	0.6	33	MB
2155	0.30531	0.181148	0.4	28	HY
2157	0.294031	0.329308	0.2	38	MB
2158	0.18543	0.104242	0	12	MB
2159	0.202298	0.634749	0.45	56	HB
216	0.150389	0.399475	0.4	176	Pall
2160	0.199933	0.253475	0.2	126	HB
2161	0.275694	0.547362	0.35	38	MB
2162	0.129437	0.15301	0	134	HY
2163	0.216514	0.274942	0.2	113	TH
2164	0.16596	0.113547	0.2	47	TH
2165	1.43674	0.45487	0	22	TH
2166	0.289423	0.169122	0.6	25	HY
2168	0.223829	0.310694	0.2	34	HY
2169	0.241066	0.190817	0	21	HY
217	0.473165	0.307762	0.2	980	Pall
2170	0.289027	0.255782	0.8	14	MB
2171	0.391695	0.310052	0.4	133	HB
2172	0.508019	0.322772	0.2	115	HB
2173	0.692582	0.352021	0.4	709	CB
2175	0.316346	1.25992	1.6	151	MB
2179	0.334567	0.504714	0.4	81	MB
218	0.692983	0.812306	0.8	3106	Pall
2181	0.0820326	0.307577	0.2	12	HB
2182	0.249875	0.443571	0.4	271	MB
2183	0.52851	0.279646	0	37	HY
2184	0.152315	0.354088	0.2	88	HY
2185	0.267109	0.259609	0.2	72	HY
2186	0.124934	0.215097	0.25	20	HY
2187	0.305474	0.479119	0	49	HY
2188	0.45403	0.514353	0.2	40	HY
2189	0.239944	0.166595	0	57	HY
219	0.373136	0.679741	0.6	465	Pall
2190	0.263563	0.150461	0	284	HY
2192	0.183729	0.0949636	0	82	HY
2193	0.226327	0.215494	0	31	HY
2194	0.199319	0.148243	0	143	HY
2195	0.390588	0.341302	0	76	HY
2196	0.272021	0.25928	0	25	HY
2197	0.539043	0.305648	0	75	HY
2198	0.980148	0.184367	0.4	50	MB
2199	0.140267	0.331726	0.2	49	HY
22	0.126411	0.220856	0.8	211	Pall
220	0.779969	0.868553	1.6	2816	Pall
2200	0.237864	0.343907	0.2	412	HY
2201	0.109792	0.257905	0.15	34	HY
2202	0.265885	0.580672	0.2	64	HY
2203	0.126189	0.247888	0.2	34	HY
2204	0.152739	0.217556	0	29	HY
2205	0.187037	0.392188	0.2	102	HY
2206	1.09605	0.476582	0.4	41	HY
2208	0.223388	0.314939	0.2	89	HY
2209	0.250894	0.375255	0	149	HY
221	0.4239	0.555774	0.4	2668	Pall
2210	0.230504	0.334787	0.4	145	HY
2211	0.10455	0.407082	0	158	HY
2212	0.0595045	0.42209	0.2	101	HY
2213	0.341293	0.293223	0.2	110	HY
2215	0.246817	0.109091	0.2	17	MB
2216	0.258176	0.122272	0.4	21	HY
2217	0.267582	0.195653	0.6	114	HY
2218	0.229978	0.662776	0.6	17	HY
2219	0.173776	0.26897	0.1	51	HY
222	0.92306	1.07706	1.6	1151	Pall
2220	0.198579	0.236351	0	60	HY
2221	0.261923	0.241854	0.4	46	HY
2222	0.44938	0.670832	0.4	43	HY
2223	0.210992	0.675794	0.4	15	HY
2224	0.135913	0.101693	0.2	43	HY
2225	0.456763	0.327607	0.2	885	HY
2226	0.229664	0.189471	0.4	441	HY
2227	0.319135	0.112347	0.6	21	HY
2228	0.598933	0.491809	0.4	97	HY
2229	0.261959	0.166284	0.3	54	HY
2230	0.214856	0.241885	0	42	HY
2231	0.118272	0.327834	0.2	110	HY
2232	0.128861	0.100765	0	38	HY
2233	0.384767	0.207675	0.2	44	HY
2234	0.673414	0.287069	0.6	45	HY
2235	0.212756	0.115814	0.4	34	HY
2236	0.351386	0.431342	0.2	48	HY
2237	0.310293	0.331896	0.6	30	HY
2238	0.324504	0.428974	0.8	37	HY
2239	0.173636	0.162531	0.2	63	HY
224	0.436883	0.532457	1	959	Pall
2240	0.576004	0.550645	0	17	HY
2241	0.0580354	0.0922629	0	36	HY
2242	0.160598	0.123421	0.2	51	HY
2243	0.091166	0.157616	0.2	73	HY
2244	0.316545	0.158055	0.15	58	HY
2245	0.577884	0.116399	0	57	HY
2247	0.258984	0.690389	0.400001	38	HY
2248	0.19561	0.765703	0.400001	32	HY
2249	0.168167	0.526929	0	30	HY
225	0.623048	0.347903	0.8	1186	Pall
2250	0.073974	0.444522	0	32	HY
2251	0.246244	0.734225	0.3	23	HY
2252	0.270041	1.03209	0.4	31	HY
2253	0.420268	0.864551	0.6	49	HY
2254	0.622977	1.13415	0.400001	63	HY
2255	0.0402753	0.641287	0	22	HY
2256	0.398589	0.542147	0.2	58	HY
2257	0.1168	0.28534	0	100	HY
2258	1.05421	0.167547	0.8	20	CNU
2259	0.309904	0.694257	0.4	35	HY
226	0.269449	0.188498	0.2	542	Pall
2260	0.0727787	0.628007	0	65	HY
2261	0.0566654	0.220321	0.2	33	HY
2262	0.055321	2.38952	0.6	87	HY
2263	0.084971	0.715277	0.2	41	HY
2264	0.0743277	0.77334	0.2	39	HY
2265	0.0572658	0.635832	0.2	101	HY
2266	0.0814404	2.09348	0.400001	43	HY
2267	0.0622969	0.8033	0.2	25	HY
2268	0.0712218	0.658302	0.2	69	HY
2269	0.386286	0.255521	0.2	46	HY
227	0.244917	0.160152	0.4	301	Pall
2270	0.0902381	0.48205	0.2	35	HY
2271	0.0933806	0.606494	0.2	48	HY
2272	0.142073	0.238608	0	162	HY
2273	0.35967	0.202237	0.2	40	CNU
2274	0.0883071	0.474875	0	15	HY
2275	0.0821357	0.539649	0	29	HY
2276	0.121562	0.502149	0.2	33	HY
2277	0.254685	0.363809	0.2	78	HY
2278	0.26306	0.458181	0.6	60	HY
2279	0.21888	0.156801	0.2	21	HY
228	0.466115	0.412741	2.4	1611	Pall
2281	0.406626	0.360724	0.400001	44	HY
2282	0.421895	0.229713	0.0999999	23	CNU
2283	0.579728	0.453136	0.6	13	CNU
2284	0.0630398	0.170331	0.3	11	HY
2285	0.216474	0.1728	0	116	HY
2286	0.47281	0.564507	0.2	72	HY
2288	0.246616	0.135794	0.2	95	HY
2289	0.35353	0.17484	0.2	91	HY
229	3.20753	0.821903	1.2	643	Pall
2290	0.332167	0.245261	0.2	178	HY
2291	0.308185	0.312151	0.2	107	HY
2292	0.462802	0.564659	1	197	HY
2293	0.248914	0.320134	0.2	106	HY
2294	0.362971	0.636302	0.2	38	HY
2295	0.148494	0.672142	0.2	45	HY
2296	0.183719	0.39028	0.2	54	HY
2297	0.159625	0.339701	0.4	14	MB
2299	0.374038	0.62754	0.2	87	HY
23	0.350647	0.267096	1.9	495	Pall
230	0.408797	1.07336	1.2	5462	Pall
2300	0.19686	0.502949	0.35	22	HY
2301	0.0981334	0.105437	0.4	46	MB
2303	0.134286	0.146057	0.2	50	MB
2304	0.0635298	0.287935	0.2	28	MB
2305	0.209773	0.180013	0.2	31	MB
2306	0.201215	0.100987	0.2	31	MB
2307	0.0853734	0.158823	0.2	23	MB
2308	0.0993383	0.097154	0.4	38	MB
2309	0.123756	0.181571	0.2	14	TH
231	1.60492	1.05499	2.8	6278	Pall
2310	0.295004	0.307046	0.2	62	TH
2311	0.0430908	0.367779	0.5	14	MB
2314	0.162838	0.183939	0.3	43	HY
2315	0.14424	0.174526	0.2	23	HY
2316	0.246386	0.245936	0.4	26	HY
2317	0.351595	0.242584	0.4	18	HY
2318	0.383591	0.174912	0	106	HY
2319	0.373825	0.235173	0.6	70	HY
232	1.88482	1.4062	3	70403	Pall
2320	0.292484	0.14342	0	33	HY
2321	0.136165	0.108422	0	162	HY
2322	0.160772	0.134426	0.2	50	HY
2323	0.124774	0.115526	0	92	HY
2324	0.270891	0.295161	0.1	19	HY
2326	0.285728	0.179724	0.15	14	HY
2327	0.193173	0.174001	0.35	18	HY
2329	0.177632	0.426027	0.4	46	HY
233	1.97765	1.08285	3	6306	Pall
2330	0.179962	0.432564	0.2	39	HY
2331	0.213183	0.186467	0.2	112	HY
2333	0.153955	0.364659	0.2	23	HY
2334	0.12647	0.620969	0.2	59	HY
2335	0.137347	0.208869	0.2	55	HY
2337	0.467149	0.144103	0	54	HY
2338	0.485326	0.185596	0.4	160	HY
2339	0.1085	0.324859	0	69	HY
234	0.989899	0.569426	1.2	1655	Pall
2340	0.284524	0.206539	0	40	HY
2341	0.266317	0.179843	0.4	40	HY
2342	0.303861	0.166638	0.2	152	HY
2344	0.0880244	0.965364	1	27	MB
2345	0.275168	0.226523	0	82	HY
2346	0.1973	0.238131	0.2	44	HY
2347	0.191039	0.225041	0.4	78	HY
2348	0.0978006	0.361122	0.5	18	MB
2349	0.109248	0.818093	0.4	12	MB
235	2.61398	1.42246	4	16094	Pall
2350	0.100457	0.58185	0.6	58	MB
2351	0.167447	0.355633	0.2	54	MB
2352	0.150965	0.684527	0.4	75	MB
2353	0.0812454	0.908448	0.6	121	MB
2354	0.129141	0.18988	0.2	13	MB
2355	0.156733	0.705104	0.2	108	MB
2356	0.074419	1.18763	0.6	45	MB
2357	0.247258	1.37668	0.6	26	MB
2358	0.0924029	0.16199	0.2	28	HY
2359	0.282789	0.0772488	0	54	HY
236	0.628757	1.34066	2.8	2321	Pall
2360	0.0992844	0.302947	0	83	HY
2361	0.111822	0.702404	0	68	TH
2362	0.44776	0.421624	0.4	81	TH
2364	1.2455	0.467418	0.2	117	TH
2365	0.144022	0.210542	0.2	30	HY
2366	0.184966	0.288031	0	20	HY
2367	0.143987	0.400635	0.2	27	HY
2368	0.622849	0.168713	0.4	17	HY
2369	0.255847	0.219148	0.6	95	HY
237	0.128451	0.550163	0.8	45	Pall
2370	0.255589	0.148931	0.4	101	HY
2371	0.104831	0.377292	0.15	10	HY
2372	0.246943	0.231916	0.2	81	HY
2373	0.131434	0.175974	0.2	69	HY
2374	0.133331	0.20355	0.2	36	HY
2375	0.190856	0.20309	0.2	63	HY
2376	0.128866	0.231552	0	168	HY
2378	0.493197	0.125527	0	48	HY
2379	0.128802	0.1789	0	18	HY
238	0.495588	1.25048	3	519	Pall
2380	0.227918	0.237115	0	79	HY
2381	0.13697	0.497149	0	57	HY
2382	0.2603	0.202653	0	77	HY
2383	0.30498	0.228166	0.4	163	MB
2384	0.523096	0.198341	0.4	116	MB
2385	0.12326	0.466481	0.4	45	MB
2386	0.391975	0.23678	0.2	162	MB
2387	0.417368	0.288504	0.4	152	MB
2388	0.312454	0.200573	0.4	28	MB
2389	0.337485	0.293969	0.2	239	MB
239	0.491248	0.309993	0.2	1449	Pall
2390	0.254181	0.21935	0.2	57	MB
2391	0.334771	0.18723	0.2	125	MB
2392	0.701871	0.31317	0.6	83	MB
2393	0.202456	0.24729	0.4	25	MB
2394	0.442137	0.310769	0.4	35	MB
2395	0.144371	0.971013	0.6	56	MB
2396	0.291574	1.06074	0.7	83	MB
2397	0.118894	0.255581	0.45	60	MB
2398	0.0708008	0.209256	0.2	41	MB
2399	0.151257	0.212835	0.4	63	MB
24	1.32965	1.77468	2.2	587	Pall
240	0.123744	1.05606	1.2	4909	Pall
2400	0.121957	0.29365	0.4	31	MB
2401	0.132654	1.36843	0.6	90	MB
2402	0.305306	0.790416	0.4	76	MB
2403	0.177165	1.44312	0.8	45	MB
2404	0.192407	0.324457	0.2	60	MB
2405	0.474427	0.390488	0.6	970	MB
2406	0.340837	0.267422	0.6	199	MB
2407	0.170588	0.259526	0.6	44	MB
2408	0.228735	0.160993	0.2	75	MB
2409	1.19096	0.527337	0.4	27	MB
241	0.321104	0.41892	1.4	1402	Pall
2410	0.630996	1.04976	0.9	31	MB
2411	0.557065	0.439299	0.4	186	MB
2412	0.0424891	0.685715	0.4	13	MB
2413	0.137478	0.0627741	0	18	MB
2414	0.675915	0.62761	0.4	46	MB
2416	0.343167	0.51537	0.4	14	MB
2417	0.523811	0.332192	0.4	27	MB
2418	0.195806	0.558738	0.4	59	MB
2419	0.262341	0.540955	0.2	16	MB
242	0.151923	0.367593	0.6	189	Pall
2420	0.244979	0.30632	0.3	399	MB
2422	0.132911	0.342466	0.2	15	MB
2423	0.522772	0.984247	0.4	10	MB
2424	0.21256	1.13604	0.8	77	MB
2426	0.124164	0.105021	0.2	117	HY
2427	0.30881	0.383732	0.2	17	HY
2428	0.491835	0.355529	0.4	47	HY
2429	0.234045	0.262153	0.2	40	HY
243	0.271543	0.923647	1.6	2497	Pall
2430	0.421143	0.19596	0	38	HY
2431	0.151381	0.296984	0.2	35	HY
2432	0.226853	0.266718	0.4	87	HY
2433	0.537065	0.339658	0.2	118	HY
2434	0.313863	0.148904	0.2	40	HY
2435	0.401167	0.221166	0.4	54	HY
2436	0.337064	0.134863	0.2	10	HY
2437	0.559797	0.201536	0.2	27	HY
2438	0.567559	0.207986	0.2	54	HY
2439	0.476732	0.365002	0.35	22	HY
24395	0.369445	0.466963	0.2	55	MB
244	0.477626	0.612991	2.2	1462	Pall
2440	0.208712	0.359895	0	65	HY
24408	0.296552	0.374467	0.8	101	MB
24409	0.148233	0.72497	0.2	17	HB
2441	0.333428	0.107281	0.4	20	HY
24410	0.335614	0.327106	0.4	93	HB
24411	0.30135	0.412709	1	163	HB
24412	0.216867	0.229676	0.4	48	HB
24416	0.356957	0.208998	0.2	33	HB
2442	0.27251	0.17484	0.15	26	HY
24424	0.251412	0.236162	0.4	26	HB
24426	0.29695	0.30151	0.4	174	HB
24428	0.400497	0.373624	0	18	HB
24429	0.520108	0.411542	0.4	106	HB
2443	0.176794	0.187737	0.2	42	HY
2444	0.784036	0.397686	0.4	56	HY
2445	0.146106	0.347922	0	23	HY
2446	0.510531	0.748292	1.1	27	HY
24467	0.318726	0.224525	0.2	122	TH
24471	0.618852	0.245956	0.6	94	MB
24472	0.230904	0.31424	0	108	TH
24473	0.231095	0.163536	0.4	111	MB
2448	0.118158	0.309117	0	48	HY
2449	0.168166	0.223677	0	63	HY
245	0.54079	0.837806	0.6	267	Pall
2450	0.153478	0.220682	0	97	HY
2451	0.203527	0.183619	0	56	HY
2452	0.169235	0.0896678	0	19	HY
24521	0.516725	0.651267	0.85	68	HB
24522	0.873725	0.604689	0.6	23	HB
24523	0.190747	0.292245	0.4	19	HB
24525	0.240367	0.126475	0.2	18	HB
24527	0.285721	0.215214	0.4	52	HB
2453	0.219912	0.201647	0.2	53	HY
24532	0.240699	0.325668	1	66	HB
24533	0.207469	0.513159	0.2	22	HB
24534	0.0616685	0.211969	0	20	HB
24535	0.087865	0.152626	0	58	HB
2454	0.644406	0.163327	0.2	73	HY
24549	0.601971	0.614309	0.2	39	HB
2455	0.421965	0.37302	0.2	71	HY
24553	0.303129	0.608164	0.2	44	HB
24554	0.169878	0.301331	0.2	81	HB
24555	0.206466	0.545761	0.4	47	HB
24557	0.514835	0.584537	0.55	10	MB
2456	0.212021	0.203377	0.2	43	HY
24561	0.344743	0.161136	0.4	104	MB
24563	0.170056	0.18161	0.2	28	MB
24564	0.251534	0.154608	0.2	38	MB
24566	0.39829	0.773845	0.2	11	MB
24573	0.514221	0.656853	0.6	22	MB
24574	0.85273	0.675695	0.8	33	TH
24575	0.865523	0.245405	0.8	14	TH
24576	0.352433	0.511583	0.8	126	MB
24578	0.262408	0.630182	0.25	20	MB
2458	0.48922	0.158563	0.2	37	HY
24580	0.235001	0.6097	0.6	39	HB
24586	0.400241	0.15019	0.3	10	HB
24587	0.518683	0.62008	0.2	25	HB
24588	0.395229	0.328274	0.6	233	HB
24589	0.240704	0.470987	0.2	22	HB
2459	0.118367	0.16076	0	47	HY
24593	0.215674	0.277107	0.05	36	HB
24595	0.303015	0.314738	0.15	26	HB
24596	0.278062	0.407119	0.25	28	HB
24597	0.168184	0.319739	0.2	19	HB
24598	0.105561	0.0968583	0.4	19	HB
246	0.159187	0.486073	0.6	366	Pall
2460	0.134747	0.167125	0.2	201	HY
24606	0.868089	0.397113	0.8	100	MB
2461	0.173664	0.181967	0.2	119	HY
24610	0.341291	0.673801	0.85	16	MB
24611	0.172478	0.211308	0.8	54	HB
24612	0.231353	0.385264	0.4	55	MB
24613	0.212492	0.190461	0.2	44	MB
24615	0.292355	0.531928	0.2	33	HY
24617	0.596959	0.355495	0.0500001	12	HY
2462	0.106233	0.216973	0.2	68	HY
2463	0.0810632	0.313413	0.4	94	HY
24635	0.0471795	0.0788592	0	36	HB
2464	0.0930655	0.371533	0.4	66	HY
2465	0.571394	0.933011	0.4	290	HY
24655	0.463596	0.401522	0.2	74	HB
24658	0.197787	1.18245	1.2	56	MB
2466	0.814234	0.658849	0.6	399	HY
24662	0.186615	0.26862	0.6	175	HB
24665	0.19082	0.358638	0.4	94	HB
24666	0.198791	0.316238	1	138	HB
2467	0.614111	0.230508	0.8	179	HY
24676	0.417823	2.15529	0.8	40	HB
24678	0.619205	1.0399	0.4	71	HB
2468	0.101408	0.181342	0.2	29	HY
24680	0.786237	0.319102	0.2	27	MB
24681	0.540897	0.201095	0.4	60	MB
24686	0.318546	0.613188	0.6	167	HB
24688	0.208369	0.308627	0.4	131	HB
2469	0.357473	0.26502	0.2	74	HY
24690	0.378174	0.400927	0.4	19	HB
24691	0.254402	0.462037	0.2	24	HB
247	0.28092	0.789496	0.4	1491	Pall
24708	0.209666	0.140312	0.2	19	HB
24709	0.156927	0.410369	0.4	23	HB
2471	0.295902	0.233183	0.4	29	HY
24710	0.259173	0.293034	0.4	21	HB
24711	0.207215	0.249299	0.55	30	HB
24712	0.194526	0.679288	0.6	82	HB
24713	0.119971	0.214618	0.2	15	HB
24714	0.234417	0.169924	0.4	54	HB
24715	0.206511	0.995288	0.5	27	HB
24716	0.379649	0.546072	0.4	187	HB
24717	0.450196	0.868622	1.6	89	HB
24718	0.210054	0.273452	0.4	32	HB
24719	0.108806	0.291076	0.4	32	HB
24720	0.272684	0.642967	0.4	266	HB
24725	0.573411	0.172644	0.2	38	HB
24727	0.597985	0.704825	1.8	2506	HB
2473	0.731515	0.0566236	0.2	28	HY
24730	0.442045	0.312377	0.4	48	HB
24738	0.215316	0.28073	0.2	55	HB
24739	0.727573	1.08464	0.4	549	HB
2474	0.184895	0.173463	0.2	51	HY
24740	0.27324	0.854523	0.4	139	HB
24741	0.139384	0.219046	0.2	11	HB
24742	0.274175	0.31061	0.4	46	HB
24744	0.672078	0.708337	1.2	1201	HB
24746	0.302363	0.532384	0.4	49	HB
24747	0.247776	0.353736	0.4	88	HB
2475	0.517954	0.291163	0.6	92	HY
2476	0.394803	0.809338	0.4	55	HY
2477	0.275833	0.280859	0.2	69	CNU
2478	0.125272	0.195265	0.2	69	CNU
2479	0.175467	0.226619	0.2	33	CNU
248	0.868523	0.461797	0.6	1472	Pall
2480	0.250218	0.576334	0.3	79	CNU
2481	1.27375	0.559369	1.4	72	CNU
2482	0.947658	0.245166	0.8	42	CNU
2483	0.261122	0.524655	0.2	36	CNU
2484	0.574698	0.50506	0.6	54	CNU
2485	0.746015	0.690352	0.4	64	CNU
2486	0.630484	1.20576	0.2	26	CNU
2487	1.08419	0.967829	1.45	36	CNU
2488	0.358573	0.986676	0.2	126	CNU
2489	0.224739	0.483958	0.2	61	CNU
249	0.677397	0.443453	0.4	590	Pall
2490	0.148004	0.296073	0.15	178	HY
2491	0.544878	0.333551	0.2	161	HY
2492	0.115356	0.273243	0.4	93	HY
2493	0.563326	0.367175	0.4	94	HY
2494	0.307212	0.322482	1.2	137	HY
2495	0.276255	0.570041	0.4	56	HY
2496	0.47644	0.471658	0.2	164	HY
2497	0.388518	0.500775	0.2	85	HY
2498	0.463547	0.228207	0.2	180	HY
2499	0.478949	0.310615	0.4	50	HY
25	1.27424	0.970096	0.8	290	Pall
250	0.169738	0.405708	0.4	270	Pall
2500	0.548876	0.408334	1.4	119	HY
2501	0.363837	0.353614	1.6	104	HY
2502	0.434317	0.482155	0.6	86	HY
2503	0.46371	0.19374	0.25	24	CNU
2504	0.186896	0.398451	1	130	HY
2505	0.280472	0.215033	0.2	25	CNU
2506	0.58596	0.349164	0.5	11	CNU
2507	0.135727	0.286301	0.2	107	HY
2508	0.189729	0.374323	0.2	153	HY
2509	0.297083	0.127275	0	401	HY
251	0.705435	0.52766	0.2	5926	Pall
2510	0.28923	0.247706	0.2	84	HY
2511	0.189798	0.148606	0.2	83	HY
2512	0.198833	0.185897	0	186	HY
2513	0.231081	0.165229	0.2	240	HY
2514	0.174851	0.128177	0	137	HY
2515	0.183436	0.179461	0.2	53	HY
2516	0.160257	0.157823	0.2	37	HY
2517	0.225753	0.43467	0.2	44	HY
2518	0.210134	0.22386	0.2	39	HY
2519	0.180918	0.265847	0	33	HY
252	0.181616	0.356249	0.2	345	Pall
2520	0.252392	0.17586	0	95	HY
2521	0.237832	0.27673	0.2	106	HY
2522	0.371053	0.156187	0.2	47	HY
2523	0.187707	0.186272	0.2	100	HY
2524	0.211606	0.217269	0	59	HY
2525	0.175273	0.159998	0.2	46	HY
2526	0.288636	0.375696	0.2	80	HY
2527	0.184628	0.266648	0.5	23	HY
2528	0.334632	0.395752	0.4	135	HY
2529	0.110324	0.147696	0	34	HY
253	0.389507	0.537425	0.4	1138	Pall
2530	0.23563	0.291485	0.2	104	HY
2531	0.279698	0.290047	0	178	HY
2532	0.154044	0.277251	0	49	CNU
2533	0.315565	0.461825	0.6	87	CNU
2534	0.280191	0.306901	0.2	57	CNU
2535	0.372192	0.283222	0.2	57	CNU
2536	0.392268	0.366787	0.4	33	CNU
2537	0.5954	0.350333	0.8	50	CNU
2538	0.288949	0.294878	0.4	33	CNU
2539	0.282437	0.243977	0.2	17	CNU
254	0.198964	0.466666	0.6	1062	Pall
2540	0.279269	0.162115	0.35	34	CNU
2541	0.435874	0.414452	0.4	29	HY
2542	0.243324	0.333292	0.2	173	Pall
2543	0.229708	0.23497	0.2	53	CNU
2545	0.184205	0.210054	0.2	234	Pall
2546	0.125187	0.285611	0.4	106	Pall
2547	0.20854	0.290919	0.4	836	Pall
2548	0.22562	0.581763	0.65	120	Pall
2549	0.179676	0.285207	0.4	97	Pall
255	0.404518	0.656147	0.2	3965	Pall
2550	0.264109	0.333353	0.2	207	Pall
2551	0.24535	0.280355	0.4	269	Pall
2552	0.204411	0.33128	0.2	758	Pall
2553	0.31031	0.270031	0.2	250	CNU
2554	0.217248	0.239681	0.2	192	Pall
2555	0.183404	0.226943	0.2	192	CNU
2556	0.388406	0.281112	0.2	129	Pall
2557	0.262162	0.677948	1.4	272	Pall
2558	0.26213	0.188706	0.4	112	Pall
2559	0.307748	0.252458	0.2	171	Pall
256	0.300863	0.428249	0.8	2591	Pall
2560	0.198055	0.181542	0	71	CNU
2561	0.510515	0.389333	0.6	72	CNU
2562	0.145443	0.197344	0.2	155	CNU
2563	0.188722	0.318991	0	327	CNU
2564	0.214001	0.266628	0.4	1431	CNU
2565	0.208872	0.229741	0.2	92	Pall
2566	0.215169	0.335604	0.2	67	CNU
2567	0.719877	0.464865	1.6	390	Pall
2568	0.147524	0.294906	0.2	49	CNU
2569	0.296252	0.200971	0.2	68	CNU
257	0.449218	0.213253	0.4	1658	Pall
2570	0.650277	0.227756	0.2	18	HB
2571	0.193895	0.180359	0.2	43	Pall
2572	0.290779	0.368325	0.35	18	CNU
2573	1.40289	0.731629	2.4	149	Pall
2574	0.802698	0.728668	1.6	125	Pall
2575	0.930847	0.734836	2	988	Pall
2576	0.556136	0.266439	0.2	20	CNU
2577	0.322335	0.1848	0.4	10	CNU
2578	0.282201	0.356835	0.75	178	Pall
2579	0.249247	0.170081	0.2	37	Pall
258	0.280416	0.198796	0.2	1422	Pall
2580	0.347025	0.268743	0.4	196	Pall
2581	0.685075	0.890228	1.5	91	Pall
2582	0.325341	0.303079	0.4	109	Pall
2583	0.322281	0.292623	1	147	Pall
2584	0.420053	0.39534	0.8	176	Pall
2585	0.227869	0.254168	0.6	55	Pall
2586	0.317508	0.359741	1	125	Pall
2587	0.307013	0.440261	0.8	89	Pall
2588	0.578766	0.430644	0.8	115	CNU
2589	0.267794	0.308889	0.6	66	CNU
259	0.200313	0.501051	1.2	41	Pall
2590	0.362687	0.237238	0.4	252	CNU
2591	0.158694	0.329032	0.2	82	CNU
2592	0.224763	0.243914	0.6	82	CNU
2593	0.263126	0.656639	1	17	HY
2594	0.286782	0.429939	0.6	102	HY
2595	0.0818815	0.117908	0	36	HB
2596	0.309624	0.201577	0.2	44	MB
2597	0.259222	0.163068	0.2	40	MB
2598	0.166757	0.294249	0.2	36	MB
2599	0.136199	0.26555	0.2	57	MB
26	1.12973	1.3066	0.6	657	Pall
260	0.346254	0.514966	0.4	965	Pall
2600	0.174425	0.135817	0.2	74	MB
2601	0.105133	0.378198	0.2	29	HB
2602	0.219038	0.353203	0.2	36	HB
2603	0.0853674	0.342835	0.2	25	HB
2604	0.0541703	0.157333	0	51	HB
2605	0.0687922	0.261643	0.2	35	HB
2606	0.974893	0.438984	0.6	37	HB
2607	0.411593	0.374649	0.6	100	HB
2608	0.0805969	0.0604887	0.2	33	HB
2609	0.0775552	0.13466	0	16	HB
261	0.988143	0.310787	1.6	5031	Pall
2610	0.134969	0.124964	0	39	HB
2611	0.126763	0.131039	0	26	HB
2613	0.0699382	0.230536	0	21	HB
2614	0.158632	0.692848	0	53	HB
2615	0.097692	0.121499	0	70	HB
2616	0.141445	0.133128	0	57	HB
2617	0.109181	0.653965	0.2	162	HB
2618	0.149235	0.327792	0.8	235	HB
2619	0.0710709	0.205498	0.2	27	HB
262	0.907748	0.653318	1.4	1126	Pall
2620	0.378306	0.233896	0.8	28	HB
2621	0.197786	0.313291	0.2	51	HB
2622	0.454196	0.376258	0.4	153	HB
2623	0.15096	0.19749	0.6	50	HB
2624	0.170977	0.24719	0.2	23	MB
2625	0.423286	0.127554	0.4	36	HB
2626	0.708247	0.846558	1	32	HB
2627	0.238638	0.26986	0.2	45	HB
2628	0.128259	0.115905	0	10	HB
2629	0.0921636	0.0839717	0	67	HB
263	0.146892	0.618836	1	1629	Pall
2630	0.111402	0.0538975	0.2	38	HB
2631	0.334654	0.461868	0.8	113	MB
2632	0.100472	0.0938907	0	57	HB
2633	0.151977	0.221943	0.3	15	HB
2635	0.468339	0.155776	0.2	29	MB
2636	0.47787	0.0810261	0.2	25	MB
2637	0.208973	0.50089	0.6	39	HB
2638	0.294769	0.243942	0.2	14	MB
2639	0.429925	0.173262	0.2	11	HB
264	0.352978	0.337937	1	718	Pall
2640	0.120221	0.268498	0.65	20	MB
2641	0.122115	0.197727	0.6	293	MB
2642	0.231269	0.140509	0.4	50	MB
2643	0.186425	0.598546	0.6	34	MB
2644	0.164523	0.224224	0.6	134	MB
2645	0.185436	0.207796	0.6	111	MB
2646	0.140185	0.150826	0.4	109	MB
2647	0.34034	0.289077	0.8	107	MB
2648	0.213949	0.13671	0.2	44	MB
2649	0.258051	0.0616417	0	56	MB
265	0.904011	0.469374	1.8	6272	Pall
2650	0.287845	0.324122	0.85	44	MB
2651	0.16828	0.0990047	0.2	48	MB
2652	0.133396	0.175181	0.4	34	MB
2653	0.652242	0.267481	0.6	48	MB
2654	0.194479	0.214429	0.4	142	MB
2655	0.174954	0.280357	0.6	80	MB
2656	0.660977	0.48197	0.2	23	MB
2657	0.124423	0.225052	0.6	28	MB
2659	0.189544	0.182264	0.4	165	HB
266	0.875545	0.552359	1.2	181	Pall
2660	0.193045	0.170995	0.4	234	HB
2661	0.550132	0.419366	0.8	165	MB
2662	0.749433	0.307812	0.4	130	MB
2663	0.230807	0.281727	0.2	21	MB
2664	0.319622	0.899614	0.6	79	MB
2665	0.265835	0.230305	0.8	132	MB
2666	0.277256	0.389704	0.6	135	MB
2667	0.370681	0.273154	0.4	154	MB
2668	0.114094	0.23992	0.2	102	MB
2669	0.443937	0.256767	0.4	39	MB
267	0.509527	0.480611	1.2	2220	Pall
2670	0.175604	0.407669	0	13	HB
2671	0.424069	0.664033	0.2	118	MB
2672	0.246256	0.153223	0.4	90	MB
2673	0.187412	0.223243	0.2	36	MB
2674	0.196453	0.289301	0	91	CNU
2675	0.335089	0.292615	0.2	172	CNU
2676	0.364135	0.235495	0.4	20	CNU
2677	0.078303	0.330217	0.6	10	CNU
2678	0.314523	0.327756	0.8	15	CNU
2679	0.171567	0.21136	0	273	CNU
268	0.575429	0.637955	1.4	2783	Pall
2680	0.331869	0.412054	0.5	39	CNU
2681	0.514804	0.469737	0.4	25	CNU
2682	0.568857	0.363938	0.8	33	CNU
2683	1.15422	0.780595	1	33	CNU
2684	0.329245	0.345722	0.95	26	CNU
2685	0.220503	0.266441	0.2	23	HY
2686	0.56578	0.251802	0.6	20	CNU
2687	0.278604	0.284138	0.6	15	CNU
2688	0.269937	0.316715	0.2	11	CNU
2689	0.288029	0.533629	0.5	10	CNU
269	2.19417	0.705565	2.2	379	Pall
2690	0.582678	0.347592	0.4	20	CNU
2691	0.588928	0.384439	0.4	23	CNU
2692	0.3594	0.337559	0.2	28	CNU
2694	1.85484	0.870868	2.85	28	Pall
2695	2.25465	0.906965	3.55	66	Pall
2696	0.259253	0.476247	0.4	94	CNU
2697	0.506982	0.640965	0.4	88	HY
2698	0.171205	0.370959	0.599999	40	CNU
2699	0.232082	0.480164	0.7	43	CNU
27	0.316943	0.730637	2	1384	Pall
270	0.400326	0.255598	1.2	1496	Pall
2700	0.279108	0.473805	0.4	97	CNU
2701	0.472936	0.426284	0.599999	116	CNU
2702	0.384768	0.338434	0.400001	60	CNU
2703	0.58286	0.472351	1	35	CNU
2704	0.206887	0.22509	0.4	29	CNU
2705	0.363736	0.451776	0.6	58	HY
2706	0.823707	0.483918	0.799999	276	CNU
2707	0.518437	0.462752	0.3	18	CNU
2708	0.4996	0.66926	1	41	CNU
2709	0.44753	0.548037	0.4	23	CNU
271	0.328556	0.377124	1	3135	Pall
2710	0.39216	0.276976	0.45	80	CNU
2711	0.741911	0.461743	0.6	73	CNU
2712	0.750472	0.361923	0.8	79	CNU
2713	0.638387	0.432281	1	123	CNU
2714	0.630188	0.355833	0.6	65	CNU
2715	0.240578	0.294764	0.5	31	CNU
2716	0.99052	0.427416	0.75	30	CNU
2717	1.0178	0.512329	1.4	24	CNU
2718	0.609841	0.222964	1	25	HY
2719	0.654686	0.607247	0.6	132	CNU
272	0.779993	0.565418	1.2	2296	Pall
2720	0.238724	0.318293	0.4	28	CNU
2721	0.166501	0.278058	0.4	23	CNU
2722	0.566477	0.244564	0.4	21	CNU
2723	0.36664	0.355457	0.4	68	CNU
2724	0.48675	0.510414	0.4	120	HY
2725	0.5964	0.555486	0.4	57	CNU
2726	0.33864	0.484742	0.2	21	HY
2727	0.371368	0.448731	0.55	38	CNU
2729	0.551052	0.232469	0.5	15	CNU
273	0.739941	0.264018	0.6	3536	Pall
2730	1.13803	0.447004	0.6	54	CNU
2731	0.617981	0.702557	0.4	98	CNU
2732	0.610094	0.655586	0.2	13	HY
2733	0.703023	0.494683	0.6	38	CNU
2734	0.509117	0.250863	0.2	42	CNU
2735	0.460417	0.310189	0.2	31	CNU
2736	0.66941	0.352057	0.400001	23	CNU
2737	0.180234	0.377754	0.2	78	HY
2738	1.27917	0.836533	0.75	58	CNU
2739	0.644166	0.529255	0.4	33	CNU
274	0.525406	0.650278	1.4	2724	Pall
2740	0.136442	0.266988	0.2	27	HY
2741	0.155354	0.22891	0.2	29	CNU
2742	0.326348	0.458352	0.2	158	HY
2743	0.335547	0.350007	0.2	37	CNU
2744	0.186937	0.379164	0.25	108	HY
2745	0.492632	0.643388	0.4	99	HY
2746	0.497703	0.479993	0.6	97	CNU
2747	0.739002	0.385177	0.6	49	CNU
2748	0.199313	0.428582	0.2	30	HY
2749	0.68575	0.427268	0.4	35	CNU
275	0.858607	0.195166	1	1321	Pall
2750	0.443272	0.448278	0.400001	16	CNU
2751	0.249381	0.553042	0.2	34	HY
2752	0.156971	0.503692	0.4	49	CNU
2753	0.31155	0.268344	0.2	91	HY
2754	0.198063	0.270004	0.2	81	HY
2755	0.461839	0.397772	0	38	CNU
2757	0.333548	0.396637	0.55	42	CNU
2758	0.178609	0.173422	0.25	16	CNU
2759	0.621771	0.525397	0.5	14	CNU
276	0.350392	0.508558	0.9	99	Pall
2760	0.162996	0.220372	0.4	26	CNU
2761	0.276696	0.380384	0.400001	26	CNU
2762	1.14446	2.28427	1.4	1752	Pall
2763	0.242077	0.81383	0.849999	24	Pall
2764	2.28394	1.30276	4.4	76	Pall
2765	2.19887	2.07178	3.6	31	Pall
2766	1.52246	1.61559	3.2	23	Pall
2767	1.7184	2.08123	1.65	84	Pall
2768	0.224507	0.145717	0	12	HB
2769	0.288134	0.349396	0.8	43	HB
2770	0.457293	0.140979	0.2	51	HB
2771	0.147813	0.13882	0.2	75	HB
2772	0.259347	0.0613284	0	75	HB
2773	0.264309	0.150877	0.4	56	HB
2774	0.202802	0.294297	0.45	12	HB
2775	0.197694	0.133728	0.4	29	HB
2776	0.292866	0.149757	0.2	36	HB
2777	0.568953	0.410615	0.2	78	HB
2778	0.218172	0.365304	0.4	31	HB
2779	0.400395	0.120813	0.2	43	HB
278	0.0956751	0.568357	0.6	160	Pall
[truncated: 3,206 more rows]
