# Supplementary material for: A high-resolution transcriptomic and spatial atlas of cell types in the whole mouse brain
Source: Nature. 2023 Dec 13;624(7991):317–32. doi: 10.1038/s41586-023-06812-z (PMC10719114; doi:10.1038/s41586-023-06812-z)
Supplement: Supplementary file 14 — Source Data Extended Data Fig. 6 [file 41586_2023_6812_MOESM14_ESM.xlsx]

## Sheet: EDFig6.subclass.nodes
cluster_id	cluster_id_label	x	y	subc_size	cl	class_id	class_id_label	class_label	class_color	subclass_color	cluster_color	cluster_size	cluster_label
1	001 CLA-EPd-CTX Car3 Glut	9.81511	-7.45018	30090	1	1	01 IT-ET Glut	IT-ET Glut	#FA0087	#1F46CC	#FA0087	30090	1
2	002 IT EP-CLA Glut	8.60555	-2.43161	24813	2	1	01 IT-ET Glut	IT-ET Glut	#FA0087	#1F665D	#FA0087	24813	2
3	003 L5/6 IT TPE-ENT Glut	12.7844	-2.86813	11854	3	1	01 IT-ET Glut	IT-ET Glut	#FA0087	#C400FF	#FA0087	11854	3
4	004 L6 IT CTX Glut	10.6752	-4.75614	108913	4	1	01 IT-ET Glut	IT-ET Glut	#FA0087	#925C99	#FA0087	108913	4
5	005 L5 IT CTX Glut	14.1099	-6.915	66624	5	1	01 IT-ET Glut	IT-ET Glut	#FA0087	#660F38	#FA0087	66624	5
6	006 L4/5 IT CTX Glut	18.2177	-5.41272	369221	6	1	01 IT-ET Glut	IT-ET Glut	#FA0087	#CC7ABD	#FA0087	369221	6
7	007 L2/3 IT CTX Glut	17.3421	-1.31333	172213	7	1	01 IT-ET Glut	IT-ET Glut	#FA0087	#662E3F	#FA0087	172213	7
8	008 L2/3 IT ENT Glut	18.5464	1.58013	21111	8	1	01 IT-ET Glut	IT-ET Glut	#FA0087	#662600	#FA0087	21111	8
9	009 L2/3 IT PIR-ENTl Glut	14.4207	3.59131	61035	9	1	01 IT-ET Glut	IT-ET Glut	#FA0087	#940099	#FA0087	61035	9
10	010 IT AON-TT-DP Glut	12.274	-0.00208698	32454	10	1	01 IT-ET Glut	IT-ET Glut	#FA0087	#DE26FF	#FA0087	32454	10
11	011 L2 IT ENT-po Glut	19.9113	4.01287	3704	11	1	01 IT-ET Glut	IT-ET Glut	#FA0087	#2E6663	#FA0087	3704	11
12	012 MEA Slc17a7 Glut	8.58303	3.2869	10120	12	1	01 IT-ET Glut	IT-ET Glut	#FA0087	#003ECC	#FA0087	10120	12
13	013 COAp Grxcr2 Glut	10.8654	3.55055	13481	13	1	01 IT-ET Glut	IT-ET Glut	#FA0087	#AC4DFF	#FA0087	13481	13
14	014 LA-BLA-BMA-PA Glut	9.50739	2.2851	20485	14	1	01 IT-ET Glut	IT-ET Glut	#FA0087	#BBFF73	#FA0087	20485	14
15	015 ENTmv-PA-COAp Glut	12.2948	4.05423	3434	15	1	01 IT-ET Glut	IT-ET Glut	#FA0087	#B6CC7A	#FA0087	3434	15
16	016 CA1-ProS Glut	12.9569	9.17026	31474	16	1	01 IT-ET Glut	IT-ET Glut	#FA0087	#999145	#FA0087	31474	16
17	017 CA3 Glut	12.7169	5.6822	5229	17	1	01 IT-ET Glut	IT-ET Glut	#FA0087	#C973FF	#FA0087	5229	17
18	018 L2 IT PPP-APr Glut	22.8771	-2.00425	5176	18	1	01 IT-ET Glut	IT-ET Glut	#FA0087	#0F6632	#FA0087	5176	18
19	019 L2/3 IT PPP Glut	20.4275	0.999911	28457	19	1	01 IT-ET Glut	IT-ET Glut	#FA0087	#992E8C	#FA0087	28457	19
20	020 L2/3 IT RSP Glut	23.3334	0.581335	33940	20	1	01 IT-ET Glut	IT-ET Glut	#FA0087	#0F3466	#FA0087	33940	20
21	021 L4 RSP-ACA Glut	21.2243	-3.27759	6615	21	1	01 IT-ET Glut	IT-ET Glut	#FA0087	#FFF226	#FA0087	6615	21
22	022 L5 ET CTX Glut	17.4707	6.7977	24721	22	1	01 IT-ET Glut	IT-ET Glut	#FA0087	#99A2FF	#FA0087	24721	22
23	023 SUB-ProS Glut	14.7087	8.49629	6844	23	1	01 IT-ET Glut	IT-ET Glut	#FA0087	#FF9999	#FA0087	6844	23
24	024 L5 PPP Glut	15.3274	6.30034	1428	24	1	01 IT-ET Glut	IT-ET Glut	#FA0087	#6B995C	#FA0087	1428	24
25	025 CA2-FC-IG Glut	11.4561	7.02026	640	25	1	01 IT-ET Glut	IT-ET Glut	#FA0087	#FF7391	#FA0087	640	25
26	026 NLOT Rho Glut	11.3808	4.94813	1408	26	1	01 IT-ET Glut	IT-ET Glut	#FA0087	#FFD573	#FA0087	1408	26
27	027 L6b EPd Glut	20.3009	16.3281	4060	27	2	02 NP-CT-L6b Glut	NP-CT-L6b Glut	#61e2a4	#CC827A	#61e2a4	4060	27
28	028 L6b/CT ENT Glut	22.3571	12.2623	26788	28	2	02 NP-CT-L6b Glut	NP-CT-L6b Glut	#61e2a4	#CC0098	#61e2a4	26788	28
29	029 L6b CTX Glut	19.0217	13.974	20098	29	2	02 NP-CT-L6b Glut	NP-CT-L6b Glut	#61e2a4	#9EFF99	#61e2a4	20098	29
30	030 L6 CT CTX Glut	20.7715	7.79118	201912	30	2	02 NP-CT-L6b Glut	NP-CT-L6b Glut	#61e2a4	#34661F	#61e2a4	201912	30
31	031 CT SUB Glut	22.8937	10.2597	7816	31	2	02 NP-CT-L6b Glut	NP-CT-L6b Glut	#61e2a4	#440066	#61e2a4	7816	31
32	032 L5 NP CTX Glut	16.2169	11.1073	43739	32	2	02 NP-CT-L6b Glut	NP-CT-L6b Glut	#61e2a4	#7B7ACC	#61e2a4	43739	32
33	033 NP SUB Glut	16.6205	13.8082	2756	33	2	02 NP-CT-L6b Glut	NP-CT-L6b Glut	#61e2a4	#99CAFF	#61e2a4	2756	33
34	034 NP PPP Glut	16.3828	15.7529	3029	34	2	02 NP-CT-L6b Glut	NP-CT-L6b Glut	#61e2a4	#B8FF26	#61e2a4	3029	34
35	035 OB Eomes Ms4a15 Glut	4.63784	-2.50622	1651	35	3	03 OB-CR Glut	OB-CR Glut	#D00000	#7F1FCC	#D00000	1651	35
36	036 HPF CR Glut	3.95639	-3.26501	3116	36	3	03 OB-CR Glut	OB-CR Glut	#D00000	#919900	#D00000	3116	36
37	037 DG Glut	9.66564	6.96278	82343	37	4	04 DG-IMN Glut	DG-IMN Glut	#16f2f2	#CC2400	#16f2f2	82343	37
38	038 DG-PIR Ex IMN	0.280585	21.5471	2009	38	4	04 DG-IMN Glut	DG-IMN Glut	#16f2f2	#3D53CC	#16f2f2	2009	38
39	039 OB Meis2 Thsd7b Gaba	4.32861	14.5048	2163	39	5	05 OB-IMN GABA	OB-IMN GABA	#1b4332	#FF99F7	#1b4332	2163	39
40	040 OB Trdn Gaba	3.42357	16.4653	3507	40	5	05 OB-IMN GABA	OB-IMN GABA	#1b4332	#684599	#1b4332	3507	40
41	041 OB-in Frmd7 Gaba	6.73593	16.5928	79816	41	5	05 OB-IMN GABA	OB-IMN GABA	#1b4332	#FF0073	#1b4332	79816	41
42	042 OB-out Frmd7 Gaba	2.16525	18.3507	5997	42	5	05 OB-IMN GABA	OB-IMN GABA	#1b4332	#CC6D3D	#1b4332	5997	42
43	043 OB-mi Frmd7 Gaba	1.00728	19.329	611	43	5	05 OB-IMN GABA	OB-IMN GABA	#1b4332	#FF99A7	#1b4332	611	43
44	044 OB Dopa-Gaba	-1.33907	20.8552	4662	44	5	05 OB-IMN GABA	OB-IMN GABA	#1b4332	#96CC7A	#1b4332	4662	44
45	045 OB-STR-CTX Inh IMN	3.05284	20.1254	10746	45	5	05 OB-IMN GABA	OB-IMN GABA	#1b4332	#819945	#1b4332	10746	45
46	046 Vip Gaba	12.8727	17.6983	62447	46	6	06 CTX-CGE GABA	CTX-CGE GABA	#CCFF33	#663D47	#CCFF33	62447	46
47	047 Sncg Gaba	13.9258	13.6946	18840	47	6	06 CTX-CGE GABA	CTX-CGE GABA	#CCFF33	#FFE999	#CCFF33	18840	47
48	048 RHP-COA Ndnf Gaba	12.1491	12.305	3261	48	6	06 CTX-CGE GABA	CTX-CGE GABA	#CCFF33	#0003FF	#CCFF33	3261	48
49	049 Lamp5 Gaba	8.67416	13.435	54484	49	6	06 CTX-CGE GABA	CTX-CGE GABA	#CCFF33	#FF764D	#CCFF33	54484	49
50	050 Lamp5 Lhx6 Gaba	8.33248	11.7703	8913	50	7	07 CTX-MGE GABA	CTX-MGE GABA	#f954ee	#26FF3E	#f954ee	8913	50
51	051 Pvalb chandelier Gaba	1.05245	12.6221	3470	51	7	07 CTX-MGE GABA	CTX-MGE GABA	#f954ee	#2F992E	#f954ee	3470	51
52	052 Pvalb Gaba	1.82994	14.3038	42314	52	7	07 CTX-MGE GABA	CTX-MGE GABA	#f954ee	#661F3B	#f954ee	42314	52
53	053 Sst Gaba	-2.87885	16.7718	67388	53	7	07 CTX-MGE GABA	CTX-MGE GABA	#f954ee	#99F2FF	#f954ee	67388	53
54	054 STR Prox1 Lhx6 Gaba	-0.661642	12.6946	2078	54	8	08 CNU GABA	CNU GABA	#70E000	#661F56	#70E000	2078	54
55	055 STR Lhx8 Gaba	-2.93972	11.9044	1573	55	8	08 CNU GABA	CNU GABA	#70E000	#CC3DC9	#70E000	1573	55
56	056 Sst Chodl Gaba	-4.42344	13.5732	5550	56	8	08 CNU GABA	CNU GABA	#70E000	#EDA32D	#70E000	5550	56
57	057 NDB-SI-MA-STRv Lhx8 Gaba	-1.68324	11.3955	8429	57	8	08 CNU GABA	CNU GABA	#70E000	#199900	#70E000	8429	57
58	058 GPe-SI Sox6 Cyp26b1 Gaba	2.4496	12.5786	1443	58	8	08 CNU GABA	CNU GABA	#70E000	#5CCC85	#70E000	1443	58
59	059 PAL-STR Gaba-Chol	-3.65455	9.43048	1219	59	8	08 CNU GABA	CNU GABA	#70E000	#4DFFFA	#70E000	1219	59
60	060 OT D3 Folh1 Gaba	8.12711	10.4209	12366	60	8	08 CNU GABA	CNU GABA	#70E000	#66580F	#70E000	12366	60
61	061 STR D1 Gaba	10.3414	9.60822	36287	61	8	08 CNU GABA	CNU GABA	#70E000	#005B66	#70E000	36287	61
62	062 STR D2 Gaba	10.4404	10.0158	36963	62	8	08 CNU GABA	CNU GABA	#70E000	#FF7800	#70E000	36963	62
63	063 STR D1 Sema5a Gaba	6.99984	10.6485	7476	63	8	08 CNU GABA	CNU GABA	#70E000	#663A2D	#70E000	7476	63
64	064 STR-PAL Chst9 Gaba	5.88806	12.3395	18689	64	8	08 CNU GABA	CNU GABA	#70E000	#967B09	#70E000	18689	64
65	065 IA Mgp Gaba	4.60192	13.0274	1936	65	8	08 CNU GABA	CNU GABA	#70E000	#00995F	#70E000	1936	65
66	066 NDB-SI-ant Prdm12 Gaba	-2.71268	10.0486	1920	66	8	08 CNU GABA	CNU GABA	#70E000	#FF00D6	#70E000	1920	66
67	067 LSX Sall3 Pax6 Gaba	-3.68022	10.3551	1114	67	9	09 LSX GABA	LSX GABA	#3283FE	#006649	#3283FE	1114	67
68	068 LSX Otx2 Gaba	-4.57442	11.718	4379	68	9	09 LSX GABA	LSX GABA	#3283FE	#229917	#3283FE	4379	68
69	069 LSX Nkx2-1 Gaba	-5.87461	11.1372	7877	69	9	09 LSX GABA	LSX GABA	#3283FE	#CCA43D	#3283FE	7877	69
70	070 LSX Prdm12 Slit2 Gaba	-5.71957	9.58171	7843	70	9	09 LSX GABA	LSX GABA	#3283FE	#0067FF	#3283FE	7843	70
71	071 LSX Prdm12 Zeb2 Gaba	-7.26492	11.601	6587	71	9	09 LSX GABA	LSX GABA	#3283FE	#1F6625	#3283FE	6587	71
72	072 LSX Sall3 Lmo1 Gaba	-5.35299	12.7162	2513	72	9	09 LSX GABA	LSX GABA	#3283FE	#00FFD0	#3283FE	2513	72
73	073 MEA-BST Sox6 Gaba	3.82818	11.4453	11497	73	10	10 CNU-HYa GABA	CNU-HYa GABA	#450099	#66360F	#450099	11497	73
74	074 MEA-BST Lhx6 Sp9 Gaba	2.79473	10.1262	8508	74	10	10 CNU-HYa GABA	CNU-HYa GABA	#450099	#FCFF4D	#450099	8508	74
75	075 MEA-BST Lhx6 Nr2e1 Gaba	1.33608	11.473	3196	75	10	10 CNU-HYa GABA	CNU-HYa GABA	#450099	#995C70	#450099	3196	75
76	076 MEA-BST Lhx6 Nfib Gaba	0.567092	10.5323	6573	76	10	10 CNU-HYa GABA	CNU-HYa GABA	#450099	#990063	#450099	6573	76
77	077 CEA-BST Gal Avp Gaba	2.06866	7.25136	389	77	10	10 CNU-HYa GABA	CNU-HYa GABA	#450099	#2E6637	#450099	389	77
78	078 SI-MA-ACB Ebf1 Bnc2 Gaba	1.24716	8.89673	1593	78	10	10 CNU-HYa GABA	CNU-HYa GABA	#450099	#5CBCCC	#450099	1593	78
79	079 CEA-BST Six3 Cyp26b1 Gaba	7.1056	8.10014	5872	79	10	10 CNU-HYa GABA	CNU-HYa GABA	#450099	#73C1FF	#450099	5872	79
80	080 CEA-AAA-BST Six3 Sp9 Gaba	5.3844	9.81035	6645	80	10	10 CNU-HYa GABA	CNU-HYa GABA	#450099	#990091	#450099	6645	80
81	081 ACB-BST-FS D1 Gaba	5.25443	8.92876	2290	81	10	10 CNU-HYa GABA	CNU-HYa GABA	#450099	#FF4026	#450099	2290	81
82	082 CEA-BST Ebf1 Pdyn Gaba	5.11524	8.06013	8884	82	10	10 CNU-HYa GABA	CNU-HYa GABA	#450099	#CC885C	#450099	8884	82
83	083 CEA-BST Rai14 Pdyn Crh Gaba	3.72215	7.91636	545	83	10	10 CNU-HYa GABA	CNU-HYa GABA	#450099	#CC5E5C	#450099	545	83
84	084 BST-SI-AAA Six3 Slc22a3 Gaba	3.92639	8.77102	1077	84	10	10 CNU-HYa GABA	CNU-HYa GABA	#450099	#881FCC	#450099	1077	84
85	085 SI-MPO-LPO Lhx8 Gaba	-0.862493	9.68578	3593	85	10	10 CNU-HYa GABA	CNU-HYa GABA	#450099	#26FFAD	#450099	3593	85
86	086 MPO-ADP Lhx8 Gaba	-0.463222	8.73879	2498	86	10	10 CNU-HYa GABA	CNU-HYa GABA	#450099	#FF004F	#450099	2498	86
87	087 MPN-MPO-LPO Lhx6 Zfhx3 Gaba	0.75741	9.38859	1507	87	10	10 CNU-HYa GABA	CNU-HYa GABA	#450099	#26C2FF	#450099	1507	87
88	088 BST Tac2 Gaba	2.32218	8.05753	1351	88	10	10 CNU-HYa GABA	CNU-HYa GABA	#450099	#71FF4D	#450099	1351	88
89	089 PVR Six3 Sox3 Gaba	1.98216	7.35982	4007	89	10	10 CNU-HYa GABA	CNU-HYa GABA	#450099	#4DFFB4	#450099	4007	89
90	090 BST-MPN Six3 Nrgn Gaba	2.28234	8.48037	6537	90	10	10 CNU-HYa GABA	CNU-HYa GABA	#450099	#996600	#450099	6537	90
91	091 ARH-PVi Six6 Dopa-Gaba	3.20176	5.17737	744	91	11	11 HY GABA	HY GABA	#FF6600	#6000FF	#FF6600	744	91
92	092 TMv-PMv Tbx3 Hist-Gaba	-0.0665431	2.60716	855	92	11	11 HY GABA	HY GABA	#FF6600	#2E664D	#FF6600	855	92
93	093 RT-ZI Gnb3 Gaba	6.3228	6.36303	9558	93	11	11 HY GABA	HY GABA	#FF6600	#CCB65C	#FF6600	9558	93
94	094 SCH Six6 Cdc14a Gaba	4.20674	6.67854	4305	94	11	11 HY GABA	HY GABA	#FF6600	#FFBC4D	#FF6600	4305	94
95	095 DMH Prdm13 Gaba	2.69149	3.94692	2411	95	11	11 HY GABA	HY GABA	#FF6600	#179972	#FF6600	2411	95
96	096 PVHd Gsc Gaba	-0.142729	7.10826	234	96	11	11 HY GABA	HY GABA	#FF6600	#3B1FCC	#FF6600	234	96
97	097 PVHd-SBPV Six3 Prox1 Gaba	-1.26124	7.6301	5065	97	11	11 HY GABA	HY GABA	#FF6600	#2E3D66	#FF6600	5065	97
98	098 AHN-SBPV-PVHd Pdrm12 Gaba	0.271463	7.31368	7084	98	11	11 HY GABA	HY GABA	#FF6600	#BB7ACC	#FF6600	7084	98
99	099 SBPV-PVa Six6 Satb2 Gaba	2.86096	5.88721	3947	99	11	11 HY GABA	HY GABA	#FF6600	#99FF4D	#FF6600	3947	99
100	100 AHN Onecut3 Gaba	-0.309299	6.12534	2641	100	11	11 HY GABA	HY GABA	#FF6600	#553D66	#FF6600	2641	100
101	101 ZI Pax6 Gaba	-3.17148	6.05161	13885	101	11	11 HY GABA	HY GABA	#FF6600	#73FFCF	#FF6600	13885	101
102	102 DMH-LHA Gsx1 Gaba	-0.739742	3.75017	6837	102	11	11 HY GABA	HY GABA	#FF6600	#992A00	#FF6600	6837	102
103	103 PVHd-DMH Lhx6 Gaba	-2.48172	7.34149	3231	103	11	11 HY GABA	HY GABA	#FF6600	#73F8FF	#FF6600	3231	103
104	104 TU-ARH Otp Six6 Gaba	2.94055	4.81623	6483	104	11	11 HY GABA	HY GABA	#FF6600	#2E0F66	#FF6600	6483	104
105	105 TMd-DMH Foxd2 Gaba	-1.28086	3.4507	2213	105	11	11 HY GABA	HY GABA	#FF6600	#3DCC9E	#FF6600	2213	105
106	106 PVpo-VMPO-MPN Hmx2 Gaba	1.2986	5.57096	6146	106	11	11 HY GABA	HY GABA	#FF6600	#3D4566	#FF6600	6146	106
107	107 DMH Hmx2 Gaba	-0.2998	4.46456	6453	107	11	11 HY GABA	HY GABA	#FF6600	#50661F	#FF6600	6453	107
108	108 ARH-PVp Tbx3 Gaba	1.50544	3.59091	3154	108	11	11 HY GABA	HY GABA	#FF6600	#2E9981	#FF6600	3154	108
109	109 LGv-ZI Otx2 Gaba	-4.43053	7.37229	5130	109	11	11 HY GABA	HY GABA	#FF6600	#664DFF	#FF6600	5130	109
110	110 BST-po Iigp1 Glut	1.86183	0.856343	155	110	12	12 CNU-HYa Glut	CNU-HYa Glut	#90E0EF	#973DCC	#90E0EF	155	110
111	111 TRS-BAC Sln Glut	4.16638	-0.518914	1194	111	12	12 CNU-HYa Glut	CNU-HYa Glut	#90E0EF	#500F66	#90E0EF	1194	111
112	112 GPi Tbr1 Cngb3 Gaba-Glut	-0.535321	-0.493062	460	112	12	12 CNU-HYa Glut	CNU-HYa Glut	#90E0EF	#008ECC	#90E0EF	460	112
113	113 MEA-COA-BMA Ccdc42 Glut	6.35088	1.10872	14851	113	12	12 CNU-HYa Glut	CNU-HYa Glut	#90E0EF	#660F5A	#90E0EF	14851	113
114	114 COAa-PAA-MEA Barhl2 Glut	6.90253	-0.719662	10172	114	12	12 CNU-HYa Glut	CNU-HYa Glut	#90E0EF	#EDFF99	#90E0EF	10172	114
115	115 MS-SF Bsx Glut	2.5652	1.08452	1191	115	12	12 CNU-HYa Glut	CNU-HYa Glut	#90E0EF	#1F6641	#90E0EF	1191	115
116	116 AVPV-MEPO-SFO Tbr1 Glut	4.05993	0.579111	2793	116	12	12 CNU-HYa Glut	CNU-HYa Glut	#90E0EF	#1100CC	#90E0EF	2793	116
117	117 LHA Barhl2 Glut	1.54965	-1.1092	1548	117	12	12 CNU-HYa Glut	CNU-HYa Glut	#90E0EF	#5C9995	#90E0EF	1548	117
118	118 ADP-MPO Trp73 Glut	2.2432	-1.01388	1334	118	12	12 CNU-HYa Glut	CNU-HYa Glut	#90E0EF	#00CC6A	#90E0EF	1334	118
119	119 SI-MA-LPO-LHA Skor1 Glut	4.95336	-1.71084	7916	119	12	12 CNU-HYa Glut	CNU-HYa Glut	#90E0EF	#352E66	#90E0EF	7916	119
120	120 MEA Otp Foxp2 Glut	5.43399	1.49132	1530	120	12	12 CNU-HYa Glut	CNU-HYa Glut	#90E0EF	#894599	#90E0EF	1530	120
121	121 MEA-BST Otp Zic2 Glut	5.1251	0.517788	1576	121	12	12 CNU-HYa Glut	CNU-HYa Glut	#90E0EF	#6100CC	#90E0EF	1576	121
122	122 LHA-MEA Otp Glut	4.53451	0.518413	965	122	12	12 CNU-HYa Glut	CNU-HYa Glut	#90E0EF	#1FCCCA	#90E0EF	965	122
123	123 DMH Nkx2-4 Glut	3.73437	3.37073	3635	123	13	13 HY Glut	HY Glut	#AA0DFE	#FF73C8	#AA0DFE	3635	123
124	124 MPN-MPO-PVpo Hmx2 Glut	3.77194	2.05852	4631	124	13	13 HY Glut	HY Glut	#AA0DFE	#CC1F92	#AA0DFE	4631	124
125	125 DMH Hmx2 Glut	0.966238	2.20179	2345	125	13	13 HY Glut	HY Glut	#AA0DFE	#2F6600	#AA0DFE	2345	125
126	126 ARH-PVp Tbx3 Glut	2.26199	2.09651	4109	126	13	13 HY Glut	HY Glut	#AA0DFE	#CC4B1F	#AA0DFE	4109	126
127	127 DMH-LHA Vgll2 Glut	1.33461	1.65674	883	127	13	13 HY Glut	HY Glut	#AA0DFE	#391799	#AA0DFE	883	127
128	128 VMH Fezf1 Glut	5.07222	2.73414	2541	128	13	13 HY Glut	HY Glut	#AA0DFE	#00CBFF	#AA0DFE	2541	128
129	129 VMH Nr5a1 Glut	5.55031	4.04554	7811	129	13	13 HY Glut	HY Glut	#AA0DFE	#5CCCB1	#AA0DFE	7811	129
130	130 LHA Pmch Glut	0.183848	1.34151	846	130	13	13 HY Glut	HY Glut	#AA0DFE	#B100CC	#AA0DFE	846	130
131	131 LHA-AHN-PVH Otp Trh Glut	3.20831	0.467005	2367	131	13	13 HY Glut	HY Glut	#AA0DFE	#7ABACC	#AA0DFE	2367	131
132	132 AHN-RCH-LHA Otp Fezf1 Glut	2.45233	-0.26628	4248	132	13	13 HY Glut	HY Glut	#AA0DFE	#2E9957	#AA0DFE	4248	132
133	133 PVH-SO-PVa Otp Glut	-1.06451	1.40394	6390	133	13	13 HY Glut	HY Glut	#AA0DFE	#603DCC	#AA0DFE	6390	133
134	134 PH-ant-LHA Otp Bsx Glut	0.57858	0.329031	6412	134	13	13 HY Glut	HY Glut	#AA0DFE	#660010	#AA0DFE	6412	134
135	135 STN-PSTN Pitx2 Glut	0.968449	-2.38214	5976	135	13	13 HY Glut	HY Glut	#AA0DFE	#CC0048	#AA0DFE	5976	135
136	136 PMv-TMv Pitx2 Glut	2.97132	-1.981	2752	136	13	13 HY Glut	HY Glut	#AA0DFE	#3D5566	#AA0DFE	2752	136
137	137 PH-an Pitx2 Glut	0.792243	-0.982932	971	137	13	13 HY Glut	HY Glut	#AA0DFE	#66441F	#AA0DFE	971	137
138	138 PH Pitx2 Glut	0.0785446	-1.90007	2186	138	13	13 HY Glut	HY Glut	#AA0DFE	#5C6D99	#AA0DFE	2186	138
139	139 PH-LHA Foxb1 Glut	-0.976047	-0.975175	3521	139	13	13 HY Glut	HY Glut	#AA0DFE	#7C2E99	#AA0DFE	3521	139
140	140 PMd-LHA Foxb1 Glut	-1.24339	-0.0292136	2141	140	13	13 HY Glut	HY Glut	#AA0DFE	#5C9965	#AA0DFE	2141	140
141	141 PH-SUM Foxa1 Glut	1.61492	-3.56959	3219	141	13	13 HY Glut	HY Glut	#AA0DFE	#991793	#AA0DFE	3219	141
142	142 HY Gnrh1 Glut	0.104688	2.116	191	142	14	14 HY Gnrh1 Glut	HY Gnrh1 Glut	#F28266	#7A9ACC	#F28266	191	142
143	143 MM-ant Foxb1 Glut	5.56185	-4.31243	5451	143	15	15 HY MM Glut	HY MM Glut	#01d669	#66662E	#01d669	5451	143
144	144 MM Foxb1 Glut	6.86946	-3.94764	8279	144	15	15 HY MM Glut	HY MM Glut	#01d669	#FF2677	#01d669	8279	144
145	145 MH Tac2 Glut	7.43767	5.03107	8003	145	16	16 MH-LH Glut	MH-LH Glut	#FAA307	#3D8ACC	#FAA307	8003	145
146	146 LH Pou4f1 Sox1 Glut	6.45916	2.61171	2767	146	16	16 MH-LH Glut	MH-LH Glut	#FAA307	#CC7A9D	#FAA307	2767	146
147	147 AD Serpinb7 Glut	4.10335	-10.5364	720	147	17	17 TH Glut	TH Glut	#0D47A1	#076600	#0D47A1	720	147
148	148 AV Col27a1 Glut	9.84554	-13.9542	7531	148	17	17 TH Glut	TH Glut	#0D47A1	#63663D	#0D47A1	7531	148
149	149 PVT-PT Ntrk1 Glut	2.81256	-11.4581	10258	149	17	17 TH Glut	TH Glut	#0D47A1	#5C8599	#0D47A1	10258	149
150	150 CM-IAD-CL-PCN Sema5b Glut	5.04462	-12.9522	13604	150	17	17 TH Glut	TH Glut	#0D47A1	#CCC300	#0D47A1	13604	150
151	151 TH Prkcd Grin2c Glut	9.252	-10.2337	68480	151	17	17 TH Glut	TH Glut	#0D47A1	#609945	#0D47A1	68480	151
152	152 RE-Xi Nox4 Glut	5.25426	-9.43955	5970	152	17	17 TH Glut	TH Glut	#0D47A1	#663D57	#0D47A1	5970	152
153	153 MG-POL-SGN Nts Glut	5.74528	-8.01229	2050	153	17	17 TH Glut	TH Glut	#0D47A1	#992E38	#0D47A1	2050	153
154	154 PF Fzd5 Glut	5.83065	-6.36563	6788	154	17	17 TH Glut	TH Glut	#0D47A1	#1C0099	#0D47A1	6788	154
155	155 PRC-PAG Pax6 Glut	-2.11406	-4.43808	2345	155	18	18 MB Glut	MB Glut	#007200	#3D6566	#007200	2345	155
156	156 MB-ant-ve Dmrta2 Glut	-1.70819	-2.72146	573	156	18	18 MB Glut	MB Glut	#007200	#99862E	#007200	573	156
157	157 RN Spp1 Glut	-3.10618	-3.03113	48	157	18	18 MB Glut	MB Glut	#007200	#FF514D	#007200	48	157
158	158 MRN-PAG Nkx6-1 Glut	-2.50974	-2.65703	349	158	18	18 MB Glut	MB Glut	#007200	#B6FF4D	#007200	349	158
159	159 IF-RL-CLI-PAG Foxa1 Glut	1.15701	-3.51702	1885	159	18	18 MB Glut	MB Glut	#007200	#63FF26	#007200	1885	159
160	160 PAG-SC Neurod2 Meis2 Glut	0.31837	-4.2107	2473	160	18	18 MB Glut	MB Glut	#007200	#2E7799	#007200	2473	160
161	161 PAG Pou4f3 Glut	-0.899613	-5.35422	3150	161	18	18 MB Glut	MB Glut	#007200	#CC3DA3	#007200	3150	161
162	162 CUN Evx2 Lhx2 Glut	-2.78176	-4.86873	2317	162	18	18 MB Glut	MB Glut	#007200	#CCC27A	#007200	2317	162
163	163 APN C1ql2 Glut	1.57693	-6.98772	3227	163	18	18 MB Glut	MB Glut	#007200	#5C64CC	#007200	3227	163
164	164 APN C1ql4 Glut	0.500941	-5.51418	3076	164	18	18 MB Glut	MB Glut	#007200	#1FCC4D	#007200	3076	164
165	165 PAG-MRN Pou3f1 Glut	-1.13917	-3.98252	3136	165	18	18 MB Glut	MB Glut	#007200	#FF9D26	#007200	3136	165
166	166 MRN Pou3f1 C1ql4 Glut	-1.66806	-5.63112	671	166	18	18 MB Glut	MB Glut	#007200	#005C99	#007200	671	166
167	167 PRC-PAG Tcf7l2 Irx2 Glut	-1.26648	-6.13072	4902	167	18	18 MB Glut	MB Glut	#007200	#889917	#007200	4902	167
168	168 SPA-SPFm-SPFp-POL-PIL-PoT Sp9 Glut	3.22596	-5.86802	13287	168	18	18 MB Glut	MB Glut	#007200	#26FFFE	#007200	13287	168
169	169 PAG-SC Pou4f1 Zic1 Glut	-2.39234	-8.46096	4698	169	18	18 MB Glut	MB Glut	#007200	#311FCC	#007200	4698	169
170	170 PAG-MRN Tfap2b Glut	-4.11111	-6.98084	3672	170	18	18 MB Glut	MB Glut	#007200	#82995C	#007200	3672	170
171	171 PAG Pou4f1 Bnc2 Glut	-3.0931	-6.39643	1989	171	18	18 MB Glut	MB Glut	#007200	#997045	#007200	1989	171
172	172 PAG Pou4f1 Ebf2 Glut	-4.20684	-8.40854	7190	172	18	18 MB Glut	MB Glut	#007200	#F2FF73	#007200	7190	172
173	173 PAG Pou4f2 Glut	-1.84996	-8.66099	6602	173	18	18 MB Glut	MB Glut	#007200	#990027	#007200	6602	173
174	174 PAG Pou4f2 Mesi2 Glut	-0.89305	-8.4508	5076	174	18	18 MB Glut	MB Glut	#007200	#5FCC5C	#007200	5076	174
175	175 SC Bnc2 Glut	-0.30485	-8.25403	1481	175	18	18 MB Glut	MB Glut	#007200	#CC3D9D	#007200	1481	175
176	176 SCig Foxb1 Glut	1.12895	-8.67219	6783	176	18	18 MB Glut	MB Glut	#007200	#47FF26	#007200	6783	176
177	177 SCig-an-PPT Foxb1 Glut	0.518512	-6.46384	2204	177	18	18 MB Glut	MB Glut	#007200	#453D66	#007200	2204	177
178	178 SCig Foxb1 Otx2 Glut	-0.068644	-5.03636	366	178	18	18 MB Glut	MB Glut	#007200	#5C73CC	#007200	366	178
179	179 SCdg-PAG Tfap2b Glut	-3.43195	-9.20346	1751	179	18	18 MB Glut	MB Glut	#007200	#7ACCBE	#007200	1751	179
180	180 SCiw Pitx2 Glut	-1.06409	-6.79124	4581	180	18	18 MB Glut	MB Glut	#007200	#50662E	#007200	4581	180
181	181 IC Tfap2d Maf Glut	-1.56293	-12.04	20187	181	18	18 MB Glut	MB Glut	#007200	#6C1799	#007200	20187	181
182	182 CUN-PPN Evx2 Meis2 Glut	-3.73226	-4.75902	3515	182	18	18 MB Glut	MB Glut	#007200	#CC7A7E	#007200	3515	182
183	183 PBG Mtnr1a Glut-Chol	-6.7685	-4.97697	28	183	18	18 MB Glut	MB Glut	#007200	#00CC7F	#007200	28	183
184	184 PAG Tcf24 Glut	-3.22012	-1.90006	29	184	18	18 MB Glut	MB Glut	#007200	#ED0000	#007200	29	184
185	185 SCig Tfap2b Chrnb3 Glut	2.58222	-6.61738	1296	185	18	18 MB Glut	MB Glut	#007200	#002099	#007200	1296	185
186	186 SCop Pou4f2 Neurod2 Glut	1.98773	-6.07058	918	186	18	18 MB Glut	MB Glut	#007200	#FF73FF	#007200	918	186
187	187 SCsg Pde5a Glut	2.81678	-8.70698	3341	187	18	18 MB Glut	MB Glut	#007200	#B899FF	#007200	3341	187
188	188 SCop Sln Glut	-5.09106	-11.224	3096	188	18	18 MB Glut	MB Glut	#007200	#73FF98	#007200	3096	188
189	189 PAG Ucn Glut	-2.63006	-0.546961	23	189	18	18 MB Glut	MB Glut	#007200	#009923	#007200	23	189
190	190 ND-INC Foxd2 Glut	-1.89778	-2.79216	265	190	18	18 MB Glut	MB Glut	#007200	#997817	#007200	265	190
191	191 PAG-MRN Rln3 Gaba	-4.86311	4.14654	228	191	19	19 MB GABA	MB GABA	#9EF01A	#CC7400	#9EF01A	228	191
192	192 PPN-CUN-PCG Otp En1 Gaba	-5.7559	1.91713	1298	192	19	19 MB GABA	MB GABA	#9EF01A	#DF99FF	#9EF01A	1298	192
193	193 MRN-PPN-CUN Pax8 Gaba	-5.34291	1.81868	912	193	19	19 MB GABA	MB GABA	#9EF01A	#3DCC66	#9EF01A	912	193
194	194 MRN-VTN-PPN Pax5 Cdh23 Gaba	-5.46834	3.50943	1232	194	19	19 MB GABA	MB GABA	#9EF01A	#82CC1F	#9EF01A	1232	194
195	195 SNr-VTA Pax5 Npas1 Gaba	-5.58779	2.70307	754	195	19	19 MB GABA	MB GABA	#9EF01A	#2E8799	#9EF01A	754	195
196	196 PAG-PPN Pax5 Sox21 Gaba	-4.53974	4.85722	2028	196	19	19 MB GABA	MB GABA	#9EF01A	#1D0066	#9EF01A	2028	196
197	197 SNr Six3 Gaba	-7.54535	2.43673	1421	197	19	19 MB GABA	MB GABA	#9EF01A	#7A5C99	#9EF01A	1421	197
198	198 IC Six3 En2 Gaba	-5.75103	4.86143	4606	198	19	19 MB GABA	MB GABA	#9EF01A	#C2FF26	#9EF01A	4606	198
199	199 PAG-MRN-RN Foxa2 Gaba	-4.90924	4.08512	1609	199	19	19 MB GABA	MB GABA	#9EF01A	#ab1dd6	#9EF01A	1609	199
200	200 PAG-ND-PCG Onecut1 Gaba	-6.83421	2.70997	1724	200	19	19 MB GABA	MB GABA	#9EF01A	#000799	#9EF01A	1724	200
201	201 PAG-RN Nkx2-2 Otx1 Gaba	-6.67535	4.71492	3452	201	19	19 MB GABA	MB GABA	#9EF01A	#7DFF4D	#9EF01A	3452	201
202	202 PRT Tcf7l2 Gaba	-7.95336	3.76021	5714	202	19	19 MB GABA	MB GABA	#9EF01A	#474599	#9EF01A	5714	202
203	203 LGv-SPFp-SPFm Nkx2-2 Tcf7l2 Gaba	-9.5702	3.30084	6108	203	19	19 MB GABA	MB GABA	#9EF01A	#FFC199	#9EF01A	6108	203
204	204 SC Otx2 Gcnt4 Gaba	-13.4643	5.32814	1036	204	19	19 MB GABA	MB GABA	#9EF01A	#99685C	#9EF01A	1036	204
205	205 SC-PAG Lef1 Emx2 Gaba	-9.05585	6.11376	8383	205	19	19 MB GABA	MB GABA	#9EF01A	#4D79FF	#9EF01A	8383	205
206	206 SCm-PAG Cdh23 Gaba	-7.61007	6.47811	5032	206	19	19 MB GABA	MB GABA	#9EF01A	#CC5C69	#9EF01A	5032	206
207	207 SCs Dmbx1 Gaba	-11.9725	4.56882	5612	207	19	19 MB GABA	MB GABA	#9EF01A	#4CCC3D	#9EF01A	5612	207
208	208 SC Lef1 Otx2 Gaba	-10.74	5.88868	2402	208	19	19 MB GABA	MB GABA	#9EF01A	#994F45	#9EF01A	2402	208
209	209 SCs Pax7 Nfia Gaba	-6.70288	7.72106	3321	209	19	19 MB GABA	MB GABA	#9EF01A	#CC1F66	#9EF01A	3321	209
210	210 PRT Mecom Gaba	-6.59816	6.01728	2495	210	19	19 MB GABA	MB GABA	#9EF01A	#CC6B3D	#9EF01A	2495	210
211	211 SC Tnnt1 Gli3 Gaba	-9.05291	4.88843	1639	211	19	19 MB GABA	MB GABA	#9EF01A	#76CC5C	#9EF01A	1639	211
212	212 SCs Lef1 Gli3 Gaba	-8.1019	8.71671	2140	212	19	19 MB GABA	MB GABA	#9EF01A	#FFA300	#9EF01A	2140	212
213	213 SCsg Gabrr2 Gaba	-10.7218	8.93013	15799	213	19	19 MB GABA	MB GABA	#9EF01A	#0e0163	#9EF01A	15799	213
214	214 IPN Otp Crisp1 Gaba	-2.39552	2.74479	3087	214	19	19 MB GABA	MB GABA	#9EF01A	#BCCC3D	#9EF01A	3087	214
215	215 SNc-VTA-RAmb Foxa1 Dopa	3.4215	-4.32646	4301	215	20	20 MB Dopa	MB Dopa	#38B000	#992E62	#38B000	4301	215
216	216 MB-MY Tph2 Glut-Sero	-2.17004	0.0570549	2466	216	21	21 MB-HB Sero	MB-HB Sero	#EC4067	#99FFE4	#EC4067	2466	216
217	217 PB Lmx1a Glut	-4.8891	-4.78766	2427	217	22	22 P Glut	P Glut	#6b5ca5	#0F5666	#6b5ca5	2427	217
218	218 PSV Lmx1a Trpv6 Glut	-4.77108	-3.50746	200	218	22	22 P Glut	P Glut	#6b5ca5	#fc003f	#6b5ca5	200	218
219	219 PB-SUT Tlx3 Lhx2 Glut	-1.73469	-4.2308	116	219	22	22 P Glut	P Glut	#6b5ca5	#4B2E66	#6b5ca5	116	219
220	220 PB Pax5 Glut	-2.8107	-3.4696	614	220	22	22 P Glut	P Glut	#6b5ca5	#84FF73	#6b5ca5	614	220
221	221 LDT-PCG Vsx2 Lhx4 Glut	-3.0752	-0.617826	5223	221	22	22 P Glut	P Glut	#6b5ca5	#FF4DC7	#6b5ca5	5223	221
222	222 PB Evx2 Glut	-1.48523	-2.74969	4194	222	22	22 P Glut	P Glut	#6b5ca5	#1F8ACC	#6b5ca5	4194	222
223	223 B-PB Nr4a2 Glut	-3.27508	-2.33511	353	223	22	22 P Glut	P Glut	#6b5ca5	#4ff7de	#6b5ca5	353	223
224	224 PCG-PRNr Vsx2 Nkx6-1 Glut	-2.8911	-2.0827	1913	224	22	22 P Glut	P Glut	#6b5ca5	#175B99	#6b5ca5	1913	224
225	225 PRNc-NI-SG-RPO Vsx2 Nr4a2 Glut	-3.70258	-0.25245	1178	225	22	22 P Glut	P Glut	#6b5ca5	#559917	#6b5ca5	1178	225
226	226 PRNc-PARN Tlx1 Glut	-2.9956	-3.5987	367	226	22	22 P Glut	P Glut	#6b5ca5	#8C5CCC	#6b5ca5	367	226
227	227 PB-PSV Phox2b Glut	-2.83565	-2.90101	118	227	22	22 P Glut	P Glut	#6b5ca5	#44FF26	#6b5ca5	118	227
228	228 PSV Pvalb Lhx2 Glut	-7.47011	-3.55139	1054	228	22	22 P Glut	P Glut	#6b5ca5	#3A662E	#6b5ca5	1054	228
229	229 PB-NTS Phox2b Ebf3 Lmx1b Glut	-3.81569	-3.9009	884	229	22	22 P Glut	P Glut	#6b5ca5	#AB5CCC	#6b5ca5	884	229
230	230 PRNr Otp Nfib Glut	-2.79191	-3.32215	247	230	22	22 P Glut	P Glut	#6b5ca5	#3ECC1F	#6b5ca5	247	230
231	231 IPN-LDT Vsx2 Nkx6-1 Glut	-4.00529	-1.40779	1009	231	22	22 P Glut	P Glut	#6b5ca5	#994546	#6b5ca5	1009	231
232	232 LDT Vsx2 Nkx6-1 Nfib Glut	-4.41032	-1.0097	1380	232	22	22 P Glut	P Glut	#6b5ca5	#45994B	#6b5ca5	1380	232
233	233 NLL-SOC Spp1 Glut	-6.8406	-2.434	132	233	22	22 P Glut	P Glut	#6b5ca5	#CCFF4D	#6b5ca5	132	233
234	234 MEV Ppp1r1c Glut	-8.46848	-6.13322	22	234	18	18 MB Glut	MB Glut	#007200	#0F6610	#007200	22	234
235	235 PG-TRN-LRN Fat2 Glut	-8.7722	-3.43981	3894	235	22	22 P Glut	P Glut	#6b5ca5	#9B7ACC	#6b5ca5	3894	235
236	236 IRN Vip Glut	-4.5436	-2.35784	149	236	23	23 MY Glut	MY Glut	#F0A0FF	#66593D	#F0A0FF	149	236
237	237 PRP-NI-PRNc-GRN Otp Glut	-3.93163	-1.98473	1279	237	23	23 MY Glut	MY Glut	#F0A0FF	#FF6426	#F0A0FF	1279	237
238	238 NTS Phox2b Glut	-6.0317	-5.22572	5240	238	23	23 MY Glut	MY Glut	#F0A0FF	#7ACC9F	#F0A0FF	5240	238
239	239 MARN-GRN Pyy Glut	-3.7386	-2.65425	56	239	23	23 MY Glut	MY Glut	#F0A0FF	#458499	#F0A0FF	56	239
240	240 MDRNv Lhx4 Qrfprl Glut	-4.89839	-2.74856	74	240	23	23 MY Glut	MY Glut	#F0A0FF	#c10717	#F0A0FF	74	240
241	241 NTS Mbnl3 Glut	-5.19938	-2.89739	162	241	23	23 MY Glut	MY Glut	#F0A0FF	#e925ed	#F0A0FF	162	241
242	242 PGRNd Dmbx1 Glut	-5.95893	-3.68987	92	242	23	23 MY Glut	MY Glut	#F0A0FF	#996E45	#F0A0FF	92	242
243	243 PGRN-PARN-MDRN Hoxb5 Glut	-4.43152	-3.09966	3582	243	23	23 MY Glut	MY Glut	#F0A0FF	#C6FF99	#F0A0FF	3582	243
244	244 MV-SPIV Slc6a2 Glut	-4.53623	-2.12294	467	244	23	23 MY Glut	MY Glut	#F0A0FF	#99985C	#F0A0FF	467	244
245	245 SPVI-SPVC Tlx3 Ebf3 Glut	-6.8572	-4.70904	2969	245	23	23 MY Glut	MY Glut	#F0A0FF	#84CC3D	#F0A0FF	2969	245
246	246 CU-ECU-SPVI Foxb1 Glut	-5.59569	-3.47688	1677	246	23	23 MY Glut	MY Glut	#F0A0FF	#5A1F66	#F0A0FF	1677	246
247	247 MV-SPIV Phox2b Ebf3 Lbx1 Glut	-5.37995	-2.47011	780	247	23	23 MY Glut	MY Glut	#F0A0FF	#3DC2CC	#F0A0FF	780	247
248	248 MV-SPIV Zic4 Neurod2 Glut	-6.22851	-2.49474	1988	248	23	23 MY Glut	MY Glut	#F0A0FF	#85CC00	#F0A0FF	1988	248
249	249 NTS Aldh1a2 Glut	-6.1153	-3.61454	205	249	23	23 MY Glut	MY Glut	#F0A0FF	#f22693	#F0A0FF	205	249
250	250 CBN Neurod2 Pvalb Glut	-5.88802	-2.11302	364	250	23	23 MY Glut	MY Glut	#F0A0FF	#26FF93	#F0A0FF	364	250
251	251 NTS Dbh Glut	-6.53054	-7.79005	1726	251	23	23 MY Glut	MY Glut	#F0A0FF	#221F66	#F0A0FF	1726	251
252	252 DMX VII Tbx20 Chol	-2.646	-0.739846	339	252	23	23 MY Glut	MY Glut	#F0A0FF	#566600	#F0A0FF	339	252
253	253 IO Fgl2 Glut	-6.49308	-1.14613	142	253	23	23 MY Glut	MY Glut	#F0A0FF	#99322E	#F0A0FF	142	253
254	254 VCO Mafa Meis2 Glut	-11.3068	-6.73151	619	254	23	23 MY Glut	MY Glut	#F0A0FF	#00CC7C	#F0A0FF	619	254
255	255 SPVO Mafa Meis2 Glut	-7.37545	-4.06988	137	255	23	23 MY Glut	MY Glut	#F0A0FF	#CC8E1F	#F0A0FF	137	255
256	256 SPVC Mafa Glut	-9.33695	-7.26327	3388	256	23	23 MY Glut	MY Glut	#F0A0FF	#805CCC	#F0A0FF	3388	256
257	257 SPVC Ccdc172 Glut	-8.43033	-6.90689	593	257	23	23 MY Glut	MY Glut	#F0A0FF	#580099	#F0A0FF	593	257
258	258 SPVC Nmu Glut	-7.87327	-7.64653	960	258	23	23 MY Glut	MY Glut	#F0A0FF	#99805C	#F0A0FF	960	258
259	259 MDRNd Bves Glut	-5.16174	-2.18123	143	259	23	23 MY Glut	MY Glut	#F0A0FF	#fc235d	#F0A0FF	143	259
260	260 MDRNv Crp Glut	-6.41826	-2.83634	119	260	23	23 MY Glut	MY Glut	#F0A0FF	#1FCC43	#F0A0FF	119	260
261	261 HB Calcb Chol	-5.8791	-1.58698	293	261	23	23 MY Glut	MY Glut	#F0A0FF	#EAFF4D	#F0A0FF	293	261
262	262 Pineal Crx Glut	7.71077	19.5609	504	262	24	24 Pineal Glut	Pineal Glut	#086375	#0F6654	#086375	504	262
263	263 CS-RPO Meis2 Gaba	-5.55023	0.589946	1527	263	25	25 P GABA	P GABA	#72195a	#B6CC5C	#72195a	1527	263
264	264 PRNc Otp Gly-Gaba	-6.31824	0.457821	1947	264	25	25 P GABA	P GABA	#72195a	#4DFFCD	#72195a	1947	264
265	265 PB Sst Gly-Gaba	-8.51004	-0.802932	228	265	25	25 P GABA	P GABA	#72195a	#F44D00	#72195a	228	265
266	266 PRNc Prox1 Brs3 Gly-Gaba	-5.94598	0.116403	274	266	25	25 P GABA	P GABA	#72195a	#58992E	#72195a	274	266
267	267 CS-PRNr-PCG Tmem163 Otp Gaba	-5.5142	2.20695	1195	267	25	25 P GABA	P GABA	#72195a	#3D6647	#72195a	1195	267
268	268 CS-PRNr-DR En1 Sox2 Gaba	-5.54665	3.51247	1237	268	25	25 P GABA	P GABA	#72195a	#1F5366	#72195a	1237	268
269	269 LDT Fgf7 Gaba	-3.25841	3.08562	522	269	25	25 P GABA	P GABA	#72195a	#00CCBA	#72195a	522	269
270	270 LDT-DTN Gata3 Nfix Gaba	-4.19273	3.2288	803	270	25	25 P GABA	P GABA	#72195a	#aae6ed	#72195a	803	270
271	271 NI-RPO Gata3 Nr4a2 Gaba	-4.60529	2.53479	955	271	25	25 P GABA	P GABA	#72195a	#00CC4A	#72195a	955	271
272	272 LDT-PCG-CS Gata3 Lhx1 Gaba	-5.06354	3.18009	1112	272	25	25 P GABA	P GABA	#72195a	#630099	#72195a	1112	272
273	273 PDTg-PCG Pax6 Gaba	-3.52603	3.48545	3092	273	25	25 P GABA	P GABA	#72195a	#991761	#72195a	3092	273
274	274 PDTg Otp Shroom3 Gaba	-3.16486	2.18026	349	274	25	25 P GABA	P GABA	#72195a	#5BFF00	#72195a	349	274
275	275 PDTg Otp Olig3 Gaba	-5.75944	-0.848713	1105	275	25	25 P GABA	P GABA	#72195a	#0F1266	#72195a	1105	275
276	276 LDT-PCG St18 Gaba	-4.54895	0.917328	1094	276	25	25 P GABA	P GABA	#72195a	#456499	#72195a	1094	276
277	277 DTN-LDT-IPN Otp Pax3 Gaba	-3.80795	1.30441	4057	277	25	25 P GABA	P GABA	#72195a	#1F3766	#72195a	4057	277
278	278 NLL Gata3 Gly-Gaba	-7.84698	0.151593	548	278	25	25 P GABA	P GABA	#72195a	#E57300	#72195a	548	278
279	279 PSV Pax2 Gly-Gaba	-8.25969	0.439457	43	279	25	25 P GABA	P GABA	#72195a	#d2b8f2	#72195a	43	279
280	280 NLL-po Pax7 Gaba	-7.9564	1.06195	17	280	25	25 P GABA	P GABA	#72195a	#000999	#72195a	17	280
281	281 POR Gata3 Gly-Gaba	-6.33448	0.763841	79	281	25	25 P GABA	P GABA	#72195a	#00CC1B	#72195a	79	281
282	282 POR Spp1 Gly-Gaba	-8.27197	0.0582509	22	282	25	25 P GABA	P GABA	#72195a	#35CC00	#72195a	22	282
283	283 PRP Otp Gly-Gaba	-6.83572	0.410842	2319	283	26	26 MY GABA	MY GABA	#0096C7	#995C2E	#0096C7	2319	283
284	284 GRN-IRN-MDRNd Ikzf1 Gly-Gaba	-6.92142	1.15572	164	284	26	26 MY GABA	MY GABA	#0096C7	#659900	#0096C7	164	284
285	285 MY Lhx1 Gly-Gaba	-7.6735	1.38759	2458	285	26	26 MY GABA	MY GABA	#0096C7	#f20985	#0096C7	2458	285
286	286 PPY-PGRNl Vip Glyc-Gaba	-8.13115	1.34191	136	286	26	26 MY GABA	MY GABA	#0096C7	#CC5C81	#0096C7	136	286
287	287 MV-SPIV-PRP Dmbx1 Gly-Gaba	-7.66487	-1.3681	879	287	26	26 MY GABA	MY GABA	#0096C7	#4DBEFF	#0096C7	879	287
288	288 MDRN Hoxb5 Ebf2 Gly-Gaba	-7.94142	0.139342	350	288	26	26 MY GABA	MY GABA	#0096C7	#660038	#0096C7	350	288
289	289 MDRNd Prox1 Pax6 Gly-Gaba	-7.63973	0.0292932	210	289	26	26 MY GABA	MY GABA	#0096C7	#4e5b48	#0096C7	210	289
290	290 MY Prox1 Lmo7 Gly-Gaba	-8.45081	-0.543719	400	290	26	26 MY GABA	MY GABA	#0096C7	#6ff754	#0096C7	400	290
291	291 NTS-MDRNd Prox1 Zic1 Gly-Gaba	-9.24391	-1.0339	607	291	26	26 MY GABA	MY GABA	#0096C7	#990004	#0096C7	607	291
292	292 MV Nkx6-1 Gly-Gaba	-7.45882	-2.0716	1272	292	26	26 MY GABA	MY GABA	#0096C7	#CC3D91	#0096C7	1272	292
293	293 PAS-MV Ebf2 Gly-Gaba	-9.10059	-1.77297	4520	293	26	26 MY GABA	MY GABA	#0096C7	#2E3399	#0096C7	4520	293
294	294 MV Pax6 Gly-Gaba	-7.40745	-0.96417	626	294	26	26 MY GABA	MY GABA	#0096C7	#66502E	#0096C7	626	294
295	295 CBN Dmbx1 Gaba	-8.96185	0.413381	3641	295	26	26 MY GABA	MY GABA	#0096C7	#00FF6C	#0096C7	3641	295
296	296 RPA Pax6 Hoxb5 Gly-Gaba	-5.79649	1.21316	336	296	26	26 MY GABA	MY GABA	#0096C7	#3426FF	#0096C7	336	296
297	297 CU-ECU Pax2 Gly-Gaba	-8.30384	0.397202	15	297	26	26 MY GABA	MY GABA	#0096C7	#2E6799	#0096C7	15	297
298	298 PRP Gata3 Slc6a5 Gly-Gaba	-9.18977	-0.371779	716	298	26	26 MY GABA	MY GABA	#0096C7	#00FF08	#0096C7	716	298
299	299 MARN-PPY Ngfr Gly-Gaba	-7.363	1.74881	28	299	26	26 MY GABA	MY GABA	#0096C7	#CC8A5C	#0096C7	28	299
300	300 PARN-MDRNd-NTS Gbx2 Gly-Gaba	-11.1993	0.76658	3958	300	26	26 MY GABA	MY GABA	#0096C7	#CC3D70	#0096C7	3958	300
301	301 MV Nr4a2 Gly-Gaba	-4.88613	2.73945	35	301	26	26 MY GABA	MY GABA	#0096C7	#efda4f	#0096C7	35	301
302	302 MV Xdh Gly-Gaba	-7.51927	0.249656	48	302	26	26 MY GABA	MY GABA	#0096C7	#72FF00	#0096C7	48	302
303	303 IRN Dmbx1 Pax2 Gly-Gaba	-8.16504	1.17664	318	303	26	26 MY GABA	MY GABA	#0096C7	#5C997D	#0096C7	318	303
304	304 NTS-PARN Neurod2 Gly-Gaba	-11.9097	1.94067	6237	304	26	26 MY GABA	MY GABA	#0096C7	#FF1400	#0096C7	6237	304
305	305 SPVI-SPVC Sall3 Nfib Gly-Gaba	-10.2067	-0.690651	1586	305	26	26 MY GABA	MY GABA	#0096C7	#66140F	#0096C7	1586	305
306	306 SPVI-SPVC Sall3 Lhx1 Gly-Gaba	-10.6994	0.0241831	2004	306	26	26 MY GABA	MY GABA	#0096C7	#FF73EA	#0096C7	2004	306
307	307 RO-RPA Pkd2l1 Gaba	-3.14013	1.86616	448	307	26	26 MY GABA	MY GABA	#0096C7	#26FFE8	#0096C7	448	307
308	308 DCO Il22 Gly-Gaba	-11.2677	-3.2529	1367	308	27	27 CB GABA	CB GABA	#FFFB46	#994517	#FFFB46	1367	308
309	309 CB PLI Gly-Gaba	-11.7862	-2.05326	4471	309	27	27 CB GABA	CB GABA	#FFFB46	#009899	#FFFB46	4471	309
310	310 CBX Golgi Gly-Gaba	-12.5264	-2.15513	291	310	27	27 CB GABA	CB GABA	#FFFB46	#003366	#FFFB46	291	310
311	311 CBX MLI Megf11 Gaba	-10.5453	-2.49787	31619	311	27	27 CB GABA	CB GABA	#FFFB46	#8BCC5C	#FFFB46	31619	311
312	312 CBX MLI Cdh22 Gaba	-10.1642	-3.15144	13098	312	27	27 CB GABA	CB GABA	#FFFB46	#45996C	#FFFB46	13098	312
313	313 CBX Purkinje Gaba	-11.4877	-7.69422	380	313	27	27 CB GABA	CB GABA	#FFFB46	#511799	#FFFB46	380	313
314	314 CB Granule Glut	-12.4459	-4.39672	133778	314	28	28 CB Glut	CB Glut	#9D0208	#FF4826	#9D0208	133778	314
315	315 DCO UBC Glut	-9.05662	-5.05305	7328	315	28	28 CB Glut	CB Glut	#9D0208	#1FCC87	#9D0208	7328	315
316	316 Bergmann NN	4.91092	21.027	3321	316	29	29 Astro-Epen	Astro-Epen	#594a26	#8E2600	#594a26	3321	316
317	317 Astro-CB NN	2.73443	24.1581	1716	317	29	29 Astro-Epen	Astro-Epen	#594a26	#CC4E00	#594a26	1716	317
318	318 Astro-NT NN	1.91675	23.1392	140669	318	29	29 Astro-Epen	Astro-Epen	#594a26	#AD5CCC	#594a26	140669	318
319	319 Astro-TE NN	3.27985	22.3672	154311	319	29	29 Astro-Epen	Astro-Epen	#594a26	#3DCCB1	#594a26	154311	319
320	320 Astro-OLF NN	4.12627	21.5441	2486	320	29	29 Astro-Epen	Astro-Epen	#594a26	#FF73CF	#594a26	2486	320
321	321 Astroependymal NN	5.92796	22.5531	1232	321	29	29 Astro-Epen	Astro-Epen	#594a26	#0833ce	#594a26	1232	321
322	322 Tanycyte NN	7.64113	21.2018	1072	322	29	29 Astro-Epen	Astro-Epen	#594a26	#FF26A1	#594a26	1072	322
323	323 Ependymal NN	8.37604	22.7905	3259	323	29	29 Astro-Epen	Astro-Epen	#594a26	#D8FF00	#594a26	3259	323
324	324 Hypendymal NN	8.74509	21.5592	139	324	29	29 Astro-Epen	Astro-Epen	#594a26	#3F2E99	#594a26	139	324
325	325 CHOR NN	8.7155	24.3662	476	325	29	29 Astro-Epen	Astro-Epen	#594a26	#2D9917	#594a26	476	325
326	326 OPC NN	-8.02879	17.9479	122605	326	30	30 OPC-Oligo	OPC-Oligo	#03045E	#FF26CB	#03045E	122605	326
327	327 Oligo NN	-10.761	11.7498	422574	327	30	30 OPC-Oligo	OPC-Oligo	#03045E	#99FFBC	#03045E	422574	327
328	328 OEC NN	6.96699	20.1812	1132	328	31	31 OEC	OEC	#996B2E	#FF99CF	#996B2E	1132	328
329	329 ABC NN	8.54646	20.456	857	329	32	32 Vascular	Vascular	#858881	#CC5CC1	#858881	857	329
330	330 VLMC NN	9.11286	18.7711	9104	330	32	32 Vascular	Vascular	#858881	#653D66	#858881	9104	330
331	331 Peri NN	10.4766	22.0874	24907	331	32	32 Vascular	Vascular	#858881	#82992E	#858881	24907	331
332	332 SMC NN	10.1036	20.6096	14614	332	32	32 Vascular	Vascular	#858881	#FF9F73	#858881	14614	332
333	333 Endo NN	13.3584	21.8857	88011	333	32	32 Vascular	Vascular	#858881	#994567	#858881	88011	333
334	334 Microglia NN	-3.48854	21.3947	86232	334	33	33 Immune	Immune	#825f45	#CC1F4E	#825f45	86232	334
335	335 BAM NN	-4.41727	20.6921	5626	335	33	33 Immune	Immune	#825f45	#66493D	#825f45	5626	335
336	336 Monocytes NN	-4.99724	20.7805	33	336	33	33 Immune	Immune	#825f45	#CC3D59	#825f45	33	336
337	337 DC NN	-5.31406	20.336	285	337	33	33 Immune	Immune	#825f45	#CCA27A	#825f45	285	337
338	338 Lymphoid NN	-5.73805	20.7385	404	338	33	33 Immune	Immune	#825f45	#994588	#825f45	404	338

## Sheet: EDFig6.subclass.edges
cl.from	cl.to	Freq	from.total	to.total	odds	pval.log	frac	cl.from.rank	cl.to.rank
1	1	111160	113631	113120	981.797	-859524	0.978254	1	1
1	2	1388	113631	460622	3.01063	-611.692	0.012215	2	5
1	4	477	113631	1213475	0.392735	-1.64801e-130	0.0041978	3	9
2	1	1065	464716	113120	2.30002	-290.935	0.00229172	4	2
2	2	438132	464716	460622	232.371	-2.68042e+06	0.942795	1	1
2	3	2084	464716	79182	6.42973	-2146	0.00448446	3	6
2	4	21583	464716	1213475	4.34513	-15516.3	0.0464434	2	3
3	2	3355	91532	460622	9.03408	-4464.68	0.0366538	5	3
3	3	56485	91532	79182	884.795	-377749	0.617107	1	1
3	4	12924	91532	1213475	13.21	-22301.1	0.141197	2	4
3	6	9156	91532	4059427	2.79755	-3746.07	0.100031	3	5
3	14	2853	91532	338585	10.4513	-4166.68	0.0311694	6	3
4	2	15228	1210496	460622	3.10059	-7082.95	0.01258	3	2
4	3	6743	1210496	79182	7.98679	-8359.4	0.00557044	5	2
4	4	1117348	1210496	1213475	86.3582	-5.61099e+06	0.92305	1	1
4	5	52357	1210496	984963	4.98541	-43921.9	0.0432525	2	3
5	4	48449	977011	1213475	4.63942	-37719.7	0.049589	3	2
5	5	853348	977011	984963	100.674	-4.26532e+06	0.873427	1	1
5	6	68302	977011	4059427	1.95514	-13174.1	0.0699091	2	2
6	5	70907	4069744	984963	2.00822	-14686.1	0.017423	2	2
6	6	3926079	4069744	4059427	26.9797	-1.58584e+07	0.964699	1	1
6	7	58005	4069744	2444186	0.662023	0	0.0142527	3	2
7	6	41105	2416582	4059427	0.475705	0	0.0170096	2	3
7	7	2359468	2416582	2444186	45.3511	-1.08361e+07	0.976366	1	1
7	9	8196	2416582	508441	0.757302	-1.85421e-157	0.00339157	3	4
8	7	2346	138817	2444186	0.784983	-2.25266e-35	0.0168999	3	6
8	8	125348	138817	136877	748.951	-894977	0.902973	1	1
8	9	9609	138817	508441	15.4563	-17706.8	0.0692206	2	3
8	11	512	138817	39106	10.7076	-757.227	0.00368831	5	3
8	19	657	138817	428317	1.25449	-18.3615	0.00473285	4	2
9	7	12533	505729	2444186	1.1511	-125.389	0.024782	2	3
9	8	7018	505729	136877	11.51	-10937.5	0.013877	4	2
9	9	472075	505729	508441	208.431	-2.80468e+06	0.933454	1	1
9	10	8247	505729	172272	10.7466	-12330.4	0.0163072	3	2
9	13	1056	505729	29669	7.9901	-1290.45	0.00208807	6	3
10	9	9998	176694	508441	12.6346	-16487.6	0.0565837	2	2
10	10	161780	176694	172272	603.389	-1.13125e+06	0.915594	1	1
10	22	1742	176694	297789	3.75861	-1039.71	0.00985885	3	2
11	8	1481	41258	136877	29.7732	-3631.86	0.0358961	3	3
11	9	1878	41258	508441	10.1638	-2704.33	0.0455184	2	6
11	11	37312	41258	39106	2625.46	-316277	0.904358	1	1
12	12	243976	256760	254897	423.218	-1.6465e+06	0.95021	1	1
12	13	1945	256760	29669	28.9867	-4743	0.00757517	4	2
12	14	5038	256760	338585	6.57919	-5286.96	0.0196214	2	2
12	113	3196	256760	522515	2.70452	-1181.86	0.0124474	3	6
13	9	2146	33222	508441	14.4236	-3800.32	0.0645957	3	5
13	12	4175	33222	254897	55.9726	-13006.4	0.12567	2	2
13	13	25361	33222	29669	2921.1	-208093	0.76338	1	1
14	3	2627	338149	79182	11.1387	-3990.87	0.00776876	3	5
14	12	4164	338149	254897	5.48463	-3727.2	0.0123141	2	3
14	14	324737	338149	338585	322.007	-2.11194e+06	0.960337	1	1
15	8	523	38318	136877	11.3208	-800.097	0.0136489	3	6
15	15	31130	38318	36900	2499.53	-251952	0.812412	1	1
15	16	4578	38318	718910	18.8672	-9387.14	0.119474	2	2
15	23	472	38318	111421	12.5511	-766.906	0.012318	4	3
16	15	3584	716772	36900	15.384	-6616.03	0.0050002	2	2
16	16	707977	716772	718910	155.981	-4.1964e+06	0.98773	1	1
16	23	3549	716772	111421	5.04507	-2945.56	0.00495137	3	2
17	15	495	155379	36900	9.80157	-692.597	0.00318576	5	3
17	16	1448	155379	718910	1.47167	-99.6965	0.00931915	2	4
17	17	152125	155379	153820	722.611	-1.13322e+06	0.979058	1	1
17	25	692	155379	16024	31.5538	-1738.32	0.00445363	3	2
18	7	475	89376	2444186	0.246858	0	0.00531463	2	10
18	18	88473	89376	89426	1256.71	-711329	0.989897	1	1
19	8	965	428897	136877	1.86618	-158.718	0.00224996	2	5
19	19	426395	428897	428317	263.514	-2.7791e+06	0.994166	1	1
20	6	855	413658	4059427	0.0578055	0	0.00206692	3	6
20	7	3739	413658	2444186	0.419845	0	0.00903887	2	4
20	20	407755	413658	411392	272.026	-2.65058e+06	0.98573	1	1
21	5	315	76538	984963	0.474376	-2.32203e-52	0.0041156	2	8
21	21	75897	76538	76103	1479.3	-625586	0.991625	1	1
22	22	295803	296646	297789	380.158	-2.03777e+06	0.997158	1	1
23	15	490	111524	36900	13.5179	-829.879	0.00439367	3	4
23	16	3929	111524	718910	5.5635	-3579.73	0.0352301	2	3
23	23	106912	111524	111421	976.788	-813723	0.958646	1	1
24	24	10311	10437	10370	10815.7	-105226	0.987928	1	1
25	17	479	15876	153820	22.2685	-1040.22	0.0301713	2	3
25	25	15144	15876	16024	6758.3	-143888	0.953893	1	1
26	26	15356	15435	15491	7291.24	-150882	0.994882	1	1
27	27	105806	114807	120085	871.289	-768744	0.921599	1	1
27	28	2558	114807	275655	9.17647	-3427.96	0.0222809	3	5
27	29	3878	114807	113106	33.9049	-10031.6	0.0337784	2	4
28	27	4335	276605	120085	14.8166	-7747.44	0.0156722	3	4
28	28	261421	276605	275655	389.246	-1.73404e+06	0.945106	1	1
28	29	4859	276605	113106	17.6324	-9498.39	0.0175666	2	3
28	31	2101	276605	92331	9.33959	-2848.39	0.00759567	5	2
29	27	4687	119119	120085	37.1993	-12570.1	0.0393472	4	3
29	28	4782	119119	275655	16.5338	-9050.7	0.0401447	3	2
29	29	94654	119119	113106	797.593	-654882	0.794617	1	1
29	30	14880	119119	2579433	5.49803	-13882.6	0.124917	2	2
30	27	5164	2571667	120085	1.89842	-897.651	0.00200804	3	2
30	29	9602	2571667	113106	3.74775	-5889.94	0.00373376	2	2
30	30	2548774	2571667	2579433	43.6216	-1.1899e+07	0.991098	1	1
31	28	3515	95501	275655	15.1587	-6354.5	0.0368059	2	3
31	30	3192	95501	2579433	1.47109	-219.593	0.0334237	3	5
31	31	88353	95501	92331	1137.56	-678992	0.925153	1	1
31	33	385	95501	41209	11.1063	-582.493	0.00403137	4	3
32	30	5198	570213	2579433	0.401221	0	0.00911589	2	3
32	32	563759	570213	568940	197.287	-3.48837e+06	0.988681	1	1
33	31	850	42483	92331	24.6017	-1922.68	0.020008	3	4
33	32	1317	42483	568940	6.18605	-1315.81	0.0310006	2	3
33	33	40178	42483	41209	2605.49	-345670	0.945743	1	1
34	34	25807	26215	26242	4258.92	-237987	0.984436	1	1
35	35	38531	38710	38921	2903.44	-343001	0.995376	1	1
36	35	308	76881	38921	11.6858	-480.764	0.00400619	2	2
36	36	76556	76881	76772	1472.54	-631942	0.995773	1	1
37	37	699531	700112	700170	162.011	-4.24776e+06	0.99917	1	1
38	9	423	87906	508441	1.07446	-2.60462	0.00481196	3	9
38	37	313	87906	700170	0.57734	-3.10527e-27	0.00356062	4	2
38	38	85839	87906	87034	1273.76	-686658	0.976486	1	1
38	45	1260	87906	379645	4.28631	-878.595	0.0143335	2	3
39	39	68061	69972	69929	1579.16	-555641	0.972689	1	1
39	45	351	69972	379645	1.50008	-28.209	0.00501629	3	7
39	65	975	69972	45499	34.7686	-2533.73	0.0139341	2	4
40	40	108544	109417	109287	1030.53	-853628	0.992021	1	1
40	41	668	109417	1645290	0.421268	-3.07638e-152	0.00610508	2	3
41	41	1637956	1642823	1645290	68.7984	-8.48854e+06	0.997037	1	1
41	45	4138	1642823	379645	0.753236	-2.98703e-83	0.00251883	2	2
42	42	219084	220843	220622	510.49	-1.56881e+06	0.992035	1	1
42	45	1190	220843	379645	1.61137	-120.461	0.00538844	2	4
43	42	387	18865	220622	10.5564	-569.063	0.0205142	2	3
43	43	18394	18865	18442	6002.34	-176396	0.975033	1	1
44	41	311	96481	1645290	0.222426	-6.44196e-275	0.00322343	3	5
44	44	95523	96481	96052	1170.22	-763180	0.990071	1	1
44	45	506	96481	379645	1.56834	-47.59	0.00524456	2	6
45	41	5702	380975	1645290	1.03276	-4.90918	0.0149669	2	2
45	45	371092	380975	379645	291.284	-2.40764e+06	0.974059	1	1
45	319	1996	380975	7121274	0.0835248	0	0.00523919	3	6
46	46	804101	817271	817700	136.603	-4.645e+06	0.983885	1	1
46	47	7096	817271	226893	4.34446	-5050.99	0.00868255	2	3
46	48	1933	817271	76492	3.51042	-1063.18	0.00236519	4	3
46	49	4136	817271	693090	0.828961	-2.3518e-36	0.00506074	3	3
47	46	7033	224420	817700	4.35105	-5014.44	0.0313386	2	2
47	47	207368	224420	226893	462.347	-1.38782e+06	0.924017	1	1
47	48	3547	224420	76492	23.4581	-7903.25	0.0158052	4	2
47	49	6460	224420	693090	4.7151	-5010.5	0.0287853	3	2
48	46	2205	81340	817700	3.76374	-1325.8	0.0271084	3	4
48	47	7379	81340	226893	45.3922	-21389.3	0.090718	2	2
48	48	69961	81340	76492	1276.57	-531849	0.860106	1	1
49	46	4305	690018	817700	0.866219	-1.229e-22	0.00623897	3	3
49	47	5012	690018	226893	3.63445	-2878.73	0.00726358	2	4
49	49	680165	690018	693090	161.463	-4.04294e+06	0.985721	1	1
50	49	613	168560	693090	0.595697	-2.06284e-45	0.00363669	2	6
50	50	167143	168560	167860	670.65	-1.24415e+06	0.991593	1	1
50	51	506	168560	59710	5.70766	-469.827	0.0030019	3	3
51	50	378	59094	167860	4.32624	-267.621	0.00639659	3	2
51	51	58237	59094	59710	1873.78	-488000	0.985498	1	1
51	52	462	59094	503872	1.76152	-65.3817	0.00781805	2	4
52	52	485383	497105	503872	220.001	-2.99729e+06	0.976419	1	1
52	53	10212	497105	769254	3.03181	-4566.68	0.0205429	2	2
53	52	16897	775964	503872	4.90633	-13728.7	0.0217755	2	2
53	53	753874	775964	769254	143.383	-4.35596e+06	0.971532	1	1
53	56	1701	775964	146303	1.70106	-208.391	0.00219211	3	3
54	52	884	89621	503872	2.22245	-225.008	0.00986376	5	3
54	54	84057	89621	91543	1163.18	-643174	0.937916	1	1
54	55	1645	89621	72593	28.7059	-3970.98	0.0183551	3	3
54	76	1869	89621	274831	8.61476	-2397.7	0.0208545	2	5
55	54	4132	72569	91543	70.6144	-13731.2	0.0569389	2	2
55	55	66356	72569	72593	1430.02	-517868	0.914385	1	1
55	56	1221	72569	146303	13.0563	-2027.16	0.0168254	3	4
56	53	1998	146608	769254	2.0113	-399.721	0.0136282	3	3
56	55	1729	146608	72593	18.4439	-3436.64	0.0117934	4	2
56	56	139606	146608	146303	738.928	-1.0197e+06	0.95224	1	1
56	57	2815	146608	375066	5.81195	-2654.18	0.0192009	2	4
57	56	3297	370391	146303	6.9074	-3595.12	0.0089014	2	2
57	57	359532	370391	375066	293.818	-2.31438e+06	0.970682	1	1
57	59	1455	370391	54101	8.2434	-1812.61	0.00392828	5	2
57	75	3106	370391	146393	6.50324	-3224.94	0.00838573	3	4
57	85	1498	370391	135497	3.38868	-782.155	0.00404437	4	2
58	58	63656	65366	66302	1667.52	-521157	0.97384	1	1
58	65	462	65366	45499	17.6359	-897.581	0.00706789	3	5
58	73	1100	65366	497828	3.8377	-675.877	0.0168283	2	5
59	55	1107	56742	72593	30.5111	-2735.6	0.0195094	3	4
59	57	3251	56742	375066	17.3426	-6314.08	0.0572944	2	3
59	59	52067	56742	54101	1925.58	-427497	0.91761	1	1
60	60	589241	602945	596342	186.05	-3.58378e+06	0.977272	1	1
60	61	12821	602945	1725732	1.39888	-667.469	0.021264	2	3
61	60	6781	1748516	596342	0.738309	-8.17886e-156	0.00387815	3	2
61	61	1612777	1748516	1725732	60.6793	-7.56795e+06	0.922369	1	1
61	62	123477	1748516	1811485	4.42579	-93449.2	0.0706182	2	2
62	61	92203	1779092	1725732	3.40944	-50450.3	0.0518259	2	2
62	62	1673608	1779092	1811485	58.9562	-7.83117e+06	0.940709	1	1
62	79	8305	1779092	282268	1.87754	-1386.4	0.00466811	3	3
63	62	733	348684	1811485	0.131749	0	0.00210219	3	6
63	63	330591	348684	355763	302.557	-2.09834e+06	0.948111	1	1
63	64	16458	348684	711483	7.53164	-19406.9	0.0472003	2	2
64	63	19960	706090	355763	9.02088	-26841.3	0.0282684	2	2
64	64	682109	706090	711483	154.148	-3.94174e+06	0.966037	1	1
64	80	2382	706090	244518	1.56632	-213.485	0.00337351	3	4
65	39	876	50421	69929	28.2062	-2097.01	0.0173737	3	2
65	58	501	50421	66302	17.0141	-956.156	0.00993634	6	3
65	64	6236	50421	711483	19.7351	-13072.6	0.123679	2	3
65	65	40737	50421	45499	2015.97	-323971	0.807937	1	1
66	66	64098	80899	69797	1288.77	-482434	0.792321	1	1
66	67	2136	80899	54502	54.999	-6535.52	0.0264033	4	2
66	70	2781	80899	380896	10.2461	-4014.08	0.0343762	2	4
66	72	2444	80899	123027	27.8783	-5839.14	0.0302105	3	5
66	78	1804	80899	72996	34.6819	-4690.36	0.0222994	5	2
67	66	609	52822	69797	18.7532	-1218.29	0.0115293	3	6
67	67	50706	52822	54502	1999.59	-419177	0.959941	1	1
67	72	762	52822	123027	13.3122	-1278.72	0.0144258	2	7
68	68	177622	205310	200321	490.308	-1.17296e+06	0.865141	1	1
68	69	11914	205310	370401	17.7863	-23542.9	0.0580293	2	3
68	71	6165	205310	328328	10.383	-8985.35	0.0300278	3	4
68	72	6049	205310	123027	27.1883	-14381.4	0.0294628	4	2
69	68	10062	374262	200321	15.2367	-18354.4	0.0268849	4	2
69	69	324539	374262	370401	265.784	-1.93973e+06	0.867144	1	1
69	70	19404	374262	380896	15.4532	-35873.1	0.051846	2	2
69	71	14038	374262	328328	12.9697	-23512.2	0.0375085	3	2
69	90	2242	374262	181653	3.74392	-1332.15	0.00599046	6	3
70	66	990	372596	69797	4.32185	-697.173	0.00265703	5	2
70	69	13049	372596	370401	10.7344	-19526.2	0.0350218	2	2
70	70	342210	372596	380896	273.752	-2.09763e+06	0.918448	1	1
70	71	12492	372596	328328	11.593	-19580.6	0.0335269	3	3
71	68	4335	321538	200321	7.64081	-5110.56	0.0134821	4	3
71	69	11414	321538	370401	10.8803	-17202	0.0354981	2	4
71	70	11136	321538	380896	10.3229	-16237.9	0.0346335	3	3
71	71	290833	321538	328328	312.761	-1.80797e+06	0.904506	1	1
71	72	3778	321538	123027	10.8427	-5647.02	0.0117498	5	3
72	67	974	121226	54502	16.7363	-1844.03	0.00803458	6	3
72	68	4204	121226	200321	19.6539	-8642.23	0.034679	3	4
72	71	4538	121226	328328	12.944	-7538.08	0.0374342	2	5
72	72	104749	121226	123027	797.375	-736836	0.86408	1	1
73	58	1504	489657	66302	5.25943	-1295.82	0.00307154	5	2
73	73	464987	489657	497828	216.56	-2.80169e+06	0.949618	1	1
73	74	8222	489657	376451	5.06391	-6847.49	0.0167913	2	2
73	75	3703	489657	146393	5.86476	-3526	0.00756244	4	3
73	80	7346	489657	244518	6.96558	-8095.11	0.0150023	3	3
74	73	10654	376908	497828	6.44625	-11049.2	0.0282668	2	3
74	74	347602	376908	376451	278.13	-2.15446e+06	0.922246	1	1
74	75	8670	376908	146393	17.8391	-17126.9	0.023003	3	2
75	73	2139	141806	497828	3.4399	-1140.35	0.015084	3	4
75	74	7268	141806	376451	15.4569	-13335.8	0.0512531	2	3
75	75	127301	141806	146393	696.187	-888539	0.897712	1	1
75	76	2122	141806	274831	6.18151	-2108.22	0.0149641	4	3
76	75	2084	272930	146393	5.92155	-1994.92	0.00763566	3	5
76	76	263101	272930	274831	398.212	-1.76832e+06	0.963987	1	1
76	87	2212	272930	47870	19.2212	-4501.3	0.00810464	2	3
77	77	16875	17493	18221	6010.58	-158138	0.964672	1	1
78	66	965	73451	69797	21.3699	-2051.15	0.013138	5	3
78	78	66664	73451	72996	1411.57	-518483	0.907598	1	1
78	81	1134	73451	98651	17.7674	-2210.8	0.0154389	3	6
78	84	1792	73451	44238	62.6115	-5711.66	0.0243972	2	2
79	62	8520	280231	1811485	1.90545	-1483.57	0.0304035	2	3
79	79	259388	280231	282268	372.29	-1.68294e+06	0.925622	1	1
79	80	8405	280231	244518	13.9258	-14576.7	0.0299931	3	2
80	65	1321	254359	45499	12.9587	-2188.91	0.00519345	8	2
80	73	13034	254359	497828	11.6859	-20559.2	0.0512425	2	2
80	79	11183	254359	282268	17.6831	-22002.4	0.0439654	3	2
80	80	212619	254359	244518	388.109	-1.33951e+06	0.835901	1	1
81	61	5451	103047	1725732	3.47998	-2997.56	0.0528982	2	4
81	81	86736	103047	98651	968.661	-627846	0.841713	1	1
81	82	4081	103047	419993	10.7053	-6064.05	0.0396033	3	2
81	84	752	103047	44238	18.7282	-1503.93	0.00729764	7	3
82	81	2996	414246	98651	8.32322	-3761.52	0.00723242	2	2
82	82	402436	414246	419993	262.607	-2.54581e+06	0.97149	1	1
82	88	2005	414246	48765	11.2683	-3072.48	0.00484012	3	2
83	82	2405	25921	419993	25.0802	-5557.55	0.0927819	2	4
83	83	21428	25921	23161	4052.11	-187065	0.826666	1	1
83	90	689	25921	181653	16.6125	-1302.11	0.0265808	3	12
84	80	1127	44296	244518	11.8129	-1769.84	0.0254425	2	10
84	82	1071	44296	419993	6.5357	-1118.04	0.0241783	3	7
84	84	39676	44296	44238	2298.67	-325961	0.895702	1	1
85	57	5224	143325	375066	11.0327	-7906.94	0.0364486	2	2
85	85	131614	143325	135497	769.413	-963075	0.918291	1	1
85	86	968	143325	92197	8.3166	-1209.58	0.00675388	3	3
86	85	1027	96677	135497	8.90075	-1345.2	0.010623	6	3
86	86	85971	96677	92197	1095.02	-647274	0.88926	1	1
86	87	2820	96677	47870	69.1786	-9295.81	0.0291693	2	2
86	89	1240	96677	129210	11.2697	-1889.43	0.0128262	3	5
87	76	2364	47873	274831	20.3986	-4948.19	0.0493807	3	2
87	86	2411	47873	92197	62.0153	-7674.39	0.0503624	2	2
87	87	40333	47873	47870	1998.09	-318990	0.8425	1	1
88	82	3236	52528	419993	16.6527	-6165.92	0.0616052	2	3
88	88	43524	52528	48765	1929.03	-345199	0.828587	1	1
88	106	1711	52528	179879	20.5583	-3582.54	0.0325731	3	3
89	68	1560	128184	200321	6.89721	-1694.59	0.01217	3	5
89	89	117414	128184	129210	804.821	-848021	0.91598	1	1
89	90	3270	128184	181653	15.9434	-6057.83	0.0255102	2	2
89	115	477	128184	48610	8.69097	-615.707	0.00372121	9	2
90	69	3570	181202	370401	6.03868	-3482.3	0.0197018	3	6
90	77	392	181202	18221	13.4791	-664.555	0.00216333	12	2
90	78	902	181202	72996	7.74201	-1070.73	0.00497787	8	3
90	83	382	181202	23161	10.3336	-553.789	0.00210814	14	3
90	88	708	181202	48765	9.09644	-942.285	0.00390724	9	3
90	89	3877	181202	129210	18.7995	-7798.92	0.021396	2	2
90	90	160921	181202	181653	555.03	-1.08827e+06	0.888075	1	1
91	91	15399	17150	16694	6106.29	-142329	0.897901	1	1
91	99	1358	17150	83786	107.293	-5073.66	0.0791837	2	3
92	92	19439	23030	21185	4523.36	-172028	0.844073	1	1
92	107	2041	23030	154963	64.9277	-6616.33	0.0886235	2	3
92	108	523	23030	81619	31.5883	-1310.56	0.0227095	3	6
93	93	186955	190218	190845	584.674	-1.34949e+06	0.982846	1	1
93	97	531	190218	91330	3.47007	-287.557	0.00279153	3	7
93	101	2658	190218	305571	5.19159	-2256.23	0.0139734	2	4
94	94	86845	89474	90746	1214.31	-682033	0.970617	1	1
94	97	795	89474	91330	11.045	-1196.51	0.00888526	3	6
94	99	1075	89474	83786	16.2798	-2006.36	0.0120147	2	5
95	95	66312	69580	71230	1518.99	-528944	0.953032	1	1
95	107	1071	69580	154963	11.2768	-1633.02	0.0153924	3	7
95	123	1275	69580	106069	19.6131	-2606.62	0.0183242	2	2
96	80	896	4018	244518	103.537	-3382.19	0.222997	2	11
96	96	2020	4018	2517	22676	-20080.1	0.502738	1	1
96	98	303	4018	137011	62.4865	-970.145	0.0754107	3	8
97	93	569	88347	190845	3.83132	-349.055	0.00644051	7	3
97	94	1158	88347	90746	16.3983	-2169.4	0.0131074	4	2
97	97	78276	88347	91330	1101.37	-579259	0.886006	1	1
97	98	3186	88347	137011	29.8819	-7838.46	0.0360623	2	2
97	101	1717	88347	305571	7.22064	-1935.77	0.0194347	3	5
98	97	5221	137004	91330	47.3714	-15279.7	0.0381084	2	2
98	98	125584	137004	137011	759.547	-901724	0.916645	1	1
98	99	1556	137004	83786	15.3891	-2823.69	0.0113573	3	2
98	100	1267	137004	50200	20.9146	-2670.22	0.00924791	4	2
99	91	1212	82614	16694	99.7695	-4436.22	0.0146706	3	2
99	94	1087	82614	90746	16.4611	-2040.17	0.0131576	4	3
99	98	2032	82614	137011	20.3809	-4234.55	0.0245963	2	4
99	99	75839	82614	83786	1243.87	-580583	0.917992	1	1
100	90	1225	52479	181653	14.5887	-2162.78	0.0233427	3	6
100	98	2729	52479	137011	43.0895	-7704.25	0.0520018	2	3
100	100	45197	52479	50200	1947.73	-361615	0.86124	1	1
101	93	3235	308455	190845	6.23894	-3242.49	0.0104878	4	2
101	97	1931	308455	91330	7.78191	-2303.98	0.00626023	5	3
101	100	1249	308455	50200	9.15748	-1672.22	0.00404921	6	3
101	101	278212	308455	305571	335.105	-1.75928e+06	0.901953	1	1
101	103	4115	308455	78582	19.2737	-8402.34	0.0133407	3	2
101	109	9511	308455	141708	24.703	-21818.6	0.0308343	2	2
102	102	153568	159103	159461	687.19	-1.11864e+06	0.965211	1	1
102	103	1619	159103	78582	14.7013	-2869.21	0.0101758	2	3
102	107	1539	159103	154963	7.08666	-1707.47	0.00967298	3	5
103	55	869	79870	72593	17.0157	-1658.01	0.0108802	3	5
103	101	4703	79870	305571	21.877	-10190	0.0588832	2	2
103	103	70420	79870	78582	1273.79	-535235	0.881683	1	1
103	109	337	79870	141708	3.38035	-177.184	0.00421936	6	3
104	104	158019	163562	163392	671.282	-1.14938e+06	0.966111	1	1
104	107	1062	163562	154963	4.75689	-826.145	0.00649295	3	8
104	108	2374	163562	81619	20.1891	-4929.73	0.0145144	2	2
105	105	51387	53606	54900	1982.33	-424786	0.958605	1	1
105	107	1752	53606	154963	23.9443	-3925.39	0.0326829	2	4
106	89	1657	177429	129210	8.20561	-2051.34	0.00933895	3	3
106	106	168868	177429	179879	600.691	-1.19247e+06	0.95175	1	1
106	107	2927	177429	154963	12.0859	-4658.1	0.0164967	2	2
106	124	520	177429	134801	2.46828	-164.659	0.00293075	6	2
107	92	760	155281	21185	26.2287	-1770.47	0.00489435	9	2
107	102	2180	155281	159461	9.99523	-3085.96	0.0140391	3	2
107	104	1345	155281	163392	6.01842	-1304.79	0.00866172	6	3
107	105	1905	155281	54900	25.3696	-4376.37	0.0122681	4	2
107	106	3850	155281	179879	15.6484	-7068.59	0.0247938	2	2
107	107	139786	155281	154963	659.518	-976155	0.900213	1	1
108	92	573	82908	21185	37.0373	-1525.44	0.00691128	8	3
108	95	1470	82908	71230	28.2597	-3524.87	0.0177305	4	2
108	102	1278	82908	159461	10.9746	-1916.83	0.0154147	6	3
108	104	2175	82908	163392	18.2281	-4301.7	0.0262339	2	2
108	105	908	82908	54900	22.6478	-1980.84	0.0109519	7	3
108	108	72144	82908	81619	1210.38	-541876	0.870169	1	1
108	123	452	82908	106069	5.83529	-428.05	0.00545183	9	3
108	126	1583	82908	101028	21.4562	-3373.99	0.0190935	3	2
109	101	4261	134652	305571	11.757	-6689.64	0.0316445	2	3
109	109	129655	134652	141708	771.421	-945399	0.96289	1	1
110	110	5552	5586	5664	19922.1	-59902.2	0.993913	1	1
111	111	54610	54733	54885	2063.85	-469193	0.997753	1	1
112	112	17907	18179	20144	5551.58	-166240	0.985038	1	1
113	113	488617	502887	522515	211.11	-2.95928e+06	0.971624	1	1
113	114	2989	502887	209895	3.21486	-1450.23	0.00594368	3	2
113	120	5476	502887	70818	17.4566	-10723.1	0.0108891	2	2
113	121	2213	502887	64943	7.69286	-2627.12	0.00440059	4	3
114	113	12207	218197	522515	12.1554	-19708.9	0.0559449	2	2
114	114	203965	218197	209895	505.608	-1.41362e+06	0.934775	1	1
115	89	1391	52430	129210	23.311	-3077.26	0.0265306	2	4
115	115	47410	52430	48610	2111.9	-394124	0.904253	1	1
115	146	472	52430	65544	15.5933	-862.064	0.00900248	3	4
116	116	98507	99323	102049	1103.36	-772796	0.991784	1	1
116	118	361	99323	47579	8.67264	-465.775	0.00363461	2	3
117	112	1125	37485	20144	169.145	-4706.64	0.030012	5	2
117	116	984	37485	102049	29.2037	-2390.92	0.0262505	6	3
117	117	21982	37485	26834	2481.04	-171820	0.586421	1	1
117	118	2574	37485	47579	163.849	-10730.7	0.0686675	3	2
117	119	2920	37485	307071	28.8002	-7120.59	0.0778978	2	2
117	132	2478	37485	86974	86.2906	-8718.45	0.0661064	4	2
118	116	1308	49441	102049	29.4321	-3188.83	0.0264558	3	2
118	117	1454	49441	26834	124.423	-5636.59	0.0294088	2	2
118	118	43676	49441	47579	2107.9	-355795	0.883396	1	1
118	119	719	49441	307071	5.37665	-632.176	0.0145426	4	3
119	117	1051	304633	26834	14.5965	-1862.52	0.00345005	2	3
119	119	302969	304633	307071	367.698	-2.06591e+06	0.994538	1	1
120	113	6167	70854	522515	18.9112	-12575.5	0.0870381	2	4
120	120	64187	70854	70818	1452.27	-500050	0.905905	1	1
121	113	6469	68355	522515	20.5626	-13733.4	0.0946383	2	3
121	121	58881	68355	64943	1505.85	-456611	0.8614	1	1
121	122	2591	68355	39156	109.903	-9749.02	0.0379051	3	2
122	113	3839	42140	522515	19.794	-7996.75	0.0911011	2	5
122	120	390	42140	70818	14.8366	-694.493	0.00925486	5	3
122	121	3052	42140	64943	126.61	-11935.4	0.0724252	3	2
122	122	32907	42140	39156	2264.15	-261627	0.780897	1	1
122	131	1151	42140	46927	66.0796	-3723.71	0.0273137	4	2
123	95	1239	105252	71230	18.7623	-2480.3	0.0117717	2	3
123	123	103489	105252	106069	1052.41	-806810	0.98325	1	1
124	106	749	135730	179879	3.48285	-406.431	0.00551831	2	6
124	124	132350	135730	134801	821.229	-998147	0.975098	1	1
124	125	703	135730	59235	9.92682	-990.323	0.0051794	3	2
125	107	495	59682	154963	6.07635	-485.473	0.00829396	3	11
125	124	368	59682	134801	5.19303	-313.804	0.00616601	5	3
125	125	56539	59682	59235	1815.66	-463226	0.947338	1	1
125	126	696	59682	101028	13.1049	-1157.54	0.0116618	2	3
125	127	482	59682	20445	44.8462	-1373.22	0.00807614	4	2
126	108	2019	100058	81619	28.0674	-4832.71	0.0201783	2	3
126	125	417	100058	59235	7.98758	-507.277	0.00416758	5	3
126	126	95479	100058	101028	1072.32	-731430	0.954237	1	1
126	128	616	100058	57467	12.1624	-982.064	0.00615643	3	3
127	127	19259	19992	20445	5349.33	-178793	0.963335	1	1
128	128	54279	58261	57467	1840.54	-442426	0.931652	1	1
128	129	3174	58261	177957	34.7555	-8294.71	0.054479	2	2
129	126	556	176743	101028	3.53509	-308.349	0.00314581	3	4
129	128	1738	176743	57467	19.4267	-3543.72	0.00983349	2	2
129	129	173509	176743	177957	626.288	-1.2614e+06	0.981702	1	1
130	130	21399	22736	22273	4797.44	-196156	0.941195	1	1
131	122	1632	48216	39156	98.1386	-5935.36	0.0338477	2	3
131	131	43785	48216	46927	2196.95	-361626	0.908101	1	1
131	132	766	48216	86974	20.7375	-1606.2	0.0158868	3	3
131	133	537	48216	121667	10.3925	-779.213	0.0111374	4	3
132	117	530	85260	26834	26.2999	-1233.43	0.00621628	3	4
132	131	699	85260	46927	19.8344	-1435.89	0.00819845	2	3
132	132	81418	85260	86974	1246.51	-634556	0.954938	1	1
133	133	118433	119364	121667	925.84	-911104	0.9922	1	1
133	134	317	119364	163086	1.84875	-52.4491	0.00265574	2	7
134	133	1010	166257	121667	5.66863	-929.593	0.00607493	4	2
134	134	155918	166257	163086	652.843	-1.11526e+06	0.937813	1	1
134	137	2180	166257	24932	59.7075	-6885.17	0.0131122	2	2
134	139	1233	166257	99157	8.4912	-1563.55	0.00741623	3	3
134	140	437	166257	57972	5.14745	-369.109	0.00262846	6	3
135	135	144333	147735	152350	728.029	-1.05901e+06	0.976972	1	1
135	136	1597	147735	56109	21.8725	-3436.48	0.0108099	2	3
135	138	795	147735	43520	14.038	-1374.17	0.00538126	3	4
136	135	911	54488	152350	12.459	-1473.1	0.0167193	3	4
136	136	51658	54488	56109	1918.29	-422493	0.948062	1	1
136	138	1793	54488	43520	85.842	-6281.61	0.0329063	2	3
137	134	1179	22981	163086	35.7139	-3107.12	0.0513033	2	2
137	137	20489	22981	24932	4059.79	-177532	0.891563	1	1
137	139	452	22981	99157	22.5193	-984.72	0.0196684	3	6
138	135	2747	47677	152350	42.9355	-7750.55	0.0576169	2	2
138	136	2516	47677	56109	106.777	-9386.53	0.0527718	3	2
138	138	35121	47677	43520	1921.67	-270099	0.736645	1	1
138	141	510	47677	65393	18.5712	-1015.69	0.010697	6	3
138	156	1212	47677	16500	174.912	-5118.96	0.0254211	4	2
139	134	1082	99225	163086	7.59099	-1265.16	0.0109045	4	3
139	139	91265	99225	99157	1053.1	-686335	0.919778	1	1
139	140	1415	99225	57972	27.9271	-3377.17	0.0142605	2	2
139	143	1224	99225	130910	10.6979	-1806.68	0.0123356	3	3
139	144	504	99225	292244	1.97321	-97.7169	0.00507937	6	3
140	139	1642	58849	99157	31.9462	-4136.5	0.0279019	2	2
140	140	55714	58849	57972	1854.03	-458437	0.946728	1	1
140	143	587	58849	130910	8.65038	-754.682	0.00997468	3	4
141	137	1011	69580	24932	66.1635	-3274.19	0.01453	3	3
141	141	59717	69580	65393	1490.02	-462889	0.858249	1	1
141	159	4157	69580	75439	89.9102	-14834	0.0597442	2	2
142	142	6664	6664	6664	17036.3	-71586.5	1	1	1
143	143	127504	134162	130910	824.196	-951126	0.950373	1	1
143	144	6530	134162	292244	18.9081	-13227.4	0.0486725	2	2
144	143	1586	286797	130910	4.79584	-1244.33	0.00553004	2	2
144	144	285204	286797	292244	386.318	-1.94921e+06	0.994446	1	1
145	145	227498	227997	228800	495.11	-1.62906e+06	0.997811	1	1
145	146	499	227997	65544	3.79095	-302.653	0.00218863	2	2
146	145	1298	65513	228800	9.83106	-1818.5	0.0198129	2	2
146	146	63787	65513	65544	1686.48	-525099	0.973654	1	1
147	147	19535	19943	19550	5688.34	-186742	0.979542	1	1
147	148	302	19943	169717	10.1298	-432.84	0.0151432	2	3
148	148	166545	167776	169717	664.027	-1.23001e+06	0.992663	1	1
148	151	1183	167776	1247375	0.641752	-5.56443e-62	0.00705107	2	6
149	149	264458	294784	301556	337.749	-1.65722e+06	0.897125	1	1
149	150	20532	294784	254686	31.0478	-52160.3	0.069651	2	3
149	151	5455	294784	1247375	1.68424	-642.379	0.0185051	3	5
149	152	1979	294784	103160	7.38822	-2270.5	0.00671339	5	3
150	149	26387	255780	301556	38.8387	-73334.4	0.103163	2	2
150	150	205563	255780	254686	358.247	-1.25177e+06	0.803671	1	1
150	151	23425	255780	1247375	8.33538	-30101.3	0.0915826	3	2
151	148	2820	1247638	169717	1.51197	-217.85	0.00226027	6	2
151	149	5450	1247638	301556	1.64456	-588.99	0.00436825	4	3
151	150	28048	1247638	254686	10.0211	-40969.6	0.0224809	2	2
151	151	1199614	1247638	1247375	87.5115	-6.24542e+06	0.961508	1	1
151	152	6209	1247638	103160	5.47685	-5627.18	0.0049766	3	2
151	153	5355	1247638	39277	12.4063	-8902.6	0.00429211	5	2
152	149	2307	105791	301556	8.20994	-2862.11	0.0218071	3	5
152	151	9017	105791	1247375	7.75757	-10951.1	0.0852341	2	3
152	152	92322	105791	103160	960.405	-674117	0.872683	1	1
152	154	901	105791	131128	7.37377	-1030.69	0.00851679	4.5	3
153	151	8096	41258	1247375	17.8597	-16488.5	0.196229	2	4
153	153	29854	41258	39277	2091.54	-229994	0.723593	1	1
153	168	3266	41258	352739	25.4779	-7578.67	0.0791604	3	2
154	152	690	129654	103160	5.85681	-654.314	0.00532186	3	5
154	154	127180	129654	131128	849.272	-961238	0.980918	1	1
154	168	1306	129654	352739	3.242	-641.403	0.010073	2	6
155	155	80805	105889	96938	893.722	-564832	0.76311	1	1
155	158	1465	105889	17402	90.2603	-5224.27	0.0138352	5	2
155	167	2062	105889	126080	17.5348	-3999.29	0.0194732	3	5
155	169	2150	105889	192237	11.9911	-3403.56	0.0203043	2	7
155	230	348	105889	11266	33.1183	-889.986	0.00328646	20	3
156	135	1021	25921	152350	29.3522	-2490.68	0.0393889	4	3
156	138	2218	25921	43520	223.218	-9945.81	0.0855677	2	2
156	155	1450	25921	96938	65.5136	-4691.6	0.0559392	3	3
156	156	10692	25921	16500	2838.13	-81544.2	0.412484	1	1
158	155	735	16905	96938	50.9199	-2190.63	0.0434783	2	8
158	158	12275	16905	17402	4737.14	-103903	0.726117	1	1
158	232	364	16905	65690	37.2131	-970.771	0.0215321	3	7
159	141	3027	73990	65393	71.026	-10055	0.0409109	2	2
159	159	66083	73990	75439	1344.1	-504886	0.893134	1	1
159	215	1513	73990	200898	11.5558	-2342.79	0.0204487	3	2
160	160	95481	105056	107371	960.989	-702106	0.908858	1	1
160	161	2565	105056	153826	18.0196	-5046.12	0.0244155	2	4
160	185	944	105056	41901	24.3465	-2126.45	0.00898568	5	2
160	186	1247	105056	29974	44.9583	-3563.2	0.0118699	3	2
161	160	2231	145971	107371	16.1605	-4155.33	0.0152839	4	2
161	161	129413	145971	153826	654.321	-887433	0.886567	1	1
161	167	3122	145971	126080	19.2588	-6345.1	0.0213878	3	4
161	174	4022	145971	234029	13.3664	-6789.67	0.0275534	2	3
162	162	93409	110005	104997	918.139	-673717	0.849134	1	1
162	171	3953	110005	93641	43.567	-11212.1	0.0359347	2	2
162	180	651	110005	159523	4.21167	-445.401	0.00591791	9	2
162	181	1525	110005	937068	1.67956	-179.373	0.013863	3	3
162	182	1333	110005	168602	8.15951	-1643.28	0.0121176	4	3
163	163	103908	105840	109638	1016.59	-798698	0.981746	1	1
163	164	359	105840	102785	3.74649	-215.213	0.00339191	3	7
163	167	990	105840	126080	8.42264	-1248.03	0.00935374	2	9
164	163	310	95795	109638	3.35094	-161.274	0.00323608	3	5
164	164	93245	95795	102785	1075.13	-712155	0.973381	1	1
164	167	1449	95795	126080	13.6204	-2462.67	0.0151261	2	6
165	161	1410	149891	153826	6.94261	-1539.24	0.00940684	3	7
165	165	135591	149891	148406	692.011	-957239	0.904597	1	1
165	166	1074	149891	17306	47.0047	-3124.7	0.00716521	6	2
165	168	2063	149891	352739	4.42975	-1489.85	0.0137633	2	5
166	164	1976	26950	102785	80.9856	-6827.3	0.073321	3	3
166	165	2054	26950	148406	58.3041	-6428.28	0.0762152	2	2
166	166	11203	26950	17306	2727.02	-85012.2	0.415696	1	1
167	146	482	139993	65544	5.96372	-465.156	0.00344303	17	3
167	161	5809	139993	153826	30.6249	-14481.8	0.0414949	2	2
167	163	2428	139993	109638	17.9593	-4767.36	0.0173437	7	2
167	164	3932	139993	102785	31.0232	-9828.83	0.0280871	5	2
167	166	789	139993	17306	36.9729	-2104.39	0.005636	14	3
167	167	104276	139993	126080	670.72	-695855	0.744866	1	1
167	168	2811	139993	352739	6.46264	-2902.51	0.0200796	6	3
167	170	4090	139993	175280	18.9232	-8254.75	0.0292157	3	2
167	177	1946	139993	103017	15.3192	-3524.57	0.0139007	8	3
168	153	3923	359562	39277	31.5366	-9955.97	0.0109105	2	3
168	154	2947	359562	131128	7.09611	-3281.48	0.00819608	4	2
168	160	1619	359562	107371	4.76097	-1261.76	0.0045027	9	3
168	165	1969	359562	148406	4.18919	-1336.82	0.00547611	6	3
168	167	3511	359562	126080	8.79265	-4578.2	0.00976466	3	2
168	168	329338	359562	352739	294.797	-2.06325e+06	0.915942	1	1
169	167	3153	196686	126080	14.4349	-5544.23	0.0160306	5	3
169	169	154706	196686	192237	464.522	-978527	0.786563	1	1
169	172	4327	196686	345194	7.23535	-4895.01	0.0219995	4	3
169	173	10360	196686	303987	19.6716	-21448.6	0.0526728	3	2
169	181	11695	196686	937068	7.20385	-13346.5	0.0594603	2	2
169	188	1259	196686	87316	8.32276	-1574.64	0.00640107	8	2
170	170	159412	169344	175280	609.717	-1.11533e+06	0.94135	1	1
170	171	1805	169344	93641	12.9226	-2981.36	0.0106588	3	3
170	179	2225	169344	71474	20.8699	-4691.65	0.0131389	2	3
171	162	1862	92365	104997	21.7974	-3998.69	0.0201592	5	2
171	170	2913	92365	175280	20.4272	-6086.68	0.0315379	2	3
171	171	77481	92365	93641	1017.02	-558427	0.838857	1	1
171	173	2340	92365	303987	9.46156	-3201.72	0.0253343	3	6
172	169	2164	332661	192237	3.84174	-1326.9	0.00650512	3	6
172	172	318927	332661	345194	315.308	-2.04202e+06	0.958715	1	1
172	173	6612	332661	303987	7.4231	-7642.38	0.0198761	2	4
173	169	7170	297087	192237	14.253	-12581.8	0.0241343	4	3
173	172	7792	297087	345194	8.62604	-10057	0.026228	3	2
173	173	259679	297087	303987	326.443	-1.59965e+06	0.874084	1	1
173	174	8841	297087	234029	14.4363	-15642.4	0.029759	2	2
173	175	2097	297087	56409	14.2061	-3660.61	0.00705854	7	3
173	176	2616	297087	220211	4.53967	-1939.03	0.0088055	6	3
173	179	4198	297087	71474	22.445	-9196.61	0.0141305	5	2
174	161	3763	235935	153826	11.7712	-5904.12	0.0159493	4	3
174	169	3843	235935	192237	9.61945	-5317.6	0.0162884	3	5
174	173	10130	235935	303987	16.0351	-18960.7	0.0429356	2	3
174	174	206964	235935	234029	425.542	-1.34047e+06	0.877208	1	1
174	175	2680	235935	56409	22.8614	-5902.2	0.0113591	6	2
175	174	1553	54243	234029	13.8889	-2673.22	0.0286304	2	6
175	175	45278	54243	56409	1679.98	-347330	0.834725	1	1
175	187	1480	54243	99685	31.074	-3687.43	0.0272846	3	2
176	174	2876	219765	234029	6.34848	-2923.28	0.0130867	3	5
176	176	204113	219765	220211	478.831	-1.38013e+06	0.928778	1	1
176	177	3457	219765	103017	17.3357	-6685.84	0.0157304	2	2
176	185	513	219765	41901	6.32475	-520.85	0.00233431	9	3
177	163	748	99568	109638	7.77911	-890.804	0.00751245	3	3
177	176	3690	99568	220211	19.1063	-7483.9	0.0370601	2	2
177	177	92285	99568	103017	1021.44	-688373	0.926854	1	1
178	160	732	12152	107371	63.6921	-2348.67	0.060237	2	5
178	176	512	12152	220211	21.7216	-1102.15	0.042133	3	8
178	178	9252	12152	10454	8268.27	-85955.1	0.761356	1	1
179	170	1501	67375	175280	14.4297	-2634.32	0.0222783	3	5
179	173	2565	67375	303987	14.2181	-4481.22	0.0380705	2	5
179	179	62006	67375	71474	1461.83	-481138	0.920312	1	1
180	170	568	159201	175280	2.31089	-157.717	0.00356782	3	8
180	171	1062	159201	93641	8.08764	-1300.89	0.00667081	2	9
180	180	152295	159201	159523	680.81	-1.10163e+06	0.956621	1	1
181	169	7700	927325	192237	4.90378	-6238.53	0.00830345	2	2
181	181	915186	927325	937068	119.568	-5.15479e+06	0.98691	1	1
182	162	1288	163072	104997	8.54021	-1639.84	0.00789835	3	3
182	182	158468	163072	168602	654.348	-1.14089e+06	0.971767	1	1
182	222	1443	163072	187417	5.36028	-1261.3	0.00884885	2	2
183	169	150	1372	192237	64.5668	-489.152	0.109329	3	23
183	182	250	1372	168602	122.697	-982.153	0.182216	2	8
183	183	658	1372	724	75204.3	-7424.22	0.479592	1	1
183	253	68	1372	5917	950.96	-403.479	0.0495627	5	2
184	133	157	1372	121667	106.778	-590.435	0.114431	3.5	7
184	184	396	1372	545	60124.8	-4231.13	0.28863	1	1
184	223	182	1372	16483	913.672	-1076.05	0.132653	2	5
184	243	157	1372	143723	90.3917	-564.498	0.114431	3.5	35
185	176	480	40621	220211	6.09201	-472.322	0.0118165	2	10
185	185	39419	40621	41901	2629.3	-338573	0.970409	1	1
186	185	430	28714	41901	40.5751	-1182.05	0.0149753	3	4
186	186	26943	28714	29974	3553.99	-235346	0.938323	1	1
186	187	615	28714	99685	24.3928	-1386.63	0.0214181	2	3
187	175	1105	98490	56409	22.5804	-2408.32	0.0112194	2	5
187	176	408	98490	220211	2.13569	-96.269	0.00414255	3	11
187	186	366	98490	29974	14.0752	-634.174	0.00371611	4	3
187	187	96286	98490	99685	1113.4	-751853	0.977622	1	1
188	169	365	86338	192237	2.49668	-118.918	0.00422757	2	15
188	188	85781	86338	87316	1291.83	-691258	0.993549	1	1
189	127	196	1078	20445	1009.62	-1183.36	0.181818	2	3
189	133	164	1078	121667	141.959	-666.338	0.152134	3	6
189	189	335	1078	396	89092.3	-3765.22	0.310761	1	1
189	252	38	1078	15579	256.882	-176.431	0.0352505	6	3
190	163	254	11711	109638	22.4589	-554.113	0.021689	2	8
190	190	9407	11711	10183	8955.52	-89270.2	0.803262	1	1
191	191	9911	10045	11200	10001.4	-97832.5	0.98666	1	1
192	192	49488	62671	59294	1511.93	-373594	0.789648	1	1
192	193	3178	62671	41965	137.186	-12692.6	0.0507093	2	2
192	267	2922	62671	53574	98.8027	-10681	0.0466244	3	2
193	192	1945	43757	59294	85.108	-6800.33	0.04445	2	3
193	193	34626	43757	41965	2140.8	-273066	0.791325	1	1
193	194	1609	43757	58657	71.1701	-5331.47	0.0367713	3	3
193	276	827	43757	49878	43.0188	-2321.42	0.0188998	5	2
194	194	50845	58751	58657	1675.03	-396684	0.865432	1	1
194	195	848	58751	35487	46.1764	-2440.22	0.0144338	4	3
194	196	1407	58751	95618	28.4347	-3382.57	0.0239485	3	4
194	268	1678	58751	62128	52.1913	-5040.39	0.0285612	2	3
195	195	31929	32977	35487	3097.52	-276787	0.96822	1	1
195	196	664	32977	95618	23.9071	-1483.85	0.0201352	2	7
196	195	1173	91630	35487	40.9544	-3240.61	0.0128015	3	2
196	196	84476	91630	95618	1094.62	-633432	0.921925	1	1
196	198	3571	91630	214346	20.6417	-7508.54	0.038972	2	3
196	269	514	91630	25195	25.2767	-1176.69	0.00560952	5	2
197	197	64895	65856	69089	1619.26	-528623	0.985408	1	1
197	198	574	65856	214346	4.61647	-434.209	0.00871599	2	9
198	196	4394	215061	95618	24.2587	-9939.69	0.0204314	2	2
198	197	1197	215061	69089	9.14603	-1598.5	0.00556586	6	2
198	198	195498	215061	214346	481.476	-1.31018e+06	0.909035	1	1
198	199	771	215061	68280	5.96085	-742.789	0.00358503	8	3
198	201	2744	215061	164521	8.80461	-3573.31	0.0127592	3	4
198	203	571	215061	165165	1.82501	-89.0419	0.00265506	12	3
199	198	1734	77420	214346	11.8629	-2727.95	0.0223973	3	5
199	199	62331	77420	68280	1338.65	-471873	0.805102	1	1
199	201	2107	77420	164521	18.7802	-4227.41	0.0272152	2	6
199	211	445	77420	54475	11.979	-703.635	0.00574787	12	2
200	199	874	82565	68280	17.6007	-1695.61	0.0105856	8	2
200	200	64296	82565	80027	1104.74	-461684	0.778732	1	1
200	201	2151	82565	164521	17.9776	-4225.7	0.0260522	3	5
200	202	3278	82565	202269	22.284	-7133.13	0.0397021	2	2
200	271	634	82565	39736	21.9391	-1363.81	0.0076788	10	3
201	196	1568	163170	95618	11.4097	-2408.24	0.00960961	6	3
201	198	4220	163170	214346	13.6983	-7221.34	0.0258626	2	2
201	201	141555	163170	164521	598.65	-957761	0.867531	1	1
201	202	2980	163170	202269	10.2508	-4291.36	0.0182632	4	3
201	206	3654	163170	207895	12.2291	-5860.77	0.0223938	3	4
202	197	486	216237	69089	3.69323	-285.451	0.00224753	13	3
202	200	2475	216237	80027	16.2375	-4627.44	0.0114458	7	2
202	201	4406	216237	164521	14.0606	-7649.62	0.0203758	4	2
202	202	179391	216237	202269	465.64	-1.16627e+06	0.829604	1	1
202	203	4804	216237	165165	15.2709	-8719.89	0.0222164	3	2
202	204	529	216237	36898	7.52718	-616.339	0.00244639	12	2
202	205	3374	216237	306949	5.77109	-3160.46	0.0156033	6	3
202	206	3936	216237	207895	9.94009	-5563.85	0.0182023	5	3
202	207	2346	216237	193763	6.35677	-2385.89	0.0108492	9	2
202	210	5823	216237	106257	28.7719	-14171.9	0.0269288	2	2
203	202	1923	162337	202269	6.64877	-2028.65	0.0118457	2	5
203	203	157513	162337	165165	666.945	-1.1412e+06	0.970284	1	1
203	210	1560	162337	106257	10.2674	-2245.14	0.00960964	3	4
204	202	767	37436	202269	11.4997	-1184.92	0.0204883	3	10
204	204	35176	37436	36898	2891.1	-303883	0.93963	1	1
204	207	907	37436	193763	14.1957	-1578.77	0.024228	2	4
205	205	282238	296058	306949	352.599	-1.83271e+06	0.95332	1	1
205	206	9289	296058	207895	17.1339	-17967.4	0.0313756	2	2
205	208	1972	296058	93832	8.05913	-2413.55	0.00666086	3	2
206	201	3973	208054	164521	13.1774	-6651.91	0.019096	3	3
206	205	12707	208054	306949	22.5897	-28082.2	0.0610755	2	2
206	206	182853	208054	207895	479.945	-1.20539e+06	0.878873	1	1
206	209	2183	208054	112778	10.5624	-3201.21	0.0104925	5	2
206	212	2322	208054	65524	19.3373	-4729.85	0.0111606	4	2
207	204	500	189336	36898	8.12537	-616.05	0.00264081	4	3
207	205	735	189336	306949	1.43581	-46.0283	0.00388199	3	6
207	207	185009	189336	193763	572.53	-1.31622e+06	0.977146	1	1
207	213	940	189336	438076	1.28663	-30.5207	0.00496472	2	2
208	205	1635	92953	306949	6.50575	-1696.11	0.0175895	2	5
208	207	319	92953	193763	2.01078	-65.7992	0.00343184	3	9
208	208	90396	92953	93832	1176.64	-708949	0.972491	1	1
209	206	1683	110348	207895	8.32885	-2106.36	0.0152517	3	5
209	208	373	110348	93832	4.0898	-247.955	0.00338022	5	3
209	209	104343	110348	112778	951.883	-780577	0.945581	1	1
209	210	2021	110348	106257	19.5683	-4131.43	0.0183148	2	3
210	202	1891	98784	202269	10.7445	-2801.86	0.0191428	3	6
210	209	2157	98784	112778	21.981	-4651.91	0.0218355	2	3
210	210	92357	98784	106257	998.93	-684372	0.934939	1	1
211	209	760	54047	112778	14.1556	-1318.78	0.0140618	2	5
211	211	52624	54047	54475	2029.2	-441932	0.973671	1	1
212	205	381	64680	306949	2.1787	-94.2498	0.00589054	3	7
212	206	1675	64680	207895	14.142	-2910.08	0.0258967	2	6
212	212	62430	64680	65524	1672.37	-508769	0.965213	1	1
213	207	1364	438354	193763	1.82317	-208.489	0.00311164	2	3
213	213	436588	438354	438076	258.111	-2.8421e+06	0.995971	1	1
214	214	150648	150920	151624	747.408	-1.14069e+06	0.998198	1	1
215	159	1110	200165	75439	8.34542	-1391.16	0.00554543	2	3
215	215	198941	200165	200898	561.655	-1.44294e+06	0.993885	1	1
216	216	115134	117502	116610	953.963	-889274	0.979847	1	1
217	180	594	116669	159523	3.6234	-339.823	0.00509133	4	3
217	217	109019	116669	111528	951.2	-826229	0.93443	1	1
217	220	459	116669	25907	17.2405	-882.865	0.00393421	5	3
217	238	810	116669	252554	3.12093	-377.211	0.00694272	3	7
217	243	922	116669	143723	6.2425	-923.056	0.0079027	2	9
218	218	6897	9702	9098	8870.79	-62993.8	0.710884	1	1
218	243	487	9702	143723	39.6507	-1334.07	0.0501958	2	19
218	247	319	9702	36673	101.787	-1169.17	0.0328798	3	5
219	160	505	5537	107371	96.436	-1835.95	0.0912046	2	9
219	165	428	5537	148406	59.1326	-1346.3	0.0772982	3	11
219	219	2625	5537	3781	14235	-24491.8	0.474083	1	1
220	217	383	28665	111528	13.601	-651.429	0.0133612	6	3
220	220	22986	28665	25907	3514.01	-195088	0.801884	1	1
220	221	646	28665	245847	10.407	-940.054	0.0225362	2	6
220	232	524	28665	65690	31.5929	-1312.41	0.0182801	3	6
221	221	231467	241374	245847	442.836	-1.56915e+06	0.958956	1	1
221	224	1530	241374	92135	7.81062	-1828.65	0.00633871	3	4
221	225	1203	241374	54510	10.3803	-1745.55	0.00498397	4	2
221	232	2581	241374	65690	18.4802	-5149.9	0.0106929	2	2
222	114	1021	198254	209895	2.78555	-397.54	0.00514996	4	3
222	181	1081	198254	937068	0.660605	-2.51414e-49	0.0054526	3	4
222	182	4106	198254	168602	13.9458	-7093.94	0.0207108	2	2
222	222	179822	198254	187417	549.441	-1.24603e+06	0.907028	1	1
222	244	628	198254	26240	13.7051	-1073.21	0.00316765	8	3
223	182	1109	17101	168602	43.6673	-3147.64	0.06485	2	4
223	222	547	17101	187417	19.3761	-1115.25	0.0319864	3	5
223	223	14137	17101	16483	5693.88	-126616	0.826677	1	1
224	158	369	92855	17402	25.9257	-854.562	0.00397394	10	3
224	221	2046	92855	245847	10.1752	-2931.78	0.0220344	4	3
224	224	75069	92855	92135	996.185	-535153	0.808454	1	1
224	225	441	92855	54510	9.89159	-620.363	0.00474934	9	3
224	231	773	92855	47663	19.8291	-1587.83	0.00832481	6	2
224	237	3351	92855	64287	63.7316	-10774.4	0.0360885	2	3
224	243	2452	92855	143723	20.8592	-5167.71	0.0264068	3	4
225	221	541	53018	245847	4.71214	-418.353	0.0102041	2	9
225	225	51372	53018	54510	2018.07	-427625	0.968954	1	1
225	237	437	53018	64287	14.5561	-770.052	0.00824248	3	4
226	226	11054	17591	15117	4719.24	-92759	0.62839	1	1
226	238	1703	17591	252554	43.519	-4853.44	0.0968109	2	4
226	243	725	17591	143723	32.556	-1842.54	0.0412143	3	15
227	227	1917	5782	3668	10261.8	-16775.4	0.331546	1	1
227	238	768	5782	252554	59.7088	-2442.6	0.132826	2	8
227	243	762	5782	143723	104.102	-2842.85	0.131788	3	12
228	228	46670	47432	49907	2238.28	-394648	0.983935	1	1
229	220	475	42679	25907	48.7721	-1391.86	0.0111296	5	2
229	229	34323	42679	40218	2270.18	-274611	0.804213	1	1
229	238	2014	42679	252554	21.2129	-4288.81	0.0471895	2	3
229	245	1522	42679	143431	28.2271	-3653.48	0.0356616	3	5
230	155	356	11858	96938	35.1604	-930.985	0.0300219	3	14
230	230	7733	11858	11266	6571.67	-67261.5	0.652134	1	1
230	243	799	11858	143723	53.2253	-2424.56	0.0673807	2	10
231	231	44791	46746	47663	2282.31	-376878	0.958178	1	1
231	232	1497	46746	65690	55.3461	-4582.91	0.0320241	2	3
232	221	2217	62720	245847	16.3231	-4158.52	0.0353476	2	2
232	231	754	62720	47663	28.6347	-1815.73	0.0120217	3	3
232	232	57993	62720	65690	1598.01	-457044	0.924633	1	1
233	233	127	833	402	43056.8	-1264	0.152461	3	1
233	246	257	833	74877	467.788	-1371.86	0.308523	2	10
233	254	267	833	7074	5144.11	-2071.59	0.320528	1	3
234	234	443	1078	454	102763	-5180.16	0.410946	1	1
234	235	237	1078	189287	131.861	-953.252	0.219852	2	3
234	253	58	1078	5917	1032.33	-349.339	0.0538033	4	3
234	254	207	1078	7074	3081.74	-1483.74	0.192022	3	4
235	235	187336	187523	189287	599.177	-1.37508e+06	0.999003	1	1
236	236	6127	7203	7189	13433.1	-60293.6	0.850618	1	1
236	243	751	7203	143723	82.3587	-2616.57	0.104262	2	13
237	112	313	61495	20144	28.6859	-755.235	0.00508984	7	3
237	224	1932	61495	92135	38.7126	-5234.77	0.0314172	2	3
237	237	53914	61495	64287	1548.27	-415108	0.876722	1	1
237	243	1469	61495	143723	18.8697	-2951.26	0.0238881	3	6
238	226	859	249704	15117	25.8352	-1996.12	0.00344007	6	3
238	229	1795	249704	40218	20.2921	-3744.09	0.00718851	3	2
238	238	232407	249704	252554	418.387	-1.53796e+06	0.93073	1	1
238	243	5259	249704	143723	16.6364	-9984.01	0.0210609	2	2
238	245	1750	249704	143431	5.54726	-1579.56	0.0070083	5	3
238	246	697	249704	74877	4.23222	-479.66	0.0027913	7	3
238	251	1763	249704	77397	10.3565	-2554.63	0.00706036	4	2
239	223	146	2695	16483	373.136	-727.024	0.0541744	3	7
239	239	1851	2695	2433	32049	-19246.2	0.686827	1	1
239	243	334	2695	143723	97.8973	-1225.76	0.123933	2	26
240	240	2847	3528	3601	25441.6	-29431.5	0.806973	1	1
240	241	162	3528	11576	450.336	-836.505	0.0459184	3	5
240	243	344	3528	143723	77.0216	-1175.92	0.0975057	2	25
241	241	7463	7595	11576	9636.88	-71135.3	0.98262	1	1
242	241	392	4410	11576	871.762	-2290.95	0.0888889	3	3
242	242	2890	4410	3045	24433.2	-30011.9	0.655329	1	1
242	243	680	4410	143723	121.802	-2651.38	0.154195	2	16
243	155	1499	172088	96938	10.2016	-2148.71	0.00871066	11	2
243	156	658	172088	16500	26.3088	-1536.2	0.00382363	21	3
243	217	438	172088	111528	2.59089	-152.04	0.00254521	31	2
243	218	886	172088	9098	64.246	-2865.7	0.00514853	16	2
243	222	716	172088	187417	2.52036	-234.702	0.00416066	19	3
243	223	652	172088	16483	26.0958	-1517	0.00378876	22	2
243	224	3418	172088	92135	24.4741	-7746.64	0.0198619	4	2
243	226	929	172088	15117	40.5423	-2567.82	0.0053984	15	2
243	227	553	172088	3668	99.4614	-2044.21	0.00321347	24	2
243	229	592	172088	40218	9.71091	-823.07	0.0034401	23	3
243	230	1203	172088	11266	70.4457	-4005.98	0.00699061	12	2
243	236	714	172088	7189	65.5222	-2324.32	0.00414904	20	2
243	237	3709	172088	64287	38.0621	-10033.1	0.0215529	3	2
243	238	8681	172088	252554	22.6764	-19145.6	0.0504451	2	2
243	240	540	172088	3601	98.9303	-1993.11	0.00313793	27	2
243	241	3119	172088	11576	177.752	-13548.4	0.0181244	7	2
243	243	113189	172088	143723	519.561	-710474	0.657739	1	1
243	244	3196	172088	26240	80.3529	-11095.1	0.0185719	6	2
243	245	2695	172088	143431	12.3958	-4350.99	0.0156606	9	2
243	246	3271	172088	74877	28.8198	-7938.28	0.0190077	5	2
243	247	1138	172088	36673	20.4717	-2377.21	0.0066129	13	2
243	248	2069	172088	92729	14.7199	-3671.25	0.0120229	10	2
243	249	542	172088	9413	37.9865	-1463.57	0.00314955	26	2
243	251	830	172088	77397	7.07477	-920.142	0.00482311	17	3
243	259	437	172088	6515	44.2513	-1247.83	0.0025394	32	2
243	285	2821	172088	102581	18.1424	-5571.06	0.0163928	8	2
244	243	373	21903	143723	13.452	-631.153	0.0170296	2	21
244	244	21047	21903	26240	4157.5	-185238	0.960919	1	1
245	245	131420	139356	143431	746.452	-948207	0.943052	1	1
245	256	962	139356	167735	4.67234	-734.849	0.00690318	3	2
245	257	725	139356	28931	20.4154	-1511.47	0.0052025	5	2
245	258	2032	139356	47658	34.7353	-5295.77	0.0145814	2	2
246	228	1524	80948	49907	42.8279	-4278.3	0.0188269	4	2
246	243	2669	80948	143723	26.0451	-6203.03	0.0329718	2	3
246	245	1614	80948	143431	15.7821	-2967.86	0.0199387	3	4
246	246	66629	80948	74877	1248.01	-498636	0.823109	1	1
246	248	1190	80948	92729	17.9984	-2334.64	0.0147008	6	3
246	249	503	80948	9413	74.9451	-1693.88	0.00621387	8	3
246	255	310	80948	6433	67.5851	-1012.43	0.00382962	12	2
247	243	547	36946	143723	11.6951	-853.19	0.0148054	3	18
247	247	31613	36946	36673	2648.87	-260439	0.855654	1	1
247	248	1093	36946	92729	36.2198	-2886.56	0.0295837	2	5
248	235	1064	92855	189287	6.87266	-1152.64	0.0114587	3	2
248	243	1282	92855	143723	10.906	-1915.12	0.0138065	2	7
248	247	937	92855	36673	31.239	-2337.9	0.010091	4	3
248	248	85397	92855	92729	1125.98	-647992	0.919681	1	1
248	250	544	92855	15188	43.7927	-1539.42	0.0058586	7	2
249	243	463	9800	143723	37.3197	-1240.42	0.0472449	2	20
249	248	339	9800	92729	42.3513	-948.939	0.0345918	3	6
249	249	8058	9800	9413	9917.05	-76575.7	0.822245	1	1
250	247	386	17199	36673	69.4779	-1266.67	0.0224432	3	4
250	248	1096	17199	92729	78.0191	-3738.78	0.0637246	2	4
250	250	13827	17199	15188	6009.43	-125362	0.803942	1	1
251	238	1234	75607	252554	7.33682	-1407.59	0.0163212	2	6
251	251	74283	75607	77397	1441.16	-599176	0.982488	1	1
252	252	15171	15435	15579	7162.71	-147279	0.982896	1	1
253	253	5782	5782	5917	19187	-62291.6	1	1	1
254	228	190	6174	49907	70.0059	-626.679	0.0307742	2	5
254	235	138	6174	189287	13.4061	-235.173	0.0223518	3	5
254	254	5634	6174	7074	14645.2	-56069.8	0.912536	1	1
255	228	228	6272	49907	82.6945	-789.618	0.036352	2	3
255	255	5936	6272	6433	16702.6	-61400	0.946429	1	1
256	256	164643	165473	167735	673.444	-1.22e+06	0.994984	1	1
256	257	532	165473	28931	12.6162	-867.649	0.00321503	2	3
257	245	400	28812	143431	10.9889	-601.735	0.0138831	3	8
257	256	721	28812	167735	16.9374	-1375.23	0.0250243	2	4
257	257	27657	28812	28931	3766.84	-247690	0.959913	1	1
258	256	812	46648	167735	11.7817	-1271.54	0.017407	2	3
258	258	45530	46648	47658	2325.08	-387663	0.976033	1	1
259	243	224	6860	143723	25.7933	-519.861	0.0326531	3	29
259	245	673	6860	143431	77.6528	-2303.68	0.098105	2	6
259	259	5380	6860	6515	13666.4	-52362.3	0.784257	1	1
260	260	5319	5684	5480	19386.7	-56261.9	0.935785	1	1
261	243	191	931	143723	162.057	-806.375	0.205156	2	33
261	261	303	931	318	116192	-3545.88	0.325456	1	1
261	264	131	931	95948	166.493	-552.781	0.140709	3	19
262	262	5488	5488	5488	20686.9	-60018.3	1	1	1
263	214	771	73255	151624	7.88058	-927.197	0.0105249	6	2
263	263	60465	73255	69061	1356.89	-456352	0.825404	1	1
263	264	3429	73255	95948	55.3864	-10541.5	0.0468091	2	2
263	267	1794	73255	53574	51.8968	-5380.71	0.0244898	3	3
263	277	1076	73255	195137	8.54564	-1371.18	0.0146884	4	3
264	263	2242	93051	69061	39.6087	-6128.64	0.0240943	3	2
264	264	80308	93051	95948	1021.2	-583013	0.863054	1	1
264	283	2193	93051	112176	23.8521	-4903.32	0.0235677	4	3
264	285	2340	93051	102581	27.8315	-5584.68	0.0251475	2	4
265	265	6989	10927	8285	8764.57	-64018.9	0.639608	1	1
265	290	1784	10927	20015	926.078	-10644.7	0.163265	2	2
265	309	240	10927	210799	11.8291	-379.128	0.0219639	3	5
266	266	12000	12593	12854	8416.33	-116330	0.95291	1	1
267	101	1684	57281	305571	10.9227	-2525.39	0.0293989	3	6
267	192	2878	57281	59294	96.2008	-10440.6	0.0502435	2	2
267	193	1063	57281	41965	50.2047	-3147.95	0.0185576	5	3
267	263	1431	57281	69061	41.0682	-3956.24	0.0249821	4	3
267	267	40750	57281	53574	1507.55	-300089	0.711405	1	1
267	274	604	57281	17877	66.9639	-1961.53	0.0105445	12	2
267	276	646	57281	49878	25.6698	-1487	0.0112777	11	3
268	194	1892	58702	58657	62.3818	-6022.87	0.0322306	2	2
268	268	51083	58702	62128	1590.18	-393006	0.870209	1	1
268	272	1270	58702	51024	48.1377	-3709.46	0.0216347	3	4
269	196	406	24843	95618	19.404	-826.548	0.0163426	2	8
269	269	24372	24843	25195	4420.61	-224267	0.981041	1	1
270	270	33692	37828	37969	2663.14	-280935	0.890663	1	1
270	272	1337	37828	51024	78.6417	-4560.9	0.0353442	3	3
270	273	1941	37828	155395	37.4873	-5209.21	0.0513112	2	3
271	191	540	45766	11200	119.603	-2068.16	0.0117992	5	2
271	200	1750	45766	80027	54.246	-5326.8	0.038238	3	3
271	271	35072	45766	39736	2189.49	-279285	0.766333	1	1
271	272	1366	45766	51024	66.4114	-4428.5	0.0298475	4	2
271	273	2629	45766	155395	41.9681	-7357.57	0.0574444	2	2
272	268	1703	53802	62128	57.8413	-5290.39	0.0316531	3	2
272	270	1958	53802	37969	108.816	-7332.89	0.0363927	2	2
272	271	902	53802	39736	47.8997	-2628.24	0.0167652	5	2
272	272	43689	53802	51024	1806.79	-340192	0.812033	1	1
273	270	569	148127	37969	11.4857	-878.008	0.0038413	2	3
273	271	351	148127	39736	6.77014	-377.26	0.00236959	3	4
273	273	146895	148127	155395	724.511	-1.08358e+06	0.991683	1	1
274	274	16754	16758	17877	6349.08	-160311	0.999761	1	1
275	275	53810	53998	54997	2057.1	-458701	0.996518	1	1
276	267	356	51548	53574	14.635	-629.502	0.00690618	3	11
276	276	46761	51548	49878	2064.77	-383652	0.907135	1	1
276	277	2504	51548	195137	28.2613	-6029.11	0.0485761	2	2
277	275	775	190953	54997	8.3781	-974.454	0.00405859	2	2
277	276	544	190953	49878	6.48444	-563.435	0.00284887	3	4
277	277	188434	190953	195137	574.12	-1.35187e+06	0.986808	1	1
278	198	270	10094	214346	14.1675	-471.747	0.0267486	2	13
278	278	8343	10094	8917	10523.2	-80971.4	0.826531	1	1
281	201	90	3822	164521	16.2495	-170.524	0.0235479	3	26
281	264	242	3822	95948	74.92	-817.344	0.0633176	2	12
281	281	3059	3822	3440	26414.3	-32139.9	0.800366	1	1
282	254	505	1078	7074	7518.25	-4167.23	0.46846	1	2
282	282	449	1078	606	78030.5	-4959.04	0.416512	2	1
282	308	65	1078	65637	104.293	-242.653	0.0602968	3	8
283	264	3344	109662	95948	36.0814	-8848.98	0.0304937	2	3
283	283	98878	109662	112176	912.542	-719447	0.901661	1	1
283	285	2420	109662	102581	24.4231	-5468.29	0.0220678	3	3
283	288	702	109662	14239	51.04	-2095.69	0.00640149	5	3
284	284	6971	7497	8630	12232.2	-68450.6	0.929839	1	1
284	285	332	7497	102581	49.0109	-978.392	0.0442844	2	19
285	265	311	118482	8285	35.9687	-821.57	0.00262487	26	3
285	283	6277	118482	112176	53.6178	-19175.4	0.0529785	2	2
285	284	1090	118482	8630	121.024	-4226.72	0.00919971	11	2
285	285	79660	118482	102581	744.098	-528705	0.672338	1	1
285	286	821	118482	4997	157.431	-3415.26	0.00692932	13	2
285	287	628	118482	38186	15.7584	-1153.57	0.00530038	17	3
285	288	1393	118482	14239	93.7408	-5028.38	0.0117571	8	2
285	296	576	118482	12023	45.9057	-1659.48	0.0048615	18	2
285	298	677	118482	34642	18.7259	-1354.52	0.00571395	15	2
285	300	4174	118482	184596	21.6664	-8973.03	0.035229	3	2
285	303	2822	118482	16603	162.865	-11857.6	0.023818	5	2
285	304	2632	118482	291906	8.63972	-3385.33	0.0222143	6	3
286	285	1639	6615	102581	274.215	-7806.51	0.24777	2	7
286	286	3463	6615	4997	11893.9	-31814.9	0.523507	1	1
286	303	676	6615	16603	698.778	-3806.02	0.102192	3	4
287	287	34665	39690	38186	2596.66	-288421	0.873394	1	1
287	293	1717	39690	219629	22.3619	-3740.28	0.0432603	2	2
287	295	1338	39690	180512	21.2021	-2841.2	0.0337113	3	2
288	283	798	16023	112176	50.4044	-2372.43	0.0498034	3	4
288	285	1075	16023	102581	74.2518	-3615.79	0.0670911	2	9
288	288	10130	16023	14239	5040.75	-85494.3	0.632216	1	1
288	289	764	16023	10010	540.785	-4097.72	0.0476815	4	2
288	291	413	16023	27671	105.752	-1528.15	0.0257754	7	3
288	294	746	16023	28801	183.526	-3177.76	0.0465581	5	2
289	264	199	9457	95948	24.8985	-454.388	0.0210426	3	14
289	288	347	9457	14239	292.554	-1639.12	0.0366924	2	5
289	289	8586	9457	10010	10297	-83066.1	0.907899	1	1
290	265	554	18277	8285	415.357	-2818.81	0.0303113	2	2
290	290	16230	18277	20015	5036.94	-143801	0.888001	1	1
290	291	392	18277	27671	87.9965	-1378.3	0.0214477	3	4
291	290	678	28518	20015	134.854	-2675.67	0.0237745	4	3
291	291	24600	28518	27671	3539.16	-211096	0.862613	1	1
291	293	1017	28518	219629	18.4341	-2024.77	0.0356617	3	4
291	305	1135	28518	74902	60.3243	-3571.92	0.0397994	2	3
292	292	59743	61740	66126	1661.34	-480973	0.967655	1	1
292	293	1147	61740	219629	9.60321	-1582.42	0.0185779	2	3
292	294	699	61740	28801	44.6285	-1987.85	0.0113217	3	3
293	287	723	214865	38186	10.0041	-1025.01	0.0033649	3	2
293	292	1421	214865	66126	11.3544	-2177.8	0.00661345	2	3
293	293	210946	214865	219629	507.487	-1.48109e+06	0.981761	1	1
294	292	3400	29204	66126	199.882	-14926.4	0.116422	2	2
294	294	25077	29204	28801	3384.81	-213187	0.858684	1	1
295	295	178350	178360	180512	628.896	-1.31783e+06	0.999944	1	1
296	273	1252	16415	155395	55.7231	-3860.62	0.0762717	2	4
296	285	1095	16415	102581	73.827	-3676.68	0.0667073	3	8
296	296	10837	16415	12023	6233.97	-96763.8	0.660189	1	1
296	307	679	16415	21935	214.092	-2996.73	0.0413646	4	2
298	298	33215	33320	34642	3266.9	-296818	0.996849	1	1
299	200	73	1372	80027	75.4817	-248.595	0.053207	3	22
299	285	594	1372	102581	479.153	-3231.07	0.432945	1	11
299	299	382	1372	620	50983.2	-3974.92	0.278426	2	1
300	300	173583	188013	184596	567.814	-1.20619e+06	0.92325	1	1
300	303	2183	188013	16603	79.3941	-7557.62	0.0116109	3	3
300	304	6338	188013	291906	13.1108	-10612.8	0.0337104	2	2
300	306	1928	188013	95790	12.1537	-3075.52	0.0102546	5	3
301	191	185	1715	11200	1093.45	-1124.97	0.107872	3	4
301	271	194	1715	39736	323.194	-942.884	0.11312	2	8
301	301	746	1715	910	54267.8	-8047.51	0.434985	1	1
302	200	168	2254	80027	105.737	-626.54	0.0745342	3	20
302	285	377	2254	102581	185.11	-1630.92	0.167258	2	15
302	302	1566	2254	1879	41977.9	-16861.6	0.694765	1	1
303	285	1904	15043	102581	140.08	-7665.93	0.12657	2	6
303	286	384	15043	4997	579.958	-2083.9	0.0255268	4	3
303	300	1634	15043	184596	66.8043	-5357.25	0.108622	3	4
303	303	10404	15043	16603	4729.21	-86877.2	0.691617	1	1
304	300	3179	285866	184596	6.83935	-3435.92	0.0111206	2	3
304	304	280720	285866	291906	381.924	-1.89216e+06	0.981999	1	1
305	291	935	75509	27671	50.8039	-2781.31	0.0123826	4	2
305	293	971	75509	219629	6.64722	-1024.62	0.0128594	3	5
305	305	69935	75509	74902	1403.82	-548729	0.926181	1	1
305	306	2563	75509	95790	40.229	-7049.53	0.033943	2	2
306	300	576	92561	184596	3.8272	-352.837	0.00622292	3	5
306	305	1272	92561	74902	20.8293	-2673.57	0.0137423	2	2
306	306	90169	92561	95790	1154.56	-701278	0.974158	1	1
307	307	21213	21560	21935	5092.43	-198379	0.983905	1	1
308	308	62539	65562	65637	1649.91	-507083	0.953891	1	1
308	309	1611	65562	210799	13.2338	-2698.46	0.0245722	2	4
308	310	305	65562	13244	39.8784	-834.61	0.00465209	4	3
308	311	863	65562	1551241	0.96336	-0.140127	0.0131631	3	4
309	309	201781	216678	210799	501.541	-1.38791e+06	0.931248	1	1
309	311	1842	216678	1551241	0.622164	-3.4867e-110	0.00850109	3	3
309	312	12137	216678	646903	9.83029	-17215.6	0.056014	2	2
310	308	854	13916	65637	106.146	-3173.79	0.0613682	2	2
310	310	12559	13916	13244	7736.25	-119823	0.902486	1	1
310	311	345	13916	1551241	1.81441	-54.6148	0.0247916	3	5
311	311	1538684	1549037	1551241	72.6972	-8.01115e+06	0.993316	1	1
311	312	7653	1549037	646903	0.867042	-2.03093e-38	0.00494049	2	3
312	309	5232	641704	210799	4.3911	-3757.64	0.00815329	3	2
312	311	9404	641704	1551241	1.07253	-25.8032	0.0146547	2	2
312	312	627068	641704	646903	171.494	-3.72687e+06	0.977192	1	1
313	308	595	1666	65637	617.735	-3357.51	0.357143	2	4
313	313	1071	1666	1071	68145	-12377.4	0.642857	1	1
314	314	6549753	6553162	6551811	17.319	-2.49933e+07	0.99948	1	1
315	314	1742	358043	6551811	0.0843064	0	0.00486534	2	2
315	315	356298	358043	359617	314.157	-2.37958e+06	0.995126	1	1
316	316	160509	162729	162226	690.277	-1.19232e+06	0.986358	1	1
316	317	1719	162729	79893	15.0111	-3080.68	0.0105636	2	3
316	318	497	162729	6819653	0.0508438	0	0.00305416	3	6
317	316	1353	84035	162226	11.2675	-2062.17	0.0161004	3	2
317	317	72727	84035	79893	1229.8	-550173	0.865437	1	1
317	318	9913	84035	6819653	1.96378	-1984.56	0.117963	2	4
318	318	6613305	6812078	6819653	16.1617	-2.33954e+07	0.970821	1	1
318	319	188134	6812078	7121274	0.44029	0	0.0276177	2	2
319	318	171947	7087752	6819653	0.403862	0	0.0242597	2	2
319	319	6904856	7087752	7121274	15.5309	-2.42048e+07	0.974195	1	1
320	318	3848	72863	6819653	0.879174	-1.92522e-17	0.0528114	3	5
320	319	20852	72863	7121274	4.56239	-17510.6	0.286181	2	3
320	320	47541	72863	56948	1300.74	-344738	0.652471	1	1
320	339	565	72863	5515	159.627	-2340.51	0.00775428	4	3
321	318	19437	57134	6819653	5.66346	-20390.1	0.3402	2	3
321	319	2809	57134	7121274	0.783806	-4.49786e-44	0.0491651	3	4
321	321	33447	57134	40137	1655.87	-248518	0.585413	1	1
321	322	547	57134	47809	22.7349	-1195.12	0.00957398	5	2
321	323	682	57134	151988	8.9164	-895.122	0.0119369	4	2
322	318	413	48265	6819653	0.142451	0	0.00855693	3	7
322	321	470	48265	40137	27.5442	-1114.13	0.00973791	2	4
322	322	46851	48265	47809	2305.08	-400867	0.970703	1	1
322	323	326	48265	151988	5.04528	-270.756	0.00675438	4	3
323	321	469	151508	40137	8.75592	-608.766	0.00309555	2	5
323	323	150665	151508	151988	742.808	-1.13588e+06	0.994436	1	1
324	323	286	5439	151988	39.2778	-782.317	0.0525832	2	4
324	324	5153	5439	5248	20495.4	-55089.9	0.947417	1	1
325	325	21782	21854	21792	5192.53	-207635	0.996705	1	1
326	326	5208069	5216099	5223301	21.7018	-2.09731e+07	0.998461	1	1
327	327	18173078	18188310	18181108	6.23914	-4.97362e+07	0.999163	1	1
328	328	33528	33565	33529	3382.28	-305717	0.998898	1	1
329	329	40089	40376	40413	2789.27	-355147	0.992892	1	1
330	330	414586	415030	415738	272.788	-2.72929e+06	0.99893	1	1
331	331	1014782	1099168	1071209	97.8461	-5.27872e+06	0.923227	1	1
331	332	83978	1099168	691161	12.5496	-142523	0.0764014	2	2
332	331	56141	663362	1071209	8.96942	-76428.8	0.084631	2	2
332	332	607107	663362	691161	150.33	-3.33295e+06	0.915197	1	1
333	333	3942944	3943716	3943138	28.7861	-1.7113e+07	0.999804	1	1
334	334	3976735	3979682	4003919	28.3336	-1.70477e+07	0.999259	1	1
335	334	23576	268373	4003919	2.49089	-7828.34	0.0878479	2	2
335	335	244544	268373	248503	416.29	-1.64513e+06	0.911209	1	1
336	334	534	1274	4003919	11.8849	-950.112	0.419152	1	5
336	336	115	1274	186	55096.6	-1195.18	0.0902669	3	1
336	337	526	1274	15247	3074.26	-3838.93	0.412873	2	3
337	334	1144	12740	4003919	2.54613	-398.469	0.0897959	2	4
337	335	482	12740	248503	17.2844	-932.049	0.0378336	3	4
337	337	11012	12740	15247	6436.08	-98709.9	0.864364	1	1
338	334	1930	16317	4003919	3.35383	-1045.54	0.118282	3	3
338	335	586	16317	248503	16.4072	-1103.22	0.0359135	4	3
338	337	3315	16317	15247	1512.75	-21714.4	0.203162	2	2
338	338	10450	16317	10524	6908.83	-96467.9	0.640436	1	1
339	319	2401	6811	7121274	5.61995	-2518.47	0.352518	2	5
339	320	964	6811	56948	282.161	-4562.39	0.141536	3	3
339	339	3068	6811	5515	9272.74	-26868.7	0.450448	1	1
