# Supplementary material for: A high-resolution transcriptomic and spatial atlas of cell types in the whole mouse brain
Source: Nature. 2023 Dec 13;624(7991):317–32. doi: 10.1038/s41586-023-06812-z (PMC10719114; doi:10.1038/s41586-023-06812-z)
Supplement: Supplementary file 15 — Source Data Extended Data Fig. 7 [file 41586_2023_6812_MOESM15_ESM.xlsx]

## Sheet: EDFig7d
gene	gene.cor	comparison	gene.set
Xkr4	0.945107	10Xv2 vs. 10Xv3	10Xv2 markers
Gm19938	0.847136	10Xv2 vs. 10Xv3	10Xv2 markers
Rgs20	0.880744	10Xv2 vs. 10Xv3	10Xv2 markers
Oprk1	0.921899	10Xv2 vs. 10Xv3	10Xv2 markers
Npbwr1	0.874213	10Xv2 vs. 10Xv3	10Xv2 markers
St18	0.957473	10Xv2 vs. 10Xv3	10Xv2 markers
Sntg1	0.945955	10Xv2 vs. 10Xv3	10Xv2 markers
Vxn	0.978853	10Xv2 vs. 10Xv3	10Xv2 markers
Sgk3	0.907895	10Xv2 vs. 10Xv3	10Xv2 markers
Snhg6	0.702484	10Xv2 vs. 10Xv3	10Xv2 markers
Tcf24	0.911891	10Xv2 vs. 10Xv3	10Xv2 markers
Cpa6	0.942744	10Xv2 vs. 10Xv3	10Xv2 markers
Prex2	0.903068	10Xv2 vs. 10Xv3	10Xv2 markers
A830018L16Rik	0.942319	10Xv2 vs. 10Xv3	10Xv2 markers
Sulf1	0.94417	10Xv2 vs. 10Xv3	10Xv2 markers
Slco5a1	0.874573	10Xv2 vs. 10Xv3	10Xv2 markers
Eya1	0.909583	10Xv2 vs. 10Xv3	10Xv2 markers
Trpa1	0.851236	10Xv2 vs. 10Xv3	10Xv2 markers
Kcnb2	0.955669	10Xv2 vs. 10Xv3	10Xv2 markers
Gm28376	0.917152	10Xv2 vs. 10Xv3	10Xv2 markers
Jph1	0.947455	10Xv2 vs. 10Xv3	10Xv2 markers
Gdap1	0.849891	10Xv2 vs. 10Xv3	10Xv2 markers
Gm16070	0.814415	10Xv2 vs. 10Xv3	10Xv2 markers
Crispld1	0.892075	10Xv2 vs. 10Xv3	10Xv2 markers
Gm28756	0.766646	10Xv2 vs. 10Xv3	10Xv2 markers
Tfap2d	0.968493	10Xv2 vs. 10Xv3	10Xv2 markers
Tfap2b	0.989495	10Xv2 vs. 10Xv3	10Xv2 markers
Paqr8	0.901638	10Xv2 vs. 10Xv3	10Xv2 markers
Kcnq5	0.965083	10Xv2 vs. 10Xv3	10Xv2 markers
Rims1	0.971347	10Xv2 vs. 10Xv3	10Xv2 markers
Ogfrl1	0.920533	10Xv2 vs. 10Xv3	10Xv2 markers
Gm28822	0.954704	10Xv2 vs. 10Xv3	10Xv2 markers
B3gat2	0.925913	10Xv2 vs. 10Xv3	10Xv2 markers
Col19a1	0.955206	10Xv2 vs. 10Xv3	10Xv2 markers
Adgrb3	0.962597	10Xv2 vs. 10Xv3	10Xv2 markers
Khdrbs2	0.946467	10Xv2 vs. 10Xv3	10Xv2 markers
Prim2	0.637178	10Xv2 vs. 10Xv3	10Xv2 markers
Bend6	0.950763	10Xv2 vs. 10Xv3	10Xv2 markers
Dst	0.875396	10Xv2 vs. 10Xv3	10Xv2 markers
Ptpn18	0.920982	10Xv2 vs. 10Xv3	10Xv2 markers
Arhgef4	0.858557	10Xv2 vs. 10Xv3	10Xv2 markers
Plekhb2	0.898147	10Xv2 vs. 10Xv3	10Xv2 markers
Hs6st1	0.81804	10Xv2 vs. 10Xv3	10Xv2 markers
Arid5a	0.853715	10Xv2 vs. 10Xv3	10Xv2 markers
Mgat4a	0.735594	10Xv2 vs. 10Xv3	10Xv2 markers
2010300C02Rik	0.935439	10Xv2 vs. 10Xv3	10Xv2 markers
Aff3	0.881232	10Xv2 vs. 10Xv3	10Xv2 markers
Pdcl3	0.867384	10Xv2 vs. 10Xv3	10Xv2 markers
Npas2	0.932857	10Xv2 vs. 10Xv3	10Xv2 markers
Tbc1d8	0.741114	10Xv2 vs. 10Xv3	10Xv2 markers
Rnf149	0.598435	10Xv2 vs. 10Xv3	10Xv2 markers
Creg2	0.905017	10Xv2 vs. 10Xv3	10Xv2 markers
Slc9a4	0.951273	10Xv2 vs. 10Xv3	10Xv2 markers
Slc9a2	0.930412	10Xv2 vs. 10Xv3	10Xv2 markers
Gm29260	0.909795	10Xv2 vs. 10Xv3	10Xv2 markers
Gm28175	0.95385	10Xv2 vs. 10Xv3	10Xv2 markers
Pantr1	0.940765	10Xv2 vs. 10Xv3	10Xv2 markers
Gm20646	0.898658	10Xv2 vs. 10Xv3	10Xv2 markers
Pou3f3	0.93812	10Xv2 vs. 10Xv3	10Xv2 markers
Gpr45	0.809035	10Xv2 vs. 10Xv3	10Xv2 markers
Gm28782	0.886258	10Xv2 vs. 10Xv3	10Xv2 markers
Fhl2	0.93722	10Xv2 vs. 10Xv3	10Xv2 markers
Ecrg4	0.948035	10Xv2 vs. 10Xv3	10Xv2 markers
Gulp1	0.918572	10Xv2 vs. 10Xv3	10Xv2 markers
Col3a1	0.941293	10Xv2 vs. 10Xv3	10Xv2 markers
Col5a2	0.904901	10Xv2 vs. 10Xv3	10Xv2 markers
Dnah7b	0.851841	10Xv2 vs. 10Xv3	10Xv2 markers
Dnah7c	0.74709	10Xv2 vs. 10Xv3	10Xv2 markers
Slc39a10	0.883906	10Xv2 vs. 10Xv3	10Xv2 markers
Tmeff2	0.933601	10Xv2 vs. 10Xv3	10Xv2 markers
Gm28320	0.820012	10Xv2 vs. 10Xv3	10Xv2 markers
Nabp1	0.826455	10Xv2 vs. 10Xv3	10Xv2 markers
Myo1b	0.892149	10Xv2 vs. 10Xv3	10Xv2 markers
Gls	0.84232	10Xv2 vs. 10Xv3	10Xv2 markers
Nab1	0.847621	10Xv2 vs. 10Xv3	10Xv2 markers
Mfsd6	0.846395	10Xv2 vs. 10Xv3	10Xv2 markers
1700019D03Rik	0.90958	10Xv2 vs. 10Xv3	10Xv2 markers
Dnah7a	0.83282	10Xv2 vs. 10Xv3	10Xv2 markers
Stk17b	0.927399	10Xv2 vs. 10Xv3	10Xv2 markers
Hecw2	0.8558	10Xv2 vs. 10Xv3	10Xv2 markers
Pgap1	0.859408	10Xv2 vs. 10Xv3	10Xv2 markers
Ankrd44	0.865885	10Xv2 vs. 10Xv3	10Xv2 markers
Rftn2	0.932809	10Xv2 vs. 10Xv3	10Xv2 markers
Gm10561	0.921094	10Xv2 vs. 10Xv3	10Xv2 markers
Plcl1	0.920013	10Xv2 vs. 10Xv3	10Xv2 markers
Satb2	0.986948	10Xv2 vs. 10Xv3	10Xv2 markers
9130024F11Rik	0.984773	10Xv2 vs. 10Xv3	10Xv2 markers
Spats2l	0.894774	10Xv2 vs. 10Xv3	10Xv2 markers
Aox3	0.881654	10Xv2 vs. 10Xv3	10Xv2 markers
Fam126b	0.887441	10Xv2 vs. 10Xv3	10Xv2 markers
Cflar	0.862546	10Xv2 vs. 10Xv3	10Xv2 markers
Mpp4	0.584937	10Xv2 vs. 10Xv3	10Xv2 markers
Nbeal1	0.753833	10Xv2 vs. 10Xv3	10Xv2 markers
Pard3b	0.927132	10Xv2 vs. 10Xv3	10Xv2 markers
Nrp2	0.932683	10Xv2 vs. 10Xv3	10Xv2 markers
Zdbf2	0.916785	10Xv2 vs. 10Xv3	10Xv2 markers
Adam23	0.878708	10Xv2 vs. 10Xv3	10Xv2 markers
Klf7	0.857619	10Xv2 vs. 10Xv3	10Xv2 markers
Fzd5	0.91529	10Xv2 vs. 10Xv3	10Xv2 markers
D630023F18Rik	0.845403	10Xv2 vs. 10Xv3	10Xv2 markers
Idh1	0.808531	10Xv2 vs. 10Xv3	10Xv2 markers
Pth2r	0.870018	10Xv2 vs. 10Xv3	10Xv2 markers
Map2	0.877993	10Xv2 vs. 10Xv3	10Xv2 markers
Unc80	0.908326	10Xv2 vs. 10Xv3	10Xv2 markers
Rpe	0.60429	10Xv2 vs. 10Xv3	10Xv2 markers
Kansl1l	0.639034	10Xv2 vs. 10Xv3	10Xv2 markers
Myl1	0.861239	10Xv2 vs. 10Xv3	10Xv2 markers
Erbb4	0.977935	10Xv2 vs. 10Xv3	10Xv2 markers
Ikzf2	0.842694	10Xv2 vs. 10Xv3	10Xv2 markers
Spag16	0.905	10Xv2 vs. 10Xv3	10Xv2 markers
Vwc2l	0.937628	10Xv2 vs. 10Xv3	10Xv2 markers
Atic	0.742381	10Xv2 vs. 10Xv3	10Xv2 markers
Fn1	0.937314	10Xv2 vs. 10Xv3	10Xv2 markers
2023-03-04	0.808088	10Xv2 vs. 10Xv3	10Xv2 markers
Igfbp2	0.950143	10Xv2 vs. 10Xv3	10Xv2 markers
Igfbp5	0.928051	10Xv2 vs. 10Xv3	10Xv2 markers
6030407O03Rik	0.864557	10Xv2 vs. 10Xv3	10Xv2 markers
Tns1	0.923117	10Xv2 vs. 10Xv3	10Xv2 markers
Rufy4	0.934323	10Xv2 vs. 10Xv3	10Xv2 markers
Plcd4	0.83982	10Xv2 vs. 10Xv3	10Xv2 markers
Cyp27a1	0.924547	10Xv2 vs. 10Xv3	10Xv2 markers
Cdk5r2	0.872107	10Xv2 vs. 10Xv3	10Xv2 markers
Slc23a3	0.8367	10Xv2 vs. 10Xv3	10Xv2 markers
Tuba4a	0.914618	10Xv2 vs. 10Xv3	10Xv2 markers
Ptprn	0.894162	10Xv2 vs. 10Xv3	10Xv2 markers
Resp18	0.949288	10Xv2 vs. 10Xv3	10Xv2 markers
Asic4	0.956778	10Xv2 vs. 10Xv3	10Xv2 markers
Epha4	0.948851	10Xv2 vs. 10Xv3	10Xv2 markers
Pax3	0.953614	10Xv2 vs. 10Xv3	10Xv2 markers
Sgpp2	0.922252	10Xv2 vs. 10Xv3	10Xv2 markers
BC035947	0.856804	10Xv2 vs. 10Xv3	10Xv2 markers
Acsl3	0.847764	10Xv2 vs. 10Xv3	10Xv2 markers
Scg2	0.943303	10Xv2 vs. 10Xv3	10Xv2 markers
Ap1s3	0.821473	10Xv2 vs. 10Xv3	10Xv2 markers
Serpine2	0.93851	10Xv2 vs. 10Xv3	10Xv2 markers
Dock10	0.92933	10Xv2 vs. 10Xv3	10Xv2 markers
Nyap2	0.889413	10Xv2 vs. 10Xv3	10Xv2 markers
Sphkap	0.937702	10Xv2 vs. 10Xv3	10Xv2 markers
Pid1	0.908818	10Xv2 vs. 10Xv3	10Xv2 markers
Dner	0.930063	10Xv2 vs. 10Xv3	10Xv2 markers
Slc16a14	0.694995	10Xv2 vs. 10Xv3	10Xv2 markers
Itm2c	0.893847	10Xv2 vs. 10Xv3	10Xv2 markers
Gm28884	0.807789	10Xv2 vs. 10Xv3	10Xv2 markers
Nppc	0.894523	10Xv2 vs. 10Xv3	10Xv2 markers
Ecel1	0.950333	10Xv2 vs. 10Xv3	10Xv2 markers
Efhd1	0.900078	10Xv2 vs. 10Xv3	10Xv2 markers
Kcnj13	0.765379	10Xv2 vs. 10Xv3	10Xv2 markers
Ngef	0.920733	10Xv2 vs. 10Xv3	10Xv2 markers
Inpp5d	0.961755	10Xv2 vs. 10Xv3	10Xv2 markers
Sag	0.727255	10Xv2 vs. 10Xv3	10Xv2 markers
Hjurp	0.702344	10Xv2 vs. 10Xv3	10Xv2 markers
Spp2	0.972082	10Xv2 vs. 10Xv3	10Xv2 markers
Arl4c	0.920789	10Xv2 vs. 10Xv3	10Xv2 markers
Sh3bp4	0.89073	10Xv2 vs. 10Xv3	10Xv2 markers
Gbx2	0.981845	10Xv2 vs. 10Xv3	10Xv2 markers
D130058E05Rik	0.978575	10Xv2 vs. 10Xv3	10Xv2 markers
Ackr3	0.855788	10Xv2 vs. 10Xv3	10Xv2 markers
Prlh	0.88917	10Xv2 vs. 10Xv3	10Xv2 markers
Ramp1	0.973148	10Xv2 vs. 10Xv3	10Xv2 markers
Per2	0.738662	10Xv2 vs. 10Xv3	10Xv2 markers
Hdac4	0.716489	10Xv2 vs. 10Xv3	10Xv2 markers
Gpc1	0.839717	10Xv2 vs. 10Xv3	10Xv2 markers
Sned1	0.85368	10Xv2 vs. 10Xv3	10Xv2 markers
Bok	0.904918	10Xv2 vs. 10Xv3	10Xv2 markers
Neu4	0.979695	10Xv2 vs. 10Xv3	10Xv2 markers
St8sia4	0.897752	10Xv2 vs. 10Xv3	10Xv2 markers
Pam	0.93713	10Xv2 vs. 10Xv3	10Xv2 markers
B230216N24Rik	0.904745	10Xv2 vs. 10Xv3	10Xv2 markers
Cntnap5b	0.952486	10Xv2 vs. 10Xv3	10Xv2 markers
Cdh20	0.94395	10Xv2 vs. 10Xv3	10Xv2 markers
Rnf152	0.931837	10Xv2 vs. 10Xv3	10Xv2 markers
Gm17634	0.847713	10Xv2 vs. 10Xv3	10Xv2 markers
Tnfrsf11a	0.861022	10Xv2 vs. 10Xv3	10Xv2 markers
Phlpp1	0.799935	10Xv2 vs. 10Xv3	10Xv2 markers
Bcl2	0.845906	10Xv2 vs. 10Xv3	10Xv2 markers
Serpinb8	0.918232	10Xv2 vs. 10Xv3	10Xv2 markers
Cdh7	0.93342	10Xv2 vs. 10Xv3	10Xv2 markers
Cdh19	0.95827	10Xv2 vs. 10Xv3	10Xv2 markers
Dsel	0.78584	10Xv2 vs. 10Xv3	10Xv2 markers
9330185C12Rik	0.946744	10Xv2 vs. 10Xv3	10Xv2 markers
Cntnap5a	0.968771	10Xv2 vs. 10Xv3	10Xv2 markers
Tsn	0.814966	10Xv2 vs. 10Xv3	10Xv2 markers
Inhbb	0.888356	10Xv2 vs. 10Xv3	10Xv2 markers
Ralb	0.749762	10Xv2 vs. 10Xv3	10Xv2 markers
Tmem185b	0.405221	10Xv2 vs. 10Xv3	10Xv2 markers
Epb41l5	0.81673	10Xv2 vs. 10Xv3	10Xv2 markers
Ptpn4	0.817136	10Xv2 vs. 10Xv3	10Xv2 markers
Cfap221	0.93633	10Xv2 vs. 10Xv3	10Xv2 markers
Dbi	0.885749	10Xv2 vs. 10Xv3	10Xv2 markers
Steap3	0.868241	10Xv2 vs. 10Xv3	10Xv2 markers
C1ql2	0.954588	10Xv2 vs. 10Xv3	10Xv2 markers
En1	0.879934	10Xv2 vs. 10Xv3	10Xv2 markers
Htr5b	0.928478	10Xv2 vs. 10Xv3	10Xv2 markers
Dpp10	0.967385	10Xv2 vs. 10Xv3	10Xv2 markers
Lypd1	0.954372	10Xv2 vs. 10Xv3	10Xv2 markers
Nckap5	0.921474	10Xv2 vs. 10Xv3	10Xv2 markers
Mgat5	0.84337	10Xv2 vs. 10Xv3	10Xv2 markers
Tmem163	0.971279	10Xv2 vs. 10Xv3	10Xv2 markers
Mcm6	0.603615	10Xv2 vs. 10Xv3	10Xv2 markers
Cxcr4	0.869252	10Xv2 vs. 10Xv3	10Xv2 markers
Thsd7b	0.945284	10Xv2 vs. 10Xv3	10Xv2 markers
Cd55	0.804541	10Xv2 vs. 10Xv3	10Xv2 markers
Gm16083	0.916103	10Xv2 vs. 10Xv3	10Xv2 markers
Rassf5	0.780854	10Xv2 vs. 10Xv3	10Xv2 markers
Srgap2	0.817583	10Xv2 vs. 10Xv3	10Xv2 markers
Rab7b	0.957294	10Xv2 vs. 10Xv3	10Xv2 markers
Mfsd4a	0.891095	10Xv2 vs. 10Xv3	10Xv2 markers
Cdk18	0.901743	10Xv2 vs. 10Xv3	10Xv2 markers
Lemd1	0.89532	10Xv2 vs. 10Xv3	10Xv2 markers
Klhdc8a	0.91004	10Xv2 vs. 10Xv3	10Xv2 markers
Tmcc2	0.800383	10Xv2 vs. 10Xv3	10Xv2 markers
Cntn2	0.825875	10Xv2 vs. 10Xv3	10Xv2 markers
Nfasc	0.811812	10Xv2 vs. 10Xv3	10Xv2 markers
Lrrn2	0.824115	10Xv2 vs. 10Xv3	10Xv2 markers
Pik3c2b	0.719422	10Xv2 vs. 10Xv3	10Xv2 markers
Plekha6	0.850904	10Xv2 vs. 10Xv3	10Xv2 markers
Etnk2	0.853168	10Xv2 vs. 10Xv3	10Xv2 markers
Sox13	0.861334	10Xv2 vs. 10Xv3	10Xv2 markers
Atp2b4	0.932457	10Xv2 vs. 10Xv3	10Xv2 markers
Prelp	0.956359	10Xv2 vs. 10Xv3	10Xv2 markers
Fmod	0.931857	10Xv2 vs. 10Xv3	10Xv2 markers
Btg2	0.831174	10Xv2 vs. 10Xv3	10Xv2 markers
Adora1	0.954197	10Xv2 vs. 10Xv3	10Xv2 markers
Ppfia4	0.827095	10Xv2 vs. 10Xv3	10Xv2 markers
Cyb5r1	0.778754	10Xv2 vs. 10Xv3	10Xv2 markers
Kdm5b	0.586381	10Xv2 vs. 10Xv3	10Xv2 markers
Syt2	0.938959	10Xv2 vs. 10Xv3	10Xv2 markers
Ppp1r12b	0.777336	10Xv2 vs. 10Xv3	10Xv2 markers
Lgr6	0.947187	10Xv2 vs. 10Xv3	10Xv2 markers
Gpr37l1	0.973153	10Xv2 vs. 10Xv3	10Xv2 markers
Lmod1	0.773148	10Xv2 vs. 10Xv3	10Xv2 markers
Shisa4	0.906469	10Xv2 vs. 10Xv3	10Xv2 markers
Nav1	0.887732	10Xv2 vs. 10Xv3	10Xv2 markers
Csrp1	0.918117	10Xv2 vs. 10Xv3	10Xv2 markers
Phlda3	0.944531	10Xv2 vs. 10Xv3	10Xv2 markers
Tnni1	0.943803	10Xv2 vs. 10Xv3	10Xv2 markers
Tnnt2	0.896374	10Xv2 vs. 10Xv3	10Xv2 markers
Igfn1	0.951257	10Xv2 vs. 10Xv3	10Xv2 markers
Mroh3	0.931065	10Xv2 vs. 10Xv3	10Xv2 markers
Inava	0.891764	10Xv2 vs. 10Xv3	10Xv2 markers
Nr5a2	0.953024	10Xv2 vs. 10Xv3	10Xv2 markers
Gm4258	0.906557	10Xv2 vs. 10Xv3	10Xv2 markers
Ptprc	0.971102	10Xv2 vs. 10Xv3	10Xv2 markers
Nek7	0.940946	10Xv2 vs. 10Xv3	10Xv2 markers
Lhx9	0.972381	10Xv2 vs. 10Xv3	10Xv2 markers
2310009B15Rik	0.85289	10Xv2 vs. 10Xv3	10Xv2 markers
Dennd1b	0.742812	10Xv2 vs. 10Xv3	10Xv2 markers
Crb1	0.898945	10Xv2 vs. 10Xv3	10Xv2 markers
Aspm	0.824086	10Xv2 vs. 10Xv3	10Xv2 markers
Cfh	0.948225	10Xv2 vs. 10Xv3	10Xv2 markers
Kcnt2	0.925143	10Xv2 vs. 10Xv3	10Xv2 markers
4930590L20Rik	0.860914	10Xv2 vs. 10Xv3	10Xv2 markers
B3galt2	0.913121	10Xv2 vs. 10Xv3	10Xv2 markers
Rgs2	0.885164	10Xv2 vs. 10Xv3	10Xv2 markers
Rgs13	0.856132	10Xv2 vs. 10Xv3	10Xv2 markers
Gm29514	0.855483	10Xv2 vs. 10Xv3	10Xv2 markers
Brinp3	0.961832	10Xv2 vs. 10Xv3	10Xv2 markers
Ptgs2	0.938523	10Xv2 vs. 10Xv3	10Xv2 markers
Hmcn1	0.939586	10Xv2 vs. 10Xv3	10Xv2 markers
Ivns1abp	0.840735	10Xv2 vs. 10Xv3	10Xv2 markers
Fam129a	0.859241	10Xv2 vs. 10Xv3	10Xv2 markers
1700025G04Rik	0.860325	10Xv2 vs. 10Xv3	10Xv2 markers
Colgalt2	0.898579	10Xv2 vs. 10Xv3	10Xv2 markers
Rgl1	0.841646	10Xv2 vs. 10Xv3	10Xv2 markers
Arpc5	0.883251	10Xv2 vs. 10Xv3	10Xv2 markers
Nmnat2	0.894517	10Xv2 vs. 10Xv3	10Xv2 markers
Lamc2	0.9408	10Xv2 vs. 10Xv3	10Xv2 markers
Lamc1	0.742108	10Xv2 vs. 10Xv3	10Xv2 markers
Npl	0.830272	10Xv2 vs. 10Xv3	10Xv2 markers
Rgs8	0.917943	10Xv2 vs. 10Xv3	10Xv2 markers
Rgs16	0.927138	10Xv2 vs. 10Xv3	10Xv2 markers
Teddm2	0.853151	10Xv2 vs. 10Xv3	10Xv2 markers
Glul	0.893496	10Xv2 vs. 10Xv3	10Xv2 markers
Cacna1e	0.935068	10Xv2 vs. 10Xv3	10Xv2 markers
Ier5	0.944527	10Xv2 vs. 10Xv3	10Xv2 markers
Gm5532	0.897736	10Xv2 vs. 10Xv3	10Xv2 markers
Lhx4	0.906417	10Xv2 vs. 10Xv3	10Xv2 markers
Fam163a	0.945922	10Xv2 vs. 10Xv3	10Xv2 markers
Soat1	0.792986	10Xv2 vs. 10Xv3	10Xv2 markers
Brinp2	0.894691	10Xv2 vs. 10Xv3	10Xv2 markers
Astn1	0.817587	10Xv2 vs. 10Xv3	10Xv2 markers
Pappa2	0.916174	10Xv2 vs. 10Xv3	10Xv2 markers
Tnr	0.917013	10Xv2 vs. 10Xv3	10Xv2 markers
4930523C07Rik	0.921294	10Xv2 vs. 10Xv3	10Xv2 markers
Ankrd45	0.798873	10Xv2 vs. 10Xv3	10Xv2 markers
Prdx6	0.872679	10Xv2 vs. 10Xv3	10Xv2 markers
Dnm3	0.944095	10Xv2 vs. 10Xv3	10Xv2 markers
Myoc	0.930081	10Xv2 vs. 10Xv3	10Xv2 markers
Fmo1	0.882567	10Xv2 vs. 10Xv3	10Xv2 markers
Prrx1	0.920046	10Xv2 vs. 10Xv3	10Xv2 markers
F5	0.903073	10Xv2 vs. 10Xv3	10Xv2 markers
Atp1b1	0.962354	10Xv2 vs. 10Xv3	10Xv2 markers
Tbx19	0.976332	10Xv2 vs. 10Xv3	10Xv2 markers
Gpr161	0.879734	10Xv2 vs. 10Xv3	10Xv2 markers
Adcy10	0.723971	10Xv2 vs. 10Xv3	10Xv2 markers
Mpzl1	0.795446	10Xv2 vs. 10Xv3	10Xv2 markers
Rcsd1	0.930734	10Xv2 vs. 10Xv3	10Xv2 markers
Creg1	0.833143	10Xv2 vs. 10Xv3	10Xv2 markers
Cd247	0.944442	10Xv2 vs. 10Xv3	10Xv2 markers
Pou2f1	0.664522	10Xv2 vs. 10Xv3	10Xv2 markers
Ildr2	0.901476	10Xv2 vs. 10Xv3	10Xv2 markers
Fam78b	0.76819	10Xv2 vs. 10Xv3	10Xv2 markers
Rxrg	0.915167	10Xv2 vs. 10Xv3	10Xv2 markers
Lmx1a	0.985219	10Xv2 vs. 10Xv3	10Xv2 markers
Pbx1	0.941718	10Xv2 vs. 10Xv3	10Xv2 markers
Nuf2	0.949179	10Xv2 vs. 10Xv3	10Xv2 markers
Rgs5	0.94305	10Xv2 vs. 10Xv3	10Xv2 markers
Rgs4	0.935575	10Xv2 vs. 10Xv3	10Xv2 markers
Ddr2	0.922375	10Xv2 vs. 10Xv3	10Xv2 markers
Uap1	0.85738	10Xv2 vs. 10Xv3	10Xv2 markers
Uhmk1	0.892664	10Xv2 vs. 10Xv3	10Xv2 markers
Nos1ap	0.917613	10Xv2 vs. 10Xv3	10Xv2 markers
Olfml2b	0.90377	10Xv2 vs. 10Xv3	10Xv2 markers
Fcgr2b	0.956833	10Xv2 vs. 10Xv3	10Xv2 markers
Fcgr3	0.964046	10Xv2 vs. 10Xv3	10Xv2 markers
Cfap126	0.886875	10Xv2 vs. 10Xv3	10Xv2 markers
Pcp4l1	0.955204	10Xv2 vs. 10Xv3	10Xv2 markers
Fcer1g	0.946499	10Xv2 vs. 10Xv3	10Xv2 markers
Adamts4	0.954336	10Xv2 vs. 10Xv3	10Xv2 markers
Pfdn2	0.950368	10Xv2 vs. 10Xv3	10Xv2 markers
Tstd1	0.73909	10Xv2 vs. 10Xv3	10Xv2 markers
F11r	0.934291	10Xv2 vs. 10Xv3	10Xv2 markers
Vangl2	0.769435	10Xv2 vs. 10Xv3	10Xv2 markers
Pea15a	0.913823	10Xv2 vs. 10Xv3	10Xv2 markers
Igsf8	0.782585	10Xv2 vs. 10Xv3	10Xv2 markers
Atp1a2	0.931703	10Xv2 vs. 10Xv3	10Xv2 markers
Kcnj9	0.888714	10Xv2 vs. 10Xv3	10Xv2 markers
Kcnj10	0.968118	10Xv2 vs. 10Xv3	10Xv2 markers
Tagln2	0.87599	10Xv2 vs. 10Xv3	10Xv2 markers
Ackr1	0.874229	10Xv2 vs. 10Xv3	10Xv2 markers
Cadm3	0.87651	10Xv2 vs. 10Xv3	10Xv2 markers
Ifi207	0.968246	10Xv2 vs. 10Xv3	10Xv2 markers
Mndal	0.943683	10Xv2 vs. 10Xv3	10Xv2 markers
Ifi203	0.9395	10Xv2 vs. 10Xv3	10Xv2 markers
Grem2	0.883668	10Xv2 vs. 10Xv3	10Xv2 markers
Rgs7	0.902068	10Xv2 vs. 10Xv3	10Xv2 markers
Opn3	0.889131	10Xv2 vs. 10Xv3	10Xv2 markers
Chml	0.856838	10Xv2 vs. 10Xv3	10Xv2 markers
Pld5	0.951754	10Xv2 vs. 10Xv3	10Xv2 markers
Sdccag8	0.702885	10Xv2 vs. 10Xv3	10Xv2 markers
Akt3	0.762894	10Xv2 vs. 10Xv3	10Xv2 markers
Zbtb18	0.959368	10Xv2 vs. 10Xv3	10Xv2 markers
Catspere2	0.853559	10Xv2 vs. 10Xv3	10Xv2 markers
Efcab2	0.814778	10Xv2 vs. 10Xv3	10Xv2 markers
Kif26b	0.919102	10Xv2 vs. 10Xv3	10Xv2 markers
Sccpdh	0.813883	10Xv2 vs. 10Xv3	10Xv2 markers
Itpkb	0.853583	10Xv2 vs. 10Xv3	10Xv2 markers
Stum	0.957011	10Xv2 vs. 10Xv3	10Xv2 markers
H3f3a	0.772366	10Xv2 vs. 10Xv3	10Xv2 markers
Lefty1	0.965343	10Xv2 vs. 10Xv3	10Xv2 markers
Cnih3	0.951341	10Xv2 vs. 10Xv3	10Xv2 markers
Dnah14	0.889424	10Xv2 vs. 10Xv3	10Xv2 markers
Enah	0.822509	10Xv2 vs. 10Xv3	10Xv2 markers
Degs1	0.781566	10Xv2 vs. 10Xv3	10Xv2 markers
1700047M11Rik	0.972565	10Xv2 vs. 10Xv3	10Xv2 markers
Trp53bp2	0.688272	10Xv2 vs. 10Xv3	10Xv2 markers
Capn2	0.742796	10Xv2 vs. 10Xv3	10Xv2 markers
Susd4	0.853478	10Xv2 vs. 10Xv3	10Xv2 markers
Aida	0.802782	10Xv2 vs. 10Xv3	10Xv2 markers
Dusp10	0.906391	10Xv2 vs. 10Xv3	10Xv2 markers
2023-03-02	0.721435	10Xv2 vs. 10Xv3	10Xv2 markers
C130074G19Rik	0.940175	10Xv2 vs. 10Xv3	10Xv2 markers
Tgfb2	0.91332	10Xv2 vs. 10Xv3	10Xv2 markers
Spata17	0.820977	10Xv2 vs. 10Xv3	10Xv2 markers
Esrrg	0.913488	10Xv2 vs. 10Xv3	10Xv2 markers
Ush2a	0.870904	10Xv2 vs. 10Xv3	10Xv2 markers
Kctd3	0.691035	10Xv2 vs. 10Xv3	10Xv2 markers
Kcnk2	0.941938	10Xv2 vs. 10Xv3	10Xv2 markers
Cenpf	0.83427	10Xv2 vs. 10Xv3	10Xv2 markers
Ptpn14	0.94389	10Xv2 vs. 10Xv3	10Xv2 markers
Smyd2	0.804456	10Xv2 vs. 10Xv3	10Xv2 markers
Prox1	0.97026	10Xv2 vs. 10Xv3	10Xv2 markers
Prox1os	0.966797	10Xv2 vs. 10Xv3	10Xv2 markers
Atf3	0.883566	10Xv2 vs. 10Xv3	10Xv2 markers
Nenf	0.894159	10Xv2 vs. 10Xv3	10Xv2 markers
Dtl	0.96302	10Xv2 vs. 10Xv3	10Xv2 markers
Lpgat1	0.876486	10Xv2 vs. 10Xv3	10Xv2 markers
Kcnh1	0.91491	10Xv2 vs. 10Xv3	10Xv2 markers
Sertad4	0.762557	10Xv2 vs. 10Xv3	10Xv2 markers
Lamb3	0.806242	10Xv2 vs. 10Xv3	10Xv2 markers
Hsd11b1	0.913107	10Xv2 vs. 10Xv3	10Xv2 markers
G0s2	0.858505	10Xv2 vs. 10Xv3	10Xv2 markers
Camk1g	0.846089	10Xv2 vs. 10Xv3	10Xv2 markers
Plxna2	0.882336	10Xv2 vs. 10Xv3	10Xv2 markers
Cd34	0.958619	10Xv2 vs. 10Xv3	10Xv2 markers
Olah	0.690333	10Xv2 vs. 10Xv3	10Xv2 markers
Meig1	0.865394	10Xv2 vs. 10Xv3	10Xv2 markers
Fam107b	0.871134	10Xv2 vs. 10Xv3	10Xv2 markers
Frmd4a	0.936053	10Xv2 vs. 10Xv3	10Xv2 markers
Gm36988	0.69806	10Xv2 vs. 10Xv3	10Xv2 markers
Bend7	0.865387	10Xv2 vs. 10Xv3	10Xv2 markers
Phyh	0.71505	10Xv2 vs. 10Xv3	10Xv2 markers
Optn	0.784618	10Xv2 vs. 10Xv3	10Xv2 markers
Ccdc3	0.948117	10Xv2 vs. 10Xv3	10Xv2 markers
Camk1d	0.931207	10Xv2 vs. 10Xv3	10Xv2 markers
Proser2	0.726886	10Xv2 vs. 10Xv3	10Xv2 markers
Usp6nl	0.772321	10Xv2 vs. 10Xv3	10Xv2 markers
Celf2	0.969191	10Xv2 vs. 10Xv3	10Xv2 markers
Gm10115	0.961065	10Xv2 vs. 10Xv3	10Xv2 markers
Gata3	0.986806	10Xv2 vs. 10Xv3	10Xv2 markers
Itih5	0.925882	10Xv2 vs. 10Xv3	10Xv2 markers
Sfmbt2	0.88426	10Xv2 vs. 10Xv3	10Xv2 markers
Prkcq	0.951841	10Xv2 vs. 10Xv3	10Xv2 markers
Pfkfb3	0.808832	10Xv2 vs. 10Xv3	10Xv2 markers
Itga8	0.94458	10Xv2 vs. 10Xv3	10Xv2 markers
C1ql3	0.975724	10Xv2 vs. 10Xv3	10Xv2 markers
Rsu1	0.647442	10Xv2 vs. 10Xv3	10Xv2 markers
Cubn	0.899916	10Xv2 vs. 10Xv3	10Xv2 markers
Vim	0.905723	10Xv2 vs. 10Xv3	10Xv2 markers
St8sia6	0.901514	10Xv2 vs. 10Xv3	10Xv2 markers
Mrc1	0.92461	10Xv2 vs. 10Xv3	10Xv2 markers
Slc39a12	0.918807	10Xv2 vs. 10Xv3	10Xv2 markers
Cacnb2	0.926415	10Xv2 vs. 10Xv3	10Xv2 markers
Arl5b	0.703264	10Xv2 vs. 10Xv3	10Xv2 markers
Plxdc2	0.923575	10Xv2 vs. 10Xv3	10Xv2 markers
Nebl	0.912842	10Xv2 vs. 10Xv3	10Xv2 markers
Pip4k2a	0.848694	10Xv2 vs. 10Xv3	10Xv2 markers
Msrb2	0.832305	10Xv2 vs. 10Xv3	10Xv2 markers
Otud1	0.904185	10Xv2 vs. 10Xv3	10Xv2 markers
Etl4	0.956584	10Xv2 vs. 10Xv3	10Xv2 markers
Gpr158	0.919025	10Xv2 vs. 10Xv3	10Xv2 markers
Gad2	0.990239	10Xv2 vs. 10Xv3	10Xv2 markers
Apbb1ip	0.908779	10Xv2 vs. 10Xv3	10Xv2 markers
Nxph2	0.94368	10Xv2 vs. 10Xv3	10Xv2 markers
Cacna1b	0.882458	10Xv2 vs. 10Xv3	10Xv2 markers
Pnpla7	0.796132	10Xv2 vs. 10Xv3	10Xv2 markers
Nsmf	0.889311	10Xv2 vs. 10Xv3	10Xv2 markers
Nrarp	0.908711	10Xv2 vs. 10Xv3	10Xv2 markers
Tubb4b	0.820022	10Xv2 vs. 10Xv3	10Xv2 markers
Grin1	0.918198	10Xv2 vs. 10Xv3	10Xv2 markers
Npdc1	0.782999	10Xv2 vs. 10Xv3	10Xv2 markers
Ptgds	0.902101	10Xv2 vs. 10Xv3	10Xv2 markers
Fcnaos	0.749238	10Xv2 vs. 10Xv3	10Xv2 markers
Tmem141	0.788314	10Xv2 vs. 10Xv3	10Xv2 markers
Nacc2	0.919741	10Xv2 vs. 10Xv3	10Xv2 markers
Tmem250-ps	0.763638	10Xv2 vs. 10Xv3	10Xv2 markers
Gpsm1	0.735866	10Xv2 vs. 10Xv3	10Xv2 markers
Pmpca	0.727326	10Xv2 vs. 10Xv3	10Xv2 markers
Notch1	0.949262	10Xv2 vs. 10Xv3	10Xv2 markers
Egfl7	0.856645	10Xv2 vs. 10Xv3	10Xv2 markers
Adamts13	0.942235	10Xv2 vs. 10Xv3	10Xv2 markers
Cacfd1	0.710532	10Xv2 vs. 10Xv3	10Xv2 markers
Adamtsl2	0.862118	10Xv2 vs. 10Xv3	10Xv2 markers
Fam163b	0.925471	10Xv2 vs. 10Xv3	10Xv2 markers
Vav2	0.892807	10Xv2 vs. 10Xv3	10Xv2 markers
Rxra	0.775	10Xv2 vs. 10Xv3	10Xv2 markers
Olfm1	0.924776	10Xv2 vs. 10Xv3	10Xv2 markers
Gm13373	0.966059	10Xv2 vs. 10Xv3	10Xv2 markers
1700007K13Rik	0.874166	10Xv2 vs. 10Xv3	10Xv2 markers
Barhl1	0.952618	10Xv2 vs. 10Xv3	10Xv2 markers
Ntng2	0.956682	10Xv2 vs. 10Xv3	10Xv2 markers
Rapgef1	0.595022	10Xv2 vs. 10Xv3	10Xv2 markers
Urm1	0.697709	10Xv2 vs. 10Xv3	10Xv2 markers
Kyat1	0.552989	10Xv2 vs. 10Xv3	10Xv2 markers
Lrrc8a	0.723156	10Xv2 vs. 10Xv3	10Xv2 markers
Fnbp1	0.800517	10Xv2 vs. 10Xv3	10Xv2 markers
Ncs1	0.86169	10Xv2 vs. 10Xv3	10Xv2 markers
Hmcn2	0.860724	10Xv2 vs. 10Xv3	10Xv2 markers
Ass1	0.880098	10Xv2 vs. 10Xv3	10Xv2 markers
Prdm12	0.937764	10Xv2 vs. 10Xv3	10Xv2 markers
Qrfp	0.971889	10Xv2 vs. 10Xv3	10Xv2 markers
Fibcd1	0.949204	10Xv2 vs. 10Xv3	10Xv2 markers
Lamc3	0.921962	10Xv2 vs. 10Xv3	10Xv2 markers
Dnm1	0.877742	10Xv2 vs. 10Xv3	10Xv2 markers
1110008P14Rik	0.933809	10Xv2 vs. 10Xv3	10Xv2 markers
Eng	0.903654	10Xv2 vs. 10Xv3	10Xv2 markers
Ptrh1	0.484204	10Xv2 vs. 10Xv3	10Xv2 markers
Stxbp1	0.95597	10Xv2 vs. 10Xv3	10Xv2 markers
Garnl3	0.926561	10Xv2 vs. 10Xv3	10Xv2 markers
Lmx1b	0.960347	10Xv2 vs. 10Xv3	10Xv2 markers
C130021I20Rik	0.963173	10Xv2 vs. 10Xv3	10Xv2 markers
C230014O12Rik	0.859888	10Xv2 vs. 10Xv3	10Xv2 markers
Pbx3	0.961593	10Xv2 vs. 10Xv3	10Xv2 markers
C79798	0.913932	10Xv2 vs. 10Xv3	10Xv2 markers
Hspa5	0.658139	10Xv2 vs. 10Xv3	10Xv2 markers
Gsn	0.89517	10Xv2 vs. 10Xv3	10Xv2 markers
Dab2ip	0.788145	10Xv2 vs. 10Xv3	10Xv2 markers
Lhx6	0.986118	10Xv2 vs. 10Xv3	10Xv2 markers
Ptgs1	0.912192	10Xv2 vs. 10Xv3	10Xv2 markers
Pdcl	0.780837	10Xv2 vs. 10Xv3	10Xv2 markers
Lhx2	0.959766	10Xv2 vs. 10Xv3	10Xv2 markers
Nek6	0.824368	10Xv2 vs. 10Xv3	10Xv2 markers
Nr5a1	0.974577	10Xv2 vs. 10Xv3	10Xv2 markers
Nr6a1	0.759983	10Xv2 vs. 10Xv3	10Xv2 markers
Scai	0.837666	10Xv2 vs. 10Xv3	10Xv2 markers
Lrp1b	0.963964	10Xv2 vs. 10Xv3	10Xv2 markers
Arhgap15	0.963551	10Xv2 vs. 10Xv3	10Xv2 markers
Gtdc1	0.859226	10Xv2 vs. 10Xv3	10Xv2 markers
Zeb2	0.981538	10Xv2 vs. 10Xv3	10Xv2 markers
Gm13481	0.908569	10Xv2 vs. 10Xv3	10Xv2 markers
Acvr2a	0.800166	10Xv2 vs. 10Xv3	10Xv2 markers
Kif5c	0.950289	10Xv2 vs. 10Xv3	10Xv2 markers
Lypd6b	0.942663	10Xv2 vs. 10Xv3	10Xv2 markers
Lypd6	0.956022	10Xv2 vs. 10Xv3	10Xv2 markers
Gm13483	0.744443	10Xv2 vs. 10Xv3	10Xv2 markers
Rnd3	0.877702	10Xv2 vs. 10Xv3	10Xv2 markers
Tnfaip6	0.910834	10Xv2 vs. 10Xv3	10Xv2 markers
Neb	0.885181	10Xv2 vs. 10Xv3	10Xv2 markers
Cacnb4	0.926206	10Xv2 vs. 10Xv3	10Xv2 markers
Fmnl2	0.83158	10Xv2 vs. 10Xv3	10Xv2 markers
Rprm	0.94079	10Xv2 vs. 10Xv3	10Xv2 markers
Galnt13	0.943688	10Xv2 vs. 10Xv3	10Xv2 markers
Kcnj3	0.893664	10Xv2 vs. 10Xv3	10Xv2 markers
Nr4a2	0.974368	10Xv2 vs. 10Xv3	10Xv2 markers
BB557941	0.882588	10Xv2 vs. 10Xv3	10Xv2 markers
Gpd2	0.859928	10Xv2 vs. 10Xv3	10Xv2 markers
Ermn	0.90144	10Xv2 vs. 10Xv3	10Xv2 markers
Cytip	0.965624	10Xv2 vs. 10Xv3	10Xv2 markers
Acvr1c	0.94447	10Xv2 vs. 10Xv3	10Xv2 markers
Acvr1	0.749347	10Xv2 vs. 10Xv3	10Xv2 markers
Upp2	0.888264	10Xv2 vs. 10Xv3	10Xv2 markers
Ccdc148	0.867052	10Xv2 vs. 10Xv3	10Xv2 markers
Pkp4	0.841029	10Xv2 vs. 10Xv3	10Xv2 markers
Tanc1	0.9388	10Xv2 vs. 10Xv3	10Xv2 markers
Cd302	0.878575	10Xv2 vs. 10Xv3	10Xv2 markers
Rbms1	0.93679	10Xv2 vs. 10Xv3	10Xv2 markers
Tbr1	0.974278	10Xv2 vs. 10Xv3	10Xv2 markers
Slc4a10	0.872369	10Xv2 vs. 10Xv3	10Xv2 markers
Gm13561	0.884424	10Xv2 vs. 10Xv3	10Xv2 markers
Fap	0.915746	10Xv2 vs. 10Xv3	10Xv2 markers
Kcnh7	0.947773	10Xv2 vs. 10Xv3	10Xv2 markers
Fign	0.952986	10Xv2 vs. 10Xv3	10Xv2 markers
Grb14	0.868509	10Xv2 vs. 10Xv3	10Xv2 markers
Cobll1	0.937233	10Xv2 vs. 10Xv3	10Xv2 markers
Slc38a11	0.907624	10Xv2 vs. 10Xv3	10Xv2 markers
Scn3a	0.901608	10Xv2 vs. 10Xv3	10Xv2 markers
Scn2a	0.950723	10Xv2 vs. 10Xv3	10Xv2 markers
Csrnp3	0.885201	10Xv2 vs. 10Xv3	10Xv2 markers
Galnt3	0.915481	10Xv2 vs. 10Xv3	10Xv2 markers
Scn1a	0.928994	10Xv2 vs. 10Xv3	10Xv2 markers
Gm13630	0.641823	10Xv2 vs. 10Xv3	10Xv2 markers
Gm13629	0.923803	10Xv2 vs. 10Xv3	10Xv2 markers
Scn9a	0.932975	10Xv2 vs. 10Xv3	10Xv2 markers
Scn7a	0.895822	10Xv2 vs. 10Xv3	10Xv2 markers
Gm13601	0.961615	10Xv2 vs. 10Xv3	10Xv2 markers
B3galt1	0.916766	10Xv2 vs. 10Xv3	10Xv2 markers
Stk39	0.794014	10Xv2 vs. 10Xv3	10Xv2 markers
Cers6	0.874076	10Xv2 vs. 10Xv3	10Xv2 markers
Nostrin	0.915013	10Xv2 vs. 10Xv3	10Xv2 markers
Spc25	0.898327	10Xv2 vs. 10Xv3	10Xv2 markers
Myo3b	0.860759	10Xv2 vs. 10Xv3	10Xv2 markers
Gad1	0.986035	10Xv2 vs. 10Xv3	10Xv2 markers
Tlk1	0.827187	10Xv2 vs. 10Xv3	10Xv2 markers
Dcaf17	0.67886	10Xv2 vs. 10Xv3	10Xv2 markers
Cybrd1	0.741418	10Xv2 vs. 10Xv3	10Xv2 markers
Hat1	0.326897	10Xv2 vs. 10Xv3	10Xv2 markers
Metap1d	0.774186	10Xv2 vs. 10Xv3	10Xv2 markers
Dlx1as	0.95159	10Xv2 vs. 10Xv3	10Xv2 markers
Dlx1	0.969177	10Xv2 vs. 10Xv3	10Xv2 markers
Dlx2	0.942758	10Xv2 vs. 10Xv3	10Xv2 markers
Itga6	0.879364	10Xv2 vs. 10Xv3	10Xv2 markers
Pdk1	0.831855	10Xv2 vs. 10Xv3	10Xv2 markers
Rapgef4	0.871659	10Xv2 vs. 10Xv3	10Xv2 markers
Rapgef4os1	0.827887	10Xv2 vs. 10Xv3	10Xv2 markers
Map3k20	0.868266	10Xv2 vs. 10Xv3	10Xv2 markers
Cdca7	0.897521	10Xv2 vs. 10Xv3	10Xv2 markers
6430710C18Rik	0.88314	10Xv2 vs. 10Xv3	10Xv2 markers
Sp9	0.955576	10Xv2 vs. 10Xv3	10Xv2 markers
Gpr155	0.788992	10Xv2 vs. 10Xv3	10Xv2 markers
Chn1	0.928399	10Xv2 vs. 10Xv3	10Xv2 markers
2600014E21Rik	0.946575	10Xv2 vs. 10Xv3	10Xv2 markers
Pde11a	0.939059	10Xv2 vs. 10Xv3	10Xv2 markers
Osbpl6	0.902329	10Xv2 vs. 10Xv3	10Xv2 markers
Prkra	0.72327	10Xv2 vs. 10Xv3	10Xv2 markers
Ccdc141	0.935088	10Xv2 vs. 10Xv3	10Xv2 markers
Zfp385b	0.936823	10Xv2 vs. 10Xv3	10Xv2 markers
Gm13944	0.804157	10Xv2 vs. 10Xv3	10Xv2 markers
Ube2e3	0.85857	10Xv2 vs. 10Xv3	10Xv2 markers
Itga4	0.929815	10Xv2 vs. 10Xv3	10Xv2 markers
Neurod1	0.950977	10Xv2 vs. 10Xv3	10Xv2 markers
Ppp1r1c	0.797258	10Xv2 vs. 10Xv3	10Xv2 markers
Pde1a	0.962191	10Xv2 vs. 10Xv3	10Xv2 markers
Frzb	0.94596	10Xv2 vs. 10Xv3	10Xv2 markers
Zfp804a	0.939433	10Xv2 vs. 10Xv3	10Xv2 markers
Itgav	0.955176	10Xv2 vs. 10Xv3	10Xv2 markers
Fam171b	0.871277	10Xv2 vs. 10Xv3	10Xv2 markers
Calcrl	0.932045	10Xv2 vs. 10Xv3	10Xv2 markers
Ctnnd1	0.759589	10Xv2 vs. 10Xv3	10Xv2 markers
Selenoh	0.866389	10Xv2 vs. 10Xv3	10Xv2 markers
Ypel4	0.731581	10Xv2 vs. 10Xv3	10Xv2 markers
Lrrc55	0.886088	10Xv2 vs. 10Xv3	10Xv2 markers
4833423E24Rik	0.859073	10Xv2 vs. 10Xv3	10Xv2 markers
Ptprj	0.858756	10Xv2 vs. 10Xv3	10Xv2 markers
Spi1	0.993357	10Xv2 vs. 10Xv3	10Xv2 markers
Lrp4	0.947273	10Xv2 vs. 10Xv3	10Xv2 markers
Dgkz	0.892871	10Xv2 vs. 10Xv3	10Xv2 markers
Creb3l1	0.877488	10Xv2 vs. 10Xv3	10Xv2 markers
Chst1	0.901185	10Xv2 vs. 10Xv3	10Xv2 markers
Syt13	0.890172	10Xv2 vs. 10Xv3	10Xv2 markers
Trp53i11	0.919045	10Xv2 vs. 10Xv3	10Xv2 markers
Tspan18	0.903682	10Xv2 vs. 10Xv3	10Xv2 markers
Hsd17b12	0.749212	10Xv2 vs. 10Xv3	10Xv2 markers
Mir670hg	0.84986	10Xv2 vs. 10Xv3	10Xv2 markers
Lrrc4c	0.972537	10Xv2 vs. 10Xv3	10Xv2 markers
B230118H07Rik	0.649326	10Xv2 vs. 10Xv3	10Xv2 markers
Traf6	0.683217	10Xv2 vs. 10Xv3	10Xv2 markers
Prr5l	0.8962	10Xv2 vs. 10Xv3	10Xv2 markers
Ldlrad3	0.843215	10Xv2 vs. 10Xv3	10Xv2 markers
Fjx1	0.899177	10Xv2 vs. 10Xv3	10Xv2 markers
Pamr1	0.953866	10Xv2 vs. 10Xv3	10Xv2 markers
Slc1a2	0.940988	10Xv2 vs. 10Xv3	10Xv2 markers
Cd44	0.92294	10Xv2 vs. 10Xv3	10Xv2 markers
Abtb2	0.922725	10Xv2 vs. 10Xv3	10Xv2 markers
Lmo2	0.908818	10Xv2 vs. 10Xv3	10Xv2 markers
Cd59a	0.856069	10Xv2 vs. 10Xv3	10Xv2 markers
D430041D05Rik	0.908053	10Xv2 vs. 10Xv3	10Xv2 markers
Rcn1	0.908276	10Xv2 vs. 10Xv3	10Xv2 markers
Pax6	0.975455	10Xv2 vs. 10Xv3	10Xv2 markers
Elp4	0.485935	10Xv2 vs. 10Xv3	10Xv2 markers
Mpped2	0.950908	10Xv2 vs. 10Xv3	10Xv2 markers
Kcna4	0.87621	10Xv2 vs. 10Xv3	10Xv2 markers
Bdnf	0.946714	10Xv2 vs. 10Xv3	10Xv2 markers
Lgr4	0.702752	10Xv2 vs. 10Xv3	10Xv2 markers
Fibin	0.844349	10Xv2 vs. 10Xv3	10Xv2 markers
Ano3	0.945739	10Xv2 vs. 10Xv3	10Xv2 markers
Emc4	0.673269	10Xv2 vs. 10Xv3	10Xv2 markers
Ryr3	0.939232	10Xv2 vs. 10Xv3	10Xv2 markers
Fmn1	0.907251	10Xv2 vs. 10Xv3	10Xv2 markers
Grem1	0.797773	10Xv2 vs. 10Xv3	10Xv2 markers
Gjd2	0.830901	10Xv2 vs. 10Xv3	10Xv2 markers
A530058N18Rik	0.925938	10Xv2 vs. 10Xv3	10Xv2 markers
Meis2	0.984392	10Xv2 vs. 10Xv3	10Xv2 markers
G630016G05Rik	0.95078	10Xv2 vs. 10Xv3	10Xv2 markers
Rasgrp1	0.9648	10Xv2 vs. 10Xv3	10Xv2 markers
Gm13986	0.897486	10Xv2 vs. 10Xv3	10Xv2 markers
Thbs1	0.846015	10Xv2 vs. 10Xv3	10Xv2 markers
Gpr176	0.88823	10Xv2 vs. 10Xv3	10Xv2 markers
Eif2ak4	0.676893	10Xv2 vs. 10Xv3	10Xv2 markers
Pak6	0.852454	10Xv2 vs. 10Xv3	10Xv2 markers
Ankrd63	0.96195	10Xv2 vs. 10Xv3	10Xv2 markers
Disp2	0.928223	10Xv2 vs. 10Xv3	10Xv2 markers
Knl1	0.807673	10Xv2 vs. 10Xv3	10Xv2 markers
Chac1	0.767328	10Xv2 vs. 10Xv3	10Xv2 markers
Oip5os1	0.938081	10Xv2 vs. 10Xv3	10Xv2 markers
Nusap1	0.536479	10Xv2 vs. 10Xv3	10Xv2 markers
Itpka	0.979347	10Xv2 vs. 10Xv3	10Xv2 markers
Ltk	0.841421	10Xv2 vs. 10Xv3	10Xv2 markers
Tyro3	0.947091	10Xv2 vs. 10Xv3	10Xv2 markers
Sptbn5	0.815851	10Xv2 vs. 10Xv3	10Xv2 markers
Lrrc57	0.83581	10Xv2 vs. 10Xv3	10Xv2 markers
Stard9	0.858719	10Xv2 vs. 10Xv3	10Xv2 markers
Ttbk2	0.876526	10Xv2 vs. 10Xv3	10Xv2 markers
Map1a	0.885448	10Xv2 vs. 10Xv3	10Xv2 markers
Ckmt1	0.850417	10Xv2 vs. 10Xv3	10Xv2 markers
Wdr76	0.553274	10Xv2 vs. 10Xv3	10Xv2 markers
Frmd5	0.939339	10Xv2 vs. 10Xv3	10Xv2 markers
B2m	0.896131	10Xv2 vs. 10Xv3	10Xv2 markers
Shf	0.758274	10Xv2 vs. 10Xv3	10Xv2 markers
Gatm	0.906471	10Xv2 vs. 10Xv3	10Xv2 markers
Sema6d	0.945003	10Xv2 vs. 10Xv3	10Xv2 markers
Gm14004	0.79116	10Xv2 vs. 10Xv3	10Xv2 markers
Ctxn2	0.95695	10Xv2 vs. 10Xv3	10Xv2 markers
Fbn1	0.815221	10Xv2 vs. 10Xv3	10Xv2 markers
Galk2	0.727159	10Xv2 vs. 10Xv3	10Xv2 markers
Fgf7	0.734434	10Xv2 vs. 10Xv3	10Xv2 markers
Hdc	0.976074	10Xv2 vs. 10Xv3	10Xv2 markers
Adra2b	0.966423	10Xv2 vs. 10Xv3	10Xv2 markers
Kcnip3	0.93682	10Xv2 vs. 10Xv3	10Xv2 markers
Mal	0.890765	10Xv2 vs. 10Xv3	10Xv2 markers
Bcl2l11	0.837608	10Xv2 vs. 10Xv3	10Xv2 markers
Morrbid	0.816596	10Xv2 vs. 10Xv3	10Xv2 markers
Mertk	0.934274	10Xv2 vs. 10Xv3	10Xv2 markers
Slc20a1	0.863946	10Xv2 vs. 10Xv3	10Xv2 markers
Ckap2l	0.944753	10Xv2 vs. 10Xv3	10Xv2 markers
Sirpa	0.8954	10Xv2 vs. 10Xv3	10Xv2 markers
Pdyn	0.944361	10Xv2 vs. 10Xv3	10Xv2 markers
Ebf4	0.734765	10Xv2 vs. 10Xv3	10Xv2 markers
Oxt	0.813051	10Xv2 vs. 10Xv3	10Xv2 markers
Avp	0.894009	10Xv2 vs. 10Xv3	10Xv2 markers
Adam33	0.89735	10Xv2 vs. 10Xv3	10Xv2 markers
1700037H04Rik	0.842444	10Xv2 vs. 10Xv3	10Xv2 markers
Prnp	0.909338	10Xv2 vs. 10Xv3	10Xv2 markers
Rassf2	0.897994	10Xv2 vs. 10Xv3	10Xv2 markers
Pcna	0.620113	10Xv2 vs. 10Xv3	10Xv2 markers
Prokr2	0.934054	10Xv2 vs. 10Xv3	10Xv2 markers
Gpcpd1	0.786967	10Xv2 vs. 10Xv3	10Xv2 markers
Chgb	0.850527	10Xv2 vs. 10Xv3	10Xv2 markers
Fermt1	0.875357	10Xv2 vs. 10Xv3	10Xv2 markers
Bmp2	0.874886	10Xv2 vs. 10Xv3	10Xv2 markers
Plcb1	0.950819	10Xv2 vs. 10Xv3	10Xv2 markers
Plcb4	0.919512	10Xv2 vs. 10Xv3	10Xv2 markers
Lamp5	0.95517	10Xv2 vs. 10Xv3	10Xv2 markers
Pak7	0.836571	10Xv2 vs. 10Xv3	10Xv2 markers
Snap25	0.966928	10Xv2 vs. 10Xv3	10Xv2 markers
Jag1	0.79588	10Xv2 vs. 10Xv3	10Xv2 markers
Btbd3	0.876623	10Xv2 vs. 10Xv3	10Xv2 markers
Gm14066	0.82763	10Xv2 vs. 10Xv3	10Xv2 markers
Ism1	0.840645	10Xv2 vs. 10Xv3	10Xv2 markers
Macrod2	0.951974	10Xv2 vs. 10Xv3	10Xv2 markers
Flrt3	0.865137	10Xv2 vs. 10Xv3	10Xv2 markers
Pcsk2	0.947905	10Xv2 vs. 10Xv3	10Xv2 markers
Dstn	0.785106	10Xv2 vs. 10Xv3	10Xv2 markers
Rrbp1	0.704496	10Xv2 vs. 10Xv3	10Xv2 markers
Banf2	0.826817	10Xv2 vs. 10Xv3	10Xv2 markers
Gm5535	0.675249	10Xv2 vs. 10Xv3	10Xv2 markers
Ovol2	0.973109	10Xv2 vs. 10Xv3	10Xv2 markers
Dzank1	0.92982	10Xv2 vs. 10Xv3	10Xv2 markers
Smim26	0.693309	10Xv2 vs. 10Xv3	10Xv2 markers
Dtd1	0.847181	10Xv2 vs. 10Xv3	10Xv2 markers
Slc24a3	0.939062	10Xv2 vs. 10Xv3	10Xv2 markers
Rin2	0.851362	10Xv2 vs. 10Xv3	10Xv2 markers
Insm1	0.817471	10Xv2 vs. 10Xv3	10Xv2 markers
Ralgapa2	0.794119	10Xv2 vs. 10Xv3	10Xv2 markers
Kiz	0.817995	10Xv2 vs. 10Xv3	10Xv2 markers
Nkx2-4	0.953534	10Xv2 vs. 10Xv3	10Xv2 markers
Nkx2-2	0.966232	10Xv2 vs. 10Xv3	10Xv2 markers
9030622O22Rik	0.797492	10Xv2 vs. 10Xv3	10Xv2 markers
Thbd	0.97092	10Xv2 vs. 10Xv3	10Xv2 markers
Napb	0.962367	10Xv2 vs. 10Xv3	10Xv2 markers
Cst3	0.876657	10Xv2 vs. 10Xv3	10Xv2 markers
Syndig1	0.938268	10Xv2 vs. 10Xv3	10Xv2 markers
Acss1	0.926788	10Xv2 vs. 10Xv3	10Xv2 markers
Pygb	0.86287	10Xv2 vs. 10Xv3	10Xv2 markers
Nsfl1c	0.698783	10Xv2 vs. 10Xv3	10Xv2 markers
Scrt2	0.790679	10Xv2 vs. 10Xv3	10Xv2 markers
Srxn1	0.833236	10Xv2 vs. 10Xv3	10Xv2 markers
Nrsn2	0.969188	10Xv2 vs. 10Xv3	10Xv2 markers
Id1	0.919479	10Xv2 vs. 10Xv3	10Xv2 markers
Cox4i2	0.865642	10Xv2 vs. 10Xv3	10Xv2 markers
Tpx2	0.810885	10Xv2 vs. 10Xv3	10Xv2 markers
Dusp15	0.785036	10Xv2 vs. 10Xv3	10Xv2 markers
Necab3	0.892589	10Xv2 vs. 10Xv3	10Xv2 markers
Raly	0.768922	10Xv2 vs. 10Xv3	10Xv2 markers
Trp53inp2	0.821193	10Xv2 vs. 10Xv3	10Xv2 markers
Ggt7	0.749529	10Xv2 vs. 10Xv3	10Xv2 markers
Acss2	0.737468	10Xv2 vs. 10Xv3	10Xv2 markers
Gss	0.808296	10Xv2 vs. 10Xv3	10Xv2 markers
BC029722	0.890435	10Xv2 vs. 10Xv3	10Xv2 markers
Epb41l1	0.878974	10Xv2 vs. 10Xv3	10Xv2 markers
Myl9	0.953081	10Xv2 vs. 10Xv3	10Xv2 markers
Ndrg3	0.890021	10Xv2 vs. 10Xv3	10Xv2 markers
Samhd1	0.624282	10Xv2 vs. 10Xv3	10Xv2 markers
Ghrh	0.901894	10Xv2 vs. 10Xv3	10Xv2 markers
Blcap	0.877979	10Xv2 vs. 10Xv3	10Xv2 markers
Nnat	0.966539	10Xv2 vs. 10Xv3	10Xv2 markers
Ctnnbl1	0.687623	10Xv2 vs. 10Xv3	10Xv2 markers
Vstm2l	0.930455	10Xv2 vs. 10Xv3	10Xv2 markers
Snhg11	0.969835	10Xv2 vs. 10Xv3	10Xv2 markers
Gm14204	0.965456	10Xv2 vs. 10Xv3	10Xv2 markers
Slc32a1	0.978086	10Xv2 vs. 10Xv3	10Xv2 markers
Ppp1r16b	0.855967	10Xv2 vs. 10Xv3	10Xv2 markers
Mafb	0.954441	10Xv2 vs. 10Xv3	10Xv2 markers
Zhx3	0.616778	10Xv2 vs. 10Xv3	10Xv2 markers
Ptprt	0.950226	10Xv2 vs. 10Xv3	10Xv2 markers
Tox2	0.929341	10Xv2 vs. 10Xv3	10Xv2 markers
Serinc3	0.797896	10Xv2 vs. 10Xv3	10Xv2 markers
Pkig	0.880825	10Xv2 vs. 10Xv3	10Xv2 markers
Rims4	0.83853	10Xv2 vs. 10Xv3	10Xv2 markers
Tomm34	0.789657	10Xv2 vs. 10Xv3	10Xv2 markers
Matn4	0.922457	10Xv2 vs. 10Xv3	10Xv2 markers
Sdc4	0.974273	10Xv2 vs. 10Xv3	10Xv2 markers
Dbndd2	0.840325	10Xv2 vs. 10Xv3	10Xv2 markers
Wfdc2	0.957434	10Xv2 vs. 10Xv3	10Xv2 markers
Ube2c	0.957768	10Xv2 vs. 10Xv3	10Xv2 markers
Pltp	0.923567	10Xv2 vs. 10Xv3	10Xv2 markers
Zfp335os	0.468282	10Xv2 vs. 10Xv3	10Xv2 markers
Slc12a5	0.933067	10Xv2 vs. 10Xv3	10Xv2 markers
Cdh22	0.880114	10Xv2 vs. 10Xv3	10Xv2 markers
Slc13a3	0.943032	10Xv2 vs. 10Xv3	10Xv2 markers
Eya2	0.88506	10Xv2 vs. 10Xv3	10Xv2 markers
Sulf2	0.923219	10Xv2 vs. 10Xv3	10Xv2 markers
Prex1	0.918721	10Xv2 vs. 10Xv3	10Xv2 markers
Zfas1	0.861751	10Xv2 vs. 10Xv3	10Xv2 markers
Kcnb1	0.8452	10Xv2 vs. 10Xv3	10Xv2 markers
Ptgis	0.773594	10Xv2 vs. 10Xv3	10Xv2 markers
Cebpb	0.634426	10Xv2 vs. 10Xv3	10Xv2 markers
Kcng1	0.961934	10Xv2 vs. 10Xv3	10Xv2 markers
Nfatc2	0.819502	10Xv2 vs. 10Xv3	10Xv2 markers
Atp9a	0.859277	10Xv2 vs. 10Xv3	10Xv2 markers
Tshz2	0.976042	10Xv2 vs. 10Xv3	10Xv2 markers
Bcas1	0.929153	10Xv2 vs. 10Xv3	10Xv2 markers
Dok5	0.876505	10Xv2 vs. 10Xv3	10Xv2 markers
Cbln4	0.94922	10Xv2 vs. 10Xv3	10Xv2 markers
Fam210b	0.910519	10Xv2 vs. 10Xv3	10Xv2 markers
Tfap2c	0.95353	10Xv2 vs. 10Xv3	10Xv2 markers
Bmp7	0.946649	10Xv2 vs. 10Xv3	10Xv2 markers
Pmepa1	0.859452	10Xv2 vs. 10Xv3	10Xv2 markers
Gm10714	0.920781	10Xv2 vs. 10Xv3	10Xv2 markers
Gnasas1	0.744745	10Xv2 vs. 10Xv3	10Xv2 markers
Gnas	0.875047	10Xv2 vs. 10Xv3	10Xv2 markers
Zfp831	0.937564	10Xv2 vs. 10Xv3	10Xv2 markers
Edn3	0.96007	10Xv2 vs. 10Xv3	10Xv2 markers
Phactr3	0.746368	10Xv2 vs. 10Xv3	10Xv2 markers
Fam217b	0.854592	10Xv2 vs. 10Xv3	10Xv2 markers
Cdh4	0.924204	10Xv2 vs. 10Xv3	10Xv2 markers
Hrh3	0.906874	10Xv2 vs. 10Xv3	10Xv2 markers
Cables2	0.78354	10Xv2 vs. 10Xv3	10Xv2 markers
B230312C02Rik	0.654024	10Xv2 vs. 10Xv3	10Xv2 markers
Ntsr1	0.903912	10Xv2 vs. 10Xv3	10Xv2 markers
Col9a3	0.862918	10Xv2 vs. 10Xv3	10Xv2 markers
Gm27032	0.87322	10Xv2 vs. 10Xv3	10Xv2 markers
Nkain4	0.855515	10Xv2 vs. 10Xv3	10Xv2 markers
Chrna4	0.939971	10Xv2 vs. 10Xv3	10Xv2 markers
Eef1a2	0.840265	10Xv2 vs. 10Xv3	10Xv2 markers
Stmn3	0.956443	10Xv2 vs. 10Xv3	10Xv2 markers
Oprl1	0.865397	10Xv2 vs. 10Xv3	10Xv2 markers
2700069I18Rik	0.948646	10Xv2 vs. 10Xv3	10Xv2 markers
Zfhx4	0.954907	10Xv2 vs. 10Xv3	10Xv2 markers
Pkia	0.907642	10Xv2 vs. 10Xv3	10Xv2 markers
Stmn2	0.976395	10Xv2 vs. 10Xv3	10Xv2 markers
Hey1	0.878708	10Xv2 vs. 10Xv3	10Xv2 markers
Tpd52	0.887872	10Xv2 vs. 10Xv3	10Xv2 markers
Zfp704	0.749247	10Xv2 vs. 10Xv3	10Xv2 markers
Pag1	0.798544	10Xv2 vs. 10Xv3	10Xv2 markers
Fabp5	0.820972	10Xv2 vs. 10Xv3	10Xv2 markers
Fabp12	0.811231	10Xv2 vs. 10Xv3	10Xv2 markers
Impa1	0.791015	10Xv2 vs. 10Xv3	10Xv2 markers
Gm2464	0.851656	10Xv2 vs. 10Xv3	10Xv2 markers
Ralyl	0.972565	10Xv2 vs. 10Xv3	10Xv2 markers
Car3	0.879856	10Xv2 vs. 10Xv3	10Xv2 markers
Car2	0.90537	10Xv2 vs. 10Xv3	10Xv2 markers
Mir124-2hg	0.938884	10Xv2 vs. 10Xv3	10Xv2 markers
Bhlhe22	0.968382	10Xv2 vs. 10Xv3	10Xv2 markers
Cyp7b1	0.864573	10Xv2 vs. 10Xv3	10Xv2 markers
Crh	0.96349	10Xv2 vs. 10Xv3	10Xv2 markers
Cp	0.920499	10Xv2 vs. 10Xv3	10Xv2 markers
Tbl1xr1	0.827814	10Xv2 vs. 10Xv3	10Xv2 markers
Naaladl2	0.901314	10Xv2 vs. 10Xv3	10Xv2 markers
Nlgn1	0.973045	10Xv2 vs. 10Xv3	10Xv2 markers
Ect2	0.809221	10Xv2 vs. 10Xv3	10Xv2 markers
Nceh1	0.86599	10Xv2 vs. 10Xv3	10Xv2 markers
Fndc3b	0.854531	10Xv2 vs. 10Xv3	10Xv2 markers
Tmem212	0.961959	10Xv2 vs. 10Xv3	10Xv2 markers
Pld1	0.903265	10Xv2 vs. 10Xv3	10Xv2 markers
Tnik	0.854799	10Xv2 vs. 10Xv3	10Xv2 markers
Eif5a2	0.837655	10Xv2 vs. 10Xv3	10Xv2 markers
Egfem1	0.955642	10Xv2 vs. 10Xv3	10Xv2 markers
Mecom	0.976943	10Xv2 vs. 10Xv3	10Xv2 markers
Skil	0.831024	10Xv2 vs. 10Xv3	10Xv2 markers
Cldn11	0.953236	10Xv2 vs. 10Xv3	10Xv2 markers
Slc7a14	0.907072	10Xv2 vs. 10Xv3	10Xv2 markers
Kcnmb2	0.961642	10Xv2 vs. 10Xv3	10Xv2 markers
Gnb4	0.893416	10Xv2 vs. 10Xv3	10Xv2 markers
Ndufb5	0.870628	10Xv2 vs. 10Xv3	10Xv2 markers
Pex5l	0.9439	10Xv2 vs. 10Xv3	10Xv2 markers
Ccdc39	0.63409	10Xv2 vs. 10Xv3	10Xv2 markers
Sox2ot	0.977995	10Xv2 vs. 10Xv3	10Xv2 markers
Gm38505	0.890945	10Xv2 vs. 10Xv3	10Xv2 markers
Sox2	0.961245	10Xv2 vs. 10Xv3	10Xv2 markers
Qrfpr	0.913949	10Xv2 vs. 10Xv3	10Xv2 markers
Anxa5	0.881024	10Xv2 vs. 10Xv3	10Xv2 markers
Gm11549	0.976418	10Xv2 vs. 10Xv3	10Xv2 markers
Ccna2	0.782045	10Xv2 vs. 10Xv3	10Xv2 markers
Trpc3	0.925901	10Xv2 vs. 10Xv3	10Xv2 markers
Ankrd50	0.800628	10Xv2 vs. 10Xv3	10Xv2 markers
Fat4	0.879215	10Xv2 vs. 10Xv3	10Xv2 markers
Hspa4l	0.91325	10Xv2 vs. 10Xv3	10Xv2 markers
Larp1b	0.810217	10Xv2 vs. 10Xv3	10Xv2 markers
Jade1	0.697041	10Xv2 vs. 10Xv3	10Xv2 markers
2610316D01Rik	0.871279	10Xv2 vs. 10Xv3	10Xv2 markers
Pcdh10	0.91229	10Xv2 vs. 10Xv3	10Xv2 markers
Pcdh18	0.88678	10Xv2 vs. 10Xv3	10Xv2 markers
Slc7a11	0.962022	10Xv2 vs. 10Xv3	10Xv2 markers
Gm6209	0.931876	10Xv2 vs. 10Xv3	10Xv2 markers
Noct	0.777537	10Xv2 vs. 10Xv3	10Xv2 markers
Maml3	0.914658	10Xv2 vs. 10Xv3	10Xv2 markers
Foxo1	0.920184	10Xv2 vs. 10Xv3	10Xv2 markers
Lhfp	0.94906	10Xv2 vs. 10Xv3	10Xv2 markers
Stoml3	0.807205	10Xv2 vs. 10Xv3	10Xv2 markers
Frem2	0.84004	10Xv2 vs. 10Xv3	10Xv2 markers
Trpc4	0.919116	10Xv2 vs. 10Xv3	10Xv2 markers
Smad9	0.659456	10Xv2 vs. 10Xv3	10Xv2 markers
Sertm1	0.943388	10Xv2 vs. 10Xv3	10Xv2 markers
Dclk1	0.934747	10Xv2 vs. 10Xv3	10Xv2 markers
Nbea	0.903972	10Xv2 vs. 10Xv3	10Xv2 markers
Mab21l1	0.953263	10Xv2 vs. 10Xv3	10Xv2 markers
Tm4sf1	0.97082	10Xv2 vs. 10Xv3	10Xv2 markers
Wwtr1	0.913255	10Xv2 vs. 10Xv3	10Xv2 markers
Ankub1	0.892793	10Xv2 vs. 10Xv3	10Xv2 markers
4921539H07Rik	0.949305	10Xv2 vs. 10Xv3	10Xv2 markers
Clrn1	0.89498	10Xv2 vs. 10Xv3	10Xv2 markers
P2ry14	0.720753	10Xv2 vs. 10Xv3	10Xv2 markers
P2ry12	0.576821	10Xv2 vs. 10Xv3	10Xv2 markers
P2ry1	0.895326	10Xv2 vs. 10Xv3	10Xv2 markers
Rap2b	0.912008	10Xv2 vs. 10Xv3	10Xv2 markers
Arhgef26	0.929141	10Xv2 vs. 10Xv3	10Xv2 markers
Gpr149	0.932896	10Xv2 vs. 10Xv3	10Xv2 markers
Mme	0.893185	10Xv2 vs. 10Xv3	10Xv2 markers
Plch1	0.927124	10Xv2 vs. 10Xv3	10Xv2 markers
Kcnab1	0.951454	10Xv2 vs. 10Xv3	10Xv2 markers
Tiparp	0.830984	10Xv2 vs. 10Xv3	10Xv2 markers
Shox2	0.987809	10Xv2 vs. 10Xv3	10Xv2 markers
Rsrc1	0.835114	10Xv2 vs. 10Xv3	10Xv2 markers
Mlf1	0.866817	10Xv2 vs. 10Xv3	10Xv2 markers
Lxn	0.873567	10Xv2 vs. 10Xv3	10Xv2 markers
Schip1	0.95677	10Xv2 vs. 10Xv3	10Xv2 markers
Il12a	0.933896	10Xv2 vs. 10Xv3	10Xv2 markers
1110032F04Rik	0.889994	10Xv2 vs. 10Xv3	10Xv2 markers
Smc4	0.690522	10Xv2 vs. 10Xv3	10Xv2 markers
Trim59	0.815162	10Xv2 vs. 10Xv3	10Xv2 markers
Ppm1l	0.879893	10Xv2 vs. 10Xv3	10Xv2 markers
Sptssb	0.862902	10Xv2 vs. 10Xv3	10Xv2 markers
Gm20754	0.949294	10Xv2 vs. 10Xv3	10Xv2 markers
4930509J09Rik	0.887788	10Xv2 vs. 10Xv3	10Xv2 markers
Bche	0.765181	10Xv2 vs. 10Xv3	10Xv2 markers
Zbbx	0.878984	10Xv2 vs. 10Xv3	10Xv2 markers
Wdr49	0.918269	10Xv2 vs. 10Xv3	10Xv2 markers
Serpini1	0.940124	10Xv2 vs. 10Xv3	10Xv2 markers
Golim4	0.879883	10Xv2 vs. 10Xv3	10Xv2 markers
Fstl5	0.947636	10Xv2 vs. 10Xv3	10Xv2 markers
4921511C10Rik	0.781588	10Xv2 vs. 10Xv3	10Xv2 markers
Rxfp1	0.968757	10Xv2 vs. 10Xv3	10Xv2 markers
Gask1b	0.90275	10Xv2 vs. 10Xv3	10Xv2 markers
Gria2	0.964656	10Xv2 vs. 10Xv3	10Xv2 markers
Pdgfc	0.902707	10Xv2 vs. 10Xv3	10Xv2 markers
Gm9989	0.895418	10Xv2 vs. 10Xv3	10Xv2 markers
Ctso	0.87018	10Xv2 vs. 10Xv3	10Xv2 markers
Gucy1b1	0.838142	10Xv2 vs. 10Xv3	10Xv2 markers
Gucy1a1	0.913179	10Xv2 vs. 10Xv3	10Xv2 markers
Map9	0.80811	10Xv2 vs. 10Xv3	10Xv2 markers
Npy2r	0.935067	10Xv2 vs. 10Xv3	10Xv2 markers
Dchs2	0.895415	10Xv2 vs. 10Xv3	10Xv2 markers
Sfrp2	0.879799	10Xv2 vs. 10Xv3	10Xv2 markers
Tmem131l	0.78317	10Xv2 vs. 10Xv3	10Xv2 markers
Trim2	0.877451	10Xv2 vs. 10Xv3	10Xv2 markers
Fhdc1	0.84281	10Xv2 vs. 10Xv3	10Xv2 markers
Fbxw7	0.89662	10Xv2 vs. 10Xv3	10Xv2 markers
Sh3d19	0.874347	10Xv2 vs. 10Xv3	10Xv2 markers
Lrba	0.696766	10Xv2 vs. 10Xv3	10Xv2 markers
Mab21l2	0.910214	10Xv2 vs. 10Xv3	10Xv2 markers
Dclk2	0.796824	10Xv2 vs. 10Xv3	10Xv2 markers
Kirrel	0.87429	10Xv2 vs. 10Xv3	10Xv2 markers
Fcrls	0.988067	10Xv2 vs. 10Xv3	10Xv2 markers
Crabp2	0.790017	10Xv2 vs. 10Xv3	10Xv2 markers
Bcan	0.922989	10Xv2 vs. 10Xv3	10Xv2 markers
Hapln2	0.859992	10Xv2 vs. 10Xv3	10Xv2 markers
AW047730	0.934686	10Xv2 vs. 10Xv3	10Xv2 markers
Gm3764	0.950009	10Xv2 vs. 10Xv3	10Xv2 markers
Paqr6	0.90554	10Xv2 vs. 10Xv3	10Xv2 markers
Sema4a	0.804817	10Xv2 vs. 10Xv3	10Xv2 markers
Mex3a	0.791356	10Xv2 vs. 10Xv3	10Xv2 markers
Syt11	0.935367	10Xv2 vs. 10Xv3	10Xv2 markers
Fdps	0.744799	10Xv2 vs. 10Xv3	10Xv2 markers
Hcn3	0.79435	10Xv2 vs. 10Xv3	10Xv2 markers
Thbs3	0.803303	10Xv2 vs. 10Xv3	10Xv2 markers
Adam15	0.729878	10Xv2 vs. 10Xv3	10Xv2 markers
Gm15417	0.876274	10Xv2 vs. 10Xv3	10Xv2 markers
Cks1b	0.710434	10Xv2 vs. 10Xv3	10Xv2 markers
Pbxip1	0.922597	10Xv2 vs. 10Xv3	10Xv2 markers
Kcnn3	0.884964	10Xv2 vs. 10Xv3	10Xv2 markers
Il6ra	0.929046	10Xv2 vs. 10Xv3	10Xv2 markers
1700094D03Rik	0.733393	10Xv2 vs. 10Xv3	10Xv2 markers
Npr1	0.958793	10Xv2 vs. 10Xv3	10Xv2 markers
S100a1	0.968229	10Xv2 vs. 10Xv3	10Xv2 markers
S100a13	0.95397	10Xv2 vs. 10Xv3	10Xv2 markers
S100a16	0.965193	10Xv2 vs. 10Xv3	10Xv2 markers
S100a4	0.898083	10Xv2 vs. 10Xv3	10Xv2 markers
S100a6	0.959085	10Xv2 vs. 10Xv3	10Xv2 markers
Lor	0.771519	10Xv2 vs. 10Xv3	10Xv2 markers
Tchh	0.704654	10Xv2 vs. 10Xv3	10Xv2 markers
S100a11	0.936477	10Xv2 vs. 10Xv3	10Xv2 markers
S100a10	0.917265	10Xv2 vs. 10Xv3	10Xv2 markers
Riiad1	0.872591	10Xv2 vs. 10Xv3	10Xv2 markers
Celf3	0.841524	10Xv2 vs. 10Xv3	10Xv2 markers
Cgn	0.823202	10Xv2 vs. 10Xv3	10Xv2 markers
Sema6c	0.741886	10Xv2 vs. 10Xv3	10Xv2 markers
Mllt11	0.947619	10Xv2 vs. 10Xv3	10Xv2 markers
Ctss	0.963445	10Xv2 vs. 10Xv3	10Xv2 markers
Ensa	0.886632	10Xv2 vs. 10Xv3	10Xv2 markers
Plekho1	0.841584	10Xv2 vs. 10Xv3	10Xv2 markers
Sv2a	0.940878	10Xv2 vs. 10Xv3	10Xv2 markers
Txnip	0.935352	10Xv2 vs. 10Xv3	10Xv2 markers
Ankrd35	0.809943	10Xv2 vs. 10Xv3	10Xv2 markers
Acp6	0.552009	10Xv2 vs. 10Xv3	10Xv2 markers
Bcl9	0.8476	10Xv2 vs. 10Xv3	10Xv2 markers
Prkab2	0.874769	10Xv2 vs. 10Xv3	10Xv2 markers
Notch2	0.903825	10Xv2 vs. 10Xv3	10Xv2 markers
Hmgcs2	0.934796	10Xv2 vs. 10Xv3	10Xv2 markers
Phgdh	0.908439	10Xv2 vs. 10Xv3	10Xv2 markers
Tbx15	0.887203	10Xv2 vs. 10Xv3	10Xv2 markers
Spag17	0.919534	10Xv2 vs. 10Xv3	10Xv2 markers
Man1a2	0.828759	10Xv2 vs. 10Xv3	10Xv2 markers
Ptgfrn	0.875804	10Xv2 vs. 10Xv3	10Xv2 markers
Igsf3	0.914347	10Xv2 vs. 10Xv3	10Xv2 markers
Atp1a1	0.877022	10Xv2 vs. 10Xv3	10Xv2 markers
Slc22a15	0.792334	10Xv2 vs. 10Xv3	10Xv2 markers
Nhlh2	0.938604	10Xv2 vs. 10Xv3	10Xv2 markers
Casq2	0.87823	10Xv2 vs. 10Xv3	10Xv2 markers
Vangl1	0.931347	10Xv2 vs. 10Xv3	10Xv2 markers
A230001M10Rik	0.871431	10Xv2 vs. 10Xv3	10Xv2 markers
Ngf	0.940543	10Xv2 vs. 10Xv3	10Xv2 markers
Tspan2	0.904186	10Xv2 vs. 10Xv3	10Xv2 markers
Syt6	0.954591	10Xv2 vs. 10Xv3	10Xv2 markers
Gm43066	0.873091	10Xv2 vs. 10Xv3	10Xv2 markers
Olfml3	0.859611	10Xv2 vs. 10Xv3	10Xv2 markers
Magi3	0.860581	10Xv2 vs. 10Xv3	10Xv2 markers
Slc16a1	0.846372	10Xv2 vs. 10Xv3	10Xv2 markers
Ppm1j	0.937959	10Xv2 vs. 10Xv3	10Xv2 markers
Rhoc	0.89221	10Xv2 vs. 10Xv3	10Xv2 markers
Kcnd3	0.907197	10Xv2 vs. 10Xv3	10Xv2 markers
Gm43847	0.792665	10Xv2 vs. 10Xv3	10Xv2 markers
Inka2	0.971699	10Xv2 vs. 10Xv3	10Xv2 markers
Pifo	0.870123	10Xv2 vs. 10Xv3	10Xv2 markers
Gm42722	0.910653	10Xv2 vs. 10Xv3	10Xv2 markers
AI504432	0.878409	10Xv2 vs. 10Xv3	10Xv2 markers
Kcna2	0.910054	10Xv2 vs. 10Xv3	10Xv2 markers
Kcnc4	0.922307	10Xv2 vs. 10Xv3	10Xv2 markers
Slc6a17	0.877323	10Xv2 vs. 10Xv3	10Xv2 markers
Alx3	0.944484	10Xv2 vs. 10Xv3	10Xv2 markers
Gstm5	0.71361	10Xv2 vs. 10Xv3	10Xv2 markers
Gstm7	0.902872	10Xv2 vs. 10Xv3	10Xv2 markers
Gstm6	0.888333	10Xv2 vs. 10Xv3	10Xv2 markers
Gstm1	0.911108	10Xv2 vs. 10Xv3	10Xv2 markers
Sort1	0.876474	10Xv2 vs. 10Xv3	10Xv2 markers
5330417C22Rik	0.837335	10Xv2 vs. 10Xv3	10Xv2 markers
Fam102b	0.850911	10Xv2 vs. 10Xv3	10Xv2 markers
Vav3	0.932127	10Xv2 vs. 10Xv3	10Xv2 markers
Ntng1	0.970508	10Xv2 vs. 10Xv3	10Xv2 markers
Col11a1	0.919006	10Xv2 vs. 10Xv3	10Xv2 markers
Olfm3	0.943255	10Xv2 vs. 10Xv3	10Xv2 markers
S1pr1	0.969712	10Xv2 vs. 10Xv3	10Xv2 markers
Extl2	0.843305	10Xv2 vs. 10Xv3	10Xv2 markers
Vcam1	0.928064	10Xv2 vs. 10Xv3	10Xv2 markers
Gpr88	0.949149	10Xv2 vs. 10Xv3	10Xv2 markers
Cdc14a	0.927182	10Xv2 vs. 10Xv3	10Xv2 markers
Agl	0.754809	10Xv2 vs. 10Xv3	10Xv2 markers
Palmd	0.939317	10Xv2 vs. 10Xv3	10Xv2 markers
Plppr4	0.89453	10Xv2 vs. 10Xv3	10Xv2 markers
Plppr5	0.852592	10Xv2 vs. 10Xv3	10Xv2 markers
Snx7	0.88263	10Xv2 vs. 10Xv3	10Xv2 markers
Gm26871	0.955309	10Xv2 vs. 10Xv3	10Xv2 markers
Dpyd	0.94194	10Xv2 vs. 10Xv3	10Xv2 markers
6530403H02Rik	0.974009	10Xv2 vs. 10Xv3	10Xv2 markers
Rwdd3	0.760335	10Xv2 vs. 10Xv3	10Xv2 markers
Tmem56	0.868054	10Xv2 vs. 10Xv3	10Xv2 markers
Cnn3	0.888106	10Xv2 vs. 10Xv3	10Xv2 markers
F3	0.915133	10Xv2 vs. 10Xv3	10Xv2 markers
Arhgap29	0.890375	10Xv2 vs. 10Xv3	10Xv2 markers
Gclm	0.727077	10Xv2 vs. 10Xv3	10Xv2 markers
Bcar3	0.838179	10Xv2 vs. 10Xv3	10Xv2 markers
Fnbp1l	0.863557	10Xv2 vs. 10Xv3	10Xv2 markers
Pde5a	0.963397	10Xv2 vs. 10Xv3	10Xv2 markers
Synpo2	0.934854	10Xv2 vs. 10Xv3	10Xv2 markers
Sec24d	0.851074	10Xv2 vs. 10Xv3	10Xv2 markers
Prss12	0.951897	10Xv2 vs. 10Xv3	10Xv2 markers
Ndst3	0.927592	10Xv2 vs. 10Xv3	10Xv2 markers
Ndst4	0.946262	10Xv2 vs. 10Xv3	10Xv2 markers
Ugt8a	0.91967	10Xv2 vs. 10Xv3	10Xv2 markers
Arsj	0.924504	10Xv2 vs. 10Xv3	10Xv2 markers
Camk2d	0.939382	10Xv2 vs. 10Xv3	10Xv2 markers
Ank2	0.940922	10Xv2 vs. 10Xv3	10Xv2 markers
Gm43824	0.896622	10Xv2 vs. 10Xv3	10Xv2 markers
Pitx2	0.981961	10Xv2 vs. 10Xv3	10Xv2 markers
Elovl6	0.817086	10Xv2 vs. 10Xv3	10Xv2 markers
Egf	0.71035	10Xv2 vs. 10Xv3	10Xv2 markers
Mcub	0.923291	10Xv2 vs. 10Xv3	10Xv2 markers
Col25a1	0.955696	10Xv2 vs. 10Xv3	10Xv2 markers
Etnppl	0.929741	10Xv2 vs. 10Xv3	10Xv2 markers
Lef1	0.979292	10Xv2 vs. 10Xv3	10Xv2 markers
Sgms2	0.783406	10Xv2 vs. 10Xv3	10Xv2 markers
Dkk2	0.915327	10Xv2 vs. 10Xv3	10Xv2 markers
Npnt	0.921067	10Xv2 vs. 10Xv3	10Xv2 markers
Gm26691	0.886788	10Xv2 vs. 10Xv3	10Xv2 markers
Gm30648	0.881096	10Xv2 vs. 10Xv3	10Xv2 markers
Cxxc4	0.875003	10Xv2 vs. 10Xv3	10Xv2 markers
Tacr3	0.914021	10Xv2 vs. 10Xv3	10Xv2 markers
Cenpe	0.861975	10Xv2 vs. 10Xv3	10Xv2 markers
Manba	0.80641	10Xv2 vs. 10Xv3	10Xv2 markers
Ppp3ca	0.960793	10Xv2 vs. 10Xv3	10Xv2 markers
Ddit4l	0.96141	10Xv2 vs. 10Xv3	10Xv2 markers
Dapp1	0.895539	10Xv2 vs. 10Xv3	10Xv2 markers
Mttp	0.835336	10Xv2 vs. 10Xv3	10Xv2 markers
Adh5	0.35978	10Xv2 vs. 10Xv3	10Xv2 markers
Tspan5	0.91586	10Xv2 vs. 10Xv3	10Xv2 markers
Rap1gds1	0.87478	10Xv2 vs. 10Xv3	10Xv2 markers
Unc5c	0.951458	10Xv2 vs. 10Xv3	10Xv2 markers
Bmpr1b	0.954537	10Xv2 vs. 10Xv3	10Xv2 markers
Pdlim5	0.91653	10Xv2 vs. 10Xv3	10Xv2 markers
Gm33651	0.918376	10Xv2 vs. 10Xv3	10Xv2 markers
Gm6260	0.964737	10Xv2 vs. 10Xv3	10Xv2 markers
Gm42707	0.962695	10Xv2 vs. 10Xv3	10Xv2 markers
Lmo4	0.934827	10Xv2 vs. 10Xv3	10Xv2 markers
Gm43445	0.905304	10Xv2 vs. 10Xv3	10Xv2 markers
Clca3a1	0.893906	10Xv2 vs. 10Xv3	10Xv2 markers
Col24a1	0.893884	10Xv2 vs. 10Xv3	10Xv2 markers
Ccn1	0.899924	10Xv2 vs. 10Xv3	10Xv2 markers
Gm17501	0.924626	10Xv2 vs. 10Xv3	10Xv2 markers
Ddah1	0.918452	10Xv2 vs. 10Xv3	10Xv2 markers
Spata1	0.785598	10Xv2 vs. 10Xv3	10Xv2 markers
Gng5	0.905627	10Xv2 vs. 10Xv3	10Xv2 markers
Ttll7	0.869467	10Xv2 vs. 10Xv3	10Xv2 markers
Gm29771	0.905312	10Xv2 vs. 10Xv3	10Xv2 markers
Adgrl2	0.906049	10Xv2 vs. 10Xv3	10Xv2 markers
Gm30382	0.929193	10Xv2 vs. 10Xv3	10Xv2 markers
Gm5149	0.783095	10Xv2 vs. 10Xv3	10Xv2 markers
Adgrl4	0.962811	10Xv2 vs. 10Xv3	10Xv2 markers
Nexn	0.936016	10Xv2 vs. 10Xv3	10Xv2 markers
Ak5	0.933334	10Xv2 vs. 10Xv3	10Xv2 markers
St6galnac5	0.951783	10Xv2 vs. 10Xv3	10Xv2 markers
St6galnac3	0.901858	10Xv2 vs. 10Xv3	10Xv2 markers
Slc44a5	0.913309	10Xv2 vs. 10Xv3	10Xv2 markers
Lhx8	0.980319	10Xv2 vs. 10Xv3	10Xv2 markers
Erich3	0.853248	10Xv2 vs. 10Xv3	10Xv2 markers
Tnni3k	0.897736	10Xv2 vs. 10Xv3	10Xv2 markers
4930570G19Rik	0.67935	10Xv2 vs. 10Xv3	10Xv2 markers
Negr1	0.95098	10Xv2 vs. 10Xv3	10Xv2 markers
Ptger3	0.936592	10Xv2 vs. 10Xv3	10Xv2 markers
B230334C09Rik	0.892546	10Xv2 vs. 10Xv3	10Xv2 markers
Lrrc7	0.949265	10Xv2 vs. 10Xv3	10Xv2 markers
Gm20752	0.961242	10Xv2 vs. 10Xv3	10Xv2 markers
Wls	0.949094	10Xv2 vs. 10Xv3	10Xv2 markers
Lyn	0.6472	10Xv2 vs. 10Xv3	10Xv2 markers
Penk	0.951608	10Xv2 vs. 10Xv3	10Xv2 markers
Fam110b	0.827418	10Xv2 vs. 10Xv3	10Xv2 markers
Sdcbp	0.87607	10Xv2 vs. 10Xv3	10Xv2 markers
Tox	0.954131	10Xv2 vs. 10Xv3	10Xv2 markers
Car8	0.913518	10Xv2 vs. 10Xv3	10Xv2 markers
Chd7	0.913856	10Xv2 vs. 10Xv3	10Xv2 markers
Clvs1	0.871091	10Xv2 vs. 10Xv3	10Xv2 markers
Asph	0.821598	10Xv2 vs. 10Xv3	10Xv2 markers
2610301B20Rik	0.766341	10Xv2 vs. 10Xv3	10Xv2 markers
Ccne2	0.53716	10Xv2 vs. 10Xv3	10Xv2 markers
Gem	0.853373	10Xv2 vs. 10Xv3	10Xv2 markers
Pdp1	0.893047	10Xv2 vs. 10Xv3	10Xv2 markers
Runx1t1	0.944134	10Xv2 vs. 10Xv3	10Xv2 markers
Slc26a7	0.862849	10Xv2 vs. 10Xv3	10Xv2 markers
Gm11837	0.871828	10Xv2 vs. 10Xv3	10Xv2 markers
Necab1	0.956839	10Xv2 vs. 10Xv3	10Xv2 markers
Calb1	0.960722	10Xv2 vs. 10Xv3	10Xv2 markers
Ripk2	0.659434	10Xv2 vs. 10Xv3	10Xv2 markers
Mmp16	0.886944	10Xv2 vs. 10Xv3	10Xv2 markers
Cngb3	0.950564	10Xv2 vs. 10Xv3	10Xv2 markers
Wwp1	0.746312	10Xv2 vs. 10Xv3	10Xv2 markers
Ttpa	0.726199	10Xv2 vs. 10Xv3	10Xv2 markers
Nkain3	0.95165	10Xv2 vs. 10Xv3	10Xv2 markers
Prdm13	0.921518	10Xv2 vs. 10Xv3	10Xv2 markers
Pou3f2	0.948993	10Xv2 vs. 10Xv3	10Xv2 markers
Mms22l	0.61616	10Xv2 vs. 10Xv3	10Xv2 markers
Klhl32	0.890434	10Xv2 vs. 10Xv3	10Xv2 markers
Gm11906	0.914472	10Xv2 vs. 10Xv3	10Xv2 markers
Fut9	0.919499	10Xv2 vs. 10Xv3	10Xv2 markers
Manea	0.821196	10Xv2 vs. 10Xv3	10Xv2 markers
Epha7	0.932608	10Xv2 vs. 10Xv3	10Xv2 markers
Bach2	0.860781	10Xv2 vs. 10Xv3	10Xv2 markers
Ankrd6	0.889664	10Xv2 vs. 10Xv3	10Xv2 markers
Rragd	0.82263	10Xv2 vs. 10Xv3	10Xv2 markers
Gabrr2	0.95646	10Xv2 vs. 10Xv3	10Xv2 markers
Gabrr1	0.927124	10Xv2 vs. 10Xv3	10Xv2 markers
Cnr1	0.957444	10Xv2 vs. 10Xv3	10Xv2 markers
Cfap206	0.840783	10Xv2 vs. 10Xv3	10Xv2 markers
Mob3b	0.940959	10Xv2 vs. 10Xv3	10Xv2 markers
Lingo2	0.982027	10Xv2 vs. 10Xv3	10Xv2 markers
Gm12371	0.895327	10Xv2 vs. 10Xv3	10Xv2 markers
Ndufb6	0.706755	10Xv2 vs. 10Xv3	10Xv2 markers
Tmem215	0.910827	10Xv2 vs. 10Xv3	10Xv2 markers
Bag1	0.904853	10Xv2 vs. 10Xv3	10Xv2 markers
Myorg	0.908338	10Xv2 vs. 10Xv3	10Xv2 markers
1110017D15Rik	0.726099	10Xv2 vs. 10Xv3	10Xv2 markers
Enho	0.884103	10Xv2 vs. 10Xv3	10Xv2 markers
Cntfr	0.8041	10Xv2 vs. 10Xv3	10Xv2 markers
Il11ra1	0.788628	10Xv2 vs. 10Xv3	10Xv2 markers
Sigmar1	0.774924	10Xv2 vs. 10Xv3	10Xv2 markers
Ccl27a	0.870811	10Xv2 vs. 10Xv3	10Xv2 markers
Gm17167	0.871026	10Xv2 vs. 10Xv3	10Xv2 markers
Ccl19	0.823109	10Xv2 vs. 10Xv3	10Xv2 markers
Phf24	0.874298	10Xv2 vs. 10Xv3	10Xv2 markers
Dnajb5	0.894498	10Xv2 vs. 10Xv3	10Xv2 markers
Fam214b	0.749616	10Xv2 vs. 10Xv3	10Xv2 markers
Unc13b	0.890754	10Xv2 vs. 10Xv3	10Xv2 markers
Tpm2	0.901352	10Xv2 vs. 10Xv3	10Xv2 markers
Spaar	0.890576	10Xv2 vs. 10Xv3	10Xv2 markers
Fbxo10	0.896179	10Xv2 vs. 10Xv3	10Xv2 markers
Frmpd1	0.875763	10Xv2 vs. 10Xv3	10Xv2 markers
Shb	0.836995	10Xv2 vs. 10Xv3	10Xv2 markers
Igfbpl1	0.935651	10Xv2 vs. 10Xv3	10Xv2 markers
Tmod1	0.943569	10Xv2 vs. 10Xv3	10Xv2 markers
Anp32b	0.736871	10Xv2 vs. 10Xv3	10Xv2 markers
Nans	0.693589	10Xv2 vs. 10Xv3	10Xv2 markers
Coro2a	0.876193	10Xv2 vs. 10Xv3	10Xv2 markers
Gabbr2	0.924468	10Xv2 vs. 10Xv3	10Xv2 markers
Col15a1	0.892951	10Xv2 vs. 10Xv3	10Xv2 markers
Tgfbr1	0.806854	10Xv2 vs. 10Xv3	10Xv2 markers
Alg2	0.895874	10Xv2 vs. 10Xv3	10Xv2 markers
Nr4a3	0.918392	10Xv2 vs. 10Xv3	10Xv2 markers
Tmeff1	0.884019	10Xv2 vs. 10Xv3	10Xv2 markers
Plppr1	0.901327	10Xv2 vs. 10Xv3	10Xv2 markers
Grin3a	0.952264	10Xv2 vs. 10Xv3	10Xv2 markers
Smc2	0.755867	10Xv2 vs. 10Xv3	10Xv2 markers
Nipsnap3b	0.764378	10Xv2 vs. 10Xv3	10Xv2 markers
Abca1	0.880452	10Xv2 vs. 10Xv3	10Xv2 markers
Slc44a1	0.769305	10Xv2 vs. 10Xv3	10Xv2 markers
Fsd1l	0.643897	10Xv2 vs. 10Xv3	10Xv2 markers
Zfp462	0.900695	10Xv2 vs. 10Xv3	10Xv2 markers
Klf4	0.883287	10Xv2 vs. 10Xv3	10Xv2 markers
Frrs1l	0.885795	10Xv2 vs. 10Xv3	10Xv2 markers
Epb41l4b	0.885893	10Xv2 vs. 10Xv3	10Xv2 markers
Ptpn3	0.919695	10Xv2 vs. 10Xv3	10Xv2 markers
Pakap	0.86459	10Xv2 vs. 10Xv3	10Xv2 markers
Pakap ENSMUSG00000038729	0.894321	10Xv2 vs. 10Xv3	10Xv2 markers
Svep1	0.898542	10Xv2 vs. 10Xv3	10Xv2 markers
Lpar1	0.949213	10Xv2 vs. 10Xv3	10Xv2 markers
Zkscan16	0.812266	10Xv2 vs. 10Xv3	10Xv2 markers
Gng10	0.898733	10Xv2 vs. 10Xv3	10Xv2 markers
Ugcg	0.785876	10Xv2 vs. 10Xv3	10Xv2 markers
Susd1	0.80426	10Xv2 vs. 10Xv3	10Xv2 markers
Ptbp3	0.804927	10Xv2 vs. 10Xv3	10Xv2 markers
Hsdl2	0.729692	10Xv2 vs. 10Xv3	10Xv2 markers
E130308A19Rik	0.827556	10Xv2 vs. 10Xv3	10Xv2 markers
Rgs3	0.926049	10Xv2 vs. 10Xv3	10Xv2 markers
Zfp618	0.886465	10Xv2 vs. 10Xv3	10Xv2 markers
Col27a1	0.912064	10Xv2 vs. 10Xv3	10Xv2 markers
Whrn	0.908823	10Xv2 vs. 10Xv3	10Xv2 markers
Tnc	0.888228	10Xv2 vs. 10Xv3	10Xv2 markers
Pappa	0.884378	10Xv2 vs. 10Xv3	10Xv2 markers
Astn2	0.935774	10Xv2 vs. 10Xv3	10Xv2 markers
Brinp1	0.933327	10Xv2 vs. 10Xv3	10Xv2 markers
Tle1	0.817791	10Xv2 vs. 10Xv3	10Xv2 markers
C630043F03Rik	0.873967	10Xv2 vs. 10Xv3	10Xv2 markers
Rasef	0.713626	10Xv2 vs. 10Xv3	10Xv2 markers
Frmd3	0.869354	10Xv2 vs. 10Xv3	10Xv2 markers
Ptprd	0.973833	10Xv2 vs. 10Xv3	10Xv2 markers
Gm42303	0.742167	10Xv2 vs. 10Xv3	10Xv2 markers
Lurap1l	0.866483	10Xv2 vs. 10Xv3	10Xv2 markers
Mpdz	0.770676	10Xv2 vs. 10Xv3	10Xv2 markers
Nfib	0.980553	10Xv2 vs. 10Xv3	10Xv2 markers
Gm11266	0.903055	10Xv2 vs. 10Xv3	10Xv2 markers
Frem1	0.924269	10Xv2 vs. 10Xv3	10Xv2 markers
Ttc39b	0.850866	10Xv2 vs. 10Xv3	10Xv2 markers
Ccdc171	0.741511	10Xv2 vs. 10Xv3	10Xv2 markers
Bnc2	0.968041	10Xv2 vs. 10Xv3	10Xv2 markers
Cntln	0.724379	10Xv2 vs. 10Xv3	10Xv2 markers
Sh3gl2	0.90266	10Xv2 vs. 10Xv3	10Xv2 markers
Adamtsl1	0.939037	10Xv2 vs. 10Xv3	10Xv2 markers
Slc24a2	0.948636	10Xv2 vs. 10Xv3	10Xv2 markers
Mllt3	0.792967	10Xv2 vs. 10Xv3	10Xv2 markers
Focad	0.801092	10Xv2 vs. 10Xv3	10Xv2 markers
Gm49890	0.807259	10Xv2 vs. 10Xv3	10Xv2 markers
Elavl2	0.955662	10Xv2 vs. 10Xv3	10Xv2 markers
Jun	0.850127	10Xv2 vs. 10Xv3	10Xv2 markers
Cyp2j6	0.883352	10Xv2 vs. 10Xv3	10Xv2 markers
E130114P18Rik	0.906251	10Xv2 vs. 10Xv3	10Xv2 markers
Nfia	0.960854	10Xv2 vs. 10Xv3	10Xv2 markers
Patj	0.889188	10Xv2 vs. 10Xv3	10Xv2 markers
Kank4	0.85695	10Xv2 vs. 10Xv3	10Xv2 markers
Ror1	0.943209	10Xv2 vs. 10Xv3	10Xv2 markers
Cachd1	0.92554	10Xv2 vs. 10Xv3	10Xv2 markers
Raver2	0.917758	10Xv2 vs. 10Xv3	10Xv2 markers
Ak4	0.918857	10Xv2 vs. 10Xv3	10Xv2 markers
Dnajc6	0.917497	10Xv2 vs. 10Xv3	10Xv2 markers
Lepr	0.896548	10Xv2 vs. 10Xv3	10Xv2 markers
Pde4b	0.954874	10Xv2 vs. 10Xv3	10Xv2 markers
Sgip1	0.875196	10Xv2 vs. 10Xv3	10Xv2 markers
Oma1	0.632139	10Xv2 vs. 10Xv3	10Xv2 markers
Dab1	0.961862	10Xv2 vs. 10Xv3	10Xv2 markers
Fyb2	0.797359	10Xv2 vs. 10Xv3	10Xv2 markers
Plpp3	0.925353	10Xv2 vs. 10Xv3	10Xv2 markers
Dhcr24	0.876089	10Xv2 vs. 10Xv3	10Xv2 markers
Acot11	0.835385	10Xv2 vs. 10Xv3	10Xv2 markers
Ssbp3	0.868928	10Xv2 vs. 10Xv3	10Xv2 markers
Dmrtb1	0.829673	10Xv2 vs. 10Xv3	10Xv2 markers
1700047F07Rik	0.956254	10Xv2 vs. 10Xv3	10Xv2 markers
Lrp8os3	0.783381	10Xv2 vs. 10Xv3	10Xv2 markers
Lrp8	0.74653	10Xv2 vs. 10Xv3	10Xv2 markers
Echdc2	0.907793	10Xv2 vs. 10Xv3	10Xv2 markers
Shisal2a	0.916422	10Xv2 vs. 10Xv3	10Xv2 markers
Rab3b	0.942875	10Xv2 vs. 10Xv3	10Xv2 markers
Eps15	0.865163	10Xv2 vs. 10Xv3	10Xv2 markers
Cdkn2c	0.902161	10Xv2 vs. 10Xv3	10Xv2 markers
Dmrta2	0.943222	10Xv2 vs. 10Xv3	10Xv2 markers
Elavl4	0.947029	10Xv2 vs. 10Xv3	10Xv2 markers
Agbl4	0.958191	10Xv2 vs. 10Xv3	10Xv2 markers
Bend5	0.798101	10Xv2 vs. 10Xv3	10Xv2 markers
Spata6	0.825675	10Xv2 vs. 10Xv3	10Xv2 markers
Trabd2b	0.951413	10Xv2 vs. 10Xv3	10Xv2 markers
Foxd2os	0.959854	10Xv2 vs. 10Xv3	10Xv2 markers
Tal1	0.976455	10Xv2 vs. 10Xv3	10Xv2 markers
6430628N08Rik	0.88739	10Xv2 vs. 10Xv3	10Xv2 markers
Dmbx1	0.985033	10Xv2 vs. 10Xv3	10Xv2 markers
Pik3r3	0.809036	10Xv2 vs. 10Xv3	10Xv2 markers
Prdx1	0.78773	10Xv2 vs. 10Xv3	10Xv2 markers
Tesk2	0.731282	10Xv2 vs. 10Xv3	10Xv2 markers
Zswim5	0.73414	10Xv2 vs. 10Xv3	10Xv2 markers
Rnf220	0.907629	10Xv2 vs. 10Xv3	10Xv2 markers
Gm12840	0.688533	10Xv2 vs. 10Xv3	10Xv2 markers
Slc6a9	0.788328	10Xv2 vs. 10Xv3	10Xv2 markers
Ptprf	0.871187	10Xv2 vs. 10Xv3	10Xv2 markers
Cdc20	0.877568	10Xv2 vs. 10Xv3	10Xv2 markers
Tmem125	0.971827	10Xv2 vs. 10Xv3	10Xv2 markers
Slc2a1	0.764184	10Xv2 vs. 10Xv3	10Xv2 markers
Svbp	0.652464	10Xv2 vs. 10Xv3	10Xv2 markers
Ybx1	0.875466	10Xv2 vs. 10Xv3	10Xv2 markers
Ccdc30	0.813886	10Xv2 vs. 10Xv3	10Xv2 markers
Hivep3	0.790034	10Xv2 vs. 10Xv3	10Xv2 markers
Foxo6	0.860075	10Xv2 vs. 10Xv3	10Xv2 markers
Ctps	0.664609	10Xv2 vs. 10Xv3	10Xv2 markers
Kcnq4	0.817617	10Xv2 vs. 10Xv3	10Xv2 markers
Rims3	0.945895	10Xv2 vs. 10Xv3	10Xv2 markers
Smap2	0.820046	10Xv2 vs. 10Xv3	10Xv2 markers
Mycl	0.81038	10Xv2 vs. 10Xv3	10Xv2 markers
Hpcal4	0.9289	10Xv2 vs. 10Xv3	10Xv2 markers
Rhbdl2	0.964541	10Xv2 vs. 10Xv3	10Xv2 markers
Gm2164	0.952649	10Xv2 vs. 10Xv3	10Xv2 markers
Pou3f1	0.958876	10Xv2 vs. 10Xv3	10Xv2 markers
Epha10	0.925067	10Xv2 vs. 10Xv3	10Xv2 markers
Cdca8	0.846195	10Xv2 vs. 10Xv3	10Xv2 markers
Rspo1	0.932992	10Xv2 vs. 10Xv3	10Xv2 markers
Grik3	0.940545	10Xv2 vs. 10Xv3	10Xv2 markers
2610028E06Rik	0.900812	10Xv2 vs. 10Xv3	10Xv2 markers
Stk40	0.762354	10Xv2 vs. 10Xv3	10Xv2 markers
Col8a2	0.868815	10Xv2 vs. 10Xv3	10Xv2 markers
Clspn	0.870492	10Xv2 vs. 10Xv3	10Xv2 markers
5730409E04Rik	0.817953	10Xv2 vs. 10Xv3	10Xv2 markers
Ncdn	0.940587	10Xv2 vs. 10Xv3	10Xv2 markers
Zmym1	0.677529	10Xv2 vs. 10Xv3	10Xv2 markers
Dlgap3	0.881995	10Xv2 vs. 10Xv3	10Xv2 markers
Csmd2	0.911463	10Xv2 vs. 10Xv3	10Xv2 markers
Trim62	0.794838	10Xv2 vs. 10Xv3	10Xv2 markers
Hpca	0.954182	10Xv2 vs. 10Xv3	10Xv2 markers
Fndc5	0.933371	10Xv2 vs. 10Xv3	10Xv2 markers
C77080	0.755368	10Xv2 vs. 10Xv3	10Xv2 markers
Marcksl1	0.933047	10Xv2 vs. 10Xv3	10Xv2 markers
Ptp4a2	0.804522	10Xv2 vs. 10Xv3	10Xv2 markers
Adgrb2	0.878602	10Xv2 vs. 10Xv3	10Xv2 markers
Col16a1	0.760731	10Xv2 vs. 10Xv3	10Xv2 markers
Hcrtr1	0.821105	10Xv2 vs. 10Xv3	10Xv2 markers
Tinagl1	0.940122	10Xv2 vs. 10Xv3	10Xv2 markers
Serinc2	0.919405	10Xv2 vs. 10Xv3	10Xv2 markers
Fabp3	0.860285	10Xv2 vs. 10Xv3	10Xv2 markers
Sdc3	0.87958	10Xv2 vs. 10Xv3	10Xv2 markers
Laptm5	0.977475	10Xv2 vs. 10Xv3	10Xv2 markers
Ptpru	0.883979	10Xv2 vs. 10Xv3	10Xv2 markers
Epb41	0.898833	10Xv2 vs. 10Xv3	10Xv2 markers
Oprd1	0.920395	10Xv2 vs. 10Xv3	10Xv2 markers
Sesn2	0.710228	10Xv2 vs. 10Xv3	10Xv2 markers
Atpif1	0.893256	10Xv2 vs. 10Xv3	10Xv2 markers
Smpdl3b	0.873826	10Xv2 vs. 10Xv3	10Xv2 markers
Trnp1	0.887485	10Xv2 vs. 10Xv3	10Xv2 markers
Nudc	0.869462	10Xv2 vs. 10Xv3	10Xv2 markers
Hmgn2	0.768379	10Xv2 vs. 10Xv3	10Xv2 markers
Cd52	0.955959	10Xv2 vs. 10Xv3	10Xv2 markers
Ubxn11	0.725346	10Xv2 vs. 10Xv3	10Xv2 markers
Sh3bgrl3	0.881408	10Xv2 vs. 10Xv3	10Xv2 markers
Stmn1	0.957209	10Xv2 vs. 10Xv3	10Xv2 markers
Paqr7	0.817233	10Xv2 vs. 10Xv3	10Xv2 markers
Man1c1	0.878226	10Xv2 vs. 10Xv3	10Xv2 markers
Ldlrap1	0.932523	10Xv2 vs. 10Xv3	10Xv2 markers
Syf2	0.626993	10Xv2 vs. 10Xv3	10Xv2 markers
Clic4	0.923784	10Xv2 vs. 10Xv3	10Xv2 markers
Rcan3	0.908315	10Xv2 vs. 10Xv3	10Xv2 markers
Nipal3	0.83432	10Xv2 vs. 10Xv3	10Xv2 markers
Stpg1	0.748969	10Xv2 vs. 10Xv3	10Xv2 markers
Fuca1	0.691532	10Xv2 vs. 10Xv3	10Xv2 markers
Id3	0.972505	10Xv2 vs. 10Xv3	10Xv2 markers
Tcea3	0.814844	10Xv2 vs. 10Xv3	10Xv2 markers
Htr1d	0.901396	10Xv2 vs. 10Xv3	10Xv2 markers
Luzp1	0.881246	10Xv2 vs. 10Xv3	10Xv2 markers
Ephb2	0.859269	10Xv2 vs. 10Xv3	10Xv2 markers
C1qb	0.968977	10Xv2 vs. 10Xv3	10Xv2 markers
C1qc	0.978895	10Xv2 vs. 10Xv3	10Xv2 markers
C1qa	0.971193	10Xv2 vs. 10Xv3	10Xv2 markers
Epha8	0.890828	10Xv2 vs. 10Xv3	10Xv2 markers
Wnt4	0.929869	10Xv2 vs. 10Xv3	10Xv2 markers
Ldlrad2	0.939532	10Xv2 vs. 10Xv3	10Xv2 markers
Rap1gap	0.870573	10Xv2 vs. 10Xv3	10Xv2 markers
Alpl	0.900462	10Xv2 vs. 10Xv3	10Xv2 markers
Ece1	0.788859	10Xv2 vs. 10Xv3	10Xv2 markers
Sh2d5	0.854929	10Xv2 vs. 10Xv3	10Xv2 markers
Kif17	0.808212	10Xv2 vs. 10Xv3	10Xv2 markers
Pink1	0.800009	10Xv2 vs. 10Xv3	10Xv2 markers
Cda	0.849884	10Xv2 vs. 10Xv3	10Xv2 markers
Camk2n1	0.947273	10Xv2 vs. 10Xv3	10Xv2 markers
Vwa5b1	0.946113	10Xv2 vs. 10Xv3	10Xv2 markers
Pla2g5	0.914725	10Xv2 vs. 10Xv3	10Xv2 markers
Nbl1	0.953328	10Xv2 vs. 10Xv3	10Xv2 markers
Pax7	0.98068	10Xv2 vs. 10Xv3	10Xv2 markers
Igsf21	0.910201	10Xv2 vs. 10Xv3	10Xv2 markers
Arhgef10l	0.817526	10Xv2 vs. 10Xv3	10Xv2 markers
Padi2	0.949729	10Xv2 vs. 10Xv3	10Xv2 markers
Mfap2	0.66476	10Xv2 vs. 10Xv3	10Xv2 markers
Arhgef19	0.907056	10Xv2 vs. 10Xv3	10Xv2 markers
Efhd2	0.917546	10Xv2 vs. 10Xv3	10Xv2 markers
Fhad1	0.924918	10Xv2 vs. 10Xv3	10Xv2 markers
Tmem51	0.838132	10Xv2 vs. 10Xv3	10Xv2 markers
Kazn	0.89078	10Xv2 vs. 10Xv3	10Xv2 markers
Gm13052	0.844822	10Xv2 vs. 10Xv3	10Xv2 markers
6330411D24Rik	0.940901	10Xv2 vs. 10Xv3	10Xv2 markers
Pdpn	0.920754	10Xv2 vs. 10Xv3	10Xv2 markers
Lrrc38	0.901377	10Xv2 vs. 10Xv3	10Xv2 markers
Nppa	0.965309	10Xv2 vs. 10Xv3	10Xv2 markers
Fbxo2	0.877102	10Xv2 vs. 10Xv3	10Xv2 markers
Disp3	0.847958	10Xv2 vs. 10Xv3	10Xv2 markers
Casz1	0.888014	10Xv2 vs. 10Xv3	10Xv2 markers
Gm13205	0.912281	10Xv2 vs. 10Xv3	10Xv2 markers
Cort	0.979697	10Xv2 vs. 10Xv3	10Xv2 markers
Kif1b	0.907296	10Xv2 vs. 10Xv3	10Xv2 markers
Rbp7	0.910128	10Xv2 vs. 10Xv3	10Xv2 markers
Ctnnbip1	0.880353	10Xv2 vs. 10Xv3	10Xv2 markers
Clstn1	0.940228	10Xv2 vs. 10Xv3	10Xv2 markers
Spsb1	0.909239	10Xv2 vs. 10Xv3	10Xv2 markers
Eno1	0.822879	10Xv2 vs. 10Xv3	10Xv2 markers
Errfi1	0.73525	10Xv2 vs. 10Xv3	10Xv2 markers
Per3	0.801902	10Xv2 vs. 10Xv3	10Xv2 markers
Thap3	0.680205	10Xv2 vs. 10Xv3	10Xv2 markers
Plekhg5	0.895957	10Xv2 vs. 10Xv3	10Xv2 markers
Gpr153	0.864935	10Xv2 vs. 10Xv3	10Xv2 markers
Rnf207	0.883312	10Xv2 vs. 10Xv3	10Xv2 markers
Rpl22	0.665869	10Xv2 vs. 10Xv3	10Xv2 markers
Chd5	0.832134	10Xv2 vs. 10Xv3	10Xv2 markers
Kcnab2	0.911669	10Xv2 vs. 10Xv3	10Xv2 markers
Ajap1	0.896701	10Xv2 vs. 10Xv3	10Xv2 markers
BC039966	0.91061	10Xv2 vs. 10Xv3	10Xv2 markers
Dffb	0.485935	10Xv2 vs. 10Xv3	10Xv2 markers
Smim1	0.895477	10Xv2 vs. 10Xv3	10Xv2 markers
Trp73	0.968142	10Xv2 vs. 10Xv3	10Xv2 markers
Prdm16	0.83687	10Xv2 vs. 10Xv3	10Xv2 markers
Mmel1	0.720748	10Xv2 vs. 10Xv3	10Xv2 markers
Prxl2b	0.90377	10Xv2 vs. 10Xv3	10Xv2 markers
Hes5	0.872524	10Xv2 vs. 10Xv3	10Xv2 markers
Plch2	0.87747	10Xv2 vs. 10Xv3	10Xv2 markers
Gabrd	0.964883	10Xv2 vs. 10Xv3	10Xv2 markers
Tmem88b	0.93526	10Xv2 vs. 10Xv3	10Xv2 markers
Cdk6	0.92148	10Xv2 vs. 10Xv3	10Xv2 markers
Fzd1	0.884645	10Xv2 vs. 10Xv3	10Xv2 markers
Cdk14	0.929243	10Xv2 vs. 10Xv3	10Xv2 markers
Cfap69	0.684731	10Xv2 vs. 10Xv3	10Xv2 markers
Steap2	0.911653	10Xv2 vs. 10Xv3	10Xv2 markers
Zfp804b	0.958955	10Xv2 vs. 10Xv3	10Xv2 markers
Sri	0.756467	10Xv2 vs. 10Xv3	10Xv2 markers
Abcb1a	0.972855	10Xv2 vs. 10Xv3	10Xv2 markers
9330182L06Rik	0.855966	10Xv2 vs. 10Xv3	10Xv2 markers
Grm3	0.929954	10Xv2 vs. 10Xv3	10Xv2 markers
Sema3d	0.937152	10Xv2 vs. 10Xv3	10Xv2 markers
Sema3a	0.934521	10Xv2 vs. 10Xv3	10Xv2 markers
Sema3e	0.957377	10Xv2 vs. 10Xv3	10Xv2 markers
Gm4128	0.882924	10Xv2 vs. 10Xv3	10Xv2 markers
Pclo	0.944288	10Xv2 vs. 10Xv3	10Xv2 markers
Gm3510	0.892433	10Xv2 vs. 10Xv3	10Xv2 markers
Cacna2d1	0.972338	10Xv2 vs. 10Xv3	10Xv2 markers
Hgf	0.9175	10Xv2 vs. 10Xv3	10Xv2 markers
Sema3c	0.94159	10Xv2 vs. 10Xv3	10Xv2 markers
Cd36	0.925304	10Xv2 vs. 10Xv3	10Xv2 markers
Gnai1	0.886885	10Xv2 vs. 10Xv3	10Xv2 markers
Magi2	0.945931	10Xv2 vs. 10Xv3	10Xv2 markers
Gsap	0.850641	10Xv2 vs. 10Xv3	10Xv2 markers
Ccdc146	0.949838	10Xv2 vs. 10Xv3	10Xv2 markers
Fbxl13	0.758594	10Xv2 vs. 10Xv3	10Xv2 markers
Armc10	0.659508	10Xv2 vs. 10Xv3	10Xv2 markers
Napepld	0.844033	10Xv2 vs. 10Xv3	10Xv2 markers
Reln	0.967248	10Xv2 vs. 10Xv3	10Xv2 markers
Lhfpl3	0.968607	10Xv2 vs. 10Xv3	10Xv2 markers
Fam126a	0.868308	10Xv2 vs. 10Xv3	10Xv2 markers
Kcnh2	0.774449	10Xv2 vs. 10Xv3	10Xv2 markers
Atg9b	0.810334	10Xv2 vs. 10Xv3	10Xv2 markers
Gbx1	0.902237	10Xv2 vs. 10Xv3	10Xv2 markers
Smarcd3	0.859888	10Xv2 vs. 10Xv3	10Xv2 markers
Crygn	0.779034	10Xv2 vs. 10Xv3	10Xv2 markers
Prkag2	0.877588	10Xv2 vs. 10Xv3	10Xv2 markers
1500035N22Rik	0.710261	10Xv2 vs. 10Xv3	10Xv2 markers
2900005J15Rik	0.765943	10Xv2 vs. 10Xv3	10Xv2 markers
Actr3b	0.879411	10Xv2 vs. 10Xv3	10Xv2 markers
Dpp6	0.95929	10Xv2 vs. 10Xv3	10Xv2 markers
Insig1	0.814174	10Xv2 vs. 10Xv3	10Xv2 markers
Shh	0.802956	10Xv2 vs. 10Xv3	10Xv2 markers
9530036O11Rik	0.86369	10Xv2 vs. 10Xv3	10Xv2 markers
Tyms	0.573135	10Xv2 vs. 10Xv3	10Xv2 markers
Drc1	0.84469	10Xv2 vs. 10Xv3	10Xv2 markers
Otof	0.926397	10Xv2 vs. 10Xv3	10Xv2 markers
Kcnk3	0.861877	10Xv2 vs. 10Xv3	10Xv2 markers
Cenpa	0.931719	10Xv2 vs. 10Xv3	10Xv2 markers
Dpysl5	0.855449	10Xv2 vs. 10Xv3	10Xv2 markers
Cgref1	0.819844	10Xv2 vs. 10Xv3	10Xv2 markers
Slc30a3	0.959996	10Xv2 vs. 10Xv3	10Xv2 markers
Trim54	0.974139	10Xv2 vs. 10Xv3	10Xv2 markers
Fndc4	0.875867	10Xv2 vs. 10Xv3	10Xv2 markers
Babam2	0.64059	10Xv2 vs. 10Xv3	10Xv2 markers
Fosl2	0.927332	10Xv2 vs. 10Xv3	10Xv2 markers
Ywhah	0.970353	10Xv2 vs. 10Xv3	10Xv2 markers
Slbp	0.712703	10Xv2 vs. 10Xv3	10Xv2 markers
Tacc3	0.468754	10Xv2 vs. 10Xv3	10Xv2 markers
Fgfr3	0.951615	10Xv2 vs. 10Xv3	10Xv2 markers
Nat8l	0.897476	10Xv2 vs. 10Xv3	10Xv2 markers
Zfyve28	0.846155	10Xv2 vs. 10Xv3	10Xv2 markers
Rgs12	0.921919	10Xv2 vs. 10Xv3	10Xv2 markers
Adra2c	0.870548	10Xv2 vs. 10Xv3	10Xv2 markers
Htra3	0.937735	10Xv2 vs. 10Xv3	10Xv2 markers
Ablim2	0.879045	10Xv2 vs. 10Xv3	10Xv2 markers
Afap1	0.878375	10Xv2 vs. 10Xv3	10Xv2 markers
Sorcs2	0.90229	10Xv2 vs. 10Xv3	10Xv2 markers
Ppp2r2c	0.899818	10Xv2 vs. 10Xv3	10Xv2 markers
Wfs1	0.897001	10Xv2 vs. 10Xv3	10Xv2 markers
Jakmip1	0.839812	10Xv2 vs. 10Xv3	10Xv2 markers
Crmp1	0.772772	10Xv2 vs. 10Xv3	10Xv2 markers
Evc2	0.858871	10Xv2 vs. 10Xv3	10Xv2 markers
Stk32b	0.897792	10Xv2 vs. 10Xv3	10Xv2 markers
Msx1	0.925027	10Xv2 vs. 10Xv3	10Xv2 markers
Nsg1	0.925772	10Xv2 vs. 10Xv3	10Xv2 markers
Drd5	0.89743	10Xv2 vs. 10Xv3	10Xv2 markers
Hs3st1	0.893398	10Xv2 vs. 10Xv3	10Xv2 markers
Gm7854	0.799771	10Xv2 vs. 10Xv3	10Xv2 markers
Cpeb2	0.789596	10Xv2 vs. 10Xv3	10Xv2 markers
C1qtnf7	0.949353	10Xv2 vs. 10Xv3	10Xv2 markers
Cd38	0.890867	10Xv2 vs. 10Xv3	10Xv2 markers
Prom1	0.952757	10Xv2 vs. 10Xv3	10Xv2 markers
Ldb2	0.95351	10Xv2 vs. 10Xv3	10Xv2 markers
D5Ertd615e	0.788311	10Xv2 vs. 10Xv3	10Xv2 markers
Qdpr	0.743217	10Xv2 vs. 10Xv3	10Xv2 markers
Fam184b	0.856507	10Xv2 vs. 10Xv3	10Xv2 markers
Lcorl	0.876528	10Xv2 vs. 10Xv3	10Xv2 markers
Slit2	0.953255	10Xv2 vs. 10Xv3	10Xv2 markers
Kcnip4	0.970471	10Xv2 vs. 10Xv3	10Xv2 markers
Adgra3	0.793799	10Xv2 vs. 10Xv3	10Xv2 markers
Ppargc1a	0.912265	10Xv2 vs. 10Xv3	10Xv2 markers
Sod3	0.851784	10Xv2 vs. 10Xv3	10Xv2 markers
Lgi2	0.900677	10Xv2 vs. 10Xv3	10Xv2 markers
Sel1l3	0.928231	10Xv2 vs. 10Xv3	10Xv2 markers
Smim20	0.642908	10Xv2 vs. 10Xv3	10Xv2 markers
Rbpj	0.657067	10Xv2 vs. 10Xv3	10Xv2 markers
Cckar	0.918472	10Xv2 vs. 10Xv3	10Xv2 markers
Stim2	0.808269	10Xv2 vs. 10Xv3	10Xv2 markers
Pcdh7	0.959421	10Xv2 vs. 10Xv3	10Xv2 markers
Arap2	0.937796	10Xv2 vs. 10Xv3	10Xv2 markers
Dthd1	0.968088	10Xv2 vs. 10Xv3	10Xv2 markers
Nwd2	0.948876	10Xv2 vs. 10Xv3	10Xv2 markers
0610040J01Rik	0.902609	10Xv2 vs. 10Xv3	10Xv2 markers
Rell1	0.927358	10Xv2 vs. 10Xv3	10Xv2 markers
Tbc1d1	0.820923	10Xv2 vs. 10Xv3	10Xv2 markers
Gm20033	0.816076	10Xv2 vs. 10Xv3	10Xv2 markers
Klf3	0.886102	10Xv2 vs. 10Xv3	10Xv2 markers
Fam114a1	0.883346	10Xv2 vs. 10Xv3	10Xv2 markers
Klhl5	0.893117	10Xv2 vs. 10Xv3	10Xv2 markers
Rfc1	0.587516	10Xv2 vs. 10Xv3	10Xv2 markers
N4bp2	0.841045	10Xv2 vs. 10Xv3	10Xv2 markers
Rbm47	0.919031	10Xv2 vs. 10Xv3	10Xv2 markers
Nsun7	0.880065	10Xv2 vs. 10Xv3	10Xv2 markers
Apbb2	0.876955	10Xv2 vs. 10Xv3	10Xv2 markers
Uchl1	0.925529	10Xv2 vs. 10Xv3	10Xv2 markers
Limch1	0.899247	10Xv2 vs. 10Xv3	10Xv2 markers
Bend4	0.82285	10Xv2 vs. 10Xv3	10Xv2 markers
Shisa3	0.938029	10Xv2 vs. 10Xv3	10Xv2 markers
Atp8a1	0.910052	10Xv2 vs. 10Xv3	10Xv2 markers
Gm15478	0.796569	10Xv2 vs. 10Xv3	10Xv2 markers
Kctd8	0.95453	10Xv2 vs. 10Xv3	10Xv2 markers
Gabrg1	0.938325	10Xv2 vs. 10Xv3	10Xv2 markers
Gabra2	0.936878	10Xv2 vs. 10Xv3	10Xv2 markers
Gabra4	0.918886	10Xv2 vs. 10Xv3	10Xv2 markers
Gabrb1	0.966268	10Xv2 vs. 10Xv3	10Xv2 markers
Corin	0.940514	10Xv2 vs. 10Xv3	10Xv2 markers
Slc10a4	0.914861	10Xv2 vs. 10Xv3	10Xv2 markers
Fryl	0.812714	10Xv2 vs. 10Xv3	10Xv2 markers
Ociad2	0.91101	10Xv2 vs. 10Xv3	10Xv2 markers
Cwh43	0.949126	10Xv2 vs. 10Xv3	10Xv2 markers
Dcun1d4	0.81954	10Xv2 vs. 10Xv3	10Xv2 markers
Usp46	0.866232	10Xv2 vs. 10Xv3	10Xv2 markers
Rasl11b	0.965755	10Xv2 vs. 10Xv3	10Xv2 markers
Chic2	0.461594	10Xv2 vs. 10Xv3	10Xv2 markers
Pdgfra	0.964588	10Xv2 vs. 10Xv3	10Xv2 markers
Kit	0.94243	10Xv2 vs. 10Xv3	10Xv2 markers
Kdr	0.901559	10Xv2 vs. 10Xv3	10Xv2 markers
Nmu	0.934592	10Xv2 vs. 10Xv3	10Xv2 markers
Exoc1	0.778631	10Xv2 vs. 10Xv3	10Xv2 markers
C530008M17Rik	0.916658	10Xv2 vs. 10Xv3	10Xv2 markers
Hopx	0.875861	10Xv2 vs. 10Xv3	10Xv2 markers
Igfbp7	0.930945	10Xv2 vs. 10Xv3	10Xv2 markers
Adgrl3	0.947738	10Xv2 vs. 10Xv3	10Xv2 markers
Epha5	0.94436	10Xv2 vs. 10Xv3	10Xv2 markers
Slc4a4	0.941363	10Xv2 vs. 10Xv3	10Xv2 markers
Npffr2	0.922396	10Xv2 vs. 10Xv3	10Xv2 markers
Adamts3	0.892407	10Xv2 vs. 10Xv3	10Xv2 markers
Pf4	0.996924	10Xv2 vs. 10Xv3	10Xv2 markers
Parm1	0.941321	10Xv2 vs. 10Xv3	10Xv2 markers
Cdkl2	0.850287	10Xv2 vs. 10Xv3	10Xv2 markers
Naaa	0.769334	10Xv2 vs. 10Xv3	10Xv2 markers
Art3	0.685278	10Xv2 vs. 10Xv3	10Xv2 markers
Shroom3	0.918349	10Xv2 vs. 10Xv3	10Xv2 markers
Sowahb	0.938931	10Xv2 vs. 10Xv3	10Xv2 markers
2023-09-11	0.840547	10Xv2 vs. 10Xv3	10Xv2 markers
Fras1	0.938356	10Xv2 vs. 10Xv3	10Xv2 markers
Anxa3	0.953529	10Xv2 vs. 10Xv3	10Xv2 markers
Naa11	0.922224	10Xv2 vs. 10Xv3	10Xv2 markers
4930467D21Rik	0.938428	10Xv2 vs. 10Xv3	10Xv2 markers
Antxr2	0.900208	10Xv2 vs. 10Xv3	10Xv2 markers
Prdm8	0.937383	10Xv2 vs. 10Xv3	10Xv2 markers
Cfap299	0.85827	10Xv2 vs. 10Xv3	10Xv2 markers
Bmp3	0.94504	10Xv2 vs. 10Xv3	10Xv2 markers
Prkg2	0.914452	10Xv2 vs. 10Xv3	10Xv2 markers
Rasgef1b	0.944197	10Xv2 vs. 10Xv3	10Xv2 markers
Tmem150c	0.885279	10Xv2 vs. 10Xv3	10Xv2 markers
Hpse	0.955089	10Xv2 vs. 10Xv3	10Xv2 markers
Cds1	0.894459	10Xv2 vs. 10Xv3	10Xv2 markers
Arhgap24	0.947171	10Xv2 vs. 10Xv3	10Xv2 markers
Mapk10	0.933814	10Xv2 vs. 10Xv3	10Xv2 markers
Ptpn13	0.85323	10Xv2 vs. 10Xv3	10Xv2 markers
Aff1	0.81023	10Xv2 vs. 10Xv3	10Xv2 markers
Sparcl1	0.927383	10Xv2 vs. 10Xv3	10Xv2 markers
Spp1	0.957675	10Xv2 vs. 10Xv3	10Xv2 markers
Lrrc8b	0.887843	10Xv2 vs. 10Xv3	10Xv2 markers
Lrrc8c	0.808929	10Xv2 vs. 10Xv3	10Xv2 markers
Lrrc8d	0.741209	10Xv2 vs. 10Xv3	10Xv2 markers
Barhl2	0.945537	10Xv2 vs. 10Xv3	10Xv2 markers
Gm28050	0.891983	10Xv2 vs. 10Xv3	10Xv2 markers
Tgfbr3	0.860356	10Xv2 vs. 10Xv3	10Xv2 markers
Ephx4	0.967863	10Xv2 vs. 10Xv3	10Xv2 markers
Rpl5	0.657477	10Xv2 vs. 10Xv3	10Xv2 markers
Cplx1	0.950566	10Xv2 vs. 10Xv3	10Xv2 markers
Dgkq	0.767086	10Xv2 vs. 10Xv3	10Xv2 markers
Pole	0.672274	10Xv2 vs. 10Xv3	10Xv2 markers
Galnt9	0.916802	10Xv2 vs. 10Xv3	10Xv2 markers
Ep400	0.501121	10Xv2 vs. 10Xv3	10Xv2 markers
Ttc28	0.901921	10Xv2 vs. 10Xv3	10Xv2 markers
Mn1	0.929098	10Xv2 vs. 10Xv3	10Xv2 markers
C130026L21Rik	0.891457	10Xv2 vs. 10Xv3	10Xv2 markers
Asphd2	0.834862	10Xv2 vs. 10Xv3	10Xv2 markers
Sez6l	0.914717	10Xv2 vs. 10Xv3	10Xv2 markers
Grk3	0.851846	10Xv2 vs. 10Xv3	10Xv2 markers
2900026A02Rik	0.865713	10Xv2 vs. 10Xv3	10Xv2 markers
Sgsm1	0.834102	10Xv2 vs. 10Xv3	10Xv2 markers
Wscd2	0.862716	10Xv2 vs. 10Xv3	10Xv2 markers
Tmem119	0.929424	10Xv2 vs. 10Xv3	10Xv2 markers
Selplg	0.87909	10Xv2 vs. 10Xv3	10Xv2 markers
Coro1c	0.802753	10Xv2 vs. 10Xv3	10Xv2 markers
Myo1h	0.758959	10Xv2 vs. 10Xv3	10Xv2 markers
Fam222a	0.829813	10Xv2 vs. 10Xv3	10Xv2 markers
Trpv4	0.890672	10Xv2 vs. 10Xv3	10Xv2 markers
Gltp	0.910878	10Xv2 vs. 10Xv3	10Xv2 markers
Cabp1	0.901371	10Xv2 vs. 10Xv3	10Xv2 markers
Cit	0.937612	10Xv2 vs. 10Xv3	10Xv2 markers
Hspb8	0.908964	10Xv2 vs. 10Xv3	10Xv2 markers
Srrm4	0.901881	10Xv2 vs. 10Xv3	10Xv2 markers
Gm43122	0.826673	10Xv2 vs. 10Xv3	10Xv2 markers
Nos1	0.94406	10Xv2 vs. 10Xv3	10Xv2 markers
Tesc	0.958866	10Xv2 vs. 10Xv3	10Xv2 markers
Hrk	0.932945	10Xv2 vs. 10Xv3	10Xv2 markers
Tbx3os1	0.934554	10Xv2 vs. 10Xv3	10Xv2 markers
Tbx3	0.976586	10Xv2 vs. 10Xv3	10Xv2 markers
Rbm19	0.741955	10Xv2 vs. 10Xv3	10Xv2 markers
Gm27199	0.927604	10Xv2 vs. 10Xv3	10Xv2 markers
Lhx5	0.949971	10Xv2 vs. 10Xv3	10Xv2 markers
Tpcn1	0.770095	10Xv2 vs. 10Xv3	10Xv2 markers
Rasal1	0.935137	10Xv2 vs. 10Xv3	10Xv2 markers
Rph3a	0.933135	10Xv2 vs. 10Xv3	10Xv2 markers
Aldh2	0.722879	10Xv2 vs. 10Xv3	10Xv2 markers
Cux2	0.905835	10Xv2 vs. 10Xv3	10Xv2 markers
Myl2	0.897672	10Xv2 vs. 10Xv3	10Xv2 markers
Ppp1cc	0.835823	10Xv2 vs. 10Xv3	10Xv2 markers
Arpc3	0.831914	10Xv2 vs. 10Xv3	10Xv2 markers
Camkk2	0.914125	10Xv2 vs. 10Xv3	10Xv2 markers
Wdr66	0.900586	10Xv2 vs. 10Xv3	10Xv2 markers
Bcl7a	0.811973	10Xv2 vs. 10Xv3	10Xv2 markers
Diablo	0.605185	10Xv2 vs. 10Xv3	10Xv2 markers
Kntc1	0.689233	10Xv2 vs. 10Xv3	10Xv2 markers
Vps37b	0.864249	10Xv2 vs. 10Xv3	10Xv2 markers
Cdk2ap1	0.679413	10Xv2 vs. 10Xv3	10Xv2 markers
Rilpl1	0.837272	10Xv2 vs. 10Xv3	10Xv2 markers
Dnah10	0.861659	10Xv2 vs. 10Xv3	10Xv2 markers
Bri3bp	0.866773	10Xv2 vs. 10Xv3	10Xv2 markers
Tmem132b	0.913146	10Xv2 vs. 10Xv3	10Xv2 markers
Tmem132c	0.940549	10Xv2 vs. 10Xv3	10Xv2 markers
Tmem132d	0.944959	10Xv2 vs. 10Xv3	10Xv2 markers
Fzd10os	0.935461	10Xv2 vs. 10Xv3	10Xv2 markers
Rimbp2	0.855976	10Xv2 vs. 10Xv3	10Xv2 markers
Adgrd1	0.919904	10Xv2 vs. 10Xv3	10Xv2 markers
Mmp17	0.930411	10Xv2 vs. 10Xv3	10Xv2 markers
Phkg1	0.86017	10Xv2 vs. 10Xv3	10Xv2 markers
Caln1	0.957359	10Xv2 vs. 10Xv3	10Xv2 markers
Galnt17	0.917816	10Xv2 vs. 10Xv3	10Xv2 markers
Auts2	0.955544	10Xv2 vs. 10Xv3	10Xv2 markers
Gm42439	0.835373	10Xv2 vs. 10Xv3	10Xv2 markers
Gtf2ird1	0.734197	10Xv2 vs. 10Xv3	10Xv2 markers
Limk1	0.859197	10Xv2 vs. 10Xv3	10Xv2 markers
Eln	0.809497	10Xv2 vs. 10Xv3	10Xv2 markers
Gm30003	0.8737	10Xv2 vs. 10Xv3	10Xv2 markers
Stx1a	0.929978	10Xv2 vs. 10Xv3	10Xv2 markers
Hip1	0.785407	10Xv2 vs. 10Xv3	10Xv2 markers
Rhbdd2	0.869087	10Xv2 vs. 10Xv3	10Xv2 markers
Hspb1	0.949071	10Xv2 vs. 10Xv3	10Xv2 markers
Rasa4	0.879233	10Xv2 vs. 10Xv3	10Xv2 markers
Orai2	0.850401	10Xv2 vs. 10Xv3	10Xv2 markers
Cux1	0.846713	10Xv2 vs. 10Xv3	10Xv2 markers
Gm16599	0.715775	10Xv2 vs. 10Xv3	10Xv2 markers
Col26a1	0.905415	10Xv2 vs. 10Xv3	10Xv2 markers
Vgf	0.914009	10Xv2 vs. 10Xv3	10Xv2 markers
Gm42456	0.784212	10Xv2 vs. 10Xv3	10Xv2 markers
Ache	0.887016	10Xv2 vs. 10Xv3	10Xv2 markers
Ufsp1	0.723449	10Xv2 vs. 10Xv3	10Xv2 markers
Tsc22d4	0.823036	10Xv2 vs. 10Xv3	10Xv2 markers
Gjc3	0.971336	10Xv2 vs. 10Xv3	10Xv2 markers
Fam20c	0.774263	10Xv2 vs. 10Xv3	10Xv2 markers
Pdgfa	0.877419	10Xv2 vs. 10Xv3	10Xv2 markers
Prkar1b	0.942798	10Xv2 vs. 10Xv3	10Xv2 markers
Gpr146	0.789721	10Xv2 vs. 10Xv3	10Xv2 markers
Uncx	0.919795	10Xv2 vs. 10Xv3	10Xv2 markers
Elfn1	0.928032	10Xv2 vs. 10Xv3	10Xv2 markers
Amz1	0.854515	10Xv2 vs. 10Xv3	10Xv2 markers
Sdk1	0.943348	10Xv2 vs. 10Xv3	10Xv2 markers
Mmd2	0.926474	10Xv2 vs. 10Xv3	10Xv2 markers
Slc29a4	0.845272	10Xv2 vs. 10Xv3	10Xv2 markers
Fscn1	0.870017	10Xv2 vs. 10Xv3	10Xv2 markers
Grid2ip	0.948397	10Xv2 vs. 10Xv3	10Xv2 markers
Kdelr2	0.5613	10Xv2 vs. 10Xv3	10Xv2 markers
Cyth3	0.779818	10Xv2 vs. 10Xv3	10Xv2 markers
Rsph10b	0.787591	10Xv2 vs. 10Xv3	10Xv2 markers
Baiap2l1	0.785253	10Xv2 vs. 10Xv3	10Xv2 markers
Nptx2	0.949162	10Xv2 vs. 10Xv3	10Xv2 markers
Tmem130	0.96707	10Xv2 vs. 10Xv3	10Xv2 markers
Arpc1b	0.917147	10Xv2 vs. 10Xv3	10Xv2 markers
Wasf3	0.820193	10Xv2 vs. 10Xv3	10Xv2 markers
Gpr12	0.879101	10Xv2 vs. 10Xv3	10Xv2 markers
Rasl11a	0.933449	10Xv2 vs. 10Xv3	10Xv2 markers
Flt3	0.873449	10Xv2 vs. 10Xv3	10Xv2 markers
Flt1	0.925855	10Xv2 vs. 10Xv3	10Xv2 markers
Mtus2	0.879151	10Xv2 vs. 10Xv3	10Xv2 markers
Slc7a1	0.834067	10Xv2 vs. 10Xv3	10Xv2 markers
Ubl3	0.850559	10Xv2 vs. 10Xv3	10Xv2 markers
Medag	0.932387	10Xv2 vs. 10Xv3	10Xv2 markers
Wdr95	0.814485	10Xv2 vs. 10Xv3	10Xv2 markers
Hsph1	0.891223	10Xv2 vs. 10Xv3	10Xv2 markers
B3glct	0.920298	10Xv2 vs. 10Xv3	10Xv2 markers
Rxfp2	0.938533	10Xv2 vs. 10Xv3	10Xv2 markers
Fry	0.846859	10Xv2 vs. 10Xv3	10Xv2 markers
Kl	0.908965	10Xv2 vs. 10Xv3	10Xv2 markers
Stard13	0.924536	10Xv2 vs. 10Xv3	10Xv2 markers
Calcr	0.968725	10Xv2 vs. 10Xv3	10Xv2 markers
Gng11	0.949216	10Xv2 vs. 10Xv3	10Xv2 markers
Col1a2	0.951291	10Xv2 vs. 10Xv3	10Xv2 markers
Casd1	0.729459	10Xv2 vs. 10Xv3	10Xv2 markers
Peg10	0.949155	10Xv2 vs. 10Xv3	10Xv2 markers
Ppp1r9a	0.89453	10Xv2 vs. 10Xv3	10Xv2 markers
Pon2	0.920676	10Xv2 vs. 10Xv3	10Xv2 markers
Asb4	0.972698	10Xv2 vs. 10Xv3	10Xv2 markers
Dync1i1	0.897995	10Xv2 vs. 10Xv3	10Xv2 markers
1700019G24Rik	0.781121	10Xv2 vs. 10Xv3	10Xv2 markers
Slc25a13	0.868053	10Xv2 vs. 10Xv3	10Xv2 markers
Dlx6os1	0.93984	10Xv2 vs. 10Xv3	10Xv2 markers
Dlx6	0.942605	10Xv2 vs. 10Xv3	10Xv2 markers
Dlx5	0.9108	10Xv2 vs. 10Xv3	10Xv2 markers
Sdhaf3	0.740987	10Xv2 vs. 10Xv3	10Xv2 markers
Tac1	0.954793	10Xv2 vs. 10Xv3	10Xv2 markers
C1galt1	0.69989	10Xv2 vs. 10Xv3	10Xv2 markers
Glcci1	0.807429	10Xv2 vs. 10Xv3	10Xv2 markers
Nxph1	0.975157	10Xv2 vs. 10Xv3	10Xv2 markers
Thsd7a	0.934771	10Xv2 vs. 10Xv3	10Xv2 markers
2610001J05Rik	0.810933	10Xv2 vs. 10Xv3	10Xv2 markers
Foxp2	0.9779	10Xv2 vs. 10Xv3	10Xv2 markers
Mdfic	0.911962	10Xv2 vs. 10Xv3	10Xv2 markers
Gm4876	0.920063	10Xv2 vs. 10Xv3	10Xv2 markers
Tes	0.699067	10Xv2 vs. 10Xv3	10Xv2 markers
Cav2	0.900694	10Xv2 vs. 10Xv3	10Xv2 markers
Cav1	0.94079	10Xv2 vs. 10Xv3	10Xv2 markers
Met	0.934249	10Xv2 vs. 10Xv3	10Xv2 markers
Wnt2	0.910774	10Xv2 vs. 10Xv3	10Xv2 markers
Cftr	0.809816	10Xv2 vs. 10Xv3	10Xv2 markers
Cttnbp2	0.915882	10Xv2 vs. 10Xv3	10Xv2 markers
Kcnd2	0.96316	10Xv2 vs. 10Xv3	10Xv2 markers
Tspan12	0.88066	10Xv2 vs. 10Xv3	10Xv2 markers
Cped1	0.897993	10Xv2 vs. 10Xv3	10Xv2 markers
Fam3c	0.871792	10Xv2 vs. 10Xv3	10Xv2 markers
Ptprz1	0.938438	10Xv2 vs. 10Xv3	10Xv2 markers
Fezf1	0.964939	10Xv2 vs. 10Xv3	10Xv2 markers
Cadps2	0.957604	10Xv2 vs. 10Xv3	10Xv2 markers
Tmem229a	0.775683	10Xv2 vs. 10Xv3	10Xv2 markers
Gpr37	0.850294	10Xv2 vs. 10Xv3	10Xv2 markers
Grm8	0.960152	10Xv2 vs. 10Xv3	10Xv2 markers
Lrrc4	0.843594	10Xv2 vs. 10Xv3	10Xv2 markers
Gm3294	0.865874	10Xv2 vs. 10Xv3	10Xv2 markers
Ccdc136	0.881666	10Xv2 vs. 10Xv3	10Xv2 markers
Tspan33	0.840103	10Xv2 vs. 10Xv3	10Xv2 markers
Ahcyl2	0.819321	10Xv2 vs. 10Xv3	10Xv2 markers
Strip2	0.915957	10Xv2 vs. 10Xv3	10Xv2 markers
Mest	0.673584	10Xv2 vs. 10Xv3	10Xv2 markers
Podxl	0.843212	10Xv2 vs. 10Xv3	10Xv2 markers
Gm43154	0.885332	10Xv2 vs. 10Xv3	10Xv2 markers
Plxna4	0.921372	10Xv2 vs. 10Xv3	10Xv2 markers
Chchd3	0.644666	10Xv2 vs. 10Xv3	10Xv2 markers
Cald1	0.877655	10Xv2 vs. 10Xv3	10Xv2 markers
Slc13a4	0.946675	10Xv2 vs. 10Xv3	10Xv2 markers
Fam180a	0.980325	10Xv2 vs. 10Xv3	10Xv2 markers
9330158H04Rik	0.936771	10Xv2 vs. 10Xv3	10Xv2 markers
Chrm2	0.950766	10Xv2 vs. 10Xv3	10Xv2 markers
Ptn	0.933602	10Xv2 vs. 10Xv3	10Xv2 markers
Dgki	0.892646	10Xv2 vs. 10Xv3	10Xv2 markers
Creb3l2	0.886327	10Xv2 vs. 10Xv3	10Xv2 markers
D630045J12Rik	0.79155	10Xv2 vs. 10Xv3	10Xv2 markers
Zc3hav1	0.84814	10Xv2 vs. 10Xv3	10Xv2 markers
Fmc1	0.594249	10Xv2 vs. 10Xv3	10Xv2 markers
Luc7l2	0.647129	10Xv2 vs. 10Xv3	10Xv2 markers
Clec2l	0.822735	10Xv2 vs. 10Xv3	10Xv2 markers
Hipk2	0.830527	10Xv2 vs. 10Xv3	10Xv2 markers
Dennd2a	0.840781	10Xv2 vs. 10Xv3	10Xv2 markers
8030453O22Rik	0.881447	10Xv2 vs. 10Xv3	10Xv2 markers
Mrps33	0.639273	10Xv2 vs. 10Xv3	10Xv2 markers
Tmem178b	0.923802	10Xv2 vs. 10Xv3	10Xv2 markers
E330009J07Rik	0.787142	10Xv2 vs. 10Xv3	10Xv2 markers
Trbc2	0.947674	10Xv2 vs. 10Xv3	10Xv2 markers
Ephb6	0.882515	10Xv2 vs. 10Xv3	10Xv2 markers
Fam131b	0.88056	10Xv2 vs. 10Xv3	10Xv2 markers
Zyx	0.859913	10Xv2 vs. 10Xv3	10Xv2 markers
Cntnap2	0.979796	10Xv2 vs. 10Xv3	10Xv2 markers
Zfp467	0.80943	10Xv2 vs. 10Xv3	10Xv2 markers
Sspo	0.936754	10Xv2 vs. 10Xv3	10Xv2 markers
Rarres2	0.947599	10Xv2 vs. 10Xv3	10Xv2 markers
AI854703	0.754851	10Xv2 vs. 10Xv3	10Xv2 markers
Gimap4	0.996488	10Xv2 vs. 10Xv3	10Xv2 markers
Gimap6	0.927487	10Xv2 vs. 10Xv3	10Xv2 markers
Gimap3	0.999704	10Xv2 vs. 10Xv3	10Xv2 markers
Tmem176b	0.917077	10Xv2 vs. 10Xv3	10Xv2 markers
Tmem176a	0.895074	10Xv2 vs. 10Xv3	10Xv2 markers
Npy	0.967297	10Xv2 vs. 10Xv3	10Xv2 markers
Mpp6	0.879137	10Xv2 vs. 10Xv3	10Xv2 markers
Gsdme	0.861635	10Xv2 vs. 10Xv3	10Xv2 markers
Osbpl3	0.941579	10Xv2 vs. 10Xv3	10Xv2 markers
Snx10	0.878265	10Xv2 vs. 10Xv3	10Xv2 markers
Creb5	0.92449	10Xv2 vs. 10Xv3	10Xv2 markers
Tril	0.947755	10Xv2 vs. 10Xv3	10Xv2 markers
Chn2	0.934735	10Xv2 vs. 10Xv3	10Xv2 markers
Wipf3	0.940212	10Xv2 vs. 10Xv3	10Xv2 markers
Scrn1	0.883674	10Xv2 vs. 10Xv3	10Xv2 markers
Mturn	0.853296	10Xv2 vs. 10Xv3	10Xv2 markers
Crhr2	0.89926	10Xv2 vs. 10Xv3	10Xv2 markers
Aqp1	0.975646	10Xv2 vs. 10Xv3	10Xv2 markers
Adcyap1r1	0.870977	10Xv2 vs. 10Xv3	10Xv2 markers
Neurod6	0.983236	10Xv2 vs. 10Xv3	10Xv2 markers
Ppp1r17	0.932182	10Xv2 vs. 10Xv3	10Xv2 markers
Pde1c	0.931572	10Xv2 vs. 10Xv3	10Xv2 markers
Fkbp9	0.90203	10Xv2 vs. 10Xv3	10Xv2 markers
Herc6	0.878308	10Xv2 vs. 10Xv3	10Xv2 markers
Herc3	0.864069	10Xv2 vs. 10Xv3	10Xv2 markers
Nap1l5	0.984512	10Xv2 vs. 10Xv3	10Xv2 markers
Fam13a	0.853264	10Xv2 vs. 10Xv3	10Xv2 markers
Gprin3	0.872722	10Xv2 vs. 10Xv3	10Xv2 markers
Snca	0.949396	10Xv2 vs. 10Xv3	10Xv2 markers
A730020E08Rik	0.744839	10Xv2 vs. 10Xv3	10Xv2 markers
Ccser1	0.955858	10Xv2 vs. 10Xv3	10Xv2 markers
Grid2	0.980993	10Xv2 vs. 10Xv3	10Xv2 markers
Hpgds	0.730534	10Xv2 vs. 10Xv3	10Xv2 markers
Qrfprl	0.891695	10Xv2 vs. 10Xv3	10Xv2 markers
Tnip3	0.962263	10Xv2 vs. 10Xv3	10Xv2 markers
Ndnf	0.948138	10Xv2 vs. 10Xv3	10Xv2 markers
Prdm5	0.762486	10Xv2 vs. 10Xv3	10Xv2 markers
Gng12	0.936108	10Xv2 vs. 10Xv3	10Xv2 markers
Gadd45a	0.846981	10Xv2 vs. 10Xv3	10Xv2 markers
E230016M11Rik	0.849623	10Xv2 vs. 10Xv3	10Xv2 markers
Igkc	0.976299	10Xv2 vs. 10Xv3	10Xv2 markers
Reep1	0.87411	10Xv2 vs. 10Xv3	10Xv2 markers
St3gal5	0.876631	10Xv2 vs. 10Xv3	10Xv2 markers
Vamp5	0.952393	10Xv2 vs. 10Xv3	10Xv2 markers
Vamp8	0.95342	10Xv2 vs. 10Xv3	10Xv2 markers
Tgoln1	0.896949	10Xv2 vs. 10Xv3	10Xv2 markers
Tcf7l1	0.909129	10Xv2 vs. 10Xv3	10Xv2 markers
Tmsb10	0.965716	10Xv2 vs. 10Xv3	10Xv2 markers
Dnah6	0.940055	10Xv2 vs. 10Xv3	10Xv2 markers
Ctnna2	0.964161	10Xv2 vs. 10Xv3	10Xv2 markers
Lrrtm1	0.884217	10Xv2 vs. 10Xv3	10Xv2 markers
Lrrtm4	0.97018	10Xv2 vs. 10Xv3	10Xv2 markers
Eva1a	0.918522	10Xv2 vs. 10Xv3	10Xv2 markers
Tacr1	0.922898	10Xv2 vs. 10Xv3	10Xv2 markers
Pole4	0.856958	10Xv2 vs. 10Xv3	10Xv2 markers
Hk2	0.899011	10Xv2 vs. 10Xv3	10Xv2 markers
Sema4f	0.76842	10Xv2 vs. 10Xv3	10Xv2 markers
Slc4a5	0.925335	10Xv2 vs. 10Xv3	10Xv2 markers
Tet3	0.677543	10Xv2 vs. 10Xv3	10Xv2 markers
Cyp26b1	0.939531	10Xv2 vs. 10Xv3	10Xv2 markers
Emx1	0.955176	10Xv2 vs. 10Xv3	10Xv2 markers
Sfxn5	0.819521	10Xv2 vs. 10Xv3	10Xv2 markers
Rab11fip5	0.816768	10Xv2 vs. 10Xv3	10Xv2 markers
Egr4	0.945753	10Xv2 vs. 10Xv3	10Xv2 markers
Alms1	0.676505	10Xv2 vs. 10Xv3	10Xv2 markers
Tprkb	0.756659	10Xv2 vs. 10Xv3	10Xv2 markers
Add2	0.819652	10Xv2 vs. 10Xv3	10Xv2 markers
Tgfa	0.915063	10Xv2 vs. 10Xv3	10Xv2 markers
Snrpg	0.607473	10Xv2 vs. 10Xv3	10Xv2 markers
Anxa4	0.808042	10Xv2 vs. 10Xv3	10Xv2 markers
Antxr1	0.868189	10Xv2 vs. 10Xv3	10Xv2 markers
Gkn3	0.875341	10Xv2 vs. 10Xv3	10Xv2 markers
Arhgap25	0.962633	10Xv2 vs. 10Xv3	10Xv2 markers
Mgll	0.940623	10Xv2 vs. 10Xv3	10Xv2 markers
Podxl2	0.904053	10Xv2 vs. 10Xv3	10Xv2 markers
Plxna1	0.848934	10Xv2 vs. 10Xv3	10Xv2 markers
Txnrd3	0.692014	10Xv2 vs. 10Xv3	10Xv2 markers
Cfap100	0.838853	10Xv2 vs. 10Xv3	10Xv2 markers
Aldh1l1	0.926191	10Xv2 vs. 10Xv3	10Xv2 markers
Slc41a3	0.779403	10Xv2 vs. 10Xv3	10Xv2 markers
Hdac11	0.895558	10Xv2 vs. 10Xv3	10Xv2 markers
Fbln2	0.908436	10Xv2 vs. 10Xv3	10Xv2 markers
Wnt7a	0.921218	10Xv2 vs. 10Xv3	10Xv2 markers
Chchd4	0.858582	10Xv2 vs. 10Xv3	10Xv2 markers
Slc6a6	0.726758	10Xv2 vs. 10Xv3	10Xv2 markers
Grip2	0.804122	10Xv2 vs. 10Xv3	10Xv2 markers
Ccdc174	0.692486	10Xv2 vs. 10Xv3	10Xv2 markers
Fgd5	0.885728	10Xv2 vs. 10Xv3	10Xv2 markers
Trh	0.967247	10Xv2 vs. 10Xv3	10Xv2 markers
Prickle2	0.886571	10Xv2 vs. 10Xv3	10Xv2 markers
Adamts9	0.902154	10Xv2 vs. 10Xv3	10Xv2 markers
9530026P05Rik	0.932297	10Xv2 vs. 10Xv3	10Xv2 markers
Magi1	0.881128	10Xv2 vs. 10Xv3	10Xv2 markers
Lrig1	0.83731	10Xv2 vs. 10Xv3	10Xv2 markers
Tafa1	0.970169	10Xv2 vs. 10Xv3	10Xv2 markers
Tafa4	0.953174	10Xv2 vs. 10Xv3	10Xv2 markers
Frmd4b	0.917864	10Xv2 vs. 10Xv3	10Xv2 markers
Mitf	0.897785	10Xv2 vs. 10Xv3	10Xv2 markers
Gm44196	0.962508	10Xv2 vs. 10Xv3	10Xv2 markers
Foxp1	0.893662	10Xv2 vs. 10Xv3	10Xv2 markers
Prok2	0.930647	10Xv2 vs. 10Xv3	10Xv2 markers
Gxylt2	0.918322	10Xv2 vs. 10Xv3	10Xv2 markers
Pdzrn3	0.963187	10Xv2 vs. 10Xv3	10Xv2 markers
Gm26911	0.696387	10Xv2 vs. 10Xv3	10Xv2 markers
Cntn3	0.943876	10Xv2 vs. 10Xv3	10Xv2 markers
Chl1	0.949227	10Xv2 vs. 10Xv3	10Xv2 markers
Cntn6	0.941533	10Xv2 vs. 10Xv3	10Xv2 markers
Cntn4	0.960555	10Xv2 vs. 10Xv3	10Xv2 markers
Lrrn1	0.853934	10Xv2 vs. 10Xv3	10Xv2 markers
Itpr1	0.939726	10Xv2 vs. 10Xv3	10Xv2 markers
Bhlhe40	0.899656	10Xv2 vs. 10Xv3	10Xv2 markers
Grm7	0.969189	10Xv2 vs. 10Xv3	10Xv2 markers
Oxtr	0.919738	10Xv2 vs. 10Xv3	10Xv2 markers
Srgap3	0.847436	10Xv2 vs. 10Xv3	10Xv2 markers
Cpne9	0.946441	10Xv2 vs. 10Xv3	10Xv2 markers
Camk1	0.832194	10Xv2 vs. 10Xv3	10Xv2 markers
Fancd2	0.829118	10Xv2 vs. 10Xv3	10Xv2 markers
Irak2	0.866618	10Xv2 vs. 10Xv3	10Xv2 markers
Atp2b2	0.877665	10Xv2 vs. 10Xv3	10Xv2 markers
Slc6a11	0.870371	10Xv2 vs. 10Xv3	10Xv2 markers
Slc6a1	0.958091	10Xv2 vs. 10Xv3	10Xv2 markers
Hrh1	0.881617	10Xv2 vs. 10Xv3	10Xv2 markers
Vgll4	0.835047	10Xv2 vs. 10Xv3	10Xv2 markers
Syn2	0.95245	10Xv2 vs. 10Xv3	10Xv2 markers
Timp4	0.74526	10Xv2 vs. 10Xv3	10Xv2 markers
Pparg	0.951214	10Xv2 vs. 10Xv3	10Xv2 markers
Tmem40	0.955821	10Xv2 vs. 10Xv3	10Xv2 markers
Plxnd1	0.941492	10Xv2 vs. 10Xv3	10Xv2 markers
Rassf4	0.858601	10Xv2 vs. 10Xv3	10Xv2 markers
Tmem72	0.889513	10Xv2 vs. 10Xv3	10Xv2 markers
Cxcl12	0.937481	10Xv2 vs. 10Xv3	10Xv2 markers
Zfp239	0.763363	10Xv2 vs. 10Xv3	10Xv2 markers
Rasgef1a	0.905803	10Xv2 vs. 10Xv3	10Xv2 markers
Ret	0.924399	10Xv2 vs. 10Xv3	10Xv2 markers
Cacna1c	0.8882	10Xv2 vs. 10Xv3	10Xv2 markers
Cacna2d4	0.898768	10Xv2 vs. 10Xv3	10Xv2 markers
Lrtm2	0.874461	10Xv2 vs. 10Xv3	10Xv2 markers
Adipor2	0.657653	10Xv2 vs. 10Xv3	10Xv2 markers
Wnt5b	0.841597	10Xv2 vs. 10Xv3	10Xv2 markers
Ninj2	0.943322	10Xv2 vs. 10Xv3	10Xv2 markers
Il17ra	0.93189	10Xv2 vs. 10Xv3	10Xv2 markers
Tmem121b	0.959298	10Xv2 vs. 10Xv3	10Xv2 markers
Slc25a18	0.945421	10Xv2 vs. 10Xv3	10Xv2 markers
Mical3	0.78902	10Xv2 vs. 10Xv3	10Xv2 markers
Slc6a13	0.969106	10Xv2 vs. 10Xv3	10Xv2 markers
Iqsec3	0.860397	10Xv2 vs. 10Xv3	10Xv2 markers
Rimklb	0.80203	10Xv2 vs. 10Xv3	10Xv2 markers
Grcc10	0.775676	10Xv2 vs. 10Xv3	10Xv2 markers
Eno2	0.933477	10Xv2 vs. 10Xv3	10Xv2 markers
Tpi1	0.875034	10Xv2 vs. 10Xv3	10Xv2 markers
Cdca3	0.906664	10Xv2 vs. 10Xv3	10Xv2 markers
Gnb3	0.894449	10Xv2 vs. 10Xv3	10Xv2 markers
Gpr162	0.743026	10Xv2 vs. 10Xv3	10Xv2 markers
Cd4	0.915996	10Xv2 vs. 10Xv3	10Xv2 markers
Pianp	0.86764	10Xv2 vs. 10Xv3	10Xv2 markers
Gapdh	0.743631	10Xv2 vs. 10Xv3	10Xv2 markers
Vamp1	0.928144	10Xv2 vs. 10Xv3	10Xv2 markers
Scnn1a	0.825944	10Xv2 vs. 10Xv3	10Xv2 markers
Cd9	0.960475	10Xv2 vs. 10Xv3	10Xv2 markers
Ano2	0.905603	10Xv2 vs. 10Xv3	10Xv2 markers
Ntf3	0.919136	10Xv2 vs. 10Xv3	10Xv2 markers
Kcna5	0.868017	10Xv2 vs. 10Xv3	10Xv2 markers
Kcna1	0.922765	10Xv2 vs. 10Xv3	10Xv2 markers
Kcna6	0.890352	10Xv2 vs. 10Xv3	10Xv2 markers
Tigar	0.815645	10Xv2 vs. 10Xv3	10Xv2 markers
Ccnd2	0.938951	10Xv2 vs. 10Xv3	10Xv2 markers
Cracr2a	0.842658	10Xv2 vs. 10Xv3	10Xv2 markers
Prmt8	0.93086	10Xv2 vs. 10Xv3	10Xv2 markers
Tspan9	0.916867	10Xv2 vs. 10Xv3	10Xv2 markers
Nrip2	0.86076	10Xv2 vs. 10Xv3	10Xv2 markers
A2ml1	0.940172	10Xv2 vs. 10Xv3	10Xv2 markers
Etv6	0.856089	10Xv2 vs. 10Xv3	10Xv2 markers
Dusp16	0.722787	10Xv2 vs. 10Xv3	10Xv2 markers
Crebl2	0.828728	10Xv2 vs. 10Xv3	10Xv2 markers
Lockd	0.934518	10Xv2 vs. 10Xv3	10Xv2 markers
Apold1	0.909652	10Xv2 vs. 10Xv3	10Xv2 markers
Hebp1	0.816454	10Xv2 vs. 10Xv3	10Xv2 markers
Emp1	0.924384	10Xv2 vs. 10Xv3	10Xv2 markers
Grin2b	0.963769	10Xv2 vs. 10Xv3	10Xv2 markers
Mgp	0.952918	10Xv2 vs. 10Xv3	10Xv2 markers
Arhgdib	0.850597	10Xv2 vs. 10Xv3	10Xv2 markers
Rerg	0.914557	10Xv2 vs. 10Xv3	10Xv2 markers
Ptpro	0.898283	10Xv2 vs. 10Xv3	10Xv2 markers
Eps8	0.895611	10Xv2 vs. 10Xv3	10Xv2 markers
Mgst1	0.918172	10Xv2 vs. 10Xv3	10Xv2 markers
Lmo3	0.952086	10Xv2 vs. 10Xv3	10Xv2 markers
Plekha5	0.83915	10Xv2 vs. 10Xv3	10Xv2 markers
Gm30524	0.875556	10Xv2 vs. 10Xv3	10Xv2 markers
Pde3a	0.938313	10Xv2 vs. 10Xv3	10Xv2 markers
Slco1c1	0.948628	10Xv2 vs. 10Xv3	10Xv2 markers
Slco1a4	0.948762	10Xv2 vs. 10Xv3	10Xv2 markers
Spx	0.704744	10Xv2 vs. 10Xv3	10Xv2 markers
Ldhb	0.831373	10Xv2 vs. 10Xv3	10Xv2 markers
Abcc9	0.850757	10Xv2 vs. 10Xv3	10Xv2 markers
Cmas	0.886725	10Xv2 vs. 10Xv3	10Xv2 markers
St8sia1	0.849116	10Xv2 vs. 10Xv3	10Xv2 markers
Sox5	0.960244	10Xv2 vs. 10Xv3	10Xv2 markers
Sox5os4	0.904451	10Xv2 vs. 10Xv3	10Xv2 markers
Bcat1	0.87536	10Xv2 vs. 10Xv3	10Xv2 markers
Kras	0.823642	10Xv2 vs. 10Xv3	10Xv2 markers
Lmntd1	0.757493	10Xv2 vs. 10Xv3	10Xv2 markers
Rassf8	0.845949	10Xv2 vs. 10Xv3	10Xv2 markers
Bhlhe41	0.774107	10Xv2 vs. 10Xv3	10Xv2 markers
Itpr2	0.885346	10Xv2 vs. 10Xv3	10Xv2 markers
Arntl2	0.735954	10Xv2 vs. 10Xv3	10Xv2 markers
Ppfibp1	0.90247	10Xv2 vs. 10Xv3	10Xv2 markers
Pthlh	0.911257	10Xv2 vs. 10Xv3	10Xv2 markers
Far2	0.848242	10Xv2 vs. 10Xv3	10Xv2 markers
[truncated: 3,828 more rows]
