# Supplementary material for: A high-resolution transcriptomic and spatial atlas of cell types in the whole mouse brain
Source: Nature. 2023 Dec 13;624(7991):317–32. doi: 10.1038/s41586-023-06812-z (PMC10719114; doi:10.1038/s41586-023-06812-z)
Supplement: Supplementary file 16 — Source Data Extended Data Fig. 8 [file 41586_2023_6812_MOESM16_ESM.xlsx]

## Sheet: EDFig8a
gene	gene.cor	comparison
2900052N01Rik	0.200959	Merfish vs. 10xv3
4930509J09Rik	0.076703	Merfish vs. 10xv3
9330158H04Rik	0.717185	Merfish vs. 10xv3
A630012P03Rik	-0.0644282	Merfish vs. 10xv3
A830036E02Rik	0.96953	Merfish vs. 10xv3
Abcc9	0.927499	Merfish vs. 10xv3
Abi3bp	0.937728	Merfish vs. 10xv3
Acta2	0.803183	Merfish vs. 10xv3
Adamts19	0.663077	Merfish vs. 10xv3
Adamts2	0.914739	Merfish vs. 10xv3
Adamts9	0.849665	Merfish vs. 10xv3
Adamtsl1	0.831991	Merfish vs. 10xv3
Adcy2	0.932248	Merfish vs. 10xv3
Adcyap1	0.874829	Merfish vs. 10xv3
Adgrf5	0.728279	Merfish vs. 10xv3
Adgrv1	0.852836	Merfish vs. 10xv3
Adra1a	0.87281	Merfish vs. 10xv3
Adra1b	0.92535	Merfish vs. 10xv3
Agt	0.246156	Merfish vs. 10xv3
Agtr1a	0.920259	Merfish vs. 10xv3
Angpt1	0.847676	Merfish vs. 10xv3
Ankfn1	0.897831	Merfish vs. 10xv3
Apela	0.459579	Merfish vs. 10xv3
Aqp1	0.801252	Merfish vs. 10xv3
Aqp4	0.525723	Merfish vs. 10xv3
Aqp6	0.747424	Merfish vs. 10xv3
Arhgap15	0.836955	Merfish vs. 10xv3
Arhgap25	0.948862	Merfish vs. 10xv3
Arhgap28	0.884093	Merfish vs. 10xv3
Arhgap36	0.946867	Merfish vs. 10xv3
B230323A14Rik	0.907827	Merfish vs. 10xv3
Baiap3	0.97203	Merfish vs. 10xv3
Barhl1	0.914331	Merfish vs. 10xv3
Barhl2	0.965698	Merfish vs. 10xv3
Bcl11a	0.916776	Merfish vs. 10xv3
Bcl11b	0.927031	Merfish vs. 10xv3
Bmp3	0.950992	Merfish vs. 10xv3
Bmp4	0.836358	Merfish vs. 10xv3
Bmpr1b	0.682607	Merfish vs. 10xv3
Bnc2	0.892144	Merfish vs. 10xv3
C030029H02Rik	0.467143	Merfish vs. 10xv3
C1ql1	0.933714	Merfish vs. 10xv3
C1ql3	0.961461	Merfish vs. 10xv3
C230014O12Rik	0.909839	Merfish vs. 10xv3
Cacng3	0.922253	Merfish vs. 10xv3
Calb1	0.934825	Merfish vs. 10xv3
Calb2	0.947515	Merfish vs. 10xv3
Calcb	0.756574	Merfish vs. 10xv3
Calcr	0.957796	Merfish vs. 10xv3
Caln1	0.841859	Merfish vs. 10xv3
Car4	0.899194	Merfish vs. 10xv3
Cartpt	0.839276	Merfish vs. 10xv3
Casr	0.86763	Merfish vs. 10xv3
Cbln1	0.957925	Merfish vs. 10xv3
Cbln2	0.905678	Merfish vs. 10xv3
Cbln4	0.951642	Merfish vs. 10xv3
Ccbe1	0.653497	Merfish vs. 10xv3
Ccdc3	0.930827	Merfish vs. 10xv3
Ccn3	0.970486	Merfish vs. 10xv3
Ccn4	0.892785	Merfish vs. 10xv3
Ccnd2	0.895969	Merfish vs. 10xv3
Cd247	0.540675	Merfish vs. 10xv3
Cd24a	0.834422	Merfish vs. 10xv3
Cd34	0.94485	Merfish vs. 10xv3
Cd36	0.921123	Merfish vs. 10xv3
Cdh20	0.913919	Merfish vs. 10xv3
Cdh6	0.917431	Merfish vs. 10xv3
Cdh9	0.778011	Merfish vs. 10xv3
Cdkn1a	0.813684	Merfish vs. 10xv3
Cftr	0.802655	Merfish vs. 10xv3
Cgnl1	0.856506	Merfish vs. 10xv3
Chat	0.917321	Merfish vs. 10xv3
Chn2	0.843029	Merfish vs. 10xv3
Chodl	0.905316	Merfish vs. 10xv3
Chrm2	0.906672	Merfish vs. 10xv3
Chrm3	0.901804	Merfish vs. 10xv3
Chrnb3	0.967358	Merfish vs. 10xv3
Chst9	0.825884	Merfish vs. 10xv3
Cidea	0.898863	Merfish vs. 10xv3
Cited1	0.825826	Merfish vs. 10xv3
Ckap2l	0.689246	Merfish vs. 10xv3
Cldn5	0.615412	Merfish vs. 10xv3
Clic5	0.872151	Merfish vs. 10xv3
Clic6	0.81998	Merfish vs. 10xv3
Cnih3	0.898389	Merfish vs. 10xv3
Cnr1	0.956231	Merfish vs. 10xv3
Cntn6	0.90704	Merfish vs. 10xv3
Cntnap3	0.938312	Merfish vs. 10xv3
Col11a1	0.912407	Merfish vs. 10xv3
Col18a1	0.869396	Merfish vs. 10xv3
Col23a1	0.946633	Merfish vs. 10xv3
Col24a1	0.920821	Merfish vs. 10xv3
Col27a1	0.859362	Merfish vs. 10xv3
Col5a1	0.867614	Merfish vs. 10xv3
Col8a1	0.861213	Merfish vs. 10xv3
Corin	0.803381	Merfish vs. 10xv3
Cpa6	0.864282	Merfish vs. 10xv3
Cpne8	0.745982	Merfish vs. 10xv3
Creb3l1	0.854194	Merfish vs. 10xv3
Crh	0.879166	Merfish vs. 10xv3
Crhbp	0.954534	Merfish vs. 10xv3
Crym	0.954806	Merfish vs. 10xv3
Ctss	0.59529	Merfish vs. 10xv3
Ctxn3	0.8967	Merfish vs. 10xv3
Cxcl14	0.894435	Merfish vs. 10xv3
Cyp26b1	0.856642	Merfish vs. 10xv3
D130009I18Rik	0.76754	Merfish vs. 10xv3
D130079A08Rik	0.702502	Merfish vs. 10xv3
Dach1	0.937718	Merfish vs. 10xv3
Dbh	0.94752	Merfish vs. 10xv3
Dchs2	0.932905	Merfish vs. 10xv3
Dcn	0.931183	Merfish vs. 10xv3
Ddc	0.926396	Merfish vs. 10xv3
Dgkk	0.950406	Merfish vs. 10xv3
Dio3	0.962244	Merfish vs. 10xv3
Dlk1	0.965104	Merfish vs. 10xv3
Dmbx1	0.962033	Merfish vs. 10xv3
Dmrt2	0.831376	Merfish vs. 10xv3
Dock5	0.775833	Merfish vs. 10xv3
Drd1	0.947104	Merfish vs. 10xv3
Drd2	0.940464	Merfish vs. 10xv3
Drd3	0.93165	Merfish vs. 10xv3
Drd5	0.908442	Merfish vs. 10xv3
Dscaml1	0.932546	Merfish vs. 10xv3
Dsg2	0.579543	Merfish vs. 10xv3
Ebf1	0.88447	Merfish vs. 10xv3
Ebf2	0.910018	Merfish vs. 10xv3
Ebf3	0.980804	Merfish vs. 10xv3
Ecel1	0.957083	Merfish vs. 10xv3
Edaradd	0.941747	Merfish vs. 10xv3
Egfem1	0.758796	Merfish vs. 10xv3
Egflam	0.920537	Merfish vs. 10xv3
Egln3	0.896897	Merfish vs. 10xv3
Egr2	0.797455	Merfish vs. 10xv3
Elfn1	0.939829	Merfish vs. 10xv3
Emx2	0.885643	Merfish vs. 10xv3
En1	0.970051	Merfish vs. 10xv3
Eomes	0.92358	Merfish vs. 10xv3
Epha3	0.773415	Merfish vs. 10xv3
Epha4	0.933547	Merfish vs. 10xv3
Esyt3	0.950799	Merfish vs. 10xv3
Ethe1	0.470389	Merfish vs. 10xv3
Evx2	0.952979	Merfish vs. 10xv3
Eya2	0.873929	Merfish vs. 10xv3
Fam163a	0.892601	Merfish vs. 10xv3
Fbln2	0.921108	Merfish vs. 10xv3
Fbn2	0.909607	Merfish vs. 10xv3
Fgf10	0.893571	Merfish vs. 10xv3
Fibcd1	0.949662	Merfish vs. 10xv3
Fign	0.877765	Merfish vs. 10xv3
Fli1	0.165422	Merfish vs. 10xv3
Fosl2	0.88688	Merfish vs. 10xv3
Foxa1	0.756653	Merfish vs. 10xv3
Foxa2	0.934917	Merfish vs. 10xv3
Foxb1	0.956573	Merfish vs. 10xv3
Foxo1	0.900273	Merfish vs. 10xv3
Fras1	0.945256	Merfish vs. 10xv3
Frzb	0.91599	Merfish vs. 10xv3
Fstl5	0.800729	Merfish vs. 10xv3
Fxyd6	0.931326	Merfish vs. 10xv3
Fyb	0.669109	Merfish vs. 10xv3
G630016G05Rik	0.888288	Merfish vs. 10xv3
Gabrq	0.952485	Merfish vs. 10xv3
Gad2	0.976532	Merfish vs. 10xv3
Gal	0.942089	Merfish vs. 10xv3
Galnt14	0.905555	Merfish vs. 10xv3
Galnt18	0.925268	Merfish vs. 10xv3
Galr1	0.940224	Merfish vs. 10xv3
Gata3	0.986973	Merfish vs. 10xv3
Gda	0.950997	Merfish vs. 10xv3
Gfap	0.393896	Merfish vs. 10xv3
Gfra1	0.927704	Merfish vs. 10xv3
Gja1	0.649699	Merfish vs. 10xv3
Gli2	0.805986	Merfish vs. 10xv3
Gli3	0.898926	Merfish vs. 10xv3
Glis3	0.86258	Merfish vs. 10xv3
Glra2	0.906103	Merfish vs. 10xv3
Glra3	0.935851	Merfish vs. 10xv3
Gm30564	0.176468	Merfish vs. 10xv3
Gpc3	0.89291	Merfish vs. 10xv3
Gpr101	0.961391	Merfish vs. 10xv3
Gpr139	0.898484	Merfish vs. 10xv3
Gpr149	0.895222	Merfish vs. 10xv3
Gpr39	0.127561	Merfish vs. 10xv3
Gpr4	0.90609	Merfish vs. 10xv3
Gpr83	0.945165	Merfish vs. 10xv3
Gpr88	0.939912	Merfish vs. 10xv3
Gpx3	0.940329	Merfish vs. 10xv3
Grem1	0.848272	Merfish vs. 10xv3
Grik1	0.931822	Merfish vs. 10xv3
Grik3	0.959026	Merfish vs. 10xv3
Grin2c	0.886991	Merfish vs. 10xv3
Grm1	0.865279	Merfish vs. 10xv3
Grm3	0.836425	Merfish vs. 10xv3
Grm8	0.874526	Merfish vs. 10xv3
Grp	0.931168	Merfish vs. 10xv3
Grpr	0.902667	Merfish vs. 10xv3
Gsta4	0.744544	Merfish vs. 10xv3
Hcrtr2	0.854898	Merfish vs. 10xv3
Hdc	0.855493	Merfish vs. 10xv3
Hgf	0.928128	Merfish vs. 10xv3
Hmcn1	0.908781	Merfish vs. 10xv3
Hopx	0.532603	Merfish vs. 10xv3
Hoxb3	0.959649	Merfish vs. 10xv3
Hoxb5	0.98671	Merfish vs. 10xv3
Hoxb8	0.717888	Merfish vs. 10xv3
Hpgd	0.840196	Merfish vs. 10xv3
Hs3st2	0.921264	Merfish vs. 10xv3
Hs3st3b1	0.929757	Merfish vs. 10xv3
Hs3st4	0.866994	Merfish vs. 10xv3
Hspg2	0.168395	Merfish vs. 10xv3
Htr1b	0.926808	Merfish vs. 10xv3
Htr1d	0.874932	Merfish vs. 10xv3
Htr2a	0.925914	Merfish vs. 10xv3
Htr3a	0.962059	Merfish vs. 10xv3
Htr7	0.889879	Merfish vs. 10xv3
Igf1	0.916961	Merfish vs. 10xv3
Igf2	0.73649	Merfish vs. 10xv3
Igfbp2	0.74043	Merfish vs. 10xv3
Igfbp4	0.930713	Merfish vs. 10xv3
Igfbp6	0.912059	Merfish vs. 10xv3
Igfbpl1	0.937929	Merfish vs. 10xv3
Ighm	0.903386	Merfish vs. 10xv3
Igsf1	0.819501	Merfish vs. 10xv3
Il31ra	0.61469	Merfish vs. 10xv3
Irs4	0.96056	Merfish vs. 10xv3
Irx2	0.961984	Merfish vs. 10xv3
Isl1	0.958049	Merfish vs. 10xv3
Kazald1	0.881247	Merfish vs. 10xv3
Kcnab3	0.909215	Merfish vs. 10xv3
Kcng1	0.961206	Merfish vs. 10xv3
Kcng2	0.917893	Merfish vs. 10xv3
Kcnh8	0.922278	Merfish vs. 10xv3
Kcnip1	0.548039	Merfish vs. 10xv3
Kcnj5	0.895511	Merfish vs. 10xv3
Kcnj8	0.490824	Merfish vs. 10xv3
Kcnk9	0.938453	Merfish vs. 10xv3
Kcnmb2	0.857239	Merfish vs. 10xv3
Kcns3	0.929568	Merfish vs. 10xv3
Kctd8	0.925204	Merfish vs. 10xv3
Kif11	0.771564	Merfish vs. 10xv3
Kit	0.953344	Merfish vs. 10xv3
Kitl	0.904959	Merfish vs. 10xv3
Kl	0.898583	Merfish vs. 10xv3
Klhl14	0.936714	Merfish vs. 10xv3
Klk6	0.619284	Merfish vs. 10xv3
Lama1	0.896521	Merfish vs. 10xv3
Lamp5	0.958532	Merfish vs. 10xv3
Lancl3	0.931267	Merfish vs. 10xv3
Ldb2	0.887037	Merfish vs. 10xv3
Lgr6	0.885017	Merfish vs. 10xv3
Lhfp	0.915175	Merfish vs. 10xv3
Lhfpl5	0.837344	Merfish vs. 10xv3
Lhx1	0.970302	Merfish vs. 10xv3
Lhx2	0.810408	Merfish vs. 10xv3
Lhx8	0.963523	Merfish vs. 10xv3
Lhx9	0.90987	Merfish vs. 10xv3
Lmo1	0.880524	Merfish vs. 10xv3
Lmo3	0.868959	Merfish vs. 10xv3
Lncenc1	0.946635	Merfish vs. 10xv3
Lpar1	0.640882	Merfish vs. 10xv3
Lpl	0.937772	Merfish vs. 10xv3
Lrp4	0.755615	Merfish vs. 10xv3
Lsp1	0.910976	Merfish vs. 10xv3
Ltbp1	0.755403	Merfish vs. 10xv3
Lypd1	0.906724	Merfish vs. 10xv3
Lypd6	0.934091	Merfish vs. 10xv3
Mab21l2	0.968476	Merfish vs. 10xv3
Maf	0.894511	Merfish vs. 10xv3
Man1a	0.830176	Merfish vs. 10xv3
Marcksl1	0.899467	Merfish vs. 10xv3
Mcm6	0.766095	Merfish vs. 10xv3
Mctp2	0.920753	Merfish vs. 10xv3
Mdga1	0.926215	Merfish vs. 10xv3
Mecom	0.86977	Merfish vs. 10xv3
Medag	0.902416	Merfish vs. 10xv3
Megf11	0.83897	Merfish vs. 10xv3
Meis1	0.963161	Merfish vs. 10xv3
Met	0.901939	Merfish vs. 10xv3
Mkx	0.912805	Merfish vs. 10xv3
Mmel1	0.376612	Merfish vs. 10xv3
Mog	0.586706	Merfish vs. 10xv3
Moxd1	0.972697	Merfish vs. 10xv3
Mpped2	0.804409	Merfish vs. 10xv3
Mrpl16	0.359524	Merfish vs. 10xv3
Myo5b	0.936227	Merfish vs. 10xv3
Ndnf	0.948079	Merfish vs. 10xv3
Ndst4	0.926092	Merfish vs. 10xv3
Necab1	0.915753	Merfish vs. 10xv3
Nfib	0.951046	Merfish vs. 10xv3
Nfix	0.939537	Merfish vs. 10xv3
Ngb	0.94684	Merfish vs. 10xv3
Nhlh2	0.935752	Merfish vs. 10xv3
Nkx2-1	0.978509	Merfish vs. 10xv3
Nkx2-4	0.925028	Merfish vs. 10xv3
Nos1	0.928883	Merfish vs. 10xv3
Npas1	0.955649	Merfish vs. 10xv3
Npbwr1	0.890485	Merfish vs. 10xv3
Npnt	0.923209	Merfish vs. 10xv3
Npsr1	0.879977	Merfish vs. 10xv3
Nptx2	0.938882	Merfish vs. 10xv3
Npy2r	0.945937	Merfish vs. 10xv3
Nr2f1	0.842513	Merfish vs. 10xv3
Nr2f2	0.883496	Merfish vs. 10xv3
Nr4a2	0.963612	Merfish vs. 10xv3
Nr4a3	0.881815	Merfish vs. 10xv3
Nrn1	0.928862	Merfish vs. 10xv3
Nrp1	0.896443	Merfish vs. 10xv3
Ntn1	0.929891	Merfish vs. 10xv3
Ntng1	0.816928	Merfish vs. 10xv3
Nts	0.891475	Merfish vs. 10xv3
Nwd2	0.803816	Merfish vs. 10xv3
Nxph1	0.928849	Merfish vs. 10xv3
Nxph2	0.898216	Merfish vs. 10xv3
Nxph4	0.978653	Merfish vs. 10xv3
Onecut2	0.945861	Merfish vs. 10xv3
Onecut3	0.932335	Merfish vs. 10xv3
Opalin	0.54358	Merfish vs. 10xv3
Oprd1	0.901753	Merfish vs. 10xv3
Oprk1	0.905063	Merfish vs. 10xv3
Osbpl3	0.910922	Merfish vs. 10xv3
Osr1	0.818289	Merfish vs. 10xv3
Otof	0.948903	Merfish vs. 10xv3
Otp	0.979566	Merfish vs. 10xv3
Otx2	0.966946	Merfish vs. 10xv3
Oxtr	0.787273	Merfish vs. 10xv3
Pappa	0.897926	Merfish vs. 10xv3
Pax5	0.955416	Merfish vs. 10xv3
Pax6	0.956251	Merfish vs. 10xv3
Pax7	0.955723	Merfish vs. 10xv3
Pax8	0.977653	Merfish vs. 10xv3
Pcp4l1	0.875338	Merfish vs. 10xv3
Pde11a	0.873409	Merfish vs. 10xv3
Pde1a	0.857144	Merfish vs. 10xv3
Pde3a	0.913983	Merfish vs. 10xv3
Pdgfd	0.793383	Merfish vs. 10xv3
Pdyn	0.954624	Merfish vs. 10xv3
Pdzrn3	0.915491	Merfish vs. 10xv3
Penk	0.941733	Merfish vs. 10xv3
Phox2b	0.976357	Merfish vs. 10xv3
Piezo2	0.710722	Merfish vs. 10xv3
Pif1	0.341284	Merfish vs. 10xv3
Pitx2	0.980006	Merfish vs. 10xv3
Plpp4	0.907882	Merfish vs. 10xv3
Pnoc	0.940783	Merfish vs. 10xv3
Popdc3	0.91875	Merfish vs. 10xv3
Pou3f1	0.906364	Merfish vs. 10xv3
Pou3f3	0.908718	Merfish vs. 10xv3
Pou4f1	0.952505	Merfish vs. 10xv3
Pou6f2	0.821069	Merfish vs. 10xv3
Pparg	0.898224	Merfish vs. 10xv3
Ppp1r17	0.852511	Merfish vs. 10xv3
Prkcq	0.92018	Merfish vs. 10xv3
Prkd1	0.903386	Merfish vs. 10xv3
Prkg2	0.819522	Merfish vs. 10xv3
Prlr	0.912318	Merfish vs. 10xv3
Prok2	0.772462	Merfish vs. 10xv3
Prom1	0.823502	Merfish vs. 10xv3
Prrxl1	0.956038	Merfish vs. 10xv3
Ptger3	0.702266	Merfish vs. 10xv3
Pth2r	0.915011	Merfish vs. 10xv3
Ptk2b	0.948475	Merfish vs. 10xv3
Ptprm	0.942056	Merfish vs. 10xv3
Pvalb	0.860395	Merfish vs. 10xv3
Qpct	0.818296	Merfish vs. 10xv3
Qrfpr	0.906133	Merfish vs. 10xv3
Rab3b	0.931892	Merfish vs. 10xv3
Ramp1	0.821023	Merfish vs. 10xv3
Ramp3	0.94779	Merfish vs. 10xv3
Rasgrp1	0.94537	Merfish vs. 10xv3
Rbp4	0.666401	Merfish vs. 10xv3
Reln	0.93412	Merfish vs. 10xv3
Ret	0.918591	Merfish vs. 10xv3
Rgs4	0.900526	Merfish vs. 10xv3
Rgs6	0.868476	Merfish vs. 10xv3
Rmst	0.914701	Merfish vs. 10xv3
Ror1	0.882924	Merfish vs. 10xv3
Rorb	0.901246	Merfish vs. 10xv3
Rprm	0.935717	Merfish vs. 10xv3
Rspo1	0.933035	Merfish vs. 10xv3
Rspo2	0.958388	Merfish vs. 10xv3
Rwdd2a	0.846392	Merfish vs. 10xv3
Rxfp1	0.947494	Merfish vs. 10xv3
Rxfp3	0.889871	Merfish vs. 10xv3
Samd5	0.932354	Merfish vs. 10xv3
Scgn	0.887986	Merfish vs. 10xv3
Scn4b	0.84572	Merfish vs. 10xv3
Scn5a	0.943135	Merfish vs. 10xv3
Scn7a	0.919334	Merfish vs. 10xv3
Sema3c	0.822388	Merfish vs. 10xv3
Sema3e	0.920425	Merfish vs. 10xv3
Sema5a	0.913939	Merfish vs. 10xv3
Serpinb8	0.811965	Merfish vs. 10xv3
Serpine2	0.824354	Merfish vs. 10xv3
Shisa6	0.831279	Merfish vs. 10xv3
Shox2	0.956701	Merfish vs. 10xv3
Shroom3	0.843684	Merfish vs. 10xv3
Six3	0.972781	Merfish vs. 10xv3
Skor1	0.959309	Merfish vs. 10xv3
Sla	0.904676	Merfish vs. 10xv3
Slc17a6	0.97205	Merfish vs. 10xv3
Slc17a7	0.950347	Merfish vs. 10xv3
Slc17a8	0.944338	Merfish vs. 10xv3
Slc1a3	0.410622	Merfish vs. 10xv3
Slc30a3	0.9652	Merfish vs. 10xv3
Slc32a1	0.983487	Merfish vs. 10xv3
Slc38a1	0.799414	Merfish vs. 10xv3
Slc5a7	0.893135	Merfish vs. 10xv3
Slc6a3	0.954894	Merfish vs. 10xv3
Slc6a4	0.911616	Merfish vs. 10xv3
Slc6a5	0.972511	Merfish vs. 10xv3
Slc7a10	0.662712	Merfish vs. 10xv3
Slc7a11	0.609888	Merfish vs. 10xv3
Slit2	0.801759	Merfish vs. 10xv3
Slit3	0.926345	Merfish vs. 10xv3
Smoc2	0.936335	Merfish vs. 10xv3
Sntg2	0.868953	Merfish vs. 10xv3
Sorcs3	0.906462	Merfish vs. 10xv3
Sox10	0.778679	Merfish vs. 10xv3
Sox14	0.971747	Merfish vs. 10xv3
Sox2	0.953734	Merfish vs. 10xv3
Sox5	0.84255	Merfish vs. 10xv3
Sox6	0.454606	Merfish vs. 10xv3
Sp8	0.935813	Merfish vs. 10xv3
Sp9	0.956233	Merfish vs. 10xv3
Spin2c	0.546063	Merfish vs. 10xv3
Spock3	0.913465	Merfish vs. 10xv3
Spon1	0.929536	Merfish vs. 10xv3
St18	0.894289	Merfish vs. 10xv3
St3gal1	0.853434	Merfish vs. 10xv3
St6galnac5	0.878109	Merfish vs. 10xv3
Stac	0.902801	Merfish vs. 10xv3
Stxbp6	0.916017	Merfish vs. 10xv3
Sulf2	0.951562	Merfish vs. 10xv3
Sv2b	0.932766	Merfish vs. 10xv3
Sv2c	0.921532	Merfish vs. 10xv3
Svep1	0.819003	Merfish vs. 10xv3
Syndig1	0.886522	Merfish vs. 10xv3
Syndig1l	0.888708	Merfish vs. 10xv3
Synpr	0.933747	Merfish vs. 10xv3
Syt10	0.940096	Merfish vs. 10xv3
Syt17	0.941183	Merfish vs. 10xv3
Syt2	0.935291	Merfish vs. 10xv3
Syt6	0.955584	Merfish vs. 10xv3
Tac2	0.942483	Merfish vs. 10xv3
Tacr1	0.948837	Merfish vs. 10xv3
Tacr3	0.942828	Merfish vs. 10xv3
Tafa1	0.731748	Merfish vs. 10xv3
Tafa2	0.901727	Merfish vs. 10xv3
Tafa4	0.916592	Merfish vs. 10xv3
Tal1	0.987466	Merfish vs. 10xv3
Tbx3	0.938383	Merfish vs. 10xv3
Tcerg1l	0.852224	Merfish vs. 10xv3
Tcf7l2	0.97775	Merfish vs. 10xv3
Tent5a	0.90398	Merfish vs. 10xv3
Tfap2b	0.975558	Merfish vs. 10xv3
Tfap2d	0.878012	Merfish vs. 10xv3
Tgfbr2	0.906224	Merfish vs. 10xv3
Th	0.940492	Merfish vs. 10xv3
Tll1	0.909374	Merfish vs. 10xv3
Tmem132c	0.944067	Merfish vs. 10xv3
Tmem215	0.943555	Merfish vs. 10xv3
Tmie	0.92713	Merfish vs. 10xv3
Tnc	0.875324	Merfish vs. 10xv3
Tnnt1	0.930197	Merfish vs. 10xv3
Tox	0.890913	Merfish vs. 10xv3
Tox3	0.896763	Merfish vs. 10xv3
Trhde	0.892379	Merfish vs. 10xv3
Trhr	0.939342	Merfish vs. 10xv3
Trpc7	0.845031	Merfish vs. 10xv3
Tshz2	0.787869	Merfish vs. 10xv3
Ttc29	0.488941	Merfish vs. 10xv3
Ttc6	0.908772	Merfish vs. 10xv3
Unc13c	0.906121	Merfish vs. 10xv3
Unc5d	0.866906	Merfish vs. 10xv3
Ung	0.515881	Merfish vs. 10xv3
Ust	0.87994	Merfish vs. 10xv3
Vcan	0.921554	Merfish vs. 10xv3
Vegfc	0.829398	Merfish vs. 10xv3
Vip	0.954929	Merfish vs. 10xv3
Vit	0.856444	Merfish vs. 10xv3
Vsx2	0.910515	Merfish vs. 10xv3
Vwa5b1	0.944694	Merfish vs. 10xv3
Vwc2	0.893412	Merfish vs. 10xv3
Vwc2l	0.918358	Merfish vs. 10xv3
Whrn	0.938526	Merfish vs. 10xv3
Wif1	0.842944	Merfish vs. 10xv3
Wls	0.644651	Merfish vs. 10xv3
Wnt7b	0.926641	Merfish vs. 10xv3
Zbtb16	0.885608	Merfish vs. 10xv3
Zeb2	0.884326	Merfish vs. 10xv3
Zfhx4	0.94399	Merfish vs. 10xv3
Zfp521	0.941462	Merfish vs. 10xv3
Zfp536	0.916565	Merfish vs. 10xv3
Zfpm2	0.92555	Merfish vs. 10xv3
Zic1	0.942711	Merfish vs. 10xv3
Zic4	0.927973	Merfish vs. 10xv3
Zic5	0.921653	Merfish vs. 10xv3
2900052N01Rik	0.958033	Merfish_impute_lv1 vs. 10xv3
4930509J09Rik	0.967011	Merfish_impute_lv1 vs. 10xv3
9330158H04Rik	0.969143	Merfish_impute_lv1 vs. 10xv3
A630012P03Rik	0.964053	Merfish_impute_lv1 vs. 10xv3
A830036E02Rik	0.986946	Merfish_impute_lv1 vs. 10xv3
Abcc9	0.969857	Merfish_impute_lv1 vs. 10xv3
Abi3bp	0.970228	Merfish_impute_lv1 vs. 10xv3
Acta2	0.982341	Merfish_impute_lv1 vs. 10xv3
Adamts19	0.966667	Merfish_impute_lv1 vs. 10xv3
Adamts2	0.978352	Merfish_impute_lv1 vs. 10xv3
Adamts9	0.963082	Merfish_impute_lv1 vs. 10xv3
Adamtsl1	0.969426	Merfish_impute_lv1 vs. 10xv3
Adcy2	0.974776	Merfish_impute_lv1 vs. 10xv3
Adcyap1	0.983753	Merfish_impute_lv1 vs. 10xv3
Adgrf5	0.973984	Merfish_impute_lv1 vs. 10xv3
Adgrv1	0.972841	Merfish_impute_lv1 vs. 10xv3
Adra1a	0.975398	Merfish_impute_lv1 vs. 10xv3
Adra1b	0.97271	Merfish_impute_lv1 vs. 10xv3
Agt	0.9711	Merfish_impute_lv1 vs. 10xv3
Agtr1a	0.964283	Merfish_impute_lv1 vs. 10xv3
Angpt1	0.967457	Merfish_impute_lv1 vs. 10xv3
Ankfn1	0.977663	Merfish_impute_lv1 vs. 10xv3
Apela	0.941018	Merfish_impute_lv1 vs. 10xv3
Aqp1	0.964498	Merfish_impute_lv1 vs. 10xv3
Aqp4	0.990023	Merfish_impute_lv1 vs. 10xv3
Aqp6	0.957104	Merfish_impute_lv1 vs. 10xv3
Arhgap15	0.984806	Merfish_impute_lv1 vs. 10xv3
Arhgap25	0.985237	Merfish_impute_lv1 vs. 10xv3
Arhgap28	0.956279	Merfish_impute_lv1 vs. 10xv3
Arhgap36	0.973458	Merfish_impute_lv1 vs. 10xv3
B230323A14Rik	0.989356	Merfish_impute_lv1 vs. 10xv3
Baiap3	0.988657	Merfish_impute_lv1 vs. 10xv3
Barhl1	0.985566	Merfish_impute_lv1 vs. 10xv3
Barhl2	0.987669	Merfish_impute_lv1 vs. 10xv3
Bcl11a	0.982053	Merfish_impute_lv1 vs. 10xv3
Bcl11b	0.987972	Merfish_impute_lv1 vs. 10xv3
Bmp3	0.973895	Merfish_impute_lv1 vs. 10xv3
Bmp4	0.972225	Merfish_impute_lv1 vs. 10xv3
Bmpr1b	0.969258	Merfish_impute_lv1 vs. 10xv3
Bnc2	0.983292	Merfish_impute_lv1 vs. 10xv3
C030029H02Rik	0.966458	Merfish_impute_lv1 vs. 10xv3
C1ql1	0.973703	Merfish_impute_lv1 vs. 10xv3
C1ql3	0.986553	Merfish_impute_lv1 vs. 10xv3
C230014O12Rik	0.967766	Merfish_impute_lv1 vs. 10xv3
Cacng3	0.977231	Merfish_impute_lv1 vs. 10xv3
Calb1	0.982453	Merfish_impute_lv1 vs. 10xv3
Calb2	0.980545	Merfish_impute_lv1 vs. 10xv3
Calcb	0.949907	Merfish_impute_lv1 vs. 10xv3
Calcr	0.977572	Merfish_impute_lv1 vs. 10xv3
Caln1	0.982898	Merfish_impute_lv1 vs. 10xv3
Car4	0.980067	Merfish_impute_lv1 vs. 10xv3
Cartpt	0.975103	Merfish_impute_lv1 vs. 10xv3
Casr	0.952939	Merfish_impute_lv1 vs. 10xv3
Cbln1	0.984798	Merfish_impute_lv1 vs. 10xv3
Cbln2	0.979264	Merfish_impute_lv1 vs. 10xv3
Cbln4	0.974033	Merfish_impute_lv1 vs. 10xv3
Ccbe1	0.971603	Merfish_impute_lv1 vs. 10xv3
Ccdc3	0.975311	Merfish_impute_lv1 vs. 10xv3
Ccn3	0.990898	Merfish_impute_lv1 vs. 10xv3
Ccn4	0.964378	Merfish_impute_lv1 vs. 10xv3
Ccnd2	0.975888	Merfish_impute_lv1 vs. 10xv3
Cd247	0.962339	Merfish_impute_lv1 vs. 10xv3
Cd24a	0.972112	Merfish_impute_lv1 vs. 10xv3
Cd34	0.986331	Merfish_impute_lv1 vs. 10xv3
Cd36	0.960687	Merfish_impute_lv1 vs. 10xv3
Cdh20	0.969903	Merfish_impute_lv1 vs. 10xv3
Cdh6	0.968862	Merfish_impute_lv1 vs. 10xv3
Cdh9	0.971429	Merfish_impute_lv1 vs. 10xv3
Cdkn1a	0.950722	Merfish_impute_lv1 vs. 10xv3
Cftr	0.949501	Merfish_impute_lv1 vs. 10xv3
Cgnl1	0.953372	Merfish_impute_lv1 vs. 10xv3
Chat	0.980345	Merfish_impute_lv1 vs. 10xv3
Chn2	0.9754	Merfish_impute_lv1 vs. 10xv3
Chodl	0.967338	Merfish_impute_lv1 vs. 10xv3
Chrm2	0.975659	Merfish_impute_lv1 vs. 10xv3
Chrm3	0.975223	Merfish_impute_lv1 vs. 10xv3
Chrnb3	0.983649	Merfish_impute_lv1 vs. 10xv3
Chst9	0.971789	Merfish_impute_lv1 vs. 10xv3
Cidea	0.962393	Merfish_impute_lv1 vs. 10xv3
Cited1	0.945156	Merfish_impute_lv1 vs. 10xv3
Ckap2l	0.925057	Merfish_impute_lv1 vs. 10xv3
Cldn5	0.97857	Merfish_impute_lv1 vs. 10xv3
Clic5	0.974493	Merfish_impute_lv1 vs. 10xv3
Clic6	0.98101	Merfish_impute_lv1 vs. 10xv3
Cnih3	0.980762	Merfish_impute_lv1 vs. 10xv3
Cnr1	0.981291	Merfish_impute_lv1 vs. 10xv3
Cntn6	0.974977	Merfish_impute_lv1 vs. 10xv3
Cntnap3	0.975976	Merfish_impute_lv1 vs. 10xv3
Col11a1	0.967112	Merfish_impute_lv1 vs. 10xv3
Col18a1	0.958574	Merfish_impute_lv1 vs. 10xv3
Col23a1	0.978647	Merfish_impute_lv1 vs. 10xv3
Col24a1	0.946275	Merfish_impute_lv1 vs. 10xv3
Col27a1	0.959642	Merfish_impute_lv1 vs. 10xv3
Col5a1	0.951564	Merfish_impute_lv1 vs. 10xv3
Col8a1	0.96245	Merfish_impute_lv1 vs. 10xv3
Corin	0.970817	Merfish_impute_lv1 vs. 10xv3
Cpa6	0.969599	Merfish_impute_lv1 vs. 10xv3
Cpne8	0.972687	Merfish_impute_lv1 vs. 10xv3
Creb3l1	0.962897	Merfish_impute_lv1 vs. 10xv3
Crh	0.973145	Merfish_impute_lv1 vs. 10xv3
Crhbp	0.978509	Merfish_impute_lv1 vs. 10xv3
Crym	0.990583	Merfish_impute_lv1 vs. 10xv3
Ctss	0.98237	Merfish_impute_lv1 vs. 10xv3
Ctxn3	0.976099	Merfish_impute_lv1 vs. 10xv3
Cxcl14	0.979661	Merfish_impute_lv1 vs. 10xv3
Cyp26b1	0.971703	Merfish_impute_lv1 vs. 10xv3
D130009I18Rik	0.97495	Merfish_impute_lv1 vs. 10xv3
D130079A08Rik	0.98576	Merfish_impute_lv1 vs. 10xv3
Dach1	0.981049	Merfish_impute_lv1 vs. 10xv3
Dbh	0.99031	Merfish_impute_lv1 vs. 10xv3
Dchs2	0.971704	Merfish_impute_lv1 vs. 10xv3
Dcn	0.988235	Merfish_impute_lv1 vs. 10xv3
Ddc	0.984672	Merfish_impute_lv1 vs. 10xv3
Dgkk	0.977787	Merfish_impute_lv1 vs. 10xv3
Dio3	0.98168	Merfish_impute_lv1 vs. 10xv3
Dlk1	0.980392	Merfish_impute_lv1 vs. 10xv3
Dmbx1	0.986421	Merfish_impute_lv1 vs. 10xv3
Dmrt2	0.958398	Merfish_impute_lv1 vs. 10xv3
Dock5	0.971056	Merfish_impute_lv1 vs. 10xv3
Drd1	0.977591	Merfish_impute_lv1 vs. 10xv3
Drd2	0.96814	Merfish_impute_lv1 vs. 10xv3
Drd3	0.967283	Merfish_impute_lv1 vs. 10xv3
Drd5	0.95873	Merfish_impute_lv1 vs. 10xv3
Dscaml1	0.984376	Merfish_impute_lv1 vs. 10xv3
Dsg2	0.949405	Merfish_impute_lv1 vs. 10xv3
Ebf1	0.986844	Merfish_impute_lv1 vs. 10xv3
Ebf2	0.990397	Merfish_impute_lv1 vs. 10xv3
Ebf3	0.989918	Merfish_impute_lv1 vs. 10xv3
Ecel1	0.980274	Merfish_impute_lv1 vs. 10xv3
Edaradd	0.983899	Merfish_impute_lv1 vs. 10xv3
Egfem1	0.969932	Merfish_impute_lv1 vs. 10xv3
Egflam	0.962373	Merfish_impute_lv1 vs. 10xv3
Egln3	0.968068	Merfish_impute_lv1 vs. 10xv3
Egr2	0.929939	Merfish_impute_lv1 vs. 10xv3
Elfn1	0.979462	Merfish_impute_lv1 vs. 10xv3
Emx2	0.985384	Merfish_impute_lv1 vs. 10xv3
En1	0.986577	Merfish_impute_lv1 vs. 10xv3
Eomes	0.987609	Merfish_impute_lv1 vs. 10xv3
Epha3	0.971752	Merfish_impute_lv1 vs. 10xv3
Epha4	0.977581	Merfish_impute_lv1 vs. 10xv3
Esyt3	0.975454	Merfish_impute_lv1 vs. 10xv3
Ethe1	0.873194	Merfish_impute_lv1 vs. 10xv3
Evx2	0.981207	Merfish_impute_lv1 vs. 10xv3
Eya2	0.966848	Merfish_impute_lv1 vs. 10xv3
Fam163a	0.970558	Merfish_impute_lv1 vs. 10xv3
Fbln2	0.969193	Merfish_impute_lv1 vs. 10xv3
Fbn2	0.966969	Merfish_impute_lv1 vs. 10xv3
Fgf10	0.96217	Merfish_impute_lv1 vs. 10xv3
Fibcd1	0.976204	Merfish_impute_lv1 vs. 10xv3
Fign	0.979425	Merfish_impute_lv1 vs. 10xv3
Fli1	0.979493	Merfish_impute_lv1 vs. 10xv3
Fosl2	0.96055	Merfish_impute_lv1 vs. 10xv3
Foxa1	0.989773	Merfish_impute_lv1 vs. 10xv3
Foxa2	0.988932	Merfish_impute_lv1 vs. 10xv3
Foxb1	0.99251	Merfish_impute_lv1 vs. 10xv3
Foxo1	0.977062	Merfish_impute_lv1 vs. 10xv3
Fras1	0.972718	Merfish_impute_lv1 vs. 10xv3
Frzb	0.969848	Merfish_impute_lv1 vs. 10xv3
Fstl5	0.973544	Merfish_impute_lv1 vs. 10xv3
Fxyd6	0.981716	Merfish_impute_lv1 vs. 10xv3
Fyb	0.960645	Merfish_impute_lv1 vs. 10xv3
G630016G05Rik	0.986274	Merfish_impute_lv1 vs. 10xv3
Gabrq	0.9817	Merfish_impute_lv1 vs. 10xv3
Gad2	0.996686	Merfish_impute_lv1 vs. 10xv3
Gal	0.981858	Merfish_impute_lv1 vs. 10xv3
Galnt14	0.975687	Merfish_impute_lv1 vs. 10xv3
Galnt18	0.971143	Merfish_impute_lv1 vs. 10xv3
Galr1	0.966112	Merfish_impute_lv1 vs. 10xv3
Gata3	0.99489	Merfish_impute_lv1 vs. 10xv3
Gda	0.990921	Merfish_impute_lv1 vs. 10xv3
Gfap	0.98067	Merfish_impute_lv1 vs. 10xv3
Gfra1	0.975409	Merfish_impute_lv1 vs. 10xv3
Gja1	0.992346	Merfish_impute_lv1 vs. 10xv3
Gli2	0.980374	Merfish_impute_lv1 vs. 10xv3
Gli3	0.978708	Merfish_impute_lv1 vs. 10xv3
Glis3	0.977194	Merfish_impute_lv1 vs. 10xv3
Glra2	0.971342	Merfish_impute_lv1 vs. 10xv3
Glra3	0.981303	Merfish_impute_lv1 vs. 10xv3
Gm30564	0.970418	Merfish_impute_lv1 vs. 10xv3
Gpc3	0.972175	Merfish_impute_lv1 vs. 10xv3
Gpr101	0.975186	Merfish_impute_lv1 vs. 10xv3
Gpr139	0.971907	Merfish_impute_lv1 vs. 10xv3
Gpr149	0.972435	Merfish_impute_lv1 vs. 10xv3
Gpr39	0.937922	Merfish_impute_lv1 vs. 10xv3
Gpr4	0.981935	Merfish_impute_lv1 vs. 10xv3
Gpr83	0.970151	Merfish_impute_lv1 vs. 10xv3
Gpr88	0.983399	Merfish_impute_lv1 vs. 10xv3
Gpx3	0.984328	Merfish_impute_lv1 vs. 10xv3
Grem1	0.942366	Merfish_impute_lv1 vs. 10xv3
Grik1	0.974868	Merfish_impute_lv1 vs. 10xv3
Grik3	0.982648	Merfish_impute_lv1 vs. 10xv3
Grin2c	0.97598	Merfish_impute_lv1 vs. 10xv3
Grm1	0.979034	Merfish_impute_lv1 vs. 10xv3
Grm3	0.975207	Merfish_impute_lv1 vs. 10xv3
Grm8	0.975084	Merfish_impute_lv1 vs. 10xv3
Grp	0.970588	Merfish_impute_lv1 vs. 10xv3
Grpr	0.964207	Merfish_impute_lv1 vs. 10xv3
Gsta4	0.945573	Merfish_impute_lv1 vs. 10xv3
Hcrtr2	0.967037	Merfish_impute_lv1 vs. 10xv3
Hdc	0.983653	Merfish_impute_lv1 vs. 10xv3
Hgf	0.964292	Merfish_impute_lv1 vs. 10xv3
Hmcn1	0.96236	Merfish_impute_lv1 vs. 10xv3
Hopx	0.969484	Merfish_impute_lv1 vs. 10xv3
Hoxb3	0.993652	Merfish_impute_lv1 vs. 10xv3
Hoxb5	0.98817	Merfish_impute_lv1 vs. 10xv3
Hoxb8	0.98325	Merfish_impute_lv1 vs. 10xv3
Hpgd	0.967131	Merfish_impute_lv1 vs. 10xv3
Hs3st2	0.977385	Merfish_impute_lv1 vs. 10xv3
Hs3st3b1	0.973495	Merfish_impute_lv1 vs. 10xv3
Hs3st4	0.979366	Merfish_impute_lv1 vs. 10xv3
Hspg2	0.970139	Merfish_impute_lv1 vs. 10xv3
Htr1b	0.96264	Merfish_impute_lv1 vs. 10xv3
Htr1d	0.952799	Merfish_impute_lv1 vs. 10xv3
Htr2a	0.966225	Merfish_impute_lv1 vs. 10xv3
Htr3a	0.986103	Merfish_impute_lv1 vs. 10xv3
Htr7	0.971606	Merfish_impute_lv1 vs. 10xv3
Igf1	0.980001	Merfish_impute_lv1 vs. 10xv3
Igf2	0.992767	Merfish_impute_lv1 vs. 10xv3
Igfbp2	0.967982	Merfish_impute_lv1 vs. 10xv3
Igfbp4	0.981293	Merfish_impute_lv1 vs. 10xv3
Igfbp6	0.983554	Merfish_impute_lv1 vs. 10xv3
Igfbpl1	0.984383	Merfish_impute_lv1 vs. 10xv3
Ighm	0.960416	Merfish_impute_lv1 vs. 10xv3
Igsf1	0.959264	Merfish_impute_lv1 vs. 10xv3
Il31ra	0.93062	Merfish_impute_lv1 vs. 10xv3
Irs4	0.985148	Merfish_impute_lv1 vs. 10xv3
Irx2	0.982548	Merfish_impute_lv1 vs. 10xv3
Isl1	0.992681	Merfish_impute_lv1 vs. 10xv3
Kazald1	0.963462	Merfish_impute_lv1 vs. 10xv3
Kcnab3	0.972153	Merfish_impute_lv1 vs. 10xv3
Kcng1	0.98432	Merfish_impute_lv1 vs. 10xv3
Kcng2	0.975277	Merfish_impute_lv1 vs. 10xv3
Kcnh8	0.971645	Merfish_impute_lv1 vs. 10xv3
Kcnip1	0.98147	Merfish_impute_lv1 vs. 10xv3
Kcnj5	0.966889	Merfish_impute_lv1 vs. 10xv3
Kcnj8	0.974226	Merfish_impute_lv1 vs. 10xv3
Kcnk9	0.975411	Merfish_impute_lv1 vs. 10xv3
Kcnmb2	0.976448	Merfish_impute_lv1 vs. 10xv3
Kcns3	0.968316	Merfish_impute_lv1 vs. 10xv3
Kctd8	0.976351	Merfish_impute_lv1 vs. 10xv3
Kif11	0.895692	Merfish_impute_lv1 vs. 10xv3
Kit	0.976648	Merfish_impute_lv1 vs. 10xv3
Kitl	0.981641	Merfish_impute_lv1 vs. 10xv3
Kl	0.966465	Merfish_impute_lv1 vs. 10xv3
Klhl14	0.975013	Merfish_impute_lv1 vs. 10xv3
Klk6	0.962296	Merfish_impute_lv1 vs. 10xv3
Lama1	0.966267	Merfish_impute_lv1 vs. 10xv3
Lamp5	0.986088	Merfish_impute_lv1 vs. 10xv3
Lancl3	0.971863	Merfish_impute_lv1 vs. 10xv3
Ldb2	0.98	Merfish_impute_lv1 vs. 10xv3
Lgr6	0.971703	Merfish_impute_lv1 vs. 10xv3
Lhfp	0.980525	Merfish_impute_lv1 vs. 10xv3
Lhfpl5	0.949036	Merfish_impute_lv1 vs. 10xv3
Lhx1	0.989727	Merfish_impute_lv1 vs. 10xv3
Lhx2	0.988757	Merfish_impute_lv1 vs. 10xv3
Lhx8	0.994396	Merfish_impute_lv1 vs. 10xv3
Lhx9	0.994952	Merfish_impute_lv1 vs. 10xv3
Lmo1	0.975516	Merfish_impute_lv1 vs. 10xv3
Lmo3	0.979265	Merfish_impute_lv1 vs. 10xv3
Lncenc1	0.974462	Merfish_impute_lv1 vs. 10xv3
Lpar1	0.972474	Merfish_impute_lv1 vs. 10xv3
Lpl	0.976832	Merfish_impute_lv1 vs. 10xv3
Lrp4	0.973706	Merfish_impute_lv1 vs. 10xv3
Lsp1	0.974927	Merfish_impute_lv1 vs. 10xv3
Ltbp1	0.962402	Merfish_impute_lv1 vs. 10xv3
Lypd1	0.972596	Merfish_impute_lv1 vs. 10xv3
Lypd6	0.975776	Merfish_impute_lv1 vs. 10xv3
Mab21l2	0.985354	Merfish_impute_lv1 vs. 10xv3
Maf	0.980408	Merfish_impute_lv1 vs. 10xv3
Man1a	0.971973	Merfish_impute_lv1 vs. 10xv3
Marcksl1	0.975748	Merfish_impute_lv1 vs. 10xv3
Mcm6	0.889289	Merfish_impute_lv1 vs. 10xv3
Mctp2	0.972489	Merfish_impute_lv1 vs. 10xv3
Mdga1	0.977351	Merfish_impute_lv1 vs. 10xv3
Mecom	0.958294	Merfish_impute_lv1 vs. 10xv3
Medag	0.974062	Merfish_impute_lv1 vs. 10xv3
Megf11	0.969454	Merfish_impute_lv1 vs. 10xv3
Meis1	0.988726	Merfish_impute_lv1 vs. 10xv3
Met	0.966127	Merfish_impute_lv1 vs. 10xv3
Mkx	0.97561	Merfish_impute_lv1 vs. 10xv3
Mmel1	0.95174	Merfish_impute_lv1 vs. 10xv3
Mog	0.954195	Merfish_impute_lv1 vs. 10xv3
Moxd1	0.985781	Merfish_impute_lv1 vs. 10xv3
Mpped2	0.980401	Merfish_impute_lv1 vs. 10xv3
Mrpl16	0.811911	Merfish_impute_lv1 vs. 10xv3
Myo5b	0.981855	Merfish_impute_lv1 vs. 10xv3
Ndnf	0.970161	Merfish_impute_lv1 vs. 10xv3
Ndst4	0.97689	Merfish_impute_lv1 vs. 10xv3
Necab1	0.978235	Merfish_impute_lv1 vs. 10xv3
Nfib	0.993298	Merfish_impute_lv1 vs. 10xv3
Nfix	0.993845	Merfish_impute_lv1 vs. 10xv3
Ngb	0.986393	Merfish_impute_lv1 vs. 10xv3
Nhlh2	0.986409	Merfish_impute_lv1 vs. 10xv3
Nkx2-1	0.991269	Merfish_impute_lv1 vs. 10xv3
Nkx2-4	0.992759	Merfish_impute_lv1 vs. 10xv3
Nos1	0.977445	Merfish_impute_lv1 vs. 10xv3
Npas1	0.978736	Merfish_impute_lv1 vs. 10xv3
Npbwr1	0.950359	Merfish_impute_lv1 vs. 10xv3
Npnt	0.968069	Merfish_impute_lv1 vs. 10xv3
Npsr1	0.966822	Merfish_impute_lv1 vs. 10xv3
Nptx2	0.973187	Merfish_impute_lv1 vs. 10xv3
Npy2r	0.968148	Merfish_impute_lv1 vs. 10xv3
Nr2f1	0.986562	Merfish_impute_lv1 vs. 10xv3
Nr2f2	0.987526	Merfish_impute_lv1 vs. 10xv3
Nr4a2	0.986335	Merfish_impute_lv1 vs. 10xv3
Nr4a3	0.967612	Merfish_impute_lv1 vs. 10xv3
Nrn1	0.997546	Merfish_impute_lv1 vs. 10xv3
Nrp1	0.97696	Merfish_impute_lv1 vs. 10xv3
Ntn1	0.981281	Merfish_impute_lv1 vs. 10xv3
Ntng1	0.977804	Merfish_impute_lv1 vs. 10xv3
Nts	0.969665	Merfish_impute_lv1 vs. 10xv3
Nwd2	0.977936	Merfish_impute_lv1 vs. 10xv3
Nxph1	0.98606	Merfish_impute_lv1 vs. 10xv3
Nxph2	0.970648	Merfish_impute_lv1 vs. 10xv3
Nxph4	0.986102	Merfish_impute_lv1 vs. 10xv3
Onecut2	0.981053	Merfish_impute_lv1 vs. 10xv3
Onecut3	0.974503	Merfish_impute_lv1 vs. 10xv3
Opalin	0.970369	Merfish_impute_lv1 vs. 10xv3
Oprd1	0.966391	Merfish_impute_lv1 vs. 10xv3
Oprk1	0.96871	Merfish_impute_lv1 vs. 10xv3
Osbpl3	0.977101	Merfish_impute_lv1 vs. 10xv3
Osr1	0.976136	Merfish_impute_lv1 vs. 10xv3
Otof	0.97004	Merfish_impute_lv1 vs. 10xv3
Otp	0.990072	Merfish_impute_lv1 vs. 10xv3
Otx2	0.988458	Merfish_impute_lv1 vs. 10xv3
Oxtr	0.967808	Merfish_impute_lv1 vs. 10xv3
Pappa	0.960097	Merfish_impute_lv1 vs. 10xv3
Pax5	0.989152	Merfish_impute_lv1 vs. 10xv3
Pax6	0.986947	Merfish_impute_lv1 vs. 10xv3
Pax7	0.991592	Merfish_impute_lv1 vs. 10xv3
Pax8	0.983727	Merfish_impute_lv1 vs. 10xv3
Pcp4l1	0.978789	Merfish_impute_lv1 vs. 10xv3
Pde11a	0.970565	Merfish_impute_lv1 vs. 10xv3
Pde1a	0.980247	Merfish_impute_lv1 vs. 10xv3
Pde3a	0.972435	Merfish_impute_lv1 vs. 10xv3
Pdgfd	0.965537	Merfish_impute_lv1 vs. 10xv3
Pdyn	0.979411	Merfish_impute_lv1 vs. 10xv3
Pdzrn3	0.982255	Merfish_impute_lv1 vs. 10xv3
Penk	0.96909	Merfish_impute_lv1 vs. 10xv3
Phox2b	0.991257	Merfish_impute_lv1 vs. 10xv3
Piezo2	0.960778	Merfish_impute_lv1 vs. 10xv3
Pif1	0.877687	Merfish_impute_lv1 vs. 10xv3
Pitx2	0.994124	Merfish_impute_lv1 vs. 10xv3
Plpp4	0.971626	Merfish_impute_lv1 vs. 10xv3
Pnoc	0.974932	Merfish_impute_lv1 vs. 10xv3
Popdc3	0.963763	Merfish_impute_lv1 vs. 10xv3
Pou3f1	0.984647	Merfish_impute_lv1 vs. 10xv3
Pou3f3	0.979425	Merfish_impute_lv1 vs. 10xv3
Pou4f1	0.989389	Merfish_impute_lv1 vs. 10xv3
Pou6f2	0.976271	Merfish_impute_lv1 vs. 10xv3
Pparg	0.973738	Merfish_impute_lv1 vs. 10xv3
Ppp1r17	0.977745	Merfish_impute_lv1 vs. 10xv3
Prkcq	0.977669	Merfish_impute_lv1 vs. 10xv3
Prkd1	0.972945	Merfish_impute_lv1 vs. 10xv3
Prkg2	0.968361	Merfish_impute_lv1 vs. 10xv3
Prlr	0.97882	Merfish_impute_lv1 vs. 10xv3
Prok2	0.974824	Merfish_impute_lv1 vs. 10xv3
Prom1	0.973432	Merfish_impute_lv1 vs. 10xv3
Prrxl1	0.977638	Merfish_impute_lv1 vs. 10xv3
Ptger3	0.969913	Merfish_impute_lv1 vs. 10xv3
Pth2r	0.958579	Merfish_impute_lv1 vs. 10xv3
Ptk2b	0.994954	Merfish_impute_lv1 vs. 10xv3
Ptprm	0.978874	Merfish_impute_lv1 vs. 10xv3
Pvalb	0.97951	Merfish_impute_lv1 vs. 10xv3
Qpct	0.961498	Merfish_impute_lv1 vs. 10xv3
Qrfpr	0.962582	Merfish_impute_lv1 vs. 10xv3
Rab3b	0.9821	Merfish_impute_lv1 vs. 10xv3
Ramp1	0.990754	Merfish_impute_lv1 vs. 10xv3
Ramp3	0.982754	Merfish_impute_lv1 vs. 10xv3
Rasgrp1	0.989207	Merfish_impute_lv1 vs. 10xv3
Rbp4	0.980727	Merfish_impute_lv1 vs. 10xv3
Reln	0.979932	Merfish_impute_lv1 vs. 10xv3
Ret	0.974391	Merfish_impute_lv1 vs. 10xv3
Rgs4	0.975893	Merfish_impute_lv1 vs. 10xv3
Rgs6	0.975963	Merfish_impute_lv1 vs. 10xv3
Rmst	0.987581	Merfish_impute_lv1 vs. 10xv3
Ror1	0.97334	Merfish_impute_lv1 vs. 10xv3
Rorb	0.980236	Merfish_impute_lv1 vs. 10xv3
Rprm	0.97526	Merfish_impute_lv1 vs. 10xv3
Rspo1	0.976961	Merfish_impute_lv1 vs. 10xv3
Rspo2	0.98017	Merfish_impute_lv1 vs. 10xv3
Rwdd2a	0.959007	Merfish_impute_lv1 vs. 10xv3
Rxfp1	0.977149	Merfish_impute_lv1 vs. 10xv3
Rxfp3	0.951922	Merfish_impute_lv1 vs. 10xv3
Samd5	0.97861	Merfish_impute_lv1 vs. 10xv3
Scgn	0.972203	Merfish_impute_lv1 vs. 10xv3
Scn4b	0.960891	Merfish_impute_lv1 vs. 10xv3
Scn5a	0.984987	Merfish_impute_lv1 vs. 10xv3
Scn7a	0.968	Merfish_impute_lv1 vs. 10xv3
Sema3c	0.963158	Merfish_impute_lv1 vs. 10xv3
Sema3e	0.973379	Merfish_impute_lv1 vs. 10xv3
Sema5a	0.970984	Merfish_impute_lv1 vs. 10xv3
Serpinb8	0.96661	Merfish_impute_lv1 vs. 10xv3
Serpine2	0.971453	Merfish_impute_lv1 vs. 10xv3
Shisa6	0.97463	Merfish_impute_lv1 vs. 10xv3
Shox2	0.994271	Merfish_impute_lv1 vs. 10xv3
Shroom3	0.966087	Merfish_impute_lv1 vs. 10xv3
Six3	0.991269	Merfish_impute_lv1 vs. 10xv3
Skor1	0.987918	Merfish_impute_lv1 vs. 10xv3
Sla	0.975978	Merfish_impute_lv1 vs. 10xv3
Slc17a6	0.998528	Merfish_impute_lv1 vs. 10xv3
Slc17a7	0.997594	Merfish_impute_lv1 vs. 10xv3
Slc17a8	0.972904	Merfish_impute_lv1 vs. 10xv3
Slc1a3	0.988826	Merfish_impute_lv1 vs. 10xv3
Slc30a3	0.991515	Merfish_impute_lv1 vs. 10xv3
Slc32a1	0.99869	Merfish_impute_lv1 vs. 10xv3
Slc38a1	0.973556	Merfish_impute_lv1 vs. 10xv3
Slc5a7	0.980483	Merfish_impute_lv1 vs. 10xv3
Slc6a3	0.992891	Merfish_impute_lv1 vs. 10xv3
Slc6a4	0.989438	Merfish_impute_lv1 vs. 10xv3
Slc6a5	0.995527	Merfish_impute_lv1 vs. 10xv3
Slc7a10	0.975835	Merfish_impute_lv1 vs. 10xv3
Slc7a11	0.975607	Merfish_impute_lv1 vs. 10xv3
Slit2	0.976293	Merfish_impute_lv1 vs. 10xv3
Slit3	0.981594	Merfish_impute_lv1 vs. 10xv3
Smoc2	0.968712	Merfish_impute_lv1 vs. 10xv3
Sntg2	0.967456	Merfish_impute_lv1 vs. 10xv3
Sorcs3	0.974254	Merfish_impute_lv1 vs. 10xv3
Sox10	0.989012	Merfish_impute_lv1 vs. 10xv3
Sox14	0.986568	Merfish_impute_lv1 vs. 10xv3
Sox2	0.992091	Merfish_impute_lv1 vs. 10xv3
Sox5	0.983295	Merfish_impute_lv1 vs. 10xv3
Sox6	0.989746	Merfish_impute_lv1 vs. 10xv3
Sp8	0.988937	Merfish_impute_lv1 vs. 10xv3
Sp9	0.98874	Merfish_impute_lv1 vs. 10xv3
Spin2c	0.895132	Merfish_impute_lv1 vs. 10xv3
Spock3	0.982803	Merfish_impute_lv1 vs. 10xv3
Spon1	0.97238	Merfish_impute_lv1 vs. 10xv3
St18	0.98728	Merfish_impute_lv1 vs. 10xv3
St3gal1	0.965668	Merfish_impute_lv1 vs. 10xv3
St6galnac5	0.973824	Merfish_impute_lv1 vs. 10xv3
Stac	0.971599	Merfish_impute_lv1 vs. 10xv3
Stxbp6	0.974721	Merfish_impute_lv1 vs. 10xv3
Sulf2	0.976719	Merfish_impute_lv1 vs. 10xv3
Sv2b	0.984909	Merfish_impute_lv1 vs. 10xv3
Sv2c	0.977459	Merfish_impute_lv1 vs. 10xv3
Svep1	0.957407	Merfish_impute_lv1 vs. 10xv3
Syndig1	0.973387	Merfish_impute_lv1 vs. 10xv3
Syndig1l	0.974949	Merfish_impute_lv1 vs. 10xv3
Synpr	0.979621	Merfish_impute_lv1 vs. 10xv3
Syt10	0.972889	Merfish_impute_lv1 vs. 10xv3
Syt17	0.980666	Merfish_impute_lv1 vs. 10xv3
Syt2	0.978496	Merfish_impute_lv1 vs. 10xv3
Syt6	0.979139	Merfish_impute_lv1 vs. 10xv3
Tac2	0.980567	Merfish_impute_lv1 vs. 10xv3
Tacr1	0.969743	Merfish_impute_lv1 vs. 10xv3
Tacr3	0.964075	Merfish_impute_lv1 vs. 10xv3
Tafa1	0.977686	Merfish_impute_lv1 vs. 10xv3
Tafa2	0.975071	Merfish_impute_lv1 vs. 10xv3
Tafa4	0.97489	Merfish_impute_lv1 vs. 10xv3
Tal1	0.994937	Merfish_impute_lv1 vs. 10xv3
Tbx3	0.992655	Merfish_impute_lv1 vs. 10xv3
Tcerg1l	0.971933	Merfish_impute_lv1 vs. 10xv3
Tcf7l2	0.995221	Merfish_impute_lv1 vs. 10xv3
Tent5a	0.97168	Merfish_impute_lv1 vs. 10xv3
Tfap2b	0.992933	Merfish_impute_lv1 vs. 10xv3
Tfap2d	0.991006	Merfish_impute_lv1 vs. 10xv3
Tgfbr2	0.972225	Merfish_impute_lv1 vs. 10xv3
Th	0.985516	Merfish_impute_lv1 vs. 10xv3
Tll1	0.962988	Merfish_impute_lv1 vs. 10xv3
Tmem132c	0.974769	Merfish_impute_lv1 vs. 10xv3
Tmem215	0.970185	Merfish_impute_lv1 vs. 10xv3
Tmie	0.982504	Merfish_impute_lv1 vs. 10xv3
Tnc	0.956631	Merfish_impute_lv1 vs. 10xv3
Tnnt1	0.983093	Merfish_impute_lv1 vs. 10xv3
Tox	0.976873	Merfish_impute_lv1 vs. 10xv3
Tox3	0.976991	Merfish_impute_lv1 vs. 10xv3
Trhde	0.973333	Merfish_impute_lv1 vs. 10xv3
Trhr	0.96807	Merfish_impute_lv1 vs. 10xv3
Trpc7	0.969733	Merfish_impute_lv1 vs. 10xv3
Tshz2	0.98222	Merfish_impute_lv1 vs. 10xv3
Ttc29	0.983937	Merfish_impute_lv1 vs. 10xv3
Ttc6	0.986381	Merfish_impute_lv1 vs. 10xv3
Unc13c	0.978264	Merfish_impute_lv1 vs. 10xv3
Unc5d	0.978249	Merfish_impute_lv1 vs. 10xv3
Ung	0.827097	Merfish_impute_lv1 vs. 10xv3
Ust	0.972665	Merfish_impute_lv1 vs. 10xv3
Vcan	0.960208	Merfish_impute_lv1 vs. 10xv3
Vegfc	0.955538	Merfish_impute_lv1 vs. 10xv3
Vip	0.987384	Merfish_impute_lv1 vs. 10xv3
Vit	0.952914	Merfish_impute_lv1 vs. 10xv3
Vsx2	0.990284	Merfish_impute_lv1 vs. 10xv3
Vwa5b1	0.98247	Merfish_impute_lv1 vs. 10xv3
Vwc2	0.977718	Merfish_impute_lv1 vs. 10xv3
Vwc2l	0.976011	Merfish_impute_lv1 vs. 10xv3
Whrn	0.971596	Merfish_impute_lv1 vs. 10xv3
Wif1	0.9704	Merfish_impute_lv1 vs. 10xv3
Wls	0.978405	Merfish_impute_lv1 vs. 10xv3
Wnt7b	0.980229	Merfish_impute_lv1 vs. 10xv3
Zbtb16	0.980318	Merfish_impute_lv1 vs. 10xv3
Zeb2	0.990026	Merfish_impute_lv1 vs. 10xv3
Zfhx4	0.98886	Merfish_impute_lv1 vs. 10xv3
Zfp521	0.97968	Merfish_impute_lv1 vs. 10xv3
Zfp536	0.987557	Merfish_impute_lv1 vs. 10xv3
Zfpm2	0.978735	Merfish_impute_lv1 vs. 10xv3
Zic1	0.99294	Merfish_impute_lv1 vs. 10xv3
Zic4	0.991628	Merfish_impute_lv1 vs. 10xv3
Zic5	0.990667	Merfish_impute_lv1 vs. 10xv3
2900052N01Rik	0.194481	Merfish_impute_lv1 vs. Merfish
4930509J09Rik	0.0722339	Merfish_impute_lv1 vs. Merfish
9330158H04Rik	0.715235	Merfish_impute_lv1 vs. Merfish
A630012P03Rik	-0.072367	Merfish_impute_lv1 vs. Merfish
A830036E02Rik	0.972168	Merfish_impute_lv1 vs. Merfish
Abcc9	0.923047	Merfish_impute_lv1 vs. Merfish
Abi3bp	0.93874	Merfish_impute_lv1 vs. Merfish
Acta2	0.808493	Merfish_impute_lv1 vs. Merfish
Adamts19	0.66814	Merfish_impute_lv1 vs. Merfish
Adamts2	0.919012	Merfish_impute_lv1 vs. Merfish
Adamts9	0.846037	Merfish_impute_lv1 vs. Merfish
Adamtsl1	0.820228	Merfish_impute_lv1 vs. Merfish
Adcy2	0.935597	Merfish_impute_lv1 vs. Merfish
Adcyap1	0.870439	Merfish_impute_lv1 vs. Merfish
Adgrf5	0.734397	Merfish_impute_lv1 vs. Merfish
Adgrv1	0.856416	Merfish_impute_lv1 vs. Merfish
Adra1a	0.870853	Merfish_impute_lv1 vs. Merfish
Adra1b	0.927658	Merfish_impute_lv1 vs. Merfish
Agt	0.234737	Merfish_impute_lv1 vs. Merfish
Agtr1a	0.928165	Merfish_impute_lv1 vs. Merfish
Angpt1	0.846845	Merfish_impute_lv1 vs. Merfish
Ankfn1	0.895666	Merfish_impute_lv1 vs. Merfish
Apela	0.472185	Merfish_impute_lv1 vs. Merfish
Aqp1	0.806894	Merfish_impute_lv1 vs. Merfish
Aqp4	0.522452	Merfish_impute_lv1 vs. Merfish
Aqp6	0.760093	Merfish_impute_lv1 vs. Merfish
Arhgap15	0.835728	Merfish_impute_lv1 vs. Merfish
Arhgap25	0.952235	Merfish_impute_lv1 vs. Merfish
Arhgap28	0.886536	Merfish_impute_lv1 vs. Merfish
Arhgap36	0.954324	Merfish_impute_lv1 vs. Merfish
B230323A14Rik	0.908159	Merfish_impute_lv1 vs. Merfish
Baiap3	0.977851	Merfish_impute_lv1 vs. Merfish
Barhl1	0.912871	Merfish_impute_lv1 vs. Merfish
Barhl2	0.9642	Merfish_impute_lv1 vs. Merfish
Bcl11a	0.923501	Merfish_impute_lv1 vs. Merfish
Bcl11b	0.935225	Merfish_impute_lv1 vs. Merfish
Bmp3	0.956069	Merfish_impute_lv1 vs. Merfish
Bmp4	0.833197	Merfish_impute_lv1 vs. Merfish
Bmpr1b	0.684067	Merfish_impute_lv1 vs. Merfish
Bnc2	0.892827	Merfish_impute_lv1 vs. Merfish
C030029H02Rik	0.460723	Merfish_impute_lv1 vs. Merfish
C1ql1	0.938253	Merfish_impute_lv1 vs. Merfish
C1ql3	0.961804	Merfish_impute_lv1 vs. Merfish
C230014O12Rik	0.918292	Merfish_impute_lv1 vs. Merfish
Cacng3	0.925757	Merfish_impute_lv1 vs. Merfish
Calb1	0.9372	Merfish_impute_lv1 vs. Merfish
Calb2	0.943992	Merfish_impute_lv1 vs. Merfish
Calcb	0.767746	Merfish_impute_lv1 vs. Merfish
Calcr	0.958648	Merfish_impute_lv1 vs. Merfish
Caln1	0.838363	Merfish_impute_lv1 vs. Merfish
Car4	0.889225	Merfish_impute_lv1 vs. Merfish
Cartpt	0.839622	Merfish_impute_lv1 vs. Merfish
Casr	0.880008	Merfish_impute_lv1 vs. Merfish
Cbln1	0.958913	Merfish_impute_lv1 vs. Merfish
Cbln2	0.904746	Merfish_impute_lv1 vs. Merfish
Cbln4	0.953726	Merfish_impute_lv1 vs. Merfish
Ccbe1	0.656772	Merfish_impute_lv1 vs. Merfish
Ccdc3	0.934859	Merfish_impute_lv1 vs. Merfish
Ccn3	0.976121	Merfish_impute_lv1 vs. Merfish
Ccn4	0.89639	Merfish_impute_lv1 vs. Merfish
Ccnd2	0.909698	Merfish_impute_lv1 vs. Merfish
Cd247	0.516007	Merfish_impute_lv1 vs. Merfish
Cd24a	0.83741	Merfish_impute_lv1 vs. Merfish
Cd34	0.948317	Merfish_impute_lv1 vs. Merfish
Cd36	0.925845	Merfish_impute_lv1 vs. Merfish
Cdh20	0.913217	Merfish_impute_lv1 vs. Merfish
Cdh6	0.913184	Merfish_impute_lv1 vs. Merfish
Cdh9	0.774795	Merfish_impute_lv1 vs. Merfish
Cdkn1a	0.851635	Merfish_impute_lv1 vs. Merfish
Cftr	0.805833	Merfish_impute_lv1 vs. Merfish
Cgnl1	0.890161	Merfish_impute_lv1 vs. Merfish
Chat	0.919376	Merfish_impute_lv1 vs. Merfish
Chn2	0.842045	Merfish_impute_lv1 vs. Merfish
Chodl	0.911748	Merfish_impute_lv1 vs. Merfish
Chrm2	0.903714	Merfish_impute_lv1 vs. Merfish
Chrm3	0.899696	Merfish_impute_lv1 vs. Merfish
Chrnb3	0.969375	Merfish_impute_lv1 vs. Merfish
Chst9	0.828756	Merfish_impute_lv1 vs. Merfish
Cidea	0.907018	Merfish_impute_lv1 vs. Merfish
Cited1	0.831496	Merfish_impute_lv1 vs. Merfish
Ckap2l	0.691825	Merfish_impute_lv1 vs. Merfish
Cldn5	0.607346	Merfish_impute_lv1 vs. Merfish
Clic5	0.873916	Merfish_impute_lv1 vs. Merfish
Clic6	0.821317	Merfish_impute_lv1 vs. Merfish
Cnih3	0.899481	Merfish_impute_lv1 vs. Merfish
Cnr1	0.955243	Merfish_impute_lv1 vs. Merfish
Cntn6	0.900972	Merfish_impute_lv1 vs. Merfish
Cntnap3	0.94693	Merfish_impute_lv1 vs. Merfish
Col11a1	0.909995	Merfish_impute_lv1 vs. Merfish
Col18a1	0.881897	Merfish_impute_lv1 vs. Merfish
Col23a1	0.945451	Merfish_impute_lv1 vs. Merfish
Col24a1	0.921289	Merfish_impute_lv1 vs. Merfish
Col27a1	0.854739	Merfish_impute_lv1 vs. Merfish
Col5a1	0.885808	Merfish_impute_lv1 vs. Merfish
Col8a1	0.854386	Merfish_impute_lv1 vs. Merfish
Corin	0.807911	Merfish_impute_lv1 vs. Merfish
Cpa6	0.874485	Merfish_impute_lv1 vs. Merfish
Cpne8	0.747355	Merfish_impute_lv1 vs. Merfish
Creb3l1	0.86893	Merfish_impute_lv1 vs. Merfish
Crh	0.878265	Merfish_impute_lv1 vs. Merfish
Crhbp	0.948558	Merfish_impute_lv1 vs. Merfish
Crym	0.954708	Merfish_impute_lv1 vs. Merfish
Ctss	0.606247	Merfish_impute_lv1 vs. Merfish
Ctxn3	0.907256	Merfish_impute_lv1 vs. Merfish
Cxcl14	0.89802	Merfish_impute_lv1 vs. Merfish
Cyp26b1	0.857743	Merfish_impute_lv1 vs. Merfish
D130009I18Rik	0.757229	Merfish_impute_lv1 vs. Merfish
D130079A08Rik	0.697233	Merfish_impute_lv1 vs. Merfish
Dach1	0.934237	Merfish_impute_lv1 vs. Merfish
Dbh	0.94987	Merfish_impute_lv1 vs. Merfish
Dchs2	0.934813	Merfish_impute_lv1 vs. Merfish
Dcn	0.927952	Merfish_impute_lv1 vs. Merfish
Ddc	0.930584	Merfish_impute_lv1 vs. Merfish
Dgkk	0.955609	Merfish_impute_lv1 vs. Merfish
Dio3	0.967611	Merfish_impute_lv1 vs. Merfish
Dlk1	0.966023	Merfish_impute_lv1 vs. Merfish
Dmbx1	0.955808	Merfish_impute_lv1 vs. Merfish
Dmrt2	0.815414	Merfish_impute_lv1 vs. Merfish
Dock5	0.780486	Merfish_impute_lv1 vs. Merfish
Drd1	0.954949	Merfish_impute_lv1 vs. Merfish
Drd2	0.944993	Merfish_impute_lv1 vs. Merfish
Drd3	0.928278	Merfish_impute_lv1 vs. Merfish
Drd5	0.917895	Merfish_impute_lv1 vs. Merfish
Dscaml1	0.936487	Merfish_impute_lv1 vs. Merfish
Dsg2	0.582263	Merfish_impute_lv1 vs. Merfish
Ebf1	0.875161	Merfish_impute_lv1 vs. Merfish
Ebf2	0.904394	Merfish_impute_lv1 vs. Merfish
Ebf3	0.978799	Merfish_impute_lv1 vs. Merfish
Ecel1	0.962844	Merfish_impute_lv1 vs. Merfish
Edaradd	0.941224	Merfish_impute_lv1 vs. Merfish
Egfem1	0.74865	Merfish_impute_lv1 vs. Merfish
Egflam	0.914187	Merfish_impute_lv1 vs. Merfish
Egln3	0.907282	Merfish_impute_lv1 vs. Merfish
Egr2	0.835019	Merfish_impute_lv1 vs. Merfish
Elfn1	0.947269	Merfish_impute_lv1 vs. Merfish
Emx2	0.876903	Merfish_impute_lv1 vs. Merfish
En1	0.967519	Merfish_impute_lv1 vs. Merfish
Eomes	0.930886	Merfish_impute_lv1 vs. Merfish
Epha3	0.774789	Merfish_impute_lv1 vs. Merfish
Epha4	0.93362	Merfish_impute_lv1 vs. Merfish
Esyt3	0.95859	Merfish_impute_lv1 vs. Merfish
Ethe1	0.546494	Merfish_impute_lv1 vs. Merfish
Evx2	0.948331	Merfish_impute_lv1 vs. Merfish
Eya2	0.885863	Merfish_impute_lv1 vs. Merfish
Fam163a	0.893426	Merfish_impute_lv1 vs. Merfish
Fbln2	0.919129	Merfish_impute_lv1 vs. Merfish
Fbn2	0.909379	Merfish_impute_lv1 vs. Merfish
Fgf10	0.893173	Merfish_impute_lv1 vs. Merfish
Fibcd1	0.951636	Merfish_impute_lv1 vs. Merfish
Fign	0.872776	Merfish_impute_lv1 vs. Merfish
Fli1	0.158911	Merfish_impute_lv1 vs. Merfish
Fosl2	0.902776	Merfish_impute_lv1 vs. Merfish
Foxa1	0.760162	Merfish_impute_lv1 vs. Merfish
Foxa2	0.932903	Merfish_impute_lv1 vs. Merfish
Foxb1	0.956038	Merfish_impute_lv1 vs. Merfish
Foxo1	0.90836	Merfish_impute_lv1 vs. Merfish
Fras1	0.943018	Merfish_impute_lv1 vs. Merfish
Frzb	0.918243	Merfish_impute_lv1 vs. Merfish
Fstl5	0.795907	Merfish_impute_lv1 vs. Merfish
Fxyd6	0.939758	Merfish_impute_lv1 vs. Merfish
Fyb	0.651976	Merfish_impute_lv1 vs. Merfish
G630016G05Rik	0.887721	Merfish_impute_lv1 vs. Merfish
Gabrq	0.95639	Merfish_impute_lv1 vs. Merfish
Gad2	0.977105	Merfish_impute_lv1 vs. Merfish
Gal	0.948258	Merfish_impute_lv1 vs. Merfish
Galnt14	0.904121	Merfish_impute_lv1 vs. Merfish
Galnt18	0.927471	Merfish_impute_lv1 vs. Merfish
Galr1	0.94812	Merfish_impute_lv1 vs. Merfish
Gata3	0.981319	Merfish_impute_lv1 vs. Merfish
Gda	0.955866	Merfish_impute_lv1 vs. Merfish
Gfap	0.386904	Merfish_impute_lv1 vs. Merfish
Gfra1	0.930428	Merfish_impute_lv1 vs. Merfish
Gja1	0.650465	Merfish_impute_lv1 vs. Merfish
Gli2	0.809471	Merfish_impute_lv1 vs. Merfish
Gli3	0.885538	Merfish_impute_lv1 vs. Merfish
Glis3	0.871373	Merfish_impute_lv1 vs. Merfish
Glra2	0.909613	Merfish_impute_lv1 vs. Merfish
Glra3	0.93473	Merfish_impute_lv1 vs. Merfish
Gm30564	0.175415	Merfish_impute_lv1 vs. Merfish
Gpc3	0.891031	Merfish_impute_lv1 vs. Merfish
Gpr101	0.963934	Merfish_impute_lv1 vs. Merfish
Gpr139	0.895267	Merfish_impute_lv1 vs. Merfish
Gpr149	0.889456	Merfish_impute_lv1 vs. Merfish
Gpr39	0.148334	Merfish_impute_lv1 vs. Merfish
Gpr4	0.908818	Merfish_impute_lv1 vs. Merfish
Gpr83	0.948513	Merfish_impute_lv1 vs. Merfish
Gpr88	0.946119	Merfish_impute_lv1 vs. Merfish
Gpx3	0.94579	Merfish_impute_lv1 vs. Merfish
Grem1	0.863746	Merfish_impute_lv1 vs. Merfish
Grik1	0.926207	Merfish_impute_lv1 vs. Merfish
Grik3	0.959691	Merfish_impute_lv1 vs. Merfish
Grin2c	0.894389	Merfish_impute_lv1 vs. Merfish
Grm1	0.857125	Merfish_impute_lv1 vs. Merfish
Grm3	0.838255	Merfish_impute_lv1 vs. Merfish
Grm8	0.869775	Merfish_impute_lv1 vs. Merfish
Grp	0.92889	Merfish_impute_lv1 vs. Merfish
Grpr	0.888388	Merfish_impute_lv1 vs. Merfish
Gsta4	0.775675	Merfish_impute_lv1 vs. Merfish
Hcrtr2	0.847283	Merfish_impute_lv1 vs. Merfish
Hdc	0.862754	Merfish_impute_lv1 vs. Merfish
Hgf	0.931962	Merfish_impute_lv1 vs. Merfish
Hmcn1	0.901786	Merfish_impute_lv1 vs. Merfish
Hopx	0.528581	Merfish_impute_lv1 vs. Merfish
Hoxb3	0.957925	Merfish_impute_lv1 vs. Merfish
Hoxb5	0.97971	Merfish_impute_lv1 vs. Merfish
Hoxb8	0.72468	Merfish_impute_lv1 vs. Merfish
Hpgd	0.845804	Merfish_impute_lv1 vs. Merfish
Hs3st2	0.923733	Merfish_impute_lv1 vs. Merfish
Hs3st3b1	0.936181	Merfish_impute_lv1 vs. Merfish
Hs3st4	0.868443	Merfish_impute_lv1 vs. Merfish
Hspg2	0.167473	Merfish_impute_lv1 vs. Merfish
Htr1b	0.925309	Merfish_impute_lv1 vs. Merfish
Htr1d	0.889772	Merfish_impute_lv1 vs. Merfish
Htr2a	0.927099	Merfish_impute_lv1 vs. Merfish
Htr3a	0.963285	Merfish_impute_lv1 vs. Merfish
Htr7	0.890906	Merfish_impute_lv1 vs. Merfish
Igf1	0.913518	Merfish_impute_lv1 vs. Merfish
Igf2	0.753899	Merfish_impute_lv1 vs. Merfish
Igfbp2	0.743679	Merfish_impute_lv1 vs. Merfish
Igfbp4	0.936787	Merfish_impute_lv1 vs. Merfish
Igfbp6	0.91418	Merfish_impute_lv1 vs. Merfish
Igfbpl1	0.9438	Merfish_impute_lv1 vs. Merfish
Ighm	0.918642	Merfish_impute_lv1 vs. Merfish
Igsf1	0.842701	Merfish_impute_lv1 vs. Merfish
Il31ra	0.601584	Merfish_impute_lv1 vs. Merfish
Irs4	0.966873	Merfish_impute_lv1 vs. Merfish
Irx2	0.961388	Merfish_impute_lv1 vs. Merfish
Isl1	0.960035	Merfish_impute_lv1 vs. Merfish
Kazald1	0.902031	Merfish_impute_lv1 vs. Merfish
Kcnab3	0.927274	Merfish_impute_lv1 vs. Merfish
Kcng1	0.963104	Merfish_impute_lv1 vs. Merfish
Kcng2	0.929406	Merfish_impute_lv1 vs. Merfish
Kcnh8	0.921362	Merfish_impute_lv1 vs. Merfish
Kcnip1	0.545673	Merfish_impute_lv1 vs. Merfish
Kcnj5	0.897238	Merfish_impute_lv1 vs. Merfish
Kcnj8	0.484803	Merfish_impute_lv1 vs. Merfish
Kcnk9	0.944053	Merfish_impute_lv1 vs. Merfish
Kcnmb2	0.855939	Merfish_impute_lv1 vs. Merfish
Kcns3	0.9331	Merfish_impute_lv1 vs. Merfish
Kctd8	0.923635	Merfish_impute_lv1 vs. Merfish
Kif11	0.768502	Merfish_impute_lv1 vs. Merfish
Kit	0.959082	Merfish_impute_lv1 vs. Merfish
Kitl	0.904704	Merfish_impute_lv1 vs. Merfish
Kl	0.909009	Merfish_impute_lv1 vs. Merfish
Klhl14	0.939768	Merfish_impute_lv1 vs. Merfish
Klk6	0.62853	Merfish_impute_lv1 vs. Merfish
Lama1	0.903357	Merfish_impute_lv1 vs. Merfish
Lamp5	0.961626	Merfish_impute_lv1 vs. Merfish
Lancl3	0.936003	Merfish_impute_lv1 vs. Merfish
Ldb2	0.887234	Merfish_impute_lv1 vs. Merfish
Lgr6	0.890333	Merfish_impute_lv1 vs. Merfish
Lhfp	0.914496	Merfish_impute_lv1 vs. Merfish
Lhfpl5	0.865848	Merfish_impute_lv1 vs. Merfish
Lhx1	0.968041	Merfish_impute_lv1 vs. Merfish
Lhx2	0.806571	Merfish_impute_lv1 vs. Merfish
Lhx8	0.965779	Merfish_impute_lv1 vs. Merfish
Lhx9	0.905806	Merfish_impute_lv1 vs. Merfish
Lmo1	0.882702	Merfish_impute_lv1 vs. Merfish
Lmo3	0.867317	Merfish_impute_lv1 vs. Merfish
Lncenc1	0.945508	Merfish_impute_lv1 vs. Merfish
Lpar1	0.641892	Merfish_impute_lv1 vs. Merfish
Lpl	0.943466	Merfish_impute_lv1 vs. Merfish
Lrp4	0.749816	Merfish_impute_lv1 vs. Merfish
Lsp1	0.910655	Merfish_impute_lv1 vs. Merfish
Ltbp1	0.76043	Merfish_impute_lv1 vs. Merfish
Lypd1	0.904797	Merfish_impute_lv1 vs. Merfish
Lypd6	0.936773	Merfish_impute_lv1 vs. Merfish
Mab21l2	0.969044	Merfish_impute_lv1 vs. Merfish
Maf	0.893945	Merfish_impute_lv1 vs. Merfish
Man1a	0.830918	Merfish_impute_lv1 vs. Merfish
Marcksl1	0.909327	Merfish_impute_lv1 vs. Merfish
Mcm6	0.780861	Merfish_impute_lv1 vs. Merfish
Mctp2	0.923068	Merfish_impute_lv1 vs. Merfish
Mdga1	0.923417	Merfish_impute_lv1 vs. Merfish
Mecom	0.823131	Merfish_impute_lv1 vs. Merfish
Medag	0.902525	Merfish_impute_lv1 vs. Merfish
Megf11	0.832976	Merfish_impute_lv1 vs. Merfish
Meis1	0.958567	Merfish_impute_lv1 vs. Merfish
Met	0.908224	Merfish_impute_lv1 vs. Merfish
Mkx	0.910555	Merfish_impute_lv1 vs. Merfish
Mmel1	0.400635	Merfish_impute_lv1 vs. Merfish
Mog	0.599656	Merfish_impute_lv1 vs. Merfish
Moxd1	0.972527	Merfish_impute_lv1 vs. Merfish
Mpped2	0.796603	Merfish_impute_lv1 vs. Merfish
Mrpl16	0.408541	Merfish_impute_lv1 vs. Merfish
Myo5b	0.94184	Merfish_impute_lv1 vs. Merfish
Ndnf	0.948506	Merfish_impute_lv1 vs. Merfish
Ndst4	0.924498	Merfish_impute_lv1 vs. Merfish
Necab1	0.919328	Merfish_impute_lv1 vs. Merfish
Nfib	0.955335	Merfish_impute_lv1 vs. Merfish
Nfix	0.944798	Merfish_impute_lv1 vs. Merfish
Ngb	0.952051	Merfish_impute_lv1 vs. Merfish
Nhlh2	0.937403	Merfish_impute_lv1 vs. Merfish
Nkx2-1	0.97939	Merfish_impute_lv1 vs. Merfish
Nkx2-4	0.926119	Merfish_impute_lv1 vs. Merfish
Nos1	0.925797	Merfish_impute_lv1 vs. Merfish
Npas1	0.960276	Merfish_impute_lv1 vs. Merfish
Npbwr1	0.899467	Merfish_impute_lv1 vs. Merfish
Npnt	0.921453	Merfish_impute_lv1 vs. Merfish
Npsr1	0.88275	Merfish_impute_lv1 vs. Merfish
Nptx2	0.950421	Merfish_impute_lv1 vs. Merfish
Npy2r	0.949435	Merfish_impute_lv1 vs. Merfish
Nr2f1	0.836755	Merfish_impute_lv1 vs. Merfish
Nr2f2	0.883847	Merfish_impute_lv1 vs. Merfish
Nr4a2	0.962922	Merfish_impute_lv1 vs. Merfish
Nr4a3	0.891305	Merfish_impute_lv1 vs. Merfish
Nrn1	0.925762	Merfish_impute_lv1 vs. Merfish
Nrp1	0.899396	Merfish_impute_lv1 vs. Merfish
Ntn1	0.934051	Merfish_impute_lv1 vs. Merfish
Ntng1	0.818185	Merfish_impute_lv1 vs. Merfish
Nts	0.897692	Merfish_impute_lv1 vs. Merfish
Nwd2	0.815492	Merfish_impute_lv1 vs. Merfish
Nxph1	0.926786	Merfish_impute_lv1 vs. Merfish
Nxph2	0.898856	Merfish_impute_lv1 vs. Merfish
Nxph4	0.97693	Merfish_impute_lv1 vs. Merfish
Onecut2	0.941224	Merfish_impute_lv1 vs. Merfish
Onecut3	0.929906	Merfish_impute_lv1 vs. Merfish
Opalin	0.56117	Merfish_impute_lv1 vs. Merfish
Oprd1	0.910969	Merfish_impute_lv1 vs. Merfish
Oprk1	0.90371	Merfish_impute_lv1 vs. Merfish
Osbpl3	0.911205	Merfish_impute_lv1 vs. Merfish
Osr1	0.822063	Merfish_impute_lv1 vs. Merfish
Otof	0.955496	Merfish_impute_lv1 vs. Merfish
Otp	0.970905	Merfish_impute_lv1 vs. Merfish
Otx2	0.971283	Merfish_impute_lv1 vs. Merfish
Oxtr	0.77542	Merfish_impute_lv1 vs. Merfish
Pappa	0.902137	Merfish_impute_lv1 vs. Merfish
Pax5	0.958082	Merfish_impute_lv1 vs. Merfish
Pax6	0.954664	Merfish_impute_lv1 vs. Merfish
Pax7	0.957	Merfish_impute_lv1 vs. Merfish
Pax8	0.972914	Merfish_impute_lv1 vs. Merfish
Pcp4l1	0.882606	Merfish_impute_lv1 vs. Merfish
Pde11a	0.869818	Merfish_impute_lv1 vs. Merfish
Pde1a	0.862776	Merfish_impute_lv1 vs. Merfish
Pde3a	0.918101	Merfish_impute_lv1 vs. Merfish
Pdgfd	0.776628	Merfish_impute_lv1 vs. Merfish
Pdyn	0.959466	Merfish_impute_lv1 vs. Merfish
Pdzrn3	0.924389	Merfish_impute_lv1 vs. Merfish
Penk	0.946655	Merfish_impute_lv1 vs. Merfish
Phox2b	0.970017	Merfish_impute_lv1 vs. Merfish
Piezo2	0.70054	Merfish_impute_lv1 vs. Merfish
Pif1	0.262335	Merfish_impute_lv1 vs. Merfish
Pitx2	0.978416	Merfish_impute_lv1 vs. Merfish
Plpp4	0.9043	Merfish_impute_lv1 vs. Merfish
Pnoc	0.938718	Merfish_impute_lv1 vs. Merfish
Popdc3	0.925077	Merfish_impute_lv1 vs. Merfish
Pou3f1	0.908376	Merfish_impute_lv1 vs. Merfish
Pou3f3	0.913173	Merfish_impute_lv1 vs. Merfish
Pou4f1	0.94392	Merfish_impute_lv1 vs. Merfish
Pou6f2	0.815198	Merfish_impute_lv1 vs. Merfish
Pparg	0.903915	Merfish_impute_lv1 vs. Merfish
Ppp1r17	0.859739	Merfish_impute_lv1 vs. Merfish
Prkcq	0.923658	Merfish_impute_lv1 vs. Merfish
Prkd1	0.904047	Merfish_impute_lv1 vs. Merfish
Prkg2	0.81703	Merfish_impute_lv1 vs. Merfish
Prlr	0.913624	Merfish_impute_lv1 vs. Merfish
Prok2	0.775398	Merfish_impute_lv1 vs. Merfish
Prom1	0.827077	Merfish_impute_lv1 vs. Merfish
Prrxl1	0.952908	Merfish_impute_lv1 vs. Merfish
Ptger3	0.702882	Merfish_impute_lv1 vs. Merfish
Pth2r	0.909669	Merfish_impute_lv1 vs. Merfish
Ptk2b	0.951662	Merfish_impute_lv1 vs. Merfish
Ptprm	0.936205	Merfish_impute_lv1 vs. Merfish
Pvalb	0.876755	Merfish_impute_lv1 vs. Merfish
Qpct	0.835168	Merfish_impute_lv1 vs. Merfish
Qrfpr	0.902711	Merfish_impute_lv1 vs. Merfish
Rab3b	0.93795	Merfish_impute_lv1 vs. Merfish
Ramp1	0.816804	Merfish_impute_lv1 vs. Merfish
Ramp3	0.950842	Merfish_impute_lv1 vs. Merfish
Rasgrp1	0.952903	Merfish_impute_lv1 vs. Merfish
Rbp4	0.668028	Merfish_impute_lv1 vs. Merfish
Reln	0.932431	Merfish_impute_lv1 vs. Merfish
Ret	0.923407	Merfish_impute_lv1 vs. Merfish
Rgs4	0.905322	Merfish_impute_lv1 vs. Merfish
Rgs6	0.864773	Merfish_impute_lv1 vs. Merfish
Rmst	0.912242	Merfish_impute_lv1 vs. Merfish
Ror1	0.887341	Merfish_impute_lv1 vs. Merfish
Rorb	0.901536	Merfish_impute_lv1 vs. Merfish
Rprm	0.93771	Merfish_impute_lv1 vs. Merfish
Rspo1	0.936869	Merfish_impute_lv1 vs. Merfish
Rspo2	0.962341	Merfish_impute_lv1 vs. Merfish
Rwdd2a	0.864478	Merfish_impute_lv1 vs. Merfish
Rxfp1	0.946187	Merfish_impute_lv1 vs. Merfish
Rxfp3	0.889962	Merfish_impute_lv1 vs. Merfish
Samd5	0.931958	Merfish_impute_lv1 vs. Merfish
Scgn	0.881664	Merfish_impute_lv1 vs. Merfish
Scn4b	0.887442	Merfish_impute_lv1 vs. Merfish
Scn5a	0.951231	Merfish_impute_lv1 vs. Merfish
Scn7a	0.920922	Merfish_impute_lv1 vs. Merfish
Sema3c	0.813724	Merfish_impute_lv1 vs. Merfish
Sema3e	0.912697	Merfish_impute_lv1 vs. Merfish
Sema5a	0.910772	Merfish_impute_lv1 vs. Merfish
Serpinb8	0.821973	Merfish_impute_lv1 vs. Merfish
Serpine2	0.823732	Merfish_impute_lv1 vs. Merfish
Shisa6	0.834718	Merfish_impute_lv1 vs. Merfish
Shox2	0.946283	Merfish_impute_lv1 vs. Merfish
Shroom3	0.856795	Merfish_impute_lv1 vs. Merfish
Six3	0.972842	Merfish_impute_lv1 vs. Merfish
Skor1	0.960252	Merfish_impute_lv1 vs. Merfish
Sla	0.909125	Merfish_impute_lv1 vs. Merfish
Slc17a6	0.971703	Merfish_impute_lv1 vs. Merfish
Slc17a7	0.952372	Merfish_impute_lv1 vs. Merfish
Slc17a8	0.950248	Merfish_impute_lv1 vs. Merfish
Slc1a3	0.409045	Merfish_impute_lv1 vs. Merfish
Slc30a3	0.965657	Merfish_impute_lv1 vs. Merfish
Slc32a1	0.983593	Merfish_impute_lv1 vs. Merfish
Slc38a1	0.808964	Merfish_impute_lv1 vs. Merfish
Slc5a7	0.898681	Merfish_impute_lv1 vs. Merfish
Slc6a3	0.955252	Merfish_impute_lv1 vs. Merfish
Slc6a4	0.914997	Merfish_impute_lv1 vs. Merfish
Slc6a5	0.972105	Merfish_impute_lv1 vs. Merfish
Slc7a10	0.667493	Merfish_impute_lv1 vs. Merfish
Slc7a11	0.608589	Merfish_impute_lv1 vs. Merfish
Slit2	0.794602	Merfish_impute_lv1 vs. Merfish
Slit3	0.927594	Merfish_impute_lv1 vs. Merfish
Smoc2	0.940855	Merfish_impute_lv1 vs. Merfish
Sntg2	0.872713	Merfish_impute_lv1 vs. Merfish
Sorcs3	0.904107	Merfish_impute_lv1 vs. Merfish
Sox10	0.784614	Merfish_impute_lv1 vs. Merfish
Sox14	0.974507	Merfish_impute_lv1 vs. Merfish
Sox2	0.95534	Merfish_impute_lv1 vs. Merfish
Sox5	0.848082	Merfish_impute_lv1 vs. Merfish
Sox6	0.454753	Merfish_impute_lv1 vs. Merfish
Sp8	0.941195	Merfish_impute_lv1 vs. Merfish
Sp9	0.959851	Merfish_impute_lv1 vs. Merfish
Spin2c	0.590189	Merfish_impute_lv1 vs. Merfish
Spock3	0.907582	Merfish_impute_lv1 vs. Merfish
Spon1	0.928185	Merfish_impute_lv1 vs. Merfish
St18	0.894703	Merfish_impute_lv1 vs. Merfish
St3gal1	0.849604	Merfish_impute_lv1 vs. Merfish
St6galnac5	0.880365	Merfish_impute_lv1 vs. Merfish
Stac	0.904477	Merfish_impute_lv1 vs. Merfish
Stxbp6	0.918005	Merfish_impute_lv1 vs. Merfish
Sulf2	0.955119	Merfish_impute_lv1 vs. Merfish
Sv2b	0.935473	Merfish_impute_lv1 vs. Merfish
Sv2c	0.929429	Merfish_impute_lv1 vs. Merfish
Svep1	0.822843	Merfish_impute_lv1 vs. Merfish
Syndig1	0.886945	Merfish_impute_lv1 vs. Merfish
Syndig1l	0.894229	Merfish_impute_lv1 vs. Merfish
Synpr	0.937952	Merfish_impute_lv1 vs. Merfish
Syt10	0.947276	Merfish_impute_lv1 vs. Merfish
Syt17	0.946787	Merfish_impute_lv1 vs. Merfish
Syt2	0.951371	Merfish_impute_lv1 vs. Merfish
Syt6	0.960184	Merfish_impute_lv1 vs. Merfish
Tac2	0.942132	Merfish_impute_lv1 vs. Merfish
Tacr1	0.95264	Merfish_impute_lv1 vs. Merfish
Tacr3	0.941034	Merfish_impute_lv1 vs. Merfish
Tafa1	0.72872	Merfish_impute_lv1 vs. Merfish
Tafa2	0.90083	Merfish_impute_lv1 vs. Merfish
Tafa4	0.911326	Merfish_impute_lv1 vs. Merfish
Tal1	0.984534	Merfish_impute_lv1 vs. Merfish
Tbx3	0.936807	Merfish_impute_lv1 vs. Merfish
Tcerg1l	0.846788	Merfish_impute_lv1 vs. Merfish
Tcf7l2	0.976011	Merfish_impute_lv1 vs. Merfish
Tent5a	0.907115	Merfish_impute_lv1 vs. Merfish
Tfap2b	0.973366	Merfish_impute_lv1 vs. Merfish
Tfap2d	0.874743	Merfish_impute_lv1 vs. Merfish
Tgfbr2	0.915157	Merfish_impute_lv1 vs. Merfish
Th	0.947306	Merfish_impute_lv1 vs. Merfish
Tll1	0.909707	Merfish_impute_lv1 vs. Merfish
Tmem132c	0.939605	Merfish_impute_lv1 vs. Merfish
Tmem215	0.951027	Merfish_impute_lv1 vs. Merfish
Tmie	0.934115	Merfish_impute_lv1 vs. Merfish
Tnc	0.865727	Merfish_impute_lv1 vs. Merfish
Tnnt1	0.928823	Merfish_impute_lv1 vs. Merfish
Tox	0.886049	Merfish_impute_lv1 vs. Merfish
Tox3	0.899454	Merfish_impute_lv1 vs. Merfish
Trhde	0.89272	Merfish_impute_lv1 vs. Merfish
Trhr	0.939229	Merfish_impute_lv1 vs. Merfish
Trpc7	0.830238	Merfish_impute_lv1 vs. Merfish
Tshz2	0.78179	Merfish_impute_lv1 vs. Merfish
Ttc29	0.487241	Merfish_impute_lv1 vs. Merfish
Ttc6	0.91224	Merfish_impute_lv1 vs. Merfish
Unc13c	0.914588	Merfish_impute_lv1 vs. Merfish
Unc5d	0.864405	Merfish_impute_lv1 vs. Merfish
Ung	0.541928	Merfish_impute_lv1 vs. Merfish
Ust	0.879085	Merfish_impute_lv1 vs. Merfish
Vcan	0.922927	Merfish_impute_lv1 vs. Merfish
Vegfc	0.825604	Merfish_impute_lv1 vs. Merfish
Vip	0.95139	Merfish_impute_lv1 vs. Merfish
Vit	0.857696	Merfish_impute_lv1 vs. Merfish
Vsx2	0.902868	Merfish_impute_lv1 vs. Merfish
Vwa5b1	0.952615	Merfish_impute_lv1 vs. Merfish
Vwc2	0.893419	Merfish_impute_lv1 vs. Merfish
Vwc2l	0.913137	Merfish_impute_lv1 vs. Merfish
Whrn	0.944779	Merfish_impute_lv1 vs. Merfish
Wif1	0.847038	Merfish_impute_lv1 vs. Merfish
Wls	0.642219	Merfish_impute_lv1 vs. Merfish
Wnt7b	0.9286	Merfish_impute_lv1 vs. Merfish
Zbtb16	0.892627	Merfish_impute_lv1 vs. Merfish
Zeb2	0.88919	Merfish_impute_lv1 vs. Merfish
Zfhx4	0.94167	Merfish_impute_lv1 vs. Merfish
Zfp521	0.942685	Merfish_impute_lv1 vs. Merfish
Zfp536	0.918593	Merfish_impute_lv1 vs. Merfish
Zfpm2	0.927492	Merfish_impute_lv1 vs. Merfish
Zic1	0.945988	Merfish_impute_lv1 vs. Merfish
Zic4	0.927399	Merfish_impute_lv1 vs. Merfish
Zic5	0.921232	Merfish_impute_lv1 vs. Merfish

## Sheet: EDFig8b
gene	cl	cluster average logCPM	data.set
Calb2	1	0.122658	10X_cells_v3
Calb2	1	0.0238759	10X_cells_v2
Calb2	1	0.352353	merfish
Calb2	1	0.063392	merfish.impute
Calb2	1	0.070982	merfish.impute.lv1
Calb2	2	0.105711	10X_cells_v3
Calb2	2	0	10X_cells_v2
Calb2	2	0.443267	merfish
Calb2	2	0.141792	merfish.impute
Calb2	2	0.157374	merfish.impute.lv1
Calb2	3	0.0653719	10X_cells_v3
Calb2	3	0	10X_cells_v2
Calb2	3	0.280576	merfish
Calb2	3	0.0520249	merfish.impute
Calb2	3	0.066248	merfish.impute.lv1
Calb2	4	0.187113	10X_cells_v3
Calb2	4	0.0263177	10X_cells_v2
Calb2	4	0.385044	merfish
Calb2	4	0.149653	merfish.impute
Calb2	4	0.159469	merfish.impute.lv1
Calb2	5	0.0786931	10X_cells_v3
Calb2	5	0.089082	10X_cells_v2
Calb2	5	0.405577	merfish
Calb2	5	0.0713573	merfish.impute
Calb2	5	0.07482	merfish.impute.lv1
Calb2	6	0.0609869	10X_cells_v3
Calb2	6	0.0711144	10X_cells_v2
Calb2	6	0.3574	merfish
Calb2	6	0.0252815	merfish.impute
Calb2	6	0.0283028	merfish.impute.lv1
Calb2	7	0.0378113	10X_cells_v3
Calb2	7	0	10X_cells_v2
Calb2	7	0.392668	merfish
Calb2	7	0.0475113	merfish.impute
Calb2	7	0.0528319	merfish.impute.lv1
Calb2	8	0.146326	10X_cells_v3
Calb2	8	0	10X_cells_v2
Calb2	8	0.267764	merfish
Calb2	8	0.154545	merfish.impute
Calb2	8	0.151036	merfish.impute.lv1
Calb2	9	0	10X_cells_v3
Calb2	9	0.129441	10X_cells_v2
Calb2	9	0.400868	merfish
Calb2	9	0.0110739	merfish.impute
Calb2	9	0.0154184	merfish.impute.lv1
Calb2	10	0.0591918	10X_cells_v3
Calb2	10	0.0508564	10X_cells_v2
Calb2	10	0.358764	merfish
Calb2	10	0.087535	merfish.impute
Calb2	10	0.049877	merfish.impute.lv1
Calb2	11	0	10X_cells_v3
Calb2	11	0.0780524	10X_cells_v2
Calb2	11	0.32556	merfish
Calb2	11	0.0667	merfish.impute
Calb2	11	0.0656601	merfish.impute.lv1
Calb2	12	0.22374	10X_cells_v3
Calb2	12	0.143425	10X_cells_v2
Calb2	12	0.428954	merfish
Calb2	12	0.230713	merfish.impute
Calb2	12	0.216199	merfish.impute.lv1
Calb2	13	0.422725	10X_cells_v3
Calb2	13	0.378203	10X_cells_v2
Calb2	13	0.775824	merfish
Calb2	13	0.215356	merfish.impute
Calb2	13	0.226052	merfish.impute.lv1
Calb2	14	0.0953162	10X_cells_v3
Calb2	14	0.0925009	10X_cells_v2
Calb2	14	0.4278	merfish
Calb2	14	0.128446	merfish.impute
Calb2	14	0.125996	merfish.impute.lv1
Calb2	15	0.226992	10X_cells_v3
Calb2	15	0.128292	10X_cells_v2
Calb2	15	0.320971	merfish
Calb2	15	0.134036	merfish.impute
Calb2	15	0.140804	merfish.impute.lv1
Calb2	16	0.491161	10X_cells_v3
Calb2	16	0.497093	10X_cells_v2
Calb2	16	0.273851	merfish
Calb2	16	0.44237	merfish.impute
Calb2	16	0.445116	merfish.impute.lv1
Calb2	17	0.346805	10X_cells_v3
Calb2	17	0.500199	10X_cells_v2
Calb2	17	0.19451	merfish
Calb2	17	0.357001	merfish.impute
Calb2	17	0.353636	merfish.impute.lv1
Calb2	18	0.286638	10X_cells_v3
Calb2	18	0.307268	10X_cells_v2
Calb2	18	0.29415	merfish
Calb2	18	0.239732	merfish.impute
Calb2	18	0.310096	merfish.impute.lv1
Calb2	19	0.346742	10X_cells_v3
Calb2	19	0.240601	10X_cells_v2
Calb2	19	0.249843	merfish
Calb2	19	0.25771	merfish.impute
Calb2	19	0.270099	merfish.impute.lv1
Calb2	20	0.830365	10X_cells_v3
Calb2	20	0.512894	10X_cells_v2
Calb2	20	0.397469	merfish
Calb2	20	0.522903	merfish.impute
Calb2	20	0.572988	merfish.impute.lv1
Calb2	21	0.321662	10X_cells_v3
Calb2	21	0.302871	10X_cells_v2
Calb2	21	0.260226	merfish
Calb2	21	0.36339	merfish.impute
Calb2	21	0.333033	merfish.impute.lv1
Calb2	22	0.334342	10X_cells_v3
Calb2	22	0.314823	10X_cells_v2
Calb2	22	0.275054	merfish
Calb2	22	0.312328	merfish.impute
Calb2	22	0.30309	merfish.impute.lv1
Calb2	23	0.252523	10X_cells_v3
Calb2	23	0.364165	10X_cells_v2
Calb2	23	0.288876	merfish
Calb2	23	0.316994	merfish.impute
Calb2	23	0.389699	merfish.impute.lv1
Calb2	24	0.264681	10X_cells_v3
Calb2	24	0.116191	10X_cells_v2
Calb2	24	0.2636	merfish
Calb2	24	0.199703	merfish.impute
Calb2	24	0.207497	merfish.impute.lv1
Calb2	25	0.0981814	10X_cells_v3
Calb2	25	0.0529787	10X_cells_v2
Calb2	25	0.292589	merfish
Calb2	25	0.0776407	merfish.impute
Calb2	25	0.0635628	merfish.impute.lv1
Calb2	26	0.193349	10X_cells_v3
Calb2	26	0.0418909	10X_cells_v2
Calb2	26	0.240456	merfish
Calb2	26	0.116529	merfish.impute
Calb2	26	0.114671	merfish.impute.lv1
Calb2	27	0.152404	10X_cells_v3
Calb2	27	0.138687	10X_cells_v2
Calb2	27	0.210257	merfish
Calb2	27	0.0600873	merfish.impute
Calb2	27	0.0677997	merfish.impute.lv1
Calb2	28	0.0923384	10X_cells_v3
Calb2	28	0.0762645	10X_cells_v2
Calb2	28	0.227616	merfish
Calb2	28	0.068474	merfish.impute
Calb2	28	0.0705516	merfish.impute.lv1
Calb2	29	0.21791	10X_cells_v3
Calb2	29	0.107788	10X_cells_v2
Calb2	29	0.26378	merfish
Calb2	29	0.0909177	merfish.impute
Calb2	29	0.0865554	merfish.impute.lv1
Calb2	30	0.0457185	10X_cells_v3
Calb2	30	0.0196835	10X_cells_v2
Calb2	30	0.217335	merfish
Calb2	30	0.0818578	merfish.impute
Calb2	30	0.0872904	merfish.impute.lv1
Calb2	31	0.0286653	10X_cells_v3
Calb2	31	0.0398238	10X_cells_v2
Calb2	31	0.258974	merfish
Calb2	31	0.0537414	merfish.impute
Calb2	31	0.0465599	merfish.impute.lv1
Calb2	32	0.084045	10X_cells_v3
Calb2	32	0.0381416	10X_cells_v2
Calb2	32	0.241593	merfish
Calb2	32	0.0482926	merfish.impute
Calb2	32	0.0387838	merfish.impute.lv1
Calb2	33	0.0729226	10X_cells_v3
Calb2	33	0.143987	10X_cells_v2
Calb2	33	0.285743	merfish
Calb2	33	0.0937793	merfish.impute
Calb2	33	0.0887629	merfish.impute.lv1
Calb2	34	0.0609532	10X_cells_v3
Calb2	34	0.0607922	10X_cells_v2
Calb2	34	0.236269	merfish
Calb2	34	0.0951417	merfish.impute
Calb2	34	0.102316	merfish.impute.lv1
Calb2	35	0.0669623	10X_cells_v3
Calb2	35	0.0378683	10X_cells_v2
Calb2	35	0.303756	merfish
Calb2	35	0.105804	merfish.impute
Calb2	35	0.105497	merfish.impute.lv1
Calb2	36	0	10X_cells_v3
Calb2	36	0	10X_cells_v2
Calb2	36	0.227832	merfish
Calb2	36	0.0527515	merfish.impute
Calb2	36	0.0611857	merfish.impute.lv1
Calb2	37	0.167474	10X_cells_v3
Calb2	37	0.20162	10X_cells_v2
Calb2	37	0.35398	merfish
Calb2	37	0.294078	merfish.impute
Calb2	37	0.27883	merfish.impute.lv1
Calb2	38	0.140749	10X_cells_v3
Calb2	38	0.0750118	10X_cells_v2
Calb2	38	0.339045	merfish
Calb2	38	0.112786	merfish.impute
Calb2	38	0.119061	merfish.impute.lv1
Calb2	39	0.0479993	10X_cells_v3
Calb2	39	0.122226	10X_cells_v2
Calb2	39	0.233116	merfish
Calb2	39	0.0734519	merfish.impute
Calb2	39	0.0792976	merfish.impute.lv1
Calb2	40	0.36624	10X_cells_v3
Calb2	40	0.0419337	10X_cells_v2
Calb2	40	0.254696	merfish
Calb2	40	0.244219	merfish.impute
Calb2	40	0.200561	merfish.impute.lv1
Calb2	41	0.0507133	10X_cells_v3
Calb2	41	0.0229528	10X_cells_v2
Calb2	41	0.187403	merfish
Calb2	41	0.140766	merfish.impute
Calb2	41	0.123262	merfish.impute.lv1
Calb2	42	0.116209	10X_cells_v3
Calb2	42	0.150306	10X_cells_v2
Calb2	42	0.260061	merfish
Calb2	42	0.120461	merfish.impute
Calb2	42	0.108244	merfish.impute.lv1
Calb2	43	0.0232614	10X_cells_v3
Calb2	43	0.168822	10X_cells_v2
Calb2	43	0.319828	merfish
Calb2	43	0.12126	merfish.impute
Calb2	43	0.126635	merfish.impute.lv1
Calb2	44	0.0961904	10X_cells_v3
Calb2	44	0.0950358	10X_cells_v2
Calb2	44	0.113466	merfish
Calb2	44	0.105011	merfish.impute
Calb2	44	0.0922626	merfish.impute.lv1
Calb2	45	0.147936	10X_cells_v3
Calb2	45	0.159383	10X_cells_v2
Calb2	45	0.125664	merfish
Calb2	45	0.0898255	merfish.impute
Calb2	45	0.0977901	merfish.impute.lv1
Calb2	46	0.0425606	10X_cells_v3
Calb2	46	0.0481075	10X_cells_v2
Calb2	46	0.168109	merfish
Calb2	46	0.0729165	merfish.impute
Calb2	46	0.0668778	merfish.impute.lv1
Calb2	47	0.174933	10X_cells_v3
Calb2	47	0.050253	10X_cells_v2
Calb2	47	0.130084	merfish
Calb2	47	0.244328	merfish.impute
Calb2	47	0.247242	merfish.impute.lv1
Calb2	49	0.0928645	10X_cells_v3
Calb2	49	0.159111	10X_cells_v2
Calb2	49	0.211738	merfish
Calb2	49	0.0888757	merfish.impute
Calb2	49	0.0825665	merfish.impute.lv1
Calb2	50	0.13576	10X_cells_v3
Calb2	50	0.167892	10X_cells_v2
Calb2	50	0.43293	merfish
Calb2	50	0.161442	merfish.impute
Calb2	50	0.101715	merfish.impute.lv1
Calb2	51	0.087091	10X_cells_v3
Calb2	51	0.127606	10X_cells_v2
Calb2	51	0.351244	merfish
Calb2	51	0.206428	merfish.impute
Calb2	51	0.211793	merfish.impute.lv1
Calb2	52	0.1961	10X_cells_v3
Calb2	52	0.0474024	10X_cells_v2
Calb2	52	0.293264	merfish
Calb2	52	0.156471	merfish.impute
Calb2	52	0.125359	merfish.impute.lv1
Calb2	53	0.118723	10X_cells_v3
Calb2	53	0.0459984	10X_cells_v2
Calb2	53	0.143701	merfish
Calb2	53	0.101522	merfish.impute
Calb2	53	0.114583	merfish.impute.lv1
Calb2	54	0.141042	10X_cells_v3
Calb2	54	0.0681169	10X_cells_v2
Calb2	54	0.252076	merfish
Calb2	54	0.142083	merfish.impute
Calb2	54	0.119419	merfish.impute.lv1
Calb2	55	0.186261	10X_cells_v3
Calb2	55	0.0459524	10X_cells_v2
Calb2	55	0.224152	merfish
Calb2	55	0.143221	merfish.impute
Calb2	55	0.0984471	merfish.impute.lv1
Calb2	56	0	10X_cells_v3
Calb2	56	0.0576688	10X_cells_v2
Calb2	56	0.199271	merfish
Calb2	56	0.085019	merfish.impute
Calb2	56	0.0793275	merfish.impute.lv1
Calb2	58	0.0911394	10X_cells_v3
Calb2	58	0.0420458	10X_cells_v2
Calb2	58	0.181578	merfish
Calb2	58	0.0578039	merfish.impute
Calb2	58	0.0437211	merfish.impute.lv1
Calb2	59	0.0724288	10X_cells_v3
Calb2	59	0.0621032	10X_cells_v2
Calb2	59	0.256498	merfish
Calb2	59	0.057361	merfish.impute
Calb2	59	0.0625388	merfish.impute.lv1
Calb2	60	0.0507698	10X_cells_v3
Calb2	60	0.0430039	10X_cells_v2
Calb2	60	0.264982	merfish
Calb2	60	0.00556625	merfish.impute
Calb2	60	0.00395222	merfish.impute.lv1
Calb2	61	0.0172687	10X_cells_v3
Calb2	61	0.0212373	10X_cells_v2
Calb2	61	0.20071	merfish
Calb2	61	0.017369	merfish.impute
Calb2	61	0.0260093	merfish.impute.lv1
Calb2	62	0	10X_cells_v3
Calb2	62	0.10777	10X_cells_v2
Calb2	62	0.201695	merfish
Calb2	62	0.0169333	merfish.impute
Calb2	62	0.0137891	merfish.impute.lv1
Calb2	63	0	10X_cells_v3
Calb2	63	0.127611	10X_cells_v2
Calb2	63	0.195848	merfish
Calb2	63	0.018024	merfish.impute
Calb2	63	0.0280238	merfish.impute.lv1
Calb2	64	0.0655092	10X_cells_v3
Calb2	64	0.0191597	10X_cells_v2
Calb2	64	0.241851	merfish
Calb2	64	0.0413136	merfish.impute
Calb2	64	0.0362748	merfish.impute.lv1
Calb2	65	0.0508979	10X_cells_v3
Calb2	65	0	10X_cells_v2
Calb2	65	0.210525	merfish
Calb2	65	0.0304414	merfish.impute
Calb2	65	0.0366992	merfish.impute.lv1
Calb2	66	0.129994	10X_cells_v3
Calb2	66	0.0185682	10X_cells_v2
Calb2	66	0.216071	merfish
Calb2	66	0.0554993	merfish.impute
Calb2	66	0.0632066	merfish.impute.lv1
Calb2	67	0.0501628	10X_cells_v3
Calb2	67	0.0207868	10X_cells_v2
Calb2	67	0.290061	merfish
Calb2	67	0.0500504	merfish.impute
Calb2	67	0.0454486	merfish.impute.lv1
Calb2	68	0.0667458	10X_cells_v3
Calb2	68	0.020329	10X_cells_v2
Calb2	68	0.188106	merfish
Calb2	68	0.0171301	merfish.impute
Calb2	68	0.0191282	merfish.impute.lv1
Calb2	69	0	10X_cells_v3
Calb2	69	0.0208882	10X_cells_v2
Calb2	69	0.229822	merfish
Calb2	69	0.0158456	merfish.impute
Calb2	69	0.0190915	merfish.impute.lv1
Calb2	70	0.0169124	10X_cells_v3
Calb2	70	0.0428074	10X_cells_v2
Calb2	70	0.215977	merfish
Calb2	70	0.0246312	merfish.impute
Calb2	70	0.0258966	merfish.impute.lv1
Calb2	71	0.094082	10X_cells_v3
Calb2	71	0.0944664	10X_cells_v2
Calb2	71	0.189814	merfish
Calb2	71	0.0995376	merfish.impute
Calb2	71	0.10324	merfish.impute.lv1
Calb2	72	0.02943	10X_cells_v3
Calb2	72	0.0876292	10X_cells_v2
Calb2	72	0.265232	merfish
Calb2	72	0.0166696	merfish.impute
Calb2	72	0.0126007	merfish.impute.lv1
Calb2	73	0.0939374	10X_cells_v3
Calb2	73	0.133857	10X_cells_v2
Calb2	73	0.194509	merfish
Calb2	73	0.0301364	merfish.impute
Calb2	73	0.0194222	merfish.impute.lv1
Calb2	75	0.0925762	10X_cells_v3
Calb2	75	0.0656507	10X_cells_v2
Calb2	75	0.245648	merfish
Calb2	75	0.0284736	merfish.impute
Calb2	75	0.0245445	merfish.impute.lv1
Calb2	76	0.0510532	10X_cells_v3
Calb2	76	0.0200934	10X_cells_v2
Calb2	76	0.213593	merfish
Calb2	76	0.111418	merfish.impute
Calb2	76	0.0908108	merfish.impute.lv1
Calb2	77	0.0213542	10X_cells_v3
Calb2	77	0.0457447	10X_cells_v2
Calb2	77	0.151517	merfish
Calb2	77	0.0541748	merfish.impute
Calb2	77	0.0509601	merfish.impute.lv1
Calb2	78	0.0207286	10X_cells_v3
Calb2	78	0.0939816	10X_cells_v2
Calb2	78	0.162757	merfish
Calb2	78	0.0574272	merfish.impute
Calb2	78	0.0635745	merfish.impute.lv1
Calb2	79	0.125674	10X_cells_v3
Calb2	79	0.0229182	10X_cells_v2
Calb2	79	0.192693	merfish
Calb2	79	0.0849268	merfish.impute
Calb2	79	0.101656	merfish.impute.lv1
Calb2	80	0.0685825	10X_cells_v3
Calb2	80	0.106449	10X_cells_v2
Calb2	80	0.212484	merfish
Calb2	80	0.092741	merfish.impute
Calb2	80	0.0966347	merfish.impute.lv1
Calb2	81	0.0589012	10X_cells_v3
Calb2	81	0.022176	10X_cells_v2
Calb2	81	0.145456	merfish
Calb2	81	0.0680407	merfish.impute
Calb2	81	0.0612255	merfish.impute.lv1
Calb2	82	0.0384856	10X_cells_v3
Calb2	82	0.0862917	10X_cells_v2
Calb2	82	0.191671	merfish
Calb2	82	0.0621518	merfish.impute
Calb2	82	0.0762602	merfish.impute.lv1
Calb2	83	0	10X_cells_v3
Calb2	83	0.0887037	10X_cells_v2
Calb2	83	0.138517	merfish
Calb2	83	0.0365874	merfish.impute
Calb2	83	0.0575697	merfish.impute.lv1
Calb2	84	0	10X_cells_v3
Calb2	84	0.0680828	10X_cells_v2
Calb2	84	0.185039	merfish
Calb2	84	0.0112361	merfish.impute
Calb2	84	0.0100746	merfish.impute.lv1
Calb2	85	0.0638476	10X_cells_v3
Calb2	85	0.084128	10X_cells_v2
Calb2	85	0.215561	merfish
Calb2	85	0.0642482	merfish.impute
Calb2	85	0.0722264	merfish.impute.lv1
Calb2	86	0.11168	10X_cells_v3
Calb2	86	0	10X_cells_v2
Calb2	86	0.227069	merfish
Calb2	86	0.0752832	merfish.impute
Calb2	86	0.0658105	merfish.impute.lv1
Calb2	87	0.142101	10X_cells_v3
Calb2	87	0.0678647	10X_cells_v2
Calb2	87	0.19105	merfish
Calb2	87	0.0873957	merfish.impute
Calb2	87	0.0988921	merfish.impute.lv1
Calb2	88	0.0815476	10X_cells_v3
Calb2	88	0.138653	10X_cells_v2
Calb2	88	0.198825	merfish
Calb2	88	0.103953	merfish.impute
Calb2	88	0.113211	merfish.impute.lv1
Calb2	89	0.0385092	10X_cells_v3
Calb2	89	0.117896	10X_cells_v2
Calb2	89	0.231931	merfish
Calb2	89	0.044863	merfish.impute
Calb2	89	0.048857	merfish.impute.lv1
Calb2	90	0	10X_cells_v3
Calb2	90	0.0432668	10X_cells_v2
Calb2	90	0.18791	merfish
Calb2	90	0.0429827	merfish.impute
Calb2	90	0.0153826	merfish.impute.lv1
Calb2	91	0.707853	10X_cells_v3
Calb2	91	0.163548	10X_cells_v2
Calb2	91	0.289099	merfish
Calb2	91	0.560716	merfish.impute
Calb2	91	0.555707	merfish.impute.lv1
Calb2	92	0.374302	10X_cells_v3
Calb2	92	0.562416	10X_cells_v2
Calb2	92	0.313753	merfish
Calb2	92	0.6583	merfish.impute
Calb2	92	0.706413	merfish.impute.lv1
Calb2	93	0.0806255	10X_cells_v3
Calb2	93	0.0900237	10X_cells_v2
Calb2	93	0.215219	merfish
Calb2	93	0.144245	merfish.impute
Calb2	93	0.141285	merfish.impute.lv1
Calb2	94	0.255018	10X_cells_v3
Calb2	94	0.0450781	10X_cells_v2
Calb2	94	0.220697	merfish
Calb2	94	0.187178	merfish.impute
Calb2	94	0.219127	merfish.impute.lv1
Calb2	95	0.0893735	10X_cells_v3
Calb2	95	0.074826	10X_cells_v2
Calb2	95	0.178211	merfish
Calb2	95	0.149067	merfish.impute
Calb2	95	0.195934	merfish.impute.lv1
Calb2	96	0.181563	10X_cells_v3
Calb2	96	0.0437001	10X_cells_v2
Calb2	96	0.186976	merfish
Calb2	96	0.247126	merfish.impute
Calb2	96	0.275705	merfish.impute.lv1
Calb2	97	0.26981	10X_cells_v3
Calb2	97	0.506758	10X_cells_v2
Calb2	97	0.450427	merfish
Calb2	97	0.506792	merfish.impute
Calb2	97	0.387266	merfish.impute.lv1
Calb2	98	0.0895592	10X_cells_v3
Calb2	98	0.0977305	10X_cells_v2
Calb2	98	0.375784	merfish
Calb2	98	0.0563583	merfish.impute
Calb2	98	0.0552925	merfish.impute.lv1
Calb2	99	0.0338891	10X_cells_v3
Calb2	99	0.0608478	10X_cells_v2
Calb2	99	0.234711	merfish
Calb2	99	0.0266517	merfish.impute
Calb2	99	0.0306682	merfish.impute.lv1
Calb2	100	0.143275	10X_cells_v3
Calb2	100	0.0655659	10X_cells_v2
Calb2	100	0.271335	merfish
Calb2	100	0.0467959	merfish.impute
Calb2	100	0.0458471	merfish.impute.lv1
Calb2	101	0.0564348	10X_cells_v3
Calb2	101	0	10X_cells_v2
Calb2	101	0.209117	merfish
Calb2	101	0.0587324	merfish.impute
Calb2	101	0.0516081	merfish.impute.lv1
Calb2	102	0.221988	10X_cells_v3
Calb2	102	0.128416	10X_cells_v2
Calb2	102	0.357839	merfish
Calb2	102	0.211211	merfish.impute
Calb2	102	0.214089	merfish.impute.lv1
Calb2	103	0.133535	10X_cells_v3
Calb2	103	0.0781508	10X_cells_v2
Calb2	103	0.230385	merfish
Calb2	103	0.0803354	merfish.impute
Calb2	103	0.0517545	merfish.impute.lv1
Calb2	104	0.0571952	10X_cells_v3
Calb2	104	0.0473575	10X_cells_v2
Calb2	104	0.231224	merfish
Calb2	104	0.0593744	merfish.impute
Calb2	104	0.0545662	merfish.impute.lv1
Calb2	105	0.0328695	10X_cells_v3
Calb2	105	0.0392662	10X_cells_v2
Calb2	105	0.21179	merfish
Calb2	105	0.0459592	merfish.impute
Calb2	105	0.0276016	merfish.impute.lv1
Calb2	106	0.168528	10X_cells_v3
Calb2	106	0.0910867	10X_cells_v2
Calb2	106	0.317223	merfish
Calb2	106	0.156747	merfish.impute
Calb2	106	0.134652	merfish.impute.lv1
Calb2	107	0.0827241	10X_cells_v3
Calb2	107	0.0380996	10X_cells_v2
Calb2	107	0.274042	merfish
Calb2	107	0.11984	merfish.impute
Calb2	107	0.0894307	merfish.impute.lv1
Calb2	108	0	10X_cells_v3
Calb2	108	0.0184229	10X_cells_v2
Calb2	108	0.285673	merfish
Calb2	108	0.0526863	merfish.impute
Calb2	108	0.0562867	merfish.impute.lv1
Calb2	109	0.0760111	10X_cells_v3
Calb2	109	0.0846357	10X_cells_v2
Calb2	109	0.275354	merfish
Calb2	109	0.020861	merfish.impute
Calb2	109	0.0201703	merfish.impute.lv1
Calb2	110	0.0951177	10X_cells_v3
Calb2	110	0.0983915	10X_cells_v2
Calb2	110	0.302539	merfish
Calb2	110	0.114411	merfish.impute
Calb2	110	0.0806205	merfish.impute.lv1
Calb2	111	0.329744	10X_cells_v3
Calb2	111	0.284646	10X_cells_v2
Calb2	111	0.303025	merfish
Calb2	111	0.291315	merfish.impute
Calb2	111	0.288103	merfish.impute.lv1
Calb2	112	0.117728	10X_cells_v3
Calb2	112	0.198422	10X_cells_v2
Calb2	112	0.239319	merfish
Calb2	112	0.189981	merfish.impute
Calb2	112	0.115637	merfish.impute.lv1
Calb2	113	0.143616	10X_cells_v3
Calb2	113	0.0994393	10X_cells_v2
Calb2	113	0.195182	merfish
Calb2	113	0.104875	merfish.impute
Calb2	113	0.0621771	merfish.impute.lv1
Calb2	114	0.149375	10X_cells_v3
Calb2	114	0.145741	10X_cells_v2
Calb2	114	0.223391	merfish
Calb2	114	0.233557	merfish.impute
Calb2	114	0.188728	merfish.impute.lv1
Calb2	115	0.901306	10X_cells_v3
Calb2	115	0.7926	10X_cells_v2
Calb2	115	0.623254	merfish
Calb2	115	0.372217	merfish.impute
Calb2	115	0.372098	merfish.impute.lv1
Calb2	116	0.269568	10X_cells_v3
Calb2	116	0.165347	10X_cells_v2
Calb2	116	0.183114	merfish
Calb2	116	0.206807	merfish.impute
Calb2	116	0.217585	merfish.impute.lv1
Calb2	117	0.475317	10X_cells_v3
Calb2	117	0.215551	10X_cells_v2
Calb2	117	0.291273	merfish
Calb2	117	0.535082	merfish.impute
Calb2	117	0.52112	merfish.impute.lv1
Calb2	118	0.733293	10X_cells_v3
Calb2	118	0.462605	10X_cells_v2
Calb2	118	0.42307	merfish
Calb2	118	0.642758	merfish.impute
Calb2	118	0.637252	merfish.impute.lv1
Calb2	119	1.32121	10X_cells_v3
Calb2	119	0.351622	10X_cells_v2
Calb2	119	0.401341	merfish
Calb2	119	0.776565	merfish.impute
Calb2	119	0.746664	merfish.impute.lv1
Calb2	120	0.257154	10X_cells_v3
Calb2	120	0.13321	10X_cells_v2
Calb2	120	0.257968	merfish
Calb2	120	0.305649	merfish.impute
Calb2	120	0.271173	merfish.impute.lv1
Calb2	121	0.146292	10X_cells_v3
Calb2	121	0.0953989	10X_cells_v2
Calb2	121	0.184622	merfish
Calb2	121	0.254881	merfish.impute
Calb2	121	0.292304	merfish.impute.lv1
Calb2	122	0.232692	10X_cells_v3
Calb2	122	0.254019	10X_cells_v2
Calb2	122	0.228358	merfish
Calb2	122	0.377921	merfish.impute
Calb2	122	0.422441	merfish.impute.lv1
Calb2	123	0.365956	10X_cells_v3
Calb2	123	0.240496	10X_cells_v2
Calb2	123	0.209648	merfish
Calb2	123	0.352315	merfish.impute
Calb2	123	0.358279	merfish.impute.lv1
Calb2	124	0.197027	10X_cells_v3
Calb2	124	0.298996	10X_cells_v2
Calb2	124	0.497611	merfish
Calb2	124	0.381575	merfish.impute
Calb2	124	0.389705	merfish.impute.lv1
Calb2	125	0.249677	10X_cells_v3
Calb2	125	0.19048	10X_cells_v2
Calb2	125	0.19416	merfish
Calb2	125	0.217894	merfish.impute
Calb2	125	0.218584	merfish.impute.lv1
Calb2	126	0.224176	10X_cells_v3
Calb2	126	0.217764	10X_cells_v2
Calb2	126	0.207354	merfish
Calb2	126	0.282134	merfish.impute
Calb2	126	0.296136	merfish.impute.lv1
Calb2	127	0.147495	10X_cells_v3
Calb2	127	0.132514	10X_cells_v2
Calb2	127	0.194508	merfish
Calb2	127	0.220984	merfish.impute
Calb2	127	0.236014	merfish.impute.lv1
Calb2	128	0.224863	10X_cells_v3
Calb2	128	0.0678502	10X_cells_v2
Calb2	128	0.19827	merfish
Calb2	128	0.24487	merfish.impute
Calb2	128	0.242365	merfish.impute.lv1
Calb2	129	0.34535	10X_cells_v3
Calb2	129	0.275109	10X_cells_v2
Calb2	129	0.199134	merfish
Calb2	129	0.393668	merfish.impute
Calb2	129	0.363852	merfish.impute.lv1
Calb2	130	0.0883409	10X_cells_v3
Calb2	130	0.143859	10X_cells_v2
Calb2	130	0.24536	merfish
Calb2	130	0.139318	merfish.impute
Calb2	130	0.172159	merfish.impute.lv1
Calb2	131	0.343951	10X_cells_v3
Calb2	131	0.0919962	10X_cells_v2
Calb2	131	0.256078	merfish
Calb2	131	0.234284	merfish.impute
Calb2	131	0.236742	merfish.impute.lv1
Calb2	132	0.0507396	10X_cells_v3
Calb2	132	0.0780269	10X_cells_v2
Calb2	132	0.250395	merfish
Calb2	132	0.103009	merfish.impute
Calb2	132	0.0956805	merfish.impute.lv1
Calb2	133	0.0198992	10X_cells_v3
Calb2	133	0.0846706	10X_cells_v2
Calb2	133	0.419502	merfish
Calb2	133	0.0641947	merfish.impute
Calb2	133	0.0605845	merfish.impute.lv1
Calb2	134	0.0496546	10X_cells_v3
Calb2	134	0.0419094	10X_cells_v2
Calb2	134	0.197167	merfish
Calb2	134	0.111386	merfish.impute
Calb2	134	0.0864885	merfish.impute.lv1
Calb2	135	0.0281868	10X_cells_v3
Calb2	135	0	10X_cells_v2
Calb2	135	0.204741	merfish
Calb2	135	0.106142	merfish.impute
Calb2	135	0.0850578	merfish.impute.lv1
Calb2	136	0	10X_cells_v3
Calb2	136	0.0419435	10X_cells_v2
Calb2	136	0.207669	merfish
Calb2	136	0.113311	merfish.impute
Calb2	136	0.0844976	merfish.impute.lv1
Calb2	137	0.0595369	10X_cells_v3
Calb2	137	0.0421795	10X_cells_v2
Calb2	137	0.205934	merfish
Calb2	137	0.0488527	merfish.impute
Calb2	137	0.041464	merfish.impute.lv1
Calb2	138	0.0591787	10X_cells_v3
Calb2	138	0.101665	10X_cells_v2
Calb2	138	0.231149	merfish
Calb2	138	0.128589	merfish.impute
Calb2	138	0.0807197	merfish.impute.lv1
Calb2	139	0.0229522	10X_cells_v3
Calb2	139	0.0222718	10X_cells_v2
Calb2	139	0.117066	merfish
Calb2	139	0.0627858	merfish.impute
Calb2	139	0.0465664	merfish.impute.lv1
Calb2	140	0.0157733	10X_cells_v3
Calb2	140	0.0386686	10X_cells_v2
Calb2	140	0.210297	merfish
Calb2	140	0.0503282	merfish.impute
Calb2	140	0.0442335	merfish.impute.lv1
Calb2	141	0.107293	10X_cells_v3
Calb2	141	0.0180113	10X_cells_v2
Calb2	141	0.258378	merfish
Calb2	141	0.0210993	merfish.impute
Calb2	141	0.017828	merfish.impute.lv1
Calb2	142	0	10X_cells_v3
Calb2	142	0.0633182	10X_cells_v2
Calb2	142	0.213043	merfish
Calb2	142	0.0324172	merfish.impute
Calb2	142	0.0284888	merfish.impute.lv1
Calb2	143	0.0483609	10X_cells_v3
Calb2	143	0.0922362	10X_cells_v2
Calb2	143	0.412126	merfish
Calb2	143	0.13287	merfish.impute
Calb2	143	0.144759	merfish.impute.lv1
Calb2	144	0.513766	10X_cells_v3
Calb2	144	0.490077	10X_cells_v2
Calb2	144	0.436624	merfish
Calb2	144	0.741715	merfish.impute
Calb2	144	0.85705	merfish.impute.lv1
Calb2	145	0.594455	10X_cells_v3
Calb2	145	0.47059	10X_cells_v2
Calb2	145	0.382173	merfish
Calb2	145	0.875789	merfish.impute
Calb2	145	0.756547	merfish.impute.lv1
Calb2	146	0	10X_cells_v3
Calb2	146	0.465354	10X_cells_v2
Calb2	146	0.310971	merfish
Calb2	146	0.151034	merfish.impute
Calb2	146	0.137721	merfish.impute.lv1
Calb2	147	1.06921	10X_cells_v3
Calb2	147	0.516915	10X_cells_v2
Calb2	147	0.463092	merfish
Calb2	147	1.04152	merfish.impute
Calb2	147	0.981414	merfish.impute.lv1
Calb2	148	0.383046	10X_cells_v3
Calb2	148	0.214296	10X_cells_v2
Calb2	148	0.347003	merfish
Calb2	148	0.517992	merfish.impute
Calb2	148	0.519679	merfish.impute.lv1
Calb2	149	0.427377	10X_cells_v3
Calb2	149	0.222234	10X_cells_v2
Calb2	149	0.279851	merfish
Calb2	149	0.406781	merfish.impute
Calb2	149	0.372573	merfish.impute.lv1
Calb2	152	0.169978	10X_cells_v3
Calb2	152	0.249098	10X_cells_v2
Calb2	152	0.343392	merfish
Calb2	152	0.281566	merfish.impute
Calb2	152	0.218587	merfish.impute.lv1
Calb2	153	0.105521	10X_cells_v3
Calb2	153	0.126021	10X_cells_v2
Calb2	153	0.319605	merfish
Calb2	153	0.116724	merfish.impute
Calb2	153	0.0916083	merfish.impute.lv1
Calb2	154	0.137717	10X_cells_v3
Calb2	154	0.0590176	10X_cells_v2
Calb2	154	0.367956	merfish
Calb2	154	0.143454	merfish.impute
Calb2	154	0.132989	merfish.impute.lv1
Calb2	155	0	10X_cells_v3
Calb2	155	0.0805261	10X_cells_v2
Calb2	155	0.595631	merfish
Calb2	155	0.116175	merfish.impute
Calb2	155	0.0526993	merfish.impute.lv1
Calb2	156	0.245349	10X_cells_v3
Calb2	156	0.253175	10X_cells_v2
Calb2	156	0.262493	merfish
Calb2	156	0.239191	merfish.impute
Calb2	156	0.25598	merfish.impute.lv1
Calb2	158	0.180148	10X_cells_v3
Calb2	158	0.134682	10X_cells_v2
Calb2	158	0.248184	merfish
Calb2	158	0.218243	merfish.impute
Calb2	158	0.187068	merfish.impute.lv1
Calb2	159	5.32082	10X_cells_v3
Calb2	159	4.84592	10X_cells_v2
Calb2	159	2.02065	merfish
Calb2	159	5.64953	merfish.impute
Calb2	159	5.48055	merfish.impute.lv1
Calb2	160	1.46664	10X_cells_v3
Calb2	160	1.09808	10X_cells_v2
Calb2	160	0.362091	merfish
Calb2	160	1.93391	merfish.impute
Calb2	160	1.95884	merfish.impute.lv1
Calb2	161	0	10X_cells_v3
Calb2	161	0.247886	10X_cells_v2
Calb2	161	0.375387	merfish
Calb2	161	1.08894	merfish.impute
Calb2	161	1.03721	merfish.impute.lv1
Calb2	162	3.45983	10X_cells_v3
Calb2	162	2.63642	10X_cells_v2
Calb2	162	0.971503	merfish
Calb2	162	3.04279	merfish.impute
Calb2	162	3.0448	merfish.impute.lv1
Calb2	163	0.10049	10X_cells_v3
Calb2	163	0.0158829	10X_cells_v2
Calb2	163	0.315646	merfish
Calb2	163	0.0597122	merfish.impute
Calb2	163	0.035548	merfish.impute.lv1
Calb2	164	0.119765	10X_cells_v3
Calb2	164	0.0979629	10X_cells_v2
Calb2	164	0.438892	merfish
Calb2	164	0.112376	merfish.impute
Calb2	164	0.0879115	merfish.impute.lv1
Calb2	165	0.684847	10X_cells_v3
Calb2	165	0.200642	10X_cells_v2
Calb2	165	0.538128	merfish
Calb2	165	0.26532	merfish.impute
Calb2	165	0.280346	merfish.impute.lv1
Calb2	166	0.0318493	10X_cells_v3
Calb2	166	0.0559484	10X_cells_v2
Calb2	166	0.299331	merfish
Calb2	166	0.0223037	merfish.impute
Calb2	166	0.0108642	merfish.impute.lv1
Calb2	167	0.0542541	10X_cells_v3
Calb2	167	0.0375316	10X_cells_v2
Calb2	167	0.205498	merfish
Calb2	167	0.0164422	merfish.impute
Calb2	167	0.0165865	merfish.impute.lv1
Calb2	168	0.0581858	10X_cells_v3
Calb2	168	0.0759164	10X_cells_v2
Calb2	168	0.235928	merfish
Calb2	168	0.0115498	merfish.impute
Calb2	168	0.010513	merfish.impute.lv1
Calb2	169	0.0421037	10X_cells_v3
Calb2	169	0.0831047	10X_cells_v2
Calb2	169	0.261682	merfish
Calb2	169	0.0281681	merfish.impute
Calb2	169	0.0322611	merfish.impute.lv1
Calb2	170	0.0456408	10X_cells_v3
Calb2	170	0.0565003	10X_cells_v2
Calb2	170	0.332433	merfish
Calb2	170	0.0396233	merfish.impute
Calb2	170	0.0285955	merfish.impute.lv1
Calb2	171	0.0468951	10X_cells_v3
Calb2	171	0.0387938	10X_cells_v2
Calb2	171	0.398828	merfish
Calb2	171	0.0234757	merfish.impute
Calb2	171	0.0191379	merfish.impute.lv1
Calb2	172	0.0441801	10X_cells_v3
Calb2	172	0.0512402	10X_cells_v2
Calb2	172	0.370548	merfish
Calb2	172	0.0928233	merfish.impute
Calb2	172	0.0500744	merfish.impute.lv1
Calb2	173	0.079213	10X_cells_v3
Calb2	173	0.0951768	10X_cells_v2
Calb2	173	0.341227	merfish
Calb2	173	0.0813795	merfish.impute
Calb2	173	0.0838782	merfish.impute.lv1
Calb2	174	0.0323889	10X_cells_v3
Calb2	174	0	10X_cells_v2
Calb2	174	0.281062	merfish
Calb2	174	0.0508959	merfish.impute
Calb2	174	0.0585878	merfish.impute.lv1
Calb2	175	0.0639709	10X_cells_v3
Calb2	175	0.0786018	10X_cells_v2
Calb2	175	0.359365	merfish
Calb2	175	0.0705127	merfish.impute
Calb2	175	0.0655242	merfish.impute.lv1
Calb2	176	0.0143714	10X_cells_v3
Calb2	176	0.0155063	10X_cells_v2
Calb2	176	0.22575	merfish
Calb2	176	0.00662095	merfish.impute
Calb2	176	0.0057253	merfish.impute.lv1
Calb2	177	0.051976	10X_cells_v3
Calb2	177	0.138001	10X_cells_v2
Calb2	177	0.402095	merfish
Calb2	177	0.0417586	merfish.impute
Calb2	177	0.0363117	merfish.impute.lv1
Calb2	178	0.0467326	10X_cells_v3
Calb2	178	0.0629971	10X_cells_v2
Calb2	178	0.305813	merfish
Calb2	178	0.111811	merfish.impute
Calb2	178	0.122845	merfish.impute.lv1
Calb2	179	0	10X_cells_v3
Calb2	179	0.020396	10X_cells_v2
Calb2	179	0.415859	merfish
Calb2	179	0.0845499	merfish.impute
Calb2	179	0.0753432	merfish.impute.lv1
Calb2	180	0	10X_cells_v3
Calb2	180	0.0511872	10X_cells_v2
Calb2	180	0.362282	merfish
Calb2	180	0.0314248	merfish.impute
Calb2	180	0.0243511	merfish.impute.lv1
Calb2	181	0.415664	10X_cells_v3
Calb2	181	0.335354	10X_cells_v2
Calb2	181	0.40369	merfish
Calb2	181	0.212829	merfish.impute
Calb2	181	0.210648	merfish.impute.lv1
Calb2	182	0.0794108	10X_cells_v3
Calb2	182	0.0881698	10X_cells_v2
Calb2	182	0.349461	merfish
Calb2	182	0.0619161	merfish.impute
Calb2	182	0.060848	merfish.impute.lv1
Calb2	184	0.0197464	10X_cells_v3
Calb2	184	0.0226161	10X_cells_v2
Calb2	184	0.227913	merfish
Calb2	184	0.0551382	merfish.impute
Calb2	184	0.0719191	merfish.impute.lv1
Calb2	185	0	10X_cells_v3
Calb2	185	0	10X_cells_v2
Calb2	185	0.226541	merfish
Calb2	185	0.0652911	merfish.impute
Calb2	185	0.0613849	merfish.impute.lv1
Calb2	186	0.0636086	10X_cells_v3
Calb2	186	0.0215806	10X_cells_v2
Calb2	186	0.253203	merfish
Calb2	186	0.0707365	merfish.impute
Calb2	186	0.0666675	merfish.impute.lv1
Calb2	187	0.0349373	10X_cells_v3
Calb2	187	0.0220937	10X_cells_v2
Calb2	187	0.224328	merfish
Calb2	187	0.0308897	merfish.impute
Calb2	187	0.0274049	merfish.impute.lv1
Calb2	188	0.0668705	10X_cells_v3
Calb2	188	0.0238394	10X_cells_v2
Calb2	188	0.199414	merfish
Calb2	188	0.161668	merfish.impute
Calb2	188	0.158994	merfish.impute.lv1
Calb2	189	0.0490855	10X_cells_v3
Calb2	189	0.0205562	10X_cells_v2
Calb2	189	0.236036	merfish
Calb2	189	0.0817195	merfish.impute
Calb2	189	0.0712155	merfish.impute.lv1
Calb2	190	0.0760922	10X_cells_v3
Calb2	190	0.0474011	10X_cells_v2
Calb2	190	0.191658	merfish
Calb2	190	0.0197613	merfish.impute
Calb2	190	0.0179024	merfish.impute.lv1
Calb2	191	0.0773254	10X_cells_v3
Calb2	191	0.0210146	10X_cells_v2
Calb2	191	0.297243	merfish
Calb2	191	0.038008	merfish.impute
Calb2	191	0.0293459	merfish.impute.lv1
Calb2	192	0.0126856	10X_cells_v3
Calb2	192	0.0937661	10X_cells_v2
Calb2	192	0.255596	merfish
Calb2	192	0.0363689	merfish.impute
Calb2	192	0.0197768	merfish.impute.lv1
Calb2	193	0.0259901	10X_cells_v3
Calb2	193	0.023863	10X_cells_v2
Calb2	193	0.229042	merfish
Calb2	193	0.0162955	merfish.impute
Calb2	193	0.0151366	merfish.impute.lv1
Calb2	194	0.155416	10X_cells_v3
Calb2	194	0.0414793	10X_cells_v2
Calb2	194	0.482404	merfish
Calb2	194	0.0764547	merfish.impute
Calb2	194	0.0665728	merfish.impute.lv1
Calb2	195	0.0792387	10X_cells_v3
Calb2	195	0.0597195	10X_cells_v2
Calb2	195	0.497027	merfish
Calb2	195	0.0587661	merfish.impute
Calb2	195	0.0510112	merfish.impute.lv1
Calb2	196	0.0311025	10X_cells_v3
Calb2	196	0.0413602	10X_cells_v2
Calb2	196	0.389515	merfish
Calb2	196	0.0772255	merfish.impute
Calb2	196	0.0595081	merfish.impute.lv1
Calb2	197	0.0319979	10X_cells_v3
Calb2	197	0.0438053	10X_cells_v2
Calb2	197	0.314326	merfish
Calb2	197	0.0495755	merfish.impute
Calb2	197	0.0655753	merfish.impute.lv1
Calb2	198	0.084121	10X_cells_v3
Calb2	198	0.0550895	10X_cells_v2
Calb2	198	0.308546	merfish
Calb2	198	0.0399731	merfish.impute
Calb2	198	0.053384	merfish.impute.lv1
Calb2	199	0.0461464	10X_cells_v3
Calb2	199	0.123428	10X_cells_v2
Calb2	199	0.40131	merfish
Calb2	199	0.110357	merfish.impute
Calb2	199	0.106202	merfish.impute.lv1
Calb2	200	0.0796551	10X_cells_v3
Calb2	200	0.290141	10X_cells_v2
Calb2	200	0.291713	merfish
Calb2	200	0.186022	merfish.impute
Calb2	200	0.178263	merfish.impute.lv1
Calb2	201	0.106811	10X_cells_v3
Calb2	201	0.148137	10X_cells_v2
Calb2	201	0.30737	merfish
Calb2	201	0.0846956	merfish.impute
Calb2	201	0.0811741	merfish.impute.lv1
Calb2	202	0.0308884	10X_cells_v3
Calb2	202	0.0404838	10X_cells_v2
Calb2	202	0.341895	merfish
Calb2	202	0.120679	merfish.impute
Calb2	202	0.128191	merfish.impute.lv1
Calb2	203	0.0273909	10X_cells_v3
Calb2	203	0.0844349	10X_cells_v2
Calb2	203	0.243775	merfish
Calb2	203	0.0644227	merfish.impute
Calb2	203	0.0715771	merfish.impute.lv1
Calb2	204	0.0751505	10X_cells_v3
Calb2	204	0.219703	merfish
Calb2	204	0.026906	merfish.impute
Calb2	204	0.0207735	merfish.impute.lv1
Calb2	205	0.0170312	10X_cells_v3
Calb2	205	0.0194994	10X_cells_v2
Calb2	205	0.462319	merfish
Calb2	205	0.110866	merfish.impute
Calb2	205	0.109946	merfish.impute.lv1
Calb2	206	0	10X_cells_v3
Calb2	206	0.144776	10X_cells_v2
Calb2	206	0.198815	merfish
Calb2	206	0.0624725	merfish.impute
Calb2	206	0.042501	merfish.impute.lv1
Calb2	207	0.786533	10X_cells_v3
Calb2	207	0.432808	10X_cells_v2
Calb2	207	0.658224	merfish
Calb2	207	0.585645	merfish.impute
Calb2	207	0.543666	merfish.impute.lv1
Calb2	208	0.150217	10X_cells_v3
Calb2	208	0.0581992	10X_cells_v2
Calb2	208	0.594273	merfish
Calb2	208	0.249527	merfish.impute
Calb2	208	0.234862	merfish.impute.lv1
Calb2	209	0.468539	10X_cells_v3
Calb2	209	0.166466	10X_cells_v2
Calb2	209	0.347247	merfish
Calb2	209	0.260184	merfish.impute
Calb2	209	0.263394	merfish.impute.lv1
Calb2	210	0.141654	10X_cells_v3
Calb2	210	0.107162	10X_cells_v2
Calb2	210	0.441187	merfish
Calb2	210	0.144368	merfish.impute
Calb2	210	0.154659	merfish.impute.lv1
Calb2	211	0.0715432	10X_cells_v3
Calb2	211	0.0962143	10X_cells_v2
Calb2	211	0.507721	merfish
Calb2	211	0.131299	merfish.impute
Calb2	211	0.127629	merfish.impute.lv1
Calb2	212	0.163746	10X_cells_v3
Calb2	212	0.114111	10X_cells_v2
Calb2	212	0.368795	merfish
Calb2	212	0.198476	merfish.impute
Calb2	212	0.2165	merfish.impute.lv1
Calb2	213	0.102375	10X_cells_v3
Calb2	213	0.177883	10X_cells_v2
Calb2	213	0.360186	merfish
Calb2	213	0.113474	merfish.impute
Calb2	213	0.100084	merfish.impute.lv1
Calb2	214	0.0215093	10X_cells_v3
Calb2	214	0.12144	10X_cells_v2
Calb2	214	0.484056	merfish
Calb2	214	0.095825	merfish.impute
Calb2	214	0.0746926	merfish.impute.lv1
Calb2	215	0.0651864	10X_cells_v3
Calb2	215	0.087698	10X_cells_v2
Calb2	215	0.393583	merfish
Calb2	215	0.141573	merfish.impute
Calb2	215	0.149594	merfish.impute.lv1
Calb2	216	0.0487867	10X_cells_v3
Calb2	216	0.0575108	10X_cells_v2
Calb2	216	0.304053	merfish
Calb2	216	0.0754314	merfish.impute
Calb2	216	0.0673723	merfish.impute.lv1
Calb2	217	0.963141	10X_cells_v3
Calb2	217	0.909141	10X_cells_v2
Calb2	217	0.723229	merfish
Calb2	217	1.49922	merfish.impute
Calb2	217	1.04305	merfish.impute.lv1
Calb2	218	0.166166	10X_cells_v3
Calb2	218	0.0772881	10X_cells_v2
Calb2	218	0.344645	merfish
Calb2	218	0.136308	merfish.impute
Calb2	218	0.135438	merfish.impute.lv1
Calb2	219	0.104647	10X_cells_v3
Calb2	219	0.0195086	10X_cells_v2
Calb2	219	0.385147	merfish
Calb2	219	0.148719	merfish.impute
Calb2	219	0.161901	merfish.impute.lv1
Calb2	220	0.125377	10X_cells_v3
Calb2	220	0.129474	10X_cells_v2
Calb2	220	0.396844	merfish
Calb2	220	0.140345	merfish.impute
Calb2	220	0.144296	merfish.impute.lv1
Calb2	221	0.0758527	10X_cells_v3
Calb2	221	0.225877	10X_cells_v2
Calb2	221	0.410585	merfish
Calb2	221	0.298847	merfish.impute
Calb2	221	0.241943	merfish.impute.lv1
Calb2	222	0.0891169	10X_cells_v3
Calb2	222	0.0627269	10X_cells_v2
Calb2	222	0.457644	merfish
Calb2	222	0.174237	merfish.impute
Calb2	222	0.174386	merfish.impute.lv1
Calb2	224	0.238494	10X_cells_v3
Calb2	224	0.11011	10X_cells_v2
Calb2	224	0.300063	merfish
Calb2	224	0.120824	merfish.impute
Calb2	224	0.0948547	merfish.impute.lv1
Calb2	225	0.268699	10X_cells_v3
Calb2	225	0.274732	10X_cells_v2
Calb2	225	0.326905	merfish
Calb2	225	0.202329	merfish.impute
Calb2	225	0.169408	merfish.impute.lv1
Calb2	226	0	10X_cells_v3
Calb2	226	0.166598	10X_cells_v2
Calb2	226	0.310448	merfish
Calb2	226	0.836038	merfish.impute
Calb2	226	0.664194	merfish.impute.lv1
Calb2	227	0.238205	10X_cells_v3
Calb2	227	0.245175	10X_cells_v2
Calb2	227	0.251356	merfish
Calb2	227	0.255614	merfish.impute
Calb2	227	0.196147	merfish.impute.lv1
Calb2	228	0.25074	10X_cells_v3
Calb2	228	0.216734	10X_cells_v2
Calb2	228	0.372687	merfish
Calb2	228	0.14077	merfish.impute
Calb2	228	0.120913	merfish.impute.lv1
Calb2	229	0.233149	10X_cells_v3
Calb2	229	0.146776	10X_cells_v2
Calb2	229	0.476817	merfish
Calb2	229	0.115669	merfish.impute
Calb2	229	0.131177	merfish.impute.lv1
Calb2	230	0.0582209	10X_cells_v3
Calb2	230	0.197979	10X_cells_v2
Calb2	230	0.42164	merfish
Calb2	230	0.043566	merfish.impute
Calb2	230	0.0455665	merfish.impute.lv1
Calb2	231	0.0279716	10X_cells_v3
Calb2	231	0.0403515	10X_cells_v2
Calb2	231	0.50294	merfish
Calb2	231	0.0889468	merfish.impute
Calb2	231	0.0756903	merfish.impute.lv1
Calb2	232	0.015221	10X_cells_v3
Calb2	232	0	10X_cells_v2
Calb2	232	0.539464	merfish
Calb2	232	0.113995	merfish.impute
Calb2	232	0.108247	merfish.impute.lv1
Calb2	233	0.045979	10X_cells_v3
Calb2	233	0.0408651	10X_cells_v2
Calb2	233	0.475832	merfish
Calb2	233	0.100316	merfish.impute
Calb2	233	0.0938802	merfish.impute.lv1
Calb2	234	0.0603245	10X_cells_v3
Calb2	234	0.0711887	10X_cells_v2
Calb2	234	0.36388	merfish
Calb2	234	0.138238	merfish.impute
Calb2	234	0.107309	merfish.impute.lv1
Calb2	235	0.0942453	10X_cells_v3
Calb2	235	0.0412479	10X_cells_v2
Calb2	235	0.42048	merfish
Calb2	235	0.0817672	merfish.impute
Calb2	235	0.0656398	merfish.impute.lv1
Calb2	236	0.0572896	10X_cells_v3
Calb2	236	0.125075	10X_cells_v2
Calb2	236	0.545487	merfish
Calb2	236	0.0831345	merfish.impute
Calb2	236	0.0710866	merfish.impute.lv1
Calb2	237	0.126715	10X_cells_v3
Calb2	237	0.0208162	10X_cells_v2
Calb2	237	0.210144	merfish
Calb2	237	0.0755245	merfish.impute
Calb2	237	0.068314	merfish.impute.lv1
Calb2	239	0.0573939	10X_cells_v3
Calb2	239	0.0790974	10X_cells_v2
Calb2	239	0.638017	merfish
Calb2	239	0.0791465	merfish.impute
Calb2	239	0.0908611	merfish.impute.lv1
Calb2	240	0.0839626	10X_cells_v3
Calb2	240	0.0685022	10X_cells_v2
Calb2	240	0.531151	merfish
Calb2	240	0.0486865	merfish.impute
Calb2	240	0.0483425	merfish.impute.lv1
Calb2	241	0.0463891	10X_cells_v3
Calb2	241	0.0599074	10X_cells_v2
Calb2	241	0.506162	merfish
Calb2	241	0.088282	merfish.impute
Calb2	241	0.0795576	merfish.impute.lv1
Calb2	242	0	10X_cells_v3
Calb2	242	0.0874727	10X_cells_v2
Calb2	242	0.319803	merfish
Calb2	242	0.0394165	merfish.impute
Calb2	242	0.060546	merfish.impute.lv1
Calb2	243	0.0633843	10X_cells_v3
Calb2	243	0.150798	10X_cells_v2
Calb2	243	0.469389	merfish
Calb2	243	0.0483353	merfish.impute
Calb2	243	0.0432914	merfish.impute.lv1
Calb2	244	0.213303	10X_cells_v3
Calb2	244	0.280689	10X_cells_v2
Calb2	244	0.36862	merfish
Calb2	244	0.213725	merfish.impute
Calb2	244	0.133075	merfish.impute.lv1
Calb2	245	0	10X_cells_v3
Calb2	245	0.0758739	10X_cells_v2
Calb2	245	0.335894	merfish
Calb2	245	0.104684	merfish.impute
Calb2	245	0.116268	merfish.impute.lv1
Calb2	246	0.0341477	10X_cells_v3
Calb2	246	0.0757478	10X_cells_v2
Calb2	246	0.245562	merfish
Calb2	246	0.0555482	merfish.impute
Calb2	246	0.0566764	merfish.impute.lv1
Calb2	247	0.0665662	10X_cells_v3
Calb2	247	0.0987957	10X_cells_v2
Calb2	247	0.306523	merfish
Calb2	247	0.060588	merfish.impute
Calb2	247	0.0545554	merfish.impute.lv1
Calb2	248	0.10735	10X_cells_v3
Calb2	248	0	10X_cells_v2
Calb2	248	0.299965	merfish
Calb2	248	0.1285	merfish.impute
Calb2	248	0.157622	merfish.impute.lv1
Calb2	249	0.0894416	10X_cells_v3
Calb2	249	0.120933	10X_cells_v2
Calb2	249	0.241831	merfish
Calb2	249	0.0894371	merfish.impute
Calb2	249	0.0911697	merfish.impute.lv1
Calb2	250	0.111073	10X_cells_v3
Calb2	250	0.198169	10X_cells_v2
Calb2	250	0.258375	merfish
Calb2	250	0.0696317	merfish.impute
Calb2	250	0.0655147	merfish.impute.lv1
Calb2	251	0.0660102	10X_cells_v3
Calb2	251	0.758661	10X_cells_v2
Calb2	251	0.632593	merfish
Calb2	251	0.0854933	merfish.impute
Calb2	251	0.127482	merfish.impute.lv1
Calb2	252	0.0369197	10X_cells_v3
Calb2	252	0.0663727	10X_cells_v2
Calb2	252	0.254816	merfish
Calb2	252	0.0361845	merfish.impute
Calb2	252	0.0431447	merfish.impute.lv1
Calb2	253	0.215123	10X_cells_v3
Calb2	253	0.191578	10X_cells_v2
Calb2	253	0.346394	merfish
Calb2	253	0.243634	merfish.impute
Calb2	253	0.262123	merfish.impute.lv1
Calb2	254	0.123533	10X_cells_v3
Calb2	254	0.0623447	10X_cells_v2
Calb2	254	0.438706	merfish
Calb2	254	0.14971	merfish.impute
Calb2	254	0.138609	merfish.impute.lv1
Calb2	255	0.122961	10X_cells_v3
Calb2	255	1.46522	10X_cells_v2
Calb2	255	1.15171	merfish
Calb2	255	0.165397	merfish.impute
Calb2	255	0.199663	merfish.impute.lv1
Calb2	256	0.193414	10X_cells_v3
Calb2	256	0.216971	10X_cells_v2
Calb2	256	0.388041	merfish
Calb2	256	0.748353	merfish.impute
Calb2	256	0.547544	merfish.impute.lv1
Calb2	257	0.212081	10X_cells_v3
Calb2	257	0.182326	10X_cells_v2
Calb2	257	0.384701	merfish
Calb2	257	0.237895	merfish.impute
Calb2	257	0.233906	merfish.impute.lv1
Calb2	258	0.251849	10X_cells_v3
Calb2	258	0.219035	10X_cells_v2
Calb2	258	0.452475	merfish
Calb2	258	0.473175	merfish.impute
Calb2	258	0.353049	merfish.impute.lv1
Calb2	259	0	10X_cells_v3
Calb2	259	0.418552	10X_cells_v2
Calb2	259	0.31383	merfish
Calb2	259	1.05947	merfish.impute
Calb2	259	1.26403	merfish.impute.lv1
Calb2	260	0.0410184	10X_cells_v3
Calb2	260	0.0384289	10X_cells_v2
Calb2	260	0.209529	merfish
Calb2	260	0.165303	merfish.impute
Calb2	260	0.170174	merfish.impute.lv1
Calb2	261	0.14539	10X_cells_v3
Calb2	261	0.0436731	10X_cells_v2
Calb2	261	0.115869	merfish
Calb2	261	0.339414	merfish.impute
Calb2	261	0.337296	merfish.impute.lv1
Calb2	262	0.109343	10X_cells_v3
Calb2	262	0.0655508	10X_cells_v2
Calb2	262	0.164473	merfish
Calb2	262	0.266133	merfish.impute
Calb2	262	0.294123	merfish.impute.lv1
Calb2	263	0.119744	10X_cells_v3
Calb2	263	0.166531	10X_cells_v2
Calb2	263	0.306935	merfish
Calb2	263	0.234624	merfish.impute
Calb2	263	0.241154	merfish.impute.lv1
Calb2	264	0.139654	10X_cells_v3
Calb2	264	0.0669747	10X_cells_v2
Calb2	264	0.231082	merfish
Calb2	264	0.106724	merfish.impute
Calb2	264	0.101188	merfish.impute.lv1
Calb2	265	0.0540595	10X_cells_v3
Calb2	265	0.110811	10X_cells_v2
Calb2	265	0.334724	merfish
Calb2	265	0.135363	merfish.impute
Calb2	265	0.14892	merfish.impute.lv1
Calb2	266	0.670339	10X_cells_v3
Calb2	266	0.474699	10X_cells_v2
Calb2	266	0.482587	merfish
Calb2	266	0.700898	merfish.impute
Calb2	266	0.72647	merfish.impute.lv1
Calb2	267	0.0917568	10X_cells_v3
Calb2	267	0.0446548	10X_cells_v2
Calb2	267	0.287261	merfish
Calb2	267	0.134075	merfish.impute
Calb2	267	0.138844	merfish.impute.lv1
Calb2	268	0.26343	10X_cells_v3
Calb2	268	0.533212	10X_cells_v2
Calb2	268	0.311995	merfish
Calb2	268	0.252738	merfish.impute
Calb2	268	0.273259	merfish.impute.lv1
Calb2	269	0.302257	10X_cells_v3
Calb2	269	0.126904	10X_cells_v2
Calb2	269	0.31241	merfish
Calb2	269	0.210859	merfish.impute
Calb2	269	0.218568	merfish.impute.lv1
Calb2	270	0.344985	10X_cells_v3
Calb2	270	0.146379	10X_cells_v2
Calb2	270	0.203813	merfish
Calb2	270	0.0643866	merfish.impute
Calb2	270	0.0631644	merfish.impute.lv1
Calb2	271	0.105519	10X_cells_v3
Calb2	271	0.0745059	10X_cells_v2
Calb2	271	0.197764	merfish
Calb2	271	0.0583199	merfish.impute
Calb2	271	0.0472117	merfish.impute.lv1
Calb2	272	0.0808952	10X_cells_v3
Calb2	272	0.101231	10X_cells_v2
Calb2	272	0.266408	merfish
Calb2	272	0.113556	merfish.impute
Calb2	272	0.112973	merfish.impute.lv1
Calb2	273	0.0858824	10X_cells_v3
Calb2	273	0.0468246	10X_cells_v2
Calb2	273	0.230549	merfish
Calb2	273	0.07175	merfish.impute
Calb2	273	0.0716672	merfish.impute.lv1
Calb2	274	0.0632624	10X_cells_v3
Calb2	274	0.0205558	10X_cells_v2
Calb2	274	0.204183	merfish
Calb2	274	0.0595836	merfish.impute
Calb2	274	0.0592536	merfish.impute.lv1
Calb2	275	0.149496	10X_cells_v3
Calb2	275	0.0208226	10X_cells_v2
Calb2	275	0.268805	merfish
Calb2	275	0.0902176	merfish.impute
Calb2	275	0.0993491	merfish.impute.lv1
Calb2	276	0.463222	10X_cells_v3
Calb2	276	0.0657395	10X_cells_v2
Calb2	276	0.310328	merfish
Calb2	276	0.221258	merfish.impute
Calb2	276	0.228303	merfish.impute.lv1
Calb2	278	0	10X_cells_v3
Calb2	278	0	10X_cells_v2
Calb2	278	0.215596	merfish
Calb2	278	0.0154099	merfish.impute
Calb2	278	0.0101558	merfish.impute.lv1
Calb2	279	4.6429	10X_cells_v3
Calb2	279	4.64729	10X_cells_v2
Calb2	279	2.15888	merfish
Calb2	279	4.23933	merfish.impute
Calb2	279	4.26087	merfish.impute.lv1
Calb2	280	0.327271	10X_cells_v3
Calb2	280	0.45252	10X_cells_v2
Calb2	280	0.501482	merfish
Calb2	280	0.322352	merfish.impute
Calb2	280	0.355597	merfish.impute.lv1
Calb2	281	0.416022	10X_cells_v3
Calb2	281	0.322279	10X_cells_v2
Calb2	281	0.446226	merfish
Calb2	281	0.554091	merfish.impute
Calb2	281	0.400832	merfish.impute.lv1
Calb2	282	1.21101	10X_cells_v3
Calb2	282	1.55276	10X_cells_v2
Calb2	282	0.655923	merfish
Calb2	282	1.32107	merfish.impute
Calb2	282	1.30619	merfish.impute.lv1
Calb2	283	0.879132	10X_cells_v3
Calb2	283	1.05553	10X_cells_v2
Calb2	283	0.701122	merfish
Calb2	283	1.43752	merfish.impute
Calb2	283	1.42099	merfish.impute.lv1
Calb2	284	2.32054	10X_cells_v3
Calb2	284	2.26119	10X_cells_v2
Calb2	284	1.45716	merfish
Calb2	284	1.98593	merfish.impute
Calb2	284	1.95268	merfish.impute.lv1
Calb2	285	0.198667	10X_cells_v3
Calb2	285	0.262441	10X_cells_v2
Calb2	285	0.297887	merfish
Calb2	285	0.215282	merfish.impute
Calb2	285	0.203184	merfish.impute.lv1
Calb2	286	0.218524	10X_cells_v3
Calb2	286	0.22637	10X_cells_v2
Calb2	286	0.437647	merfish
Calb2	286	0.179493	merfish.impute
Calb2	286	0.151173	merfish.impute.lv1
Calb2	287	0.144037	10X_cells_v3
Calb2	287	0.29371	10X_cells_v2
Calb2	287	0.318148	merfish
Calb2	287	0.217484	merfish.impute
Calb2	287	0.237434	merfish.impute.lv1
Calb2	288	0.188426	10X_cells_v3
Calb2	288	0.141068	10X_cells_v2
Calb2	288	0.384253	merfish
Calb2	288	0.148177	merfish.impute
Calb2	288	0.128685	merfish.impute.lv1
Calb2	289	0.191467	10X_cells_v3
Calb2	289	0.265107	10X_cells_v2
Calb2	289	0.308716	merfish
Calb2	289	0.230109	merfish.impute
Calb2	289	0.226618	merfish.impute.lv1
Calb2	291	0	10X_cells_v3
Calb2	291	0.194128	10X_cells_v2
Calb2	291	0.441669	merfish
Calb2	291	0.332284	merfish.impute
Calb2	291	0.29434	merfish.impute.lv1
Calb2	292	0	10X_cells_v3
Calb2	292	0	10X_cells_v2
Calb2	292	0.243704	merfish
Calb2	292	0.0479459	merfish.impute
Calb2	292	0.0719068	merfish.impute.lv1
Calb2	293	0.12923	10X_cells_v3
Calb2	293	0.16213	10X_cells_v2
Calb2	293	0.450799	merfish
Calb2	293	0.213782	merfish.impute
Calb2	293	0.215086	merfish.impute.lv1
Calb2	294	0.141479	10X_cells_v3
Calb2	294	0.103452	10X_cells_v2
Calb2	294	0.36736	merfish
Calb2	294	0.077155	merfish.impute
Calb2	294	0.0932995	merfish.impute.lv1
Calb2	295	0.105986	10X_cells_v3
Calb2	295	0.0712598	10X_cells_v2
Calb2	295	0.353165	merfish
Calb2	295	0.0195086	merfish.impute
Calb2	295	0.0177329	merfish.impute.lv1
Calb2	296	0.0911684	10X_cells_v3
Calb2	296	0.0904651	10X_cells_v2
Calb2	296	0.297435	merfish
Calb2	296	0.0642383	merfish.impute
Calb2	296	0.0725559	merfish.impute.lv1
Calb2	297	0.0801452	10X_cells_v3
Calb2	297	0.1759	10X_cells_v2
Calb2	297	0.312672	merfish
Calb2	297	0.100916	merfish.impute
Calb2	297	0.103179	merfish.impute.lv1
Calb2	298	0.637591	10X_cells_v3
Calb2	298	0.307223	10X_cells_v2
Calb2	298	0.374837	merfish
Calb2	298	0.828168	merfish.impute
Calb2	298	0.706784	merfish.impute.lv1
Calb2	299	0.0796097	10X_cells_v3
Calb2	299	0.154753	10X_cells_v2
Calb2	299	0.454326	merfish
Calb2	299	0.0921972	merfish.impute
Calb2	299	0.0733903	merfish.impute.lv1
Calb2	300	0.12654	10X_cells_v3
Calb2	300	0.126647	10X_cells_v2
Calb2	300	0.283603	merfish
Calb2	300	0.0217365	merfish.impute
Calb2	300	0.0264739	merfish.impute.lv1
Calb2	301	0.0584982	10X_cells_v3
Calb2	301	0.0925785	10X_cells_v2
Calb2	301	0.286076	merfish
Calb2	301	0.0346624	merfish.impute
Calb2	301	0.0354671	merfish.impute.lv1
Calb2	302	0.0465146	10X_cells_v3
Calb2	302	0.0383375	10X_cells_v2
Calb2	302	0.29967	merfish
Calb2	302	0.0317336	merfish.impute
Calb2	302	0.0295683	merfish.impute.lv1
Calb2	303	0.0564499	10X_cells_v3
Calb2	303	0.0603604	10X_cells_v2
Calb2	303	0.295187	merfish
Calb2	303	0.0171648	merfish.impute
Calb2	303	0.0110676	merfish.impute.lv1
Calb2	304	0.116246	10X_cells_v3
Calb2	304	0.0440617	10X_cells_v2
Calb2	304	0.228252	merfish
Calb2	304	0.0316475	merfish.impute
Calb2	304	0.0363191	merfish.impute.lv1
Calb2	305	0	10X_cells_v3
Calb2	305	0.124561	10X_cells_v2
Calb2	305	0.273101	merfish
Calb2	305	0.00142879	merfish.impute
Calb2	305	0.0100576	merfish.impute.lv1
Calb2	306	0.0446285	10X_cells_v3
Calb2	306	0.118675	10X_cells_v2
Calb2	306	0.343142	merfish
Calb2	306	0.0690054	merfish.impute
Calb2	306	0.0759608	merfish.impute.lv1
Calb2	308	0	10X_cells_v3
Calb2	308	0.123748	10X_cells_v2
Calb2	308	0.333171	merfish
Calb2	308	0.243867	merfish.impute
Calb2	308	0.202721	merfish.impute.lv1
Calb2	309	0.0744545	10X_cells_v3
Calb2	309	0.0917142	10X_cells_v2
Calb2	309	0.234152	merfish
Calb2	309	0.149338	merfish.impute
Calb2	309	0.108235	merfish.impute.lv1
Calb2	310	1.31041	10X_cells_v3
Calb2	310	0.455266	10X_cells_v2
Calb2	310	0.779033	merfish
Calb2	310	0.920993	merfish.impute
Calb2	310	0.890295	merfish.impute.lv1
Calb2	311	0.408197	10X_cells_v3
Calb2	311	0.0683675	10X_cells_v2
Calb2	311	0.317023	merfish
Calb2	311	0.270166	merfish.impute
Calb2	311	0.251809	merfish.impute.lv1
Calb2	312	0.0801253	10X_cells_v3
Calb2	312	0.091329	10X_cells_v2
Calb2	312	0.287435	merfish
Calb2	312	0.211677	merfish.impute
Calb2	312	0.189616	merfish.impute.lv1
Calb2	313	0.116477	10X_cells_v3
Calb2	313	0.0693255	10X_cells_v2
Calb2	313	0.549154	merfish
Calb2	313	0.221386	merfish.impute
Calb2	313	0.180123	merfish.impute.lv1
Calb2	314	0.0183815	10X_cells_v3
Calb2	314	0.0263909	10X_cells_v2
Calb2	314	0.328979	merfish
Calb2	314	0.0652257	merfish.impute
Calb2	314	0.0522718	merfish.impute.lv1
Calb2	315	0.0883919	10X_cells_v3
Calb2	315	0.0480835	10X_cells_v2
Calb2	315	0.407029	merfish
Calb2	315	0.161983	merfish.impute
Calb2	315	0.12103	merfish.impute.lv1
Calb2	316	0.151429	10X_cells_v3
Calb2	316	0.17708	10X_cells_v2
Calb2	316	0.327975	merfish
Calb2	316	0.0646613	merfish.impute
Calb2	316	0.0579654	merfish.impute.lv1
Calb2	317	0.0710569	10X_cells_v3
Calb2	317	0.0508466	10X_cells_v2
Calb2	317	0.387685	merfish
Calb2	317	0.0941697	merfish.impute
Calb2	317	0.104598	merfish.impute.lv1
Calb2	318	0.103634	10X_cells_v3
Calb2	318	0.0211507	10X_cells_v2
Calb2	318	0.341032	merfish
Calb2	318	0.0685995	merfish.impute
Calb2	318	0.0856112	merfish.impute.lv1
Calb2	319	0.0466717	10X_cells_v3
Calb2	319	0.0612197	10X_cells_v2
Calb2	319	0.255821	merfish
Calb2	319	0.0260256	merfish.impute
Calb2	319	0.0143277	merfish.impute.lv1
Calb2	320	0	10X_cells_v3
Calb2	320	0.23627	10X_cells_v2
Calb2	320	0.297783	merfish
Calb2	320	0.130911	merfish.impute
Calb2	320	0.0470156	merfish.impute.lv1
Calb2	321	0.0443085	10X_cells_v3
Calb2	321	0.0935537	10X_cells_v2
Calb2	321	0.292173	merfish
Calb2	321	0.082636	merfish.impute
Calb2	321	0.0624517	merfish.impute.lv1
Calb2	322	0.102623	10X_cells_v3
Calb2	322	1.23565	10X_cells_v2
Calb2	322	0.491976	merfish
Calb2	322	0.522965	merfish.impute
Calb2	322	0.331215	merfish.impute.lv1
Calb2	323	0.166652	10X_cells_v3
Calb2	323	0.138376	10X_cells_v2
Calb2	323	0.407453	merfish
Calb2	323	0.419845	merfish.impute
Calb2	323	0.283542	merfish.impute.lv1
Calb2	324	0.752207	10X_cells_v3
Calb2	324	0.370239	10X_cells_v2
Calb2	324	0.533063	merfish
Calb2	324	0.690502	merfish.impute
Calb2	324	0.554169	merfish.impute.lv1
Calb2	325	0.269811	10X_cells_v3
Calb2	325	0.129262	10X_cells_v2
Calb2	325	0.442898	merfish
Calb2	325	0.423188	merfish.impute
Calb2	325	0.297954	merfish.impute.lv1
Calb2	326	0.13789	10X_cells_v3
Calb2	326	0.0322756	10X_cells_v2
Calb2	326	0.308358	merfish
Calb2	326	0.196741	merfish.impute
Calb2	326	0.155158	merfish.impute.lv1
Calb2	327	0.117491	10X_cells_v3
Calb2	327	0.23426	10X_cells_v2
Calb2	327	0.253182	merfish
Calb2	327	0.0834324	merfish.impute
Calb2	327	0.0878747	merfish.impute.lv1
Calb2	328	0.0853282	10X_cells_v3
Calb2	328	0.0612313	10X_cells_v2
Calb2	328	0.341258	merfish
Calb2	328	0.051934	merfish.impute
Calb2	328	0.0513368	merfish.impute.lv1
Calb2	329	0.0633923	10X_cells_v3
Calb2	329	0.0642971	10X_cells_v2
Calb2	329	0.280426	merfish
Calb2	329	0.161806	merfish.impute
Calb2	329	0.128454	merfish.impute.lv1
Calb2	330	0.726297	10X_cells_v3
Calb2	330	0.218287	10X_cells_v2
Calb2	330	0.37156	merfish
Calb2	330	0.69287	merfish.impute
Calb2	330	0.641888	merfish.impute.lv1
Calb2	331	0.408266	10X_cells_v3
Calb2	331	0.420884	10X_cells_v2
Calb2	331	0.607522	merfish
Calb2	331	0.254735	merfish.impute
Calb2	331	0.260363	merfish.impute.lv1
Calb2	332	0.287447	10X_cells_v3
Calb2	332	0.213395	10X_cells_v2
Calb2	332	0.272591	merfish
Calb2	332	0.276889	merfish.impute
Calb2	332	0.275541	merfish.impute.lv1
Calb2	333	0.83513	10X_cells_v3
Calb2	333	0.545306	10X_cells_v2
Calb2	333	0.446864	merfish
Calb2	333	0.60825	merfish.impute
Calb2	333	0.667863	merfish.impute.lv1
Calb2	334	0.0838227	10X_cells_v3
Calb2	334	0.140086	10X_cells_v2
Calb2	334	0.230925	merfish
Calb2	334	0.176945	merfish.impute
Calb2	334	0.232504	merfish.impute.lv1
Calb2	335	0.276234	10X_cells_v3
Calb2	335	0.0857657	10X_cells_v2
Calb2	335	0.33658	merfish
Calb2	335	0.333061	merfish.impute
Calb2	335	0.434329	merfish.impute.lv1
Calb2	336	0.749709	10X_cells_v3
Calb2	336	0.41502	10X_cells_v2
Calb2	336	0.479006	merfish
Calb2	336	0.479472	merfish.impute
Calb2	336	0.535221	merfish.impute.lv1
Calb2	337	0.202713	10X_cells_v3
Calb2	337	0.129735	10X_cells_v2
Calb2	337	0.288844	merfish
Calb2	337	0.241279	merfish.impute
Calb2	337	0.266611	merfish.impute.lv1
Calb2	338	0.170301	10X_cells_v3
Calb2	338	0.0974898	10X_cells_v2
Calb2	338	0.201454	merfish
Calb2	338	0.215112	merfish.impute
Calb2	338	0.201526	merfish.impute.lv1
Calb2	339	0.142537	10X_cells_v3
Calb2	339	0.0939649	10X_cells_v2
Calb2	339	0.213637	merfish
Calb2	339	0.143718	merfish.impute
Calb2	339	0.171046	merfish.impute.lv1
Calb2	340	0.0512686	10X_cells_v3
Calb2	340	0.0889225	10X_cells_v2
Calb2	340	0.302659	merfish
Calb2	340	0.07597	merfish.impute
Calb2	340	0.0711802	merfish.impute.lv1
Calb2	341	0.089098	10X_cells_v3
Calb2	341	0.106855	10X_cells_v2
Calb2	341	0.259879	merfish
Calb2	341	0.0204128	merfish.impute
Calb2	341	0.0191436	merfish.impute.lv1
Calb2	342	0.141894	10X_cells_v3
Calb2	342	0	10X_cells_v2
Calb2	342	0.348495	merfish
Calb2	342	0.155276	merfish.impute
Calb2	342	0.163486	merfish.impute.lv1
Calb2	343	0.233855	10X_cells_v3
Calb2	343	0.376973	10X_cells_v2
Calb2	343	0.610465	merfish
Calb2	343	0.106578	merfish.impute
Calb2	343	0.150433	merfish.impute.lv1
Calb2	344	0.185364	10X_cells_v3
Calb2	344	0.108442	10X_cells_v2
Calb2	344	0.386601	merfish
Calb2	344	0.31061	merfish.impute
Calb2	344	0.281426	merfish.impute.lv1
Calb2	345	0.854842	10X_cells_v3
Calb2	345	0.438676	10X_cells_v2
Calb2	345	0.648376	merfish
Calb2	345	0.438507	merfish.impute
Calb2	345	0.419943	merfish.impute.lv1
Calb2	346	0.0980892	10X_cells_v3
Calb2	346	0.0651519	10X_cells_v2
Calb2	346	0.385239	merfish
Calb2	346	0.176934	merfish.impute
Calb2	346	0.151698	merfish.impute.lv1
Calb2	347	0.321455	10X_cells_v3
Calb2	347	0.257363	10X_cells_v2
Calb2	347	0.498616	merfish
Calb2	347	0.445391	merfish.impute
Calb2	347	0.301114	merfish.impute.lv1
Calb2	348	0.245537	10X_cells_v3
Calb2	348	0.144512	10X_cells_v2
Calb2	348	0.329375	merfish
Calb2	348	0.150404	merfish.impute
Calb2	348	0.149483	merfish.impute.lv1
Calb2	349	0.214955	10X_cells_v3
Calb2	349	0.0799767	10X_cells_v2
Calb2	349	0.35757	merfish
Calb2	349	0.226091	merfish.impute
Calb2	349	0.209733	merfish.impute.lv1
Calb2	350	0.117896	10X_cells_v3
Calb2	350	0.214502	10X_cells_v2
Calb2	350	0.503017	merfish
Calb2	350	0.289887	merfish.impute
Calb2	350	0.242909	merfish.impute.lv1
Calb2	351	0.252388	10X_cells_v3
Calb2	351	0.1699	10X_cells_v2
Calb2	351	0.40731	merfish
Calb2	351	0.145123	merfish.impute
Calb2	351	0.12671	merfish.impute.lv1
Calb2	352	0.210648	10X_cells_v3
Calb2	352	0.10117	10X_cells_v2
Calb2	352	0.336918	merfish
Calb2	352	0.194611	merfish.impute
Calb2	352	0.156907	merfish.impute.lv1
Calb2	353	0.084855	10X_cells_v3
Calb2	353	0.0356413	10X_cells_v2
Calb2	353	0.278291	merfish
Calb2	353	0.149498	merfish.impute
Calb2	353	0.132987	merfish.impute.lv1
Calb2	354	0.127308	10X_cells_v3
Calb2	354	0.150978	10X_cells_v2
Calb2	354	0.372268	merfish
Calb2	354	0.0995926	merfish.impute
Calb2	354	0.0908234	merfish.impute.lv1
Calb2	355	0.0914203	10X_cells_v3
Calb2	355	0	10X_cells_v2
Calb2	355	0.436962	merfish
Calb2	355	0.16528	merfish.impute
Calb2	355	0.0999858	merfish.impute.lv1
Calb2	356	0.626832	10X_cells_v3
Calb2	356	0.184151	10X_cells_v2
Calb2	356	0.493661	merfish
Calb2	356	0.350217	merfish.impute
Calb2	356	0.325807	merfish.impute.lv1
Calb2	357	0.108695	10X_cells_v3
Calb2	357	0.134539	10X_cells_v2
Calb2	357	0.429285	merfish
Calb2	357	0.146082	merfish.impute
Calb2	357	0.134273	merfish.impute.lv1
Calb2	358	0.170234	10X_cells_v3
Calb2	358	0.111487	10X_cells_v2
Calb2	358	0.281404	merfish
Calb2	358	0.0548505	merfish.impute
Calb2	358	0.0363417	merfish.impute.lv1
Calb2	359	0.055972	10X_cells_v3
Calb2	359	0	10X_cells_v2
Calb2	359	0.395351	merfish
Calb2	359	0.0448165	merfish.impute
Calb2	359	0.0400978	merfish.impute.lv1
Calb2	360	1.11204	10X_cells_v3
Calb2	360	0.767951	10X_cells_v2
Calb2	360	0.750774	merfish
Calb2	360	0.575029	merfish.impute
Calb2	360	0.686551	merfish.impute.lv1
Calb2	361	0.134843	10X_cells_v3
Calb2	361	0.0878841	10X_cells_v2
Calb2	361	0.187454	merfish
Calb2	361	0.198203	merfish.impute
Calb2	361	0.172123	merfish.impute.lv1
Calb2	362	0.431862	10X_cells_v3
Calb2	362	0.447153	10X_cells_v2
Calb2	362	0.491143	merfish
Calb2	362	0.325357	merfish.impute
Calb2	362	0.340403	merfish.impute.lv1
Calb2	363	0.360646	10X_cells_v3
Calb2	363	0.345948	10X_cells_v2
Calb2	363	0.519279	merfish
Calb2	363	0.380037	merfish.impute
Calb2	363	0.375152	merfish.impute.lv1
Calb2	364	0.0879102	10X_cells_v3
Calb2	364	0.118341	10X_cells_v2
Calb2	364	0.403748	merfish
Calb2	364	0.167044	merfish.impute
Calb2	364	0.170179	merfish.impute.lv1
Calb2	365	0.383333	10X_cells_v3
Calb2	365	0.274338	10X_cells_v2
Calb2	365	0.468844	merfish
Calb2	365	0.2685	merfish.impute
Calb2	365	0.255773	merfish.impute.lv1
Calb2	366	0.137768	10X_cells_v3
Calb2	366	0.368915	10X_cells_v2
Calb2	366	0.486614	merfish
Calb2	366	0.237164	merfish.impute
Calb2	366	0.141599	merfish.impute.lv1
Calb2	367	0.125544	10X_cells_v3
Calb2	367	0.135709	10X_cells_v2
Calb2	367	0.285343	merfish
Calb2	367	0.159569	merfish.impute
Calb2	367	0.158129	merfish.impute.lv1
Calb2	368	0.383923	10X_cells_v3
Calb2	368	0.0544545	10X_cells_v2
Calb2	368	0.145844	merfish
Calb2	368	0.198419	merfish.impute
Calb2	368	0.206967	merfish.impute.lv1
Calb2	369	0.147638	10X_cells_v3
Calb2	369	0.102673	10X_cells_v2
Calb2	369	0.354152	merfish
Calb2	369	0.136033	merfish.impute
Calb2	369	0.127384	merfish.impute.lv1
Calb2	370	0.0892536	10X_cells_v3
Calb2	370	0.0612177	10X_cells_v2
Calb2	370	0.251069	merfish
Calb2	370	0.0899436	merfish.impute
Calb2	370	0.101463	merfish.impute.lv1
Calb2	371	0.0625492	10X_cells_v3
Calb2	371	0.168527	10X_cells_v2
Calb2	371	0.227287	merfish
Calb2	371	0.220601	merfish.impute
Calb2	371	0.199268	merfish.impute.lv1
Calb2	372	0.252579	10X_cells_v3
Calb2	372	0.127204	10X_cells_v2
Calb2	372	0.226304	merfish
Calb2	372	0.300119	merfish.impute
Calb2	372	0.24083	merfish.impute.lv1
Calb2	373	0.143642	10X_cells_v3
Calb2	373	0.0831454	10X_cells_v2
Calb2	373	0.28662	merfish
Calb2	373	0.212594	merfish.impute
Calb2	373	0.248364	merfish.impute.lv1
Calb2	374	0	10X_cells_v3
Calb2	374	0.207979	10X_cells_v2
Calb2	374	0.372212	merfish
Calb2	374	0.142872	merfish.impute
Calb2	374	0.169669	merfish.impute.lv1
Calb2	375	0.141611	10X_cells_v3
Calb2	375	0.0976745	10X_cells_v2
Calb2	375	0.267684	merfish
Calb2	375	0.161879	merfish.impute
Calb2	375	0.146082	merfish.impute.lv1
Calb2	376	0.237089	10X_cells_v3
Calb2	376	0.115181	10X_cells_v2
Calb2	376	0.312701	merfish
Calb2	376	0.183559	merfish.impute
Calb2	376	0.144964	merfish.impute.lv1
Calb2	377	0	10X_cells_v3
Calb2	377	0.0666599	10X_cells_v2
Calb2	377	0.38928	merfish
Calb2	377	0.0300285	merfish.impute
Calb2	377	0.00651979	merfish.impute.lv1
Calb2	378	0	10X_cells_v3
Calb2	378	0.22271	10X_cells_v2
Calb2	378	0.530564	merfish
Calb2	378	0.0484597	merfish.impute
Calb2	378	0.046782	merfish.impute.lv1
Calb2	379	0.217239	10X_cells_v3
Calb2	379	0.180457	10X_cells_v2
Calb2	379	0.392578	merfish
Calb2	379	0.156293	merfish.impute
Calb2	379	0.114293	merfish.impute.lv1
Calb2	380	0.274487	10X_cells_v3
Calb2	380	0.0624346	10X_cells_v2
Calb2	380	0.380546	merfish
Calb2	380	0.225702	merfish.impute
Calb2	380	0.161206	merfish.impute.lv1
Calb2	381	0.140176	10X_cells_v3
Calb2	381	0.110413	10X_cells_v2
Calb2	381	0.538832	merfish
Calb2	381	0.102793	merfish.impute
Calb2	381	0.0913707	merfish.impute.lv1
Calb2	382	0.0783753	10X_cells_v3
Calb2	382	0.116282	10X_cells_v2
Calb2	382	0.291738	merfish
Calb2	382	0.135953	merfish.impute
Calb2	382	0.126866	merfish.impute.lv1
Calb2	383	0.17927	10X_cells_v3
Calb2	383	0.283877	10X_cells_v2
Calb2	383	0.347821	merfish
Calb2	383	0.106202	merfish.impute
Calb2	383	0.0761201	merfish.impute.lv1
Calb2	384	0.0864543	10X_cells_v3
Calb2	384	0.0790111	10X_cells_v2
Calb2	384	0.348707	merfish
Calb2	384	0.103807	merfish.impute
Calb2	384	0.0888097	merfish.impute.lv1
Calb2	385	0.0986528	10X_cells_v3
Calb2	385	0.063903	10X_cells_v2
Calb2	385	0.385524	merfish
Calb2	385	0.0586406	merfish.impute
Calb2	385	0.0891225	merfish.impute.lv1
Calb2	386	0.0513909	10X_cells_v3
Calb2	386	0.0514131	10X_cells_v2
Calb2	386	0.477813	merfish
Calb2	386	0.104702	merfish.impute
Calb2	386	0.142605	merfish.impute.lv1
Calb2	387	0.100141	10X_cells_v3
Calb2	387	0.0911564	10X_cells_v2
Calb2	387	0.557724	merfish
Calb2	387	0.102162	merfish.impute
Calb2	387	0.111383	merfish.impute.lv1
Calb2	388	0.151188	10X_cells_v3
Calb2	388	0.0310243	10X_cells_v2
Calb2	388	0.499891	merfish
Calb2	388	0.144468	merfish.impute
Calb2	388	0.148035	merfish.impute.lv1
Calb2	389	0.175395	10X_cells_v3
Calb2	389	0.194341	10X_cells_v2
Calb2	389	0.228857	merfish
Calb2	389	0.169926	merfish.impute
Calb2	389	0.160756	merfish.impute.lv1
Calb2	390	0	10X_cells_v3
Calb2	390	0.0541454	10X_cells_v2
Calb2	390	0.282725	merfish
Calb2	390	0.145995	merfish.impute
Calb2	390	0.15071	merfish.impute.lv1
Calb2	391	0.0457638	10X_cells_v3
Calb2	391	0.0154497	10X_cells_v2
Calb2	391	0.334044	merfish
Calb2	391	0.0743552	merfish.impute
Calb2	391	0.0873128	merfish.impute.lv1
Calb2	392	0.072353	10X_cells_v3
Calb2	392	0.116853	10X_cells_v2
Calb2	392	0.35851	merfish
Calb2	392	0.102255	merfish.impute
Calb2	392	0.10089	merfish.impute.lv1
Calb2	393	0.0266626	10X_cells_v3
Calb2	393	0.0876518	10X_cells_v2
Calb2	393	0.353141	merfish
Calb2	393	0.0193817	merfish.impute
Calb2	393	0.0342155	merfish.impute.lv1
Calb2	394	0.0533841	10X_cells_v3
Calb2	394	0	10X_cells_v2
Calb2	394	0.265782	merfish
Calb2	394	0.0144272	merfish.impute
Calb2	394	0.00862725	merfish.impute.lv1
Calb2	395	0.115996	10X_cells_v3
Calb2	395	0.0263555	10X_cells_v2
Calb2	395	0.464846	merfish
Calb2	395	0.0631234	merfish.impute
Calb2	395	0.0646575	merfish.impute.lv1
Calb2	396	0	10X_cells_v3
Calb2	396	0.04674	10X_cells_v2
Calb2	396	0.377787	merfish
Calb2	396	0.00258925	merfish.impute
Calb2	396	0.000676034	merfish.impute.lv1
Calb2	397	0	10X_cells_v3
Calb2	397	0.0700558	10X_cells_v2
Calb2	397	0.372764	merfish
Calb2	397	0.00403248	merfish.impute
Calb2	397	0.00293715	merfish.impute.lv1
Calb2	398	0.0504492	10X_cells_v3
Calb2	398	0.0245286	10X_cells_v2
Calb2	398	0.327069	merfish
Calb2	398	0.0769336	merfish.impute
Calb2	398	0.0994669	merfish.impute.lv1
Calb2	399	0.0633101	10X_cells_v3
Calb2	399	0.0399728	10X_cells_v2
Calb2	399	0.387752	merfish
Calb2	399	0.0677661	merfish.impute
Calb2	399	0.0706947	merfish.impute.lv1
Calb2	400	0.138288	10X_cells_v3
Calb2	400	0.0869737	10X_cells_v2
Calb2	400	0.466392	merfish
Calb2	400	0.0559784	merfish.impute
Calb2	400	0.0696384	merfish.impute.lv1
Calb2	401	0	10X_cells_v3
Calb2	401	0.0643748	10X_cells_v2
Calb2	401	0.538816	merfish
Calb2	401	0.00942421	merfish.impute
Calb2	401	0.00857583	merfish.impute.lv1
Calb2	402	0	10X_cells_v3
Calb2	402	0.021272	10X_cells_v2
Calb2	402	0.413576	merfish
Calb2	402	0.0284077	merfish.impute
Calb2	402	0.0213678	merfish.impute.lv1
Calb2	403	0.0721317	10X_cells_v3
Calb2	403	0	10X_cells_v2
Calb2	403	0.379293	merfish
Calb2	403	0.0953042	merfish.impute
Calb2	403	0.102901	merfish.impute.lv1
Calb2	404	0.0238418	10X_cells_v3
Calb2	404	0.0382226	10X_cells_v2
Calb2	404	0.460966	merfish
Calb2	404	0.0639006	merfish.impute
Calb2	404	0.0465834	merfish.impute.lv1
Calb2	405	0.051335	10X_cells_v3
Calb2	405	0.0236747	10X_cells_v2
Calb2	405	0.295594	merfish
Calb2	405	0.0445374	merfish.impute
Calb2	405	0.0261157	merfish.impute.lv1
Calb2	406	0.0668658	10X_cells_v3
Calb2	406	0.133363	10X_cells_v2
Calb2	406	0.477132	merfish
Calb2	406	0.0787906	merfish.impute
Calb2	406	0.0556058	merfish.impute.lv1
Calb2	407	0.218887	10X_cells_v3
Calb2	407	0	10X_cells_v2
Calb2	407	0.281483	merfish
Calb2	407	0.0950294	merfish.impute
Calb2	407	0.0907043	merfish.impute.lv1
Calb2	408	0.303709	10X_cells_v3
Calb2	408	0.438498	10X_cells_v2
Calb2	408	0.44511	merfish
Calb2	408	0.219015	merfish.impute
Calb2	408	0.220686	merfish.impute.lv1
Calb2	409	0.040854	10X_cells_v3
Calb2	409	0.0598557	10X_cells_v2
Calb2	409	0.553542	merfish
Calb2	409	0.133019	merfish.impute
Calb2	409	0.149368	merfish.impute.lv1
Calb2	410	0.11221	10X_cells_v3
Calb2	410	0.214859	10X_cells_v2
Calb2	410	0.408639	merfish
Calb2	410	0.0130259	merfish.impute
Calb2	410	0.0124869	merfish.impute.lv1
Calb2	411	0.139099	10X_cells_v3
Calb2	411	0.107697	10X_cells_v2
Calb2	411	0.303553	merfish
Calb2	411	0.10872	merfish.impute
Calb2	411	0.134011	merfish.impute.lv1
Calb2	412	0.0573187	10X_cells_v3
Calb2	412	0.14256	10X_cells_v2
Calb2	412	0.364035	merfish
Calb2	412	0.0895128	merfish.impute
Calb2	412	0.0850533	merfish.impute.lv1
[truncated: 63,536 more rows]
