# Supplementary material for: A high-resolution transcriptomic and spatial atlas of cell types in the whole mouse brain
Source: Nature. 2023 Dec 13;624(7991):317–32. doi: 10.1038/s41586-023-06812-z (PMC10719114; doi:10.1038/s41586-023-06812-z)
Supplement: Supplementary file 17 — Source Data Extended Data Fig. 13 [file 41586_2023_6812_MOESM17_ESM.xlsx]

## Sheet: EDFig13
	001 CLA-EPd-CTX Car3 Glut	002 IT EP-CLA Glut	003 L5/6 IT TPE-ENT Glut	004 L6 IT CTX Glut	005 L5 IT CTX Glut	006 L4/5 IT CTX Glut	007 L2/3 IT CTX Glut	008 L2/3 IT ENT Glut	009 L2/3 IT PIR-ENTl Glut	010 IT AON-TT-DP Glut	011 L2 IT ENT-po Glut	012 MEA Slc17a7 Glut	013 COAp Grxcr2 Glut	014 LA-BLA-BMA-PA Glut	015 ENTmv-PA-COAp Glut	016 CA1-ProS Glut	017 CA3 Glut	018 L2 IT PPP-APr Glut	019 L2/3 IT PPP Glut	020 L2/3 IT RSP Glut	021 L4 RSP-ACA Glut	022 L5 ET CTX Glut	023 SUB-ProS Glut	024 L5 PPP Glut	025 CA2-FC-IG Glut	026 NLOT Rho Glut	027 L6b EPd Glut	028 L6b/CT ENT Glut	029 L6b CTX Glut	030 L6 CT CTX Glut	031 CT SUB Glut	032 L5 NP CTX Glut	033 NP SUB Glut	034 NP PPP Glut	035 OB Eomes Ms4a15 Glut	036 HPF CR Glut	037 DG Glut	038 DG-PIR Ex IMN	039 OB Meis2 Thsd7b Gaba	040 OB Trdn Gaba	041 OB-in Frmd7 Gaba	042 OB-out Frmd7 Gaba	043 OB-mi Frmd7 Gaba	044 OB Dopa-Gaba	045 OB-STR-CTX Inh IMN	046 Vip Gaba	047 Sncg Gaba	048 RHP-COA Ndnf Gaba	049 Lamp5 Gaba
Lhx2	1.01	0.22	4.09	1.66	3.31	3.79	4.43	4.6	3.78	1.12	7.08	3.28	6.34	3.91	5.56	3.68	5.02	0.21	5.3	1.33	2.12	0.98	1.9	0.34	6.04	0.05	0.11	0.23	0.13	0.19	0.32	0.29	0.31	0.18	2.88	4.35	3.02	4.85	0.04	0.05	0.03	0.05	0.05	0.02	1.73	0.12	0.13	0.31	0.14
Lhx9	0	0.06	0.12	0.02	0.08	0.09	0.01	0.07	0.1	0.05	0.17	2.75	1.65	1	2.92	1.68	4.93	0.04	0.03	0.02	0.09	0.12	0.59	0.27	1.92	0.03	0.05	0.01	0.04	0.03	0.02	0.04	0.08	0.05	0.86	3.52	2.25	0.87	0.01	0	0.01	0.01	0.03	0.03	0.06	0.06	0.05	0.05	0.06
Lhx6	0.11	0.11	0.07	0.06	0.06	0.06	0.09	0.05	0.05	0.05	0.09	0.13	0.03	0.07	0.04	0.06	0.07	0.07	0.05	0.05	0.05	0.06	0.05	0.04	0.02	0.15	0.12	0.08	0.08	0.09	0.06	0.04	0.09	0.03	0.01	0.01	0.08	0.04	0.02	0	0.01	0	0	0.06	0.33	0.12	0.11	0.23	0.09
Lhx8	0	0.02	0	0	0	0	0.01	0	0	0	0	0.02	0	0.01	0	0	0	0	0	0	0	0	0	0	0	0.02	0.01	0	0	0	0	0	0.02	0	0	0	0	0	0.01	0	0	0	0	0.01	0	0	0.01	0.01	0
Isl1	0	0.01	0	0	0	0	0	0	0	0.02	0	0.02	0.01	0	0.14	0	0	0.01	0	0	0	0	0	0	0	0.05	0	0	0	0	0	0	0	0	0	0.04	0.03	0.01	0.01	0	0.01	0.01	0	0	0.04	0	0	0	0
Lhx1	0.01	0	0	0	0	0	0	0	0	0	0	0	0	0	0	0	0.01	0	0	0	0	0	0.01	0	0	0	0	0	0	0	0.01	0	0	0	1.02	5.74	0.01	0.01	0	0	0	0.01	0	0	0.02	0	0	0	0
Lhx5	0	0.01	0.01	0	0.01	0.01	0	0.01	0	0	0	0.02	0.02	0	0	0.01	0.01	0	0.01	0	0	0.01	0.01	0	0.02	0.01	0.01	0	0.01	0.01	0.01	0.01	0.01	0	1.53	4.45	0	0.02	0	0	0.01	0	0	0	0.01	0	0.01	0.01	0.01
Lmx1a	0.02	0.02	0.01	0.01	0.01	0.01	0.02	0.03	0.02	0.02	0.02	0.03	0	0.03	0.04	0.04	0.04	0.02	0.02	0.02	0.02	0.01	0.03	0	0.01	0.03	0.02	0.04	0.01	0.01	0.02	0.01	0.01	0.01	0.02	0.29	0.01	0.06	0	0.04	0.02	0.04	0.03	0.01	0.01	0.02	0.01	0.03	0.01
Lmx1b	0.05	0.13	0.16	0.04	0.05	0.1	0.07	0.13	0.12	0.08	0.13	0.12	0.1	0.16	0.14	0.13	0.05	0.03	0.08	0	0.06	0.07	0.08	0.04	0.05	0.03	0.09	0.12	0.04	0.05	0.16	0.06	0.14	0.15	0.07	0.01	0.04	0	0	0.02	0.01	0.02	0.02	0.04	0	0.01	0.03	0	0.04
Lhx4	0.01	0.01	0.02	0.02	0.02	0.02	0.01	0.02	0.01	0.01	0	0.01	0	0.01	0	0.01	0.02	0.02	0.02	0.03	0	0.01	0.01	0	0	0.02	0.01	0.01	0.01	0.03	0.02	0.03	0	0.13	0.03	0.01	0.01	0.02	0.01	0.01	0.01	0.02	0.02	0.02	0.03	0.01	0.06	0	0.02
Lhx3	0.01	0.01	0.05	0.02	0.01	0.02	0.01	0.16	0.06	0.01	0.06	0.06	0.04	0.02	0.01	0.02	0.01	0.01	0.06	0	0.05	0	0	0	0.01	0.08	0.01	0.01	0	0.01	0.01	0	0	0.02	0	0	0	0	0.01	0.01	0.01	0	0.01	0.02	0	0	0.02	0.01	0.01
Nkx2-1	0	0.01	0	0	0	0	0	0	0	0	0	0.01	0	0.01	0	0	0	0.01	0	0	0	0	0	0	0	0.01	0.01	0	0	0	0	0	0	0.01	0	0	0.01	0	0	0	0.01	0	0.02	0	0.18	0.01	0.01	0	0.01
Nkx2-4	0	0	0	0	0	0	0	0	0	0	0	0	0.01	0	0	0	0	0	0	0	0	0	0	0	0	0	0	0	0	0	0	0	0	0	0	0	0	0	0	0	0	0	0	0	0	0	0	0	0
Nkx2-2	0.01	0.05	0.04	0.02	0.01	0.01	0.01	0.04	0.03	0.07	0.02	0.02	0.02	0.03	0.01	0.04	0.04	0.03	0.01	0.03	0.03	0.02	0.04	0.04	0.02	0.01	0.01	0.02	0	0.02	0.04	0.01	0.04	0.02	0	0	0.03	0.02	0.01	0.01	0.01	0.02	0.02	0.04	0.13	0.02	0.03	0.02	0.02
Nkx6-1	0	0	0	0	0	0	0	0	0	0	0	0	0	0	0	0	0	0	0	0	0	0	0	0	0	0	0	0	0	0	0	0	0	0	0	0	0	0	0	0	0	0	0	0.02	0	0	0	0.01	0
Nkx6-2	0.03	0.03	0.05	0.01	0.01	0.03	0.01	0.02	0.03	0.02	0.02	0.04	0.04	0.04	0.06	0.04	0.04	0.03	0.02	0.04	0.01	0.02	0.04	0.04	0.03	0.01	0.06	0.02	0.03	0.01	0.02	0.02	0.03	0.02	0	0.01	0.03	0.03	0.03	0.02	0.01	0.01	0	0.05	0.04	0.03	0.02	0.05	0.02
Pou2f2	5.4	4.87	4.28	5.18	5.22	4.25	5.21	4.68	3.94	4.07	2.74	4.42	4.48	4.13	4.65	4.47	3.54	5.89	4.84	5.07	4.02	4.22	4.1	5.84	2.76	3.23	5.68	5.22	4.41	5.13	4.37	4.41	3.56	4.04	2.31	3.05	3.15	4.32	5.4	2.67	3.17	2.26	2.95	4.43	4.37	2.12	2.39	2.72	3.14
Pou2f1	4.41	4.65	4.94	4.39	5.32	4.87	4.25	4.58	4.5	4.31	4.45	4.95	4.64	4.63	5.26	5.23	4.37	5.26	5.53	5.2	5.97	5.04	5.59	5.01	3.67	4.47	4.34	4.96	4	4.96	5.47	5.3	5.35	5.25	5.25	4.72	4.43	5.79	4.51	4.6	4.99	3.94	4.52	5.43	6.96	5.73	5.5	5.53	5.68
Pou3f3	3.27	1.15	1.41	2.99	5.24	4.96	4.22	4.24	3.33	3.53	1.28	0.29	0.21	0.52	0.62	4.52	0.78	5.49	4.55	5.27	6.66	5.12	5.86	6.47	3.75	0.19	0.2	0.59	0.34	3.27	2.78	4.78	4.41	6.7	4.58	1.54	1.54	6.64	0.59	0.07	0.22	0.19	3.38	3.63	4.62	6.43	5.79	3.99	5.35
Pou3f2	2.43	0.3	0.28	2.45	4.53	5.02	3.9	3.11	2.37	2.72	0.13	0.23	0.16	0.28	0.12	0.67	0.04	2.13	1.77	4.57	6.3	3.66	0.31	0.44	0.18	0.28	0.4	0.06	0.52	0.98	0.06	2.64	0.23	0.56	4.74	0.09	0.03	3.43	1.09	0.26	0.5	0.65	0.17	1.9	4.23	0.55	0.09	0.06	0.15
Pou3f4	0.3	0.27	0.01	0.09	0.06	0.04	0.21	0.07	0.3	0.89	0.19	0.03	0.06	0.03	0.08	0.13	0.23	0.2	0.51	0.26	0	0.96	0.4	0.12	0.9	0.66	0.1	0.02	0.02	0.15	0.01	0.18	0.01	0.02	0.1	0.08	0.14	0.61	0.79	0.24	0.62	1.05	1.72	1.02	2.68	1.35	0.29	0.42	0.49
Pou6f2	4.62	2.4	4.34	4.54	4.9	3.84	0.54	2.89	0.68	0.99	0.91	3.24	0.64	4.01	0.08	0.14	1.17	0.17	0.28	0.12	0.85	0.9	0.2	0	0.22	5.42	6.57	3.72	6.65	3.77	0.9	0.75	0.21	7.14	0.16	4.04	0.45	0.95	0.13	0.15	0.42	0.15	0.05	0.07	0.12	0.21	0.17	1.41	0.76
Pou3f1	2.16	0.09	0.26	2.01	1.13	2.14	2.37	1.72	1.29	0.83	0.15	0.09	0.15	0.05	0.46	5.46	0.31	7.72	3.21	4.67	7.62	7.54	8.16	8.72	1.34	8.17	0.06	0.08	0.11	0.08	0.3	0.14	0.32	0.18	2.15	0.21	0.25	1.25	0.04	0.03	0.1	0.03	0.02	0.01	0.37	0.12	0.11	0.17	0.09
Pou4f1	0	0.01	0.01	0.01	0.03	0.02	0.01	0.05	0.03	0.01	0.03	0.01	0	0	0	0	0.01	0	0	0	0	0	0	0.02	0	0.02	0.04	0.01	0.01	0.01	0	0	0	0	0	0	0	0	0	0	0	0	0	0	0.03	0	0.01	0.04	0.01
Pou4f2	0	0	0	0	0	0	0	0	0	0	0	0	0	0	0	0	0	0	0	0	0	0	0	0	0	0	0	0	0	0	0	0	0	0	0	0	0	0	0	0	0	0	0	0	0	0	0	0	0
Pou4f3	0	0	0	0	0	0	0	0	0	0	0	0	0	0	0	0	0	0	0	0	0	0	0	0	0	0	0	0	0	0	0	0	0	0	0	0	0	0	0	0	0	0	0	0	0	0.01	0	0	0
Sox11	5.43	5.51	4.32	3.21	2.11	3.16	5.19	5.68	4.48	3.85	4.37	5.24	5.02	6.05	5.02	3.82	3.42	4.01	5.21	1.77	1.83	1.98	3.56	3.71	1.32	5.78	3.18	6.13	2.98	4.17	5.63	2.85	5.95	5.09	1.06	2.27	5.43	10.78	4.38	5.59	3.17	1.95	1.59	1.44	9.88	4.26	4.2	5.33	2.91
Sox4	3.85	2.9	3.39	3.1	3.67	4.22	3.29	4.59	5.01	4.63	4.53	2.15	2.03	2.5	3.44	2.69	1.63	3.11	3.95	1.88	2.23	4.13	4.09	5.15	2.26	6.09	2.27	1.34	1.63	2.83	2.82	4.71	5.13	3.46	8.08	5.54	0.99	9.74	7.48	5.74	5.44	8.77	4.64	6.31	9.67	2.3	1.83	2.2	2.38
Sox5	8.85	8.7	7.7	8.24	5.37	4.36	5.11	7.47	4.17	6.59	2	4.17	2.76	6.09	8.69	7.47	7.11	0.58	5.96	0.98	7.34	8.16	7.95	10.15	5.33	0.24	6.55	8.05	7.97	8.64	9.03	8.87	9.83	9.57	5.76	4.6	0.85	5.34	0.73	9.46	1.77	10.76	3.64	5.5	4.73	3.32	2.1	0.91	7.6
Sox14	0	0	0	0	0	0	0	0	0	0	0	0	0	0	0	0	0	0	0	0	0	0.01	0	0	0	0	0	0	0	0	0	0	0	0	0	0	0	0	0	0	0	0	0	0	0	0	0	0.01	0
Sox2	0.14	0.14	0.11	0.09	0.11	0.11	0.1	0.14	0.23	0.15	0.12	0.41	0.22	0.28	0.17	0.22	0.17	0.54	0.12	0.11	0.09	0.18	0.14	0.19	0.28	0.35	0.16	0.14	0.17	0.14	0.11	0.09	0.16	0.05	0.09	0.13	0.19	2.02	2.38	3.36	1.89	6.17	0.21	0.24	5.43	5.01	5.35	5.59	5.4
Sox6	0.28	1.1	0.33	0.17	0.19	0.18	0.24	0.24	0.26	0.21	0.18	0.31	0.2	0.27	0.86	0.24	0.2	0.26	0.2	0.2	0.16	0.19	0.23	0.2	0.24	0.39	0.22	0.27	0.16	0.41	0.17	0.2	0.29	0.19	0.51	0.19	0.19	2.52	0.11	0.07	0.06	0.05	0.09	0.11	3.98	0.22	0.26	0.75	0.2
Sox9	0.68	1.44	2.86	1.67	1.47	2.23	0.94	1.46	0.74	0.8	1.03	0.81	1.03	0.58	1.2	0.85	0.56	0.38	1.92	0.09	2.82	1.32	0.95	0.36	0.42	0.13	0.18	0.31	0.16	0.22	0.83	0.08	0.27	0.15	0.7	2.09	0.38	0.94	0.09	0.11	0.04	1.23	0.12	0.02	2.33	0.35	0.17	0.4	0.72
Sox21	0.02	0.03	0.03	0.02	0.02	0.02	0.03	0.03	0.04	0.05	0.03	0.02	0.04	0.01	0.05	0.04	0.04	0.01	0.01	0.02	0.02	0.03	0.02	0	0.01	0	0	0.01	0.01	0.04	0.01	0.02	0.02	0.08	0.01	0.01	0.01	0.1	0	0	0.01	0	0.02	0.01	0.89	0.04	0.03	0.03	0.03
Sox8	0.28	1.47	1.92	1.86	2.26	1	2.7	2.74	1.71	1.23	1.9	2.2	2.77	3.08	1.66	1.76	0.47	3.53	2.73	2.34	0.42	2.67	3.6	1.63	0.48	2.64	0.23	1.65	0.3	2.31	2.15	0.56	0.32	0.18	0.01	0.07	0.83	0.34	0.08	0	0.16	0.07	0.18	0.15	1.36	1.3	2.09	0.36	0.09
Sox10	0.14	0.16	0.17	0.1	0.12	0.09	0.12	0.12	0.19	0.13	0.08	0.09	0.15	0.15	0.14	0.22	0.25	0.14	0.11	0.12	0.15	0.14	0.21	0.18	0.23	0.07	0.18	0.2	0.15	0.08	0.14	0.06	0.16	0.19	0.06	0.09	0.14	0.3	0.1	0.05	0.04	0.04	0.05	0.07	0.12	0.09	0.11	0.13	0.1
Sox3	0.04	0.05	0.06	0.04	0.03	0.11	0.04	0.09	0.06	0.02	0.09	0.26	0.08	0.11	0.04	0.03	0.06	0.01	0.13	0.01	0.08	0.01	0	0	0.05	0.01	0.05	0.05	0.04	0.06	0.04	0.01	0.01	0.03	0	0	0.05	0.03	0.03	0.06	0.02	0.05	0	0.07	0.16	0.24	0.03	0.08	0.04
Sox13	0.1	0.03	0.07	0.04	0.02	0.03	0.04	0.04	0.07	0.06	0.04	0.31	0.11	0.21	0.06	0.1	0.23	0.03	0.03	0.01	0.02	0.03	0.03	0.04	0.05	0.03	0.01	0.02	0.01	0.02	0.02	0.02	0.01	0.02	0.04	0.09	0.09	0.13	2	0.51	0.16	0.02	0	0.18	1.08	0.04	0.14	1.04	0.13
Sox17	0.02	0.02	0.09	0.01	0.02	0.02	0.02	0.04	0.05	0.05	0.05	0.01	0.01	0.01	0.03	0.02	0.05	0.02	0.04	0.02	0.03	0.03	0.05	0.06	0.03	0.02	0.01	0.05	0.01	0.02	0	0.03	0.03	0.03	0	0	0.01	0.03	0	0.02	0	0.01	0	0.01	0.02	0.02	0.01	0.01	0.02
Foxn2	3.32	2.39	1.88	1.68	1.57	2.24	3.15	3.28	2.64	2.75	2.6	2.55	2.81	2.75	3.26	2.99	2.63	1.98	2.02	1.42	1.55	1.78	2.45	2.54	2.67	2.95	1.95	1.42	1.04	0.83	0.88	0.44	0.62	1.1	0.96	0.9	3.42	1.69	0.54	1.36	1.22	0.56	0.44	0.63	1.67	0.98	1.14	0.75	1.5
Foxn3	5.89	6.51	6.2	5.47	6.82	5.52	5.12	5.86	6.33	6.51	7.19	6.29	6.41	6.24	7.07	5.11	5.13	6.21	5.25	7.59	5.11	5.31	4.66	1.3	3.56	6.12	6.16	6.61	6.75	7.21	7.35	7.65	7.24	8.09	7.05	6.43	6.81	8.03	7.32	6.07	6.87	8.25	7.86	8.17	8.18	7.7	7.27	7.53	7.63
Foxp1	8.14	7.93	8.75	8.98	9.79	9.53	8.19	7.07	6.51	7.32	6.45	7.08	6.43	7.6	8.17	9	8.19	7.56	7.86	7.41	8.4	8.37	9.18	6.79	7.12	6.95	8.84	8.76	7.31	8.67	9.46	9.14	8.96	7.14	6.48	6.7	6.81	5.98	5.07	6.15	6.07	6.7	6.95	6.71	6.05	7.46	7.35	7.63	7.37
Foxp4	1.74	2.65	3.2	2.28	2.54	2.31	2	4.26	2.57	2.81	3.99	2.55	2	3.14	2.85	3.41	3.08	1.77	3.41	1.91	3.74	2.83	3.24	3.35	2.05	4.43	3.51	3.4	3.53	2.9	3.12	2.67	3.64	3.79	2.63	0.32	1.16	2.56	3.02	0.19	0.25	0.02	0.36	0.1	1.62	0.93	0.42	1.81	1.11
Foxp2	0.27	0.35	2.1	0.57	0.9	0.83	0.2	0.1	0.3	0.29	0.07	0.34	0.19	0.43	0.25	0.17	0.06	0.08	0.82	0.05	0.23	2.12	0.8	0.06	0.07	0.48	2.6	4.77	3.75	8.37	6.3	5.21	3.5	8.45	1.65	0.51	0.17	0.86	8.2	0.34	0.94	0.32	0.27	0.34	3.41	0.2	0.28	0.14	0.27
Foxg1	6.24	6.48	6.57	6.38	5.69	5.54	5.49	6.04	4.87	5.56	6.28	4.34	4.46	5.2	6.26	6.93	6.58	5.88	6.35	5.94	5.89	6.04	6.61	6.21	6	6	5.81	5.86	5.31	5.04	5.32	4.66	5.43	5.62	1.65	0.83	4.65	5.56	2.93	0.79	2.82	1.2	3.33	4.08	5.02	4.77	6	5.73	4.73
Foxb1	0	0	0	0	0	0	0	0	0	0	0	0	0	0	0	0	0	0	0	0	0	0	0	0	0	0	0	0	0	0	0	0	0	0	0	0	0	0	0	0	0	0	0	0	0	0	0	0	0
Foxa2	0	0	0	0	0	0	0	0	0	0	0	0	0.01	0	0	0	0	0	0	0	0	0	0	0	0	0	0	0	0.02	0	0	0	0	0	0	0	0	0	0	0	0	0	0	0	0	0	0	0	0
Foxa1	0	0	0	0	0	0	0	0.02	0	0	0	0	0	0	0	0	0	0	0	0	0	0	0	0	0	0	0	0	0	0	0	0	0	0	0	0	0	0	0	0	0	0	0	0	0	0	0	0	0
Foxd3	0	0	0	0	0	0	0	0	0	0	0	0	0	0	0	0	0	0	0	0	0	0	0	0	0	0	0	0	0	0	0	0	0	0	0	0	0	0	0	0.01	0.01	0	0	0.01	0.01	0	0	0	0
Foxd2	0	0	0	0	0	0	0	0	0	0	0.01	0	0	0	0	0	0	0	0	0	0.01	0	0	0	0	0	0	0	0	0	0	0	0	0	0	0	0	0	0	0	0	0	0	0	0.01	0	0	0	0
Foxj1	0.16	0.34	0.26	0.2	0.14	0.13	0.22	0.35	0.28	0.33	0.27	0.29	0.47	0.3	0.22	0.28	0.25	0.24	0.21	0.09	0.06	0.22	0.42	0.55	0.46	0.2	0.44	0.24	0.21	0.15	0.07	0.08	0.12	0.16	0.77	0.09	0.21	0.11	0.1	0.09	0.12	0.09	0.21	0.15	0.08	0.04	0.2	0.29	0.09
Foxc1	0.04	0.02	0.05	0.02	0.03	0.06	0.04	0.07	0.07	0.02	0.08	0.04	0.04	0.06	0.09	0.09	0.18	0.05	0.05	0.04	0.05	0.03	0.08	0.06	0.01	0.01	0.04	0.04	0.03	0.03	0.07	0.03	0.05	0.01	0.02	0.06	0.04	0.05	0.01	0.01	0.03	0.02	0	0.09	0.03	0.03	0.02	0.02	0.04
Foxd1	0.01	0.01	0.02	0	0	0	0.01	0.01	0.01	0	0.03	0.01	0	0	0.01	0.01	0.02	0	0.01	0	0.01	0.01	0	0	0	0	0	0.01	0.01	0	0.03	0.01	0.02	0	0	0	0.02	0	0	0	0	0	0	0	0.01	0	0.01	0	0.01
Foxq1	0.02	0.02	0.05	0.02	0.1	0.12	0.03	0.04	0.1	0.03	0.03	1.11	1.53	0.8	0.09	0.06	0.17	0.02	0.12	0.03	0.15	0.06	0.02	0.04	0.27	0	0.05	0.04	0.22	0.02	0.04	0.02	0.07	0.08	0	0	0.14	0.09	0.01	0.01	0	0	0	0	0.01	0.01	0.01	0.01	0.01
Pax6	0.07	0.08	0.03	0.05	0.06	0.07	0.19	0.07	0.08	0.06	0.08	0.42	0.05	0.08	0.05	0.05	0.05	0.04	0.06	0.11	0.09	0.05	0.05	0.07	0.06	0.06	0.07	0.05	0.06	0.05	0.1	0.03	0.06	0.14	0.32	0.79	0.1	1.91	0.12	0.28	2.88	2.72	5.82	8.56	3.92	0.2	1.35	0.08	0.92
Pax3	0	0	0	0	0	0	0	0	0	0	0.01	0	0	0	0.02	0	0	0	0	0.01	0.02	0	0	0	0	0	0	0	0	0	0.01	0	0	0	0.01	0	0	0	0	0.01	0	0	0	0	0.01	0	0	0.01	0
Pax7	0.03	0	0	0	0	0	0	0.01	0.01	0	0	0	0	0.01	0	0	0	0	0	0	0	0	0	0	0	0.02	0	0.01	0	0	0	0	0.01	0	0	0	0	0	0	0	0.01	0	0	0	0.02	0	0	0	0.01
Pax2	0.04	0	0.01	0	0	0.02	0.16	0.16	0.08	0	0.04	0.04	0.05	0.13	0	0.12	0.05	0	0.09	0.01	0	0.01	0.01	0	0	0.05	0	0	0	0	0.01	0	0	0	0	0	0.07	0.11	0	0	0.01	0.01	0	0.01	0.02	0.07	0.1	0.03	0.01
Pax5	0.03	0.02	0.02	0.02	0.01	0.02	0.02	0.02	0.02	0.02	0.02	0	0	0.02	0.03	0.05	0.07	0.01	0.01	0.02	0.04	0.05	0.06	0	0	0.01	0.01	0.01	0.02	0.01	0	0	0.02	0	0.01	0.01	0.01	0.1	0	0	0	0	0	0.02	0.06	0	0	0	0
Pax8	0	0.01	0	0	0	0	0	0	0	0	0	0	0	0	0	0	0	0	0	0.01	0	0	0	0.02	0	0	0	0	0.01	0	0	0	0	0	0	0	0	0	0	0	0	0	0	0.01	0	0	0.01	0	0
Tbx19	0	0	0	0	0	0	0	0.01	0	0	0	0	0	0	0	0	0	0	0.01	0	0	0	0.01	0.02	0	0	0.03	0	0.01	0	0.01	0	0	0	0.03	0	0.01	0	0	0	0	0	0.02	0	0.01	0	0	0	0
Tbx3	0.01	0.01	0.02	0.01	0.01	0.01	0.01	0.01	0.01	0.02	0.01	0.01	0.02	0.01	0	0.01	0.02	0.01	0.01	0.01	0.03	0.01	0.02	0	0	0.03	0.01	0.02	0	0.01	0.02	0	0.03	0	0	0.01	0.01	0.01	0.01	0.02	0.01	0.01	0	0	0.01	0.01	0.01	0.03	0
Tbx20	0.01	0	0	0	0	0	0	0.01	0	0	0	0	0	0	0.01	0	0.01	0	0	0	0	0	0	0	0	0	0	0	0	0	0	0	0	0	0	0	0	0	0	0	0	0	0	0	0	0	0	0	0
Tbx18	0.01	0.02	0.02	0	0	0.01	0.01	0.01	0.01	0.01	0.03	0	0.02	0	0.03	0.01	0.01	0.01	0.02	0.01	0.03	0	0.01	0	0.01	0	0.01	0.02	0	0.01	0.01	0	0.01	0	0	0	0	0.02	0	0	0	0	0	0.02	0.01	0.01	0.01	0	0.01
Tbx15	0.07	0.13	0.11	0.09	0.1	0.13	0.11	0.18	0.12	0.12	0.11	0.11	0.13	0.15	0.23	0.13	0.09	0.12	0.13	0.09	0.18	0.15	0.15	0.15	0.15	0.04	0.09	0.1	0.1	0.12	0.19	0.18	0.25	0.15	0.12	0.05	0.08	0.15	0.11	0.09	0.11	0.09	0.07	0.12	0.1	0.07	0.1	0.07	0.1
Tbx21	0.03	0.01	0.01	0.02	0.01	0.02	0.06	0.01	0.02	0.01	0.02	0.02	0.02	0.01	0	0.01	0.01	0	0.01	0	0	0	0	0	0	0	0	0	0	0	0	0	0	0	2.31	0	0.01	0.04	0.05	0.01	0.01	0.01	0.04	0.02	0.01	0.01	0.01	0	0
Prdm6	0	0.01	0.02	0.01	0	0.01	0.01	0.01	0	0.01	0.01	0	0	0.01	0.02	0.01	0.02	0.01	0.01	0	0	0.01	0.01	0	0	0	0	0.01	0	0.01	0.02	0.01	0	0	0	0	0.01	0.06	0	0.01	0.01	0.01	0	0	0.01	0	0.01	0	0.01
Prdm13	0	0	0	0	0	0	0	0	0	0	0	0	0	0	0	0	0	0	0	0	0	0	0	0	0	0	0	0	0	0	0	0	0	0	0	0	0	0	0	0	0	0	0	0	0.02	0	0	0	0
Prdm12	0.03	0.04	0.03	0.02	0.02	0.03	0.05	0.03	0.02	0.01	0.04	0.04	0.02	0.03	0.02	0.03	0.03	0.01	0.02	0.01	0.01	0.02	0.02	0.02	0.07	0	0.04	0.02	0.01	0.02	0.01	0.01	0.01	0	0	0	0.01	0.01	0	0	0.01	0.01	0.02	0.02	0.01	0.02	0.02	0.03	0.01
Prdm16	0.71	1	0.89	0.46	0.36	0.36	0.35	1.01	0.88	0.39	1.12	1.46	1.09	1.19	1.38	1.46	1.7	0.74	0.84	0.43	0.49	0.78	1.39	1.1	0.72	1.59	1.13	0.97	0.56	0.56	1.19	0.59	1.46	0.77	0.29	0.24	0.56	2.78	0.09	0.07	0.06	0.02	0.03	0.11	2	0.34	0.33	0.88	0.32
Klf2	0.23	0.22	0.54	0.33	0.35	0.67	0.29	0.6	0.64	0.21	1.02	0.42	0.4	0.31	0.41	0.35	0.49	0.29	0.3	0.25	0.33	0.32	0.25	0.3	0.35	0.04	0.21	0.27	0.07	0.08	0.16	0.12	0.22	0.37	0.63	0.21	0.56	0.16	0.29	0.05	0.11	0.05	0.13	0.08	0.13	0.1	0.16	0.08	0.15
Klf4	0.13	0.12	0.18	0.14	0.09	0.16	0.16	0.19	0.12	0.15	0.13	0.16	0.26	0.24	0.44	0.18	0.26	0.08	0.11	0.1	0.11	0.15	0.14	0.08	0.13	0.07	0.03	0.09	0.15	0.09	0.18	0.1	0.12	0.13	0.02	0.09	0.25	0.3	0.12	0.06	0.13	0.05	0.5	0.27	0.09	0.11	0.14	0.08	0.07
Klf5	2.39	1.35	2.65	2.07	2.75	1.97	3	4.74	2.37	1.53	5.51	0.78	2.42	2.06	2.81	1.86	0.29	1.72	5.93	5.89	4.58	1.6	0.88	0.1	0.71	4.92	0.24	0.65	0.39	2.27	3.53	2.05	1.9	3.66	0.96	0.49	0.1	0.55	0.05	0.08	0.07	0.01	0.02	0.07	0.14	0.7	0.24	1.5	1.2
Klf10	4.66	4.52	4.58	4.61	4.96	4.62	2.66	3.78	3.81	4.22	3.82	3.12	2.16	3.91	3.42	3.14	3.33	2.4	2.81	1.79	3.41	3.48	2.48	1.93	3.74	4.14	3.62	3.76	3.74	4.32	3	1.48	1.72	2.14	0.33	0.25	1.56	0.37	0.41	1.52	1.14	0.3	0.05	0.8	0.38	0.37	0.37	0.22	0.52
Klf6	5.36	4.56	5.79	5.2	5.84	5.72	4.02	5.48	5.09	4.95	6.24	3.72	4.6	4.16	3.87	3.95	3.18	2.11	4.56	2.64	6.05	4.23	3.27	3.22	3.75	5.09	4.63	4.81	5.11	4.69	4.46	3.09	3.97	5.94	3.92	2.14	0.9	1.62	1.14	1.2	0.53	0.71	1.17	1.75	1.2	3.13	3.99	3.22	3.17
Klf13	7.31	7.45	7.46	7.5	7.32	6.94	7.19	6.99	7.45	7.29	7.29	6.26	6.83	6.97	6.81	6.83	6.86	7.14	6.78	6.93	5.85	7	6.79	6.7	7.63	6.95	7.77	7.61	7.8	7.61	6.46	4.95	6.2	6.9	4.66	5.85	6.73	4.39	4.05	5.07	5.47	3.14	3.74	3.89	5.28	5.02	6.76	5.89	4.86
Klf9	8.39	8.29	8.32	8.86	8.97	8.8	8.37	8.07	8.36	8.57	8.22	7.4	7.73	7.89	7.65	8.16	8.13	8.78	8.27	8.41	8.38	8.41	8.11	8.17	9.1	8.47	8.56	9	9.17	9.18	8.48	7.64	7.37	8.82	6.97	6.29	8.3	2.38	6.39	6.28	7.08	4.34	6.86	7.52	2.24	4.32	5.42	3.79	7.08
Klf7	8.43	7.24	7.52	6.99	7.17	7.07	6.35	7.13	7.41	6.88	6.89	6.87	6.59	6.74	6.71	5.97	6.5	6.84	7.02	6.79	5.99	7.23	6.36	7.24	5.87	7.83	7.86	7.54	7.52	7.56	6.92	5.92	7.07	7.75	6.51	7.84	5.05	7.34	4.36	4.48	3.64	2.18	0.93	3.96	6.74	5.3	7	6.2	6.27
Klf12	5.78	4.93	6.11	5.21	6.79	6.45	5.61	7.51	7.13	5.96	6.52	7.41	6.31	5.38	5.42	4.4	6.43	7.33	6.68	6.68	7.16	6.7	5.66	8.24	6.11	6.3	6.33	6.64	6.96	7.47	7.6	8.33	7.61	7.97	6.94	7.45	5.26	8.74	8.01	7.64	7.42	9.32	9.69	9.08	8.43	8.16	7.01	7.35	7.45
Klf8	3.85	2.94	2.91	2.43	2.74	2.16	2.32	3.05	2.63	2.53	3.13	2.95	2.11	3.38	4.22	3.77	2.96	1.36	2.82	1.92	1.28	2.37	3.66	1.31	2.01	3.31	3.51	3.17	2.95	2.7	3.18	1.69	3.05	2.87	1.04	1.68	1.79	2.25	0.89	0.37	0.62	0.57	0.03	0.92	1.9	3.2	4.55	4.87	4.25
Nr2e1	0.05	0.02	0.05	0.02	0.02	0.03	0.03	0.03	0.05	0.04	0.01	0.03	0.06	0.05	0.08	0.06	0.03	0.02	0.03	0.04	0.04	0.04	0.03	0.06	0.06	0.03	0.03	0.03	0.06	0.03	0.02	0.03	0.03	0.01	0.02	0.02	0.03	0.22	0	0	0.01	0	0	0.02	0.98	3.66	2.82	2.62	2.21
Nr5a2	0.01	0	0.02	0.01	0.01	0.01	0	0.01	0.01	0	0.02	0.01	0	0.01	0.01	0.01	0.01	0.01	0.01	0.01	0	0	0.01	0	0	0.02	0.01	0.01	0	0.01	0.01	0.01	0	0.01	0.01	0	0.01	0	0	0.01	0.01	0	0.01	0.01	0.01	0.01	0.01	0.01	0
Nr5a1	0.01	0.01	0.03	0.01	0.01	0.01	0.03	0.03	0.01	0.01	0.02	0	0.01	0.01	0	0.01	0	0	0.01	0	0.01	0.01	0	0	0	0.02	0.01	0.01	0	0.01	0	0	0.01	0	0.01	0	0	0	0	0	0	0	0	0	0	0	0	0.01	0.01
Nr4a2	10.56	8.38	4.19	3.1	3	1.66	1.85	4.77	1.33	3.45	6.79	1.23	1.37	3.13	3	6.28	3.48	1.52	4.84	2.49	4.3	2.63	7.45	8.87	3.34	0.03	6.47	8.75	6.13	2.61	7.88	0.45	6.52	7.54	0.39	0.16	3.33	0.47	0.92	0.99	1.98	0.89	0.88	5.35	0.74	0.62	1.13	0.36	0.32
Nr4a3	4.13	4.38	5.46	5.18	3.3	2.57	2.78	3.5	2.42	4.2	5.22	2.58	1.92	4.75	4.4	5.51	6.45	3.44	5.07	4.52	4.54	4.06	3.5	1.1	5.14	1.95	2.71	4.01	4.19	3.8	4.66	5.3	5.81	4.61	1.33	0.08	3	1.1	1.46	3.17	1.66	0.31	1.23	1.1	0.37	1.21	1.47	1.21	1.58
Nr4a1	4.92	4.05	4.66	4.92	5.93	6.49	3.81	5.56	3.99	4.51	4.93	1.58	2.5	2.67	1.27	3.95	2.56	3.75	4.63	4.88	7.41	6.22	5.56	4.28	5.02	4.74	4.08	5.15	4.91	4.79	4.1	4.76	4.48	4.99	1.71	0.79	2.24	0.71	2.12	5.8	3.99	1.99	2.84	2.85	1.07	3.31	3.69	2.52	3.43
Nr1d1	3.5	3.12	4.28	2.86	4.3	4.29	3.05	3.41	3.08	2.29	4.04	2.64	3.2	3.16	3.79	3.36	2.93	4.06	3.95	3.57	4.8	4.06	4.06	3.65	2.67	2.38	1.94	2.64	1.3	1.96	3.45	1.5	2.29	1.39	1.83	1.25	1.24	0.46	1.36	1.24	0.98	1.98	1.48	0.72	0.38	1.24	1.38	1.45	2.05
Nr3c1	6.2	6.96	6.17	7.14	7.12	6.64	6.74	6.6	6.2	5.89	5.18	5.7	4.8	5.66	6.15	6.31	4.22	6.57	6.75	7.34	6.45	6.88	6.93	6.95	3.49	5.05	7.88	7.29	7.1	7.13	7.48	6.73	5.83	7.32	3.26	3.17	4.33	1.27	2.41	4.38	2.25	2.24	1.68	1.48	1.61	4.76	3.28	2.7	4.18
Nr3c2	4	5.64	3.5	4.48	2.02	3.44	5.97	4.91	5.87	6.98	5.89	7.57	5.42	6.02	7.36	8.83	8.88	9.11	5.62	6.76	6.3	7.51	9.24	7.23	9.97	8.17	1.62	2.7	2.57	3.55	6.34	3.31	5.79	0.56	5.96	1.79	8.76	3.89	2.96	3.34	5.63	2.82	5.92	6.44	1.38	8.19	9.43	7.29	7.06
Nr2f2	7.47	3.95	3.44	0.14	0.11	1.39	1.47	5.98	3.76	0.25	5.55	7.77	7.6	8.88	7.69	5.76	6.55	4.5	4.46	0.12	0.11	0.27	4.49	4.05	1.2	10.06	1.48	4.84	0.22	0.24	2.93	0.06	2.01	3.26	1.66	8.95	3.47	3.74	0.08	0.3	0.53	0.03	0.09	0.08	1.15	7.11	8.01	6.57	7.93
Nr2f1	7.49	6.68	6.8	6.7	6.6	7.28	7.01	6.1	6.64	5.69	4.68	7.6	7.54	7.57	6.24	5.87	6.93	6.75	5.85	4.98	7.18	5.12	4.24	6.77	2.38	4.81	6.59	6.78	5.7	5	5.09	1.56	3.69	6.54	1.07	3.32	4.61	7.89	0.28	0.14	2.73	0.23	0.79	6.73	2.95	6.46	7.27	6.44	6.98
Nr6a1	5.89	5.8	5.91	5.28	5.8	5.91	5.66	6.5	5.71	5.59	6.08	4.7	5.45	5.62	5.25	5.66	4.41	5.21	6.13	5.47	6.26	5.75	5.91	6.38	3.22	5.79	5.22	5.44	4.91	5.01	5.79	5.42	5.86	5.51	5.76	3.92	3.9	4.13	3.66	2.24	2.33	3.22	3.45	3.43	3.69	4.84	5.47	5.92	5.04
[truncated: 289 more columns]
