# Supplementary material for: A high-resolution transcriptomic and spatial atlas of cell types in the whole mouse brain
Source: Nature. 2023 Dec 13;624(7991):317–32. doi: 10.1038/s41586-023-06812-z (PMC10719114; doi:10.1038/s41586-023-06812-z)
Supplement: Supplementary file 18 — Source Data Extended Data Fig. 15 [file 41586_2023_6812_MOESM18_ESM.xlsx]

## Sheet: EDFig15a_Glut_CCF_broad
	OLF	HIP	RHP	Isocortex	CTXsp	sAMY	PAL	HY	TH	MB	P	MY	CB
OLF	0.913617	0.00491633	0.0115262	0.0296749	0.0331126	0.00693848	0.000189576	0	0	0	0	0	0
HIP	0.00273411	0.92769	0.0297634	0.0135746	0.00793851	0.000107925	0	0	0.0175678	0.000575602	0	0	0
RHP	0.0226416	0.036376	0.864378	0.0684448	0.0066153	0	0	0	0	0.00151161	0	0	0
Isocortex	0.00628456	0.0002284	0.00534063	0.985313	0.00265515	0	0	0	0	0.000165947	0	0	0
CTXsp	0.0823281	0.0274081	0.0144472	0.0917637	0.765631	0.017938	0.000414751	0	0	0	0	0	0
sAMY	0.0606096	0.0078804	0.000231777	0.00115888	0.132344	0.762545	0.0265384	0.00822807	0	0.000115888	0.000115888	0.000231777	0
PAL	0.0150502	0.00133779	0	0.000334448	0.00367893	0.0571906	0.697324	0.215719	0.00200669	0.00100334	0.00401338	0.00234114	0
HY	0	0	0	0	0	0.00118611	0.016902	0.931243	0.0284295	0.0165684	0.00433671	0.00114904	0
TH	0	0.012824	0	0	0	0	0.000510408	0.00457772	0.968052	0.0136215	0.000159502	0.000143552	0
MB	0	0	0.00195013	0.00583429	0	0	0	0.00204684	0.00971844	0.919996	0.0135381	0.00280433	0.0439183
P	0	0	0	0	0	0	0.000101117	0.00161788	0.000151676	0.0558168	0.863542	0.0728045	0.00591536
MY	0	0	0	0	0	0	0	0.000161865	0	0.00473454	0.0592829	0.896083	0.0397378
CB	0	0	0	0.000171545	0	0	0	0	0	0.0184983	0.00141239	0.00703907	0.972822

## Sheet: EDFig15a_Glut_CCF.structure 
	DP	TTd	TTv	AON	MOB	COAa	NLOT3	NLOT1	NLOT2	COApl	COApm	TR	PAA	PIR	IG	CA1	FC	DG-mo	DG-po	DG-sg	CA2	CA3	PAR	PRE	ENTm1	ENTm2	ENTm3	ENTm5	ENTl6a	SUB	ENTm6	APr	POST	ENTl2	ENTl1	ENTl3	ENTl5	ProS	HATA	ORBl1	ORBvl6b	ORBl6a	ORBl6b	FRP6a	ORBm6a	ORBvl6a	RSPagl5	VISam5	ACAd5
DP	1	0.249307	0	0.0512465	0	0	0	0	0	0	0	0.00554017	0	0.0470914	0	0.00138504	0	0	0	0	0	0.00138504	0	0	0	0	0	0	0	0.00554017	0	0	0.00138504	0.00415512	0	0	0	0	0	0	0	0.0138504	0	0	0.00969529	0.00554017	0	0	0.00415512
TTd	0.130197	1	0.173961	0.184902	0.036105	0	0	0	0	0	0	0.00218818	0	0.0514223	0	0.00328228	0	0.00109409	0	0	0	0	0	0	0	0	0	0	0	0	0	0	0	0.00437637	0	0.00109409	0	0	0	0	0	0	0	0	0	0	0	0	0
TTv	0	0.107498	1	0.298103	0.118338	0	0	0	0	0	0	0	0.000903342	0.0614273	0	0	0	0	0	0	0	0	0	0	0	0	0	0	0	0.000903342	0	0	0	0	0	0	0	0	0	0	0	0	0	0	0	0	0	0	0
AON	0.00163806	0.00833274	0.0133181	1	0.00384588	0.00014244	0	7.122e-05	0	0	0	0.00014244	0	0.0284168	0	0.00064098	0	0	0	0	0	0	0	0	0	0	0	0	0.00042732	0.00049854	0	0	0	0.00049854	0	0	0	0.00042732	0	0	0	0.00014244	0	0	7.122e-05	7.122e-05	0	0	0
MOB	0	0.00446429	0.232143	0.0669643	1	0	0	0	0	0	0	0	0	0.00892857	0	0	0	0	0	0	0	0	0	0	0	0	0	0	0	0	0	0	0	0	0	0	0	0	0	0	0	0	0	0	0	0	0	0	0
COAa	0	0	0	0	0.000839631	1	0	0.000839631	0.0369437	0.0403023	0.0100756	0.00251889	0.061293	0.0562552	0	0	0	0.00251889	0	0	0	0	0	0	0.000839631	0	0	0	0	0	0	0	0	0.00251889	0	0	0	0	0.000839631	0	0	0	0	0	0	0	0	0	0
NLOT3	0	0	0	0	0	0.964286	0.321429	0	0.714286	0	0	0	0.0357143	0.0357143	0	0	0	0	0	0	0	0	0	0	0	0	0	0	0	0	0	0	0	0	0	0	0	0	0	0	0	0	0	0	0	0	0	0	0
NLOT1	0	0	0	0	0	0.565217	0.0434783	0.347826	0.869565	0	0	0	0	0.0869565	0	0	0	0	0	0	0	0	0	0	0	0	0	0	0	0	0	0	0	0	0	0	0	0	0	0	0	0	0	0	0	0	0	0	0
NLOT2	0	0	0	0	0	0.846154	0.0461538	0.123077	1	0	0	0	0	0.0307692	0	0	0	0	0	0	0	0	0	0	0	0	0	0	0	0	0	0	0	0	0	0	0	0	0	0	0	0	0	0	0	0	0	0	0
COApl	0.00076746	0	0	0	0	0.0180353	0	0	0	1	0.217575	0.0387567	0.0636992	0.034152	0	0.0502686	0	0.00153492	0	0	0	0	0	0	0	0	0	0	0.00076746	0	0	0	0	0	0.00038373	0	0.00115119	0.0038373	0	0	0	0	0	0	0	0	0	0	0
COApm	0	0	0	0	0	0.0087241	0	0	0	0.223192	1	0.00218103	0.00181752	0.00181752	0	0.040349	0	0.00472555	0	0	0	0	0	0	0	0	0	0	0	0	0	0	0	0	0.00109051	0	0	0.00218103	0.00109051	0	0	0	0	0	0	0	0	0	0
TR	0.00203046	0	0	0	0	0.00406091	0	0	0	0.298477	0.0345178	1	0.00913706	0.319797	0	0.204061	0	0.00812183	0.00101523	0	0	0	0	0	0	0	0	0.00304569	0.0294416	0.00304569	0.00101523	0	0	0.0548223	0	0.0791878	0.154315	0.0406091	0	0	0	0	0	0	0	0	0	0	0
PAA	0	0	0	0.00169635	0	0.171332	0	0.00169635	0.000848176	0.193384	0.00678541	0.0220526	0.590331	1	0	0.000848176	0	0.00339271	0.000848176	0.000848176	0	0	0	0	0.000848176	0	0	0	0	0	0	0	0	0.00593723	0	0.000848176	0.000848176	0.000848176	0	0	0	0	0	0	0	0	0	0	0
PIR	0.000151607	0.000682232	0.001415	0.0178644	0.000101071	0.00156661	0	5.05357e-05	0	0.000631696	0.000101071	0.00545785	0.0064433	1	0	0.000126339	0	7.58035e-05	0	2.52678e-05	0	2.52678e-05	0	0	5.05357e-05	0	0	0	0.000126339	5.05357e-05	0	0	0	0.00571053	7.58035e-05	0.00338589	0.00245098	0	2.52678e-05	0	0	2.52678e-05	0	0	0	0	0	0	0
IG	0.0185185	0	0	0	0	0	0	0	0	0	0	0	0	0	0	0.111111	0.0185185	0	0	0	0	0.0185185	0	0	0	0	0	0	0	0	0	0	0	0	0	0	0	0	0	0	0	0	0	0	0	0	0.0185185	0	0.0555556
CA1	0	3.96181e-05	0	7.92362e-05	0	0	0	0	0	0.000515035	0.00400143	0.00213938	0	3.96181e-05	0	1	0.00019809	0.01763	0.000515035	0.00348639	0.00348639	0.0349035	0	0	0.000158472	0	0	3.96181e-05	0.00582386	0.00554653	0.000118854	0	0.00019809	0	0	0	0.00257518	0.0369637	0.00019809	0	0	0	0	0	0	0	0	0	3.96181e-05
FC	0	0	0	0	0	0	0	0	0	0	0	0	0	0	0	1	0.0185185	0.0185185	0	0	0	0.0185185	0	0	0	0	0	0	0	0	0	0	0	0	0	0	0	0	0	0	0	0	0	0	0	0	0	0	0
DG-mo	0	0	0	0	0	0	0	0	0	0	0.000790202	0	0	0	0	0.027262	0	1	0.0255498	0.303174	0.000658501	0.408534	0.001317	0.0420124	0.000790202	0	0.0001317	0	0.000790202	0.0214671	0.000658501	0.000658501	0.033847	0	0.0001317	0	0	0.0252864	0.0018438	0	0	0	0	0	0	0	0	0	0
DG-po	0	0	0	0	0	0	0	0	0	0	0.000645161	0	0	0	0	0.0187097	0	1	0.0619355	0.557419	0	0.479355	0	0	0.00129032	0	0	0	0	0	0	0	0.000645161	0	0	0	0	0	0.00193548	0	0	0	0	0	0	0	0	0	0
DG-sg	0	0	0	0	0	0	0	0	0	0	0	0	0	0	0	0.0159961	0	1	0.0455647	0.601551	0	0.583858	0	0.00339312	0.000242365	0	0	0	0.000242365	0.000484731	0	0	0.00363548	0	0	0	0	0	0.00121183	0	0	0	0	0	0	0	0	0	0.000242365
CA2	0	0	0	0	0	0	0	0	0	0	0	0	0	0	0	0.75	0	0.12931	0	0.0150862	0.24569	1	0	0	0	0	0	0	0	0	0	0	0	0	0	0	0	0	0.00215517	0	0	0	0	0	0	0	0	0	0
CA3	0	0	0	0	0	0	0	0	0	0	4.75285e-05	0	0	0	0	0.0188688	0	0.0881654	0.00437262	0.0419202	0.00318441	1	0	0	9.5057e-05	0	0	0	0	4.75285e-05	0	0	0	0	0	0	0	0	0.000427757	0	0	0	0	0	0	0	0	0	0
PAR	0	0	0	0	0	0	0	0	0	0	0	0	0	0	0	0.00451467	0	0.0218209	0	0.000752445	0	0.00300978	1	0.40933	0.0173062	0.13544	0.0850263	0.13845	0.00150489	0.0714823	0.0255831	0.062453	0.0195636	0.00601956	0	0.00225734	0.00225734	0.0150489	0.0165538	0	0	0	0	0	0	0	0.0112867	0.00225734	0.00225734
PRE	0	0	0	0	0	0	0	0	0	0	0	0	0	0	0	0.0021901	0	0.197547	0.00043802	0.0021901	0	0	0.251424	1	0.00350416	0.0267192	0.0254052	0.0420499	0.00525624	0.191415	0.0486202	0.042926	0.221638	0	0	0.0021901	0.00131406	0.0232151	0.00262812	0	0	0	0	0	0	0	0.00262812	0	0
ENTm1	0	0	0	0	0	0	0	0	0	0.00416667	0	0	0	0.00833333	0	0.0333333	0	0.0791667	0.00416667	0.00833333	0	0.0416667	0.1125	0.0375	0.283333	1	0.175	0.0708333	0	0.0333333	0.0208333	0.00416667	0	0.0541667	0	0.0166667	0.00416667	0	0.0166667	0	0	0	0	0	0	0	0	0	0
ENTm2	0	0	0	0	0	0	0	0	0	0	0	0	0	0	0	0.00498504	0	0.00897308	0	0	0.000997009	0.000997009	0.15653	0.0478564	0.0867398	1	0.395813	0.236291	0.00498504	0.0309073	0.0239282	0.00299103	0.000997009	0.0598205	0	0.0508475	0.0179462	0.00598205	0.00199402	0	0	0	0	0	0	0	0.00299103	0	0.000997009
ENTm3	0	0	0	0	0	0	0	0	0	0	0.00121507	0	0	0	0	0.00243013	0	0.00972053	0	0.00121507	0	0.00243013	0.17983	0.0777643	0.0291616	0.534629	1	0.773998	0.0400972	0.108141	0.136087	0.0036452	0.00121507	0.0437424	0	0.137303	0.139733	0.00972053	0.00850547	0	0	0	0	0	0	0	0.00486027	0.00121507	0
ENTm5	0	0	0	0	0	0	0	0	0	0	0	0.00455433	0	0	0	0.00195185	0	0.00260247	0.000650618	0	0	0.000650618	0.0748211	0.0468445	0.00130124	0.111906	0.284971	1	0.0988939	0.141835	0.216656	0	0.00195185	0	0	0.0305791	0.110605	0.0130124	0.0110605	0	0	0	0	0	0	0	0.00195185	0	0.000650618
ENTl6a	0	0	0	0.000414422	0	0	0	0	0	0.000414422	0	0.0116038	0	0.00165769	0	0.0613344	0	0.00124327	0	0	0	0.000414422	0	0	0	0.00207211	0.0140903	0.0994613	1	0.165769	0.101119	0	0	0.00124327	0	0.0174057	0.263158	0.0447576	0	0	0	0	0	0	0	0	0.000414422	0	0
SUB	0.000186081	0	0	0	0	0	0	0	0	0	0	0.000186081	0	0	0	0.0199107	0.000372162	0.0294008	0	0.00130257	0	0.000186081	0.0109788	0.0325642	0.000186081	0.00353554	0.0148865	0.0362858	0.111649	1	0.0954596	0	0.0755489	0	0	0.0029773	0.00483811	0.180499	0.00521027	0	0	0	0	0	0	0	0.000186081	0	0
ENTm6	0	0	0	0	0	0	0	0	0	0.000906618	0	0.00362647	0	0	0	0.00453309	0	0.00362647	0	0	0	0	0.00543971	0.0407978	0	0.0417044	0.160471	0.487761	0.299184	0.589302	1	0	0.00815956	0	0	0.0172257	0.0752493	0.0462375	0.00362647	0	0	0	0	0	0	0	0	0.000906618	0.00181324
APr	0	0	0	0	0	0	0	0	0	0	0	0	0	0	0	0.00145773	0	0.0174927	0	0	0	0	0.11516	0.259475	0	0.00145773	0	0	0.00437318	0.00145773	0.00291545	1	0.342566	0	0	0	0	0	0	0	0	0	0	0	0	0	0.0495627	0.00728863	0.0145773
POST	0.000358295	0	0	0	0	0	0	0	0	0	0	0	0	0.000358295	0	0.00268721	0	0.0363669	0	0.00268721	0	0	0.00286636	0.0533859	0	0.000895736	0.000537442	0.000895736	0.000358295	0.0351129	0.00591186	0.0505195	1	0	0	0	0.000179147	0.000358295	0	0	0	0	0	0	0	0	0.00286636	0.000895736	0.00107488
ENTl2	0.000492368	0	0	0	0	0	0	0	0	0.000492368	0.000492368	0.009355	0.000492368	0.309207	0	0	0	0.000492368	0	0	0	0.000492368	0.00196947	0.000984737	0.000984737	0.0388971	0.0108321	0.000492368	0.000492368	0.000984737	0.000984737	0	0	1	0	0.230921	0.028065	0.000492368	0	0	0	0	0	0	0	0	0	0	0
ENTl1	0	0	0	0	0	0	0	0	0	0	0.0454545	0.0113636	0	0.0340909	0	0.0227273	0	0.0568182	0	0	0	0.0227273	0	0	0.0227273	0	0	0	0.0113636	0	0	0	0	1	0	0.0113636	0	0	0	0	0	0	0	0	0	0	0	0	0
ENTl3	0.00130124	0	0	0	0	0	0	0	0	0	0	0.0598569	0	0.285621	0	0.000650618	0	0.000650618	0	0	0	0	0.00195185	0.000650618	0.000650618	0.0416396	0.0702668	0.0390371	0.0130124	0.0110605	0.0110605	0	0	0.352635	0.000650618	1	0.406636	0	0	0	0	0	0	0	0	0	0	0	0.000650618
ENTl5	0	0.00041806	0	0.00083612	0	0	0	0	0	0.00083612	0	0.0447324	0	0.0292642	0	0.0326087	0	0.00125418	0	0	0	0	0.00250836	0.00376254	0	0.00961538	0.0547659	0.0861204	0.21112	0.0121237	0.0204849	0	0.00041806	0.0221572	0	0.235786	1	0.00585284	0	0	0	0	0	0	0	0	0.00041806	0	0
ProS	0.000293169	0	0	0	0	0	0	0	0	0.000879507	0.0038112	0.00263852	0	0	0	0.311052	0	0.039871	0	0.000293169	0	0	0.00498388	0.0114336	0	0	0.00351803	0.0038112	0.0586338	0.330108	0.0152448	0	0.00410437	0	0	0.000879507	0.00732923	1	0.00410437	0	0	0	0	0	0	0	0	0	0
HATA	0	0	0	0	0	0	0	0	0	0	0.0761905	0.00952381	0	0	0	0.209524	0	0.390476	0.0190476	0.0380952	0	1	0.133333	0.047619	0.0190476	0.00952381	0.0380952	0.2	0.00952381	0.161905	0.0380952	0	0	0	0	0	0	0.371429	0.609524	0	0	0	0	0	0	0	0	0	0
ORBl1	0	0	0	1	0	0	0	0	0	0	0.0526316	0	0	0	0	0	0	0	0	0	0	0	0	0	0	0	0	0	0	0	0	0	0	0	0	0	0	0	0	0	0	0	0	0	0	0	0	0	0
ORBvl6b	0	0	0	0	0	0	0	0	0	0	0	0	0	0	0	0	0	0	0	0	0	0	0	0	0	0	0	0	0	0	0	0	0	0	0	0	0	0	0	0	0	1	0	0	0.0714286	0.285714	0	0	0.0714286
ORBl6a	0.00301205	0	0	0.0451807	0	0	0	0	0	0	0	0	0	0.0150602	0	0	0	0	0	0	0	0	0	0	0	0	0	0	0	0	0	0	0	0	0	0	0	0	0	0	0	1	0	0.00903614	0.0331325	0.0813253	0	0.00301205	0.0963855
ORBl6b	0	0	0	0.0571429	0	0	0	0	0	0	0	0	0	0	0	0	0	0	0	0	0	0	0	0	0	0	0	0	0	0	0	0	0	0	0	0	0.0285714	0	0	0	0	1	0	0	0.0285714	0.114286	0	0	0.0571429
FRP6a	0	0	0	0	0	0	0	0	0	0	0	0	0	0	0	0	0	0	0	0	0	0	0	0	0	0	0	0	0	0	0	0	0	0	0	0	0	0	0	0	0	0.210526	0	0.0877193	0.0175439	0.0526316	0	0	0.245614
ORBm6a	0.0972222	0.0138889	0	0	0	0	0	0	0	0	0	0	0	0.0138889	0	0	0	0.0138889	0	0	0	0	0	0	0	0	0	0	0.0138889	0	0	0	0	0	0	0	0	0	0	0	0.0138889	0.611111	0	0.0277778	1	0.347222	0.0277778	0	0.305556
ORBvl6a	0.037594	0	0	0	0	0	0	0	0	0	0	0	0	0.0075188	0	0	0	0	0	0	0	0	0	0	0	0	0	0	0	0	0	0	0	0	0	0	0	0	0	0	0	0.488722	0	0.0075188	0.293233	0.533835	0.0225564	0	0.195489
RSPagl5	0	0	0	0	0	0	0	0	0	0	0	0	0	0	0	0.00213904	0	0	0	0	0	0	0.00320856	0	0	0	0.00106952	0	0	0	0.00213904	0.0149733	0.0149733	0	0	0	0	0	0	0	0	0.00320856	0	0	0.00213904	0	1	0.192513	0.218182
VISam5	0	0	0	0	0	0	0	0	0	0	0	0	0	0	0	0	0	0	0	0	0	0	0	0	0	0	0	0	0	0	0	0.0031746	0.0031746	0	0	0	0	0	0	0	0	0.00952381	0	0	0	0	1	0.603175	0.431746
ACAd5	0.00065445	0	0	0	0	0	0	0	0	0	0	0	0	0	0	0	0	0	0	0	0	0	0	0	0	0	0	0	0	0	0	0	0.00065445	0	0	0	0	0	0	0	0	0.00458115	0	0.00065445	0.00458115	0.0039267	0.0536649	0.0281414	1
MOs5	0.000159566	0	0	0	0	0	0	0	0	0	0	0	0	0.000319132	0	0	0	0	0	0	0	0	0	0	0	0	0	0	0	0	0	0	0	0	0	0	0	0	0	0	0	0.00622307	0	0.000319132	0.000957396	0.00159566	0.0172331	0.00989309	0.167066
VISa5	0	0	0	0	0	0	0	0	0	0	0	0	0	0	0	0	0	0	0	0	0	0	0	0	0	0	0	0	0	0	0	0	0	0	0	0	0	0	0	0	0	0.00917431	0	0	0	0	0.186544	0.174312	0.314985
GU4	0.0238095	0	0	0	0	0	0	0	0	0.0119048	0	0	0.0119048	0.238095	0	0	0	0	0	0	0	0	0	0	0	0	0	0	0	0	0	0	0	0	0	0	0	0	0	0	0	0	0	0	0	0	0.0119048	0	0.0714286
VISC2/3	0.012605	0	0	0	0	0	0	0	0	0.00420168	0	0.00420168	0	0.00420168	0	0	0	0	0	0	0	0	0	0	0	0	0	0	0	0	0	0	0	0	0	0	0	0	0	0	0	0	0	0	0	0	0	0	0.00420168
VISC4	0	0	0	0	0	0	0	0	0	0.00714286	0	0.00714286	0	0.0285714	0	0	0	0	0	0	0	0	0	0	0	0	0	0	0	0	0	0	0	0	0	0	0	0	0	0	0	0	0	0	0.00714286	0	0	0	0
AId5	0.00668338	0.000835422	0	0.000417711	0	0	0	0	0	0	0	0	0	0.0108605	0	0	0	0	0	0	0	0	0	0	0	0	0	0	0	0.000417711	0	0	0	0	0	0.000417711	0.00543024	0	0	0	0	0.0133668	0	0.00167084	0.00793651	0.0037594	0	0	0.0288221
AIv5	0.027027	0.0036036	0.0036036	0.0108108	0	0	0	0	0	0	0	0	0	0.194595	0	0.0018018	0	0	0	0	0	0	0	0	0	0	0	0	0	0.0036036	0	0	0	0	0	0	0.00900901	0.0018018	0	0	0	0.0954955	0	0	0.0198198	0.0234234	0.0018018	0.0018018	0.0252252
GU5	0.0364146	0.00280112	0	0.00840336	0	0	0	0	0	0	0	0	0	0.0896359	0	0	0	0	0	0	0	0	0	0	0	0	0	0	0.00280112	0	0	0	0	0	0	0.00280112	0	0	0	0	0	0.022409	0	0.00280112	0.0140056	0	0.00280112	0	0.112045
VISC5	0.0198915	0.00180832	0	0	0	0	0	0	0	0.00180832	0	0.00180832	0	0.0235081	0	0	0	0	0	0	0	0	0	0	0	0	0	0	0	0.00180832	0	0	0.00180832	0	0	0.00542495	0.0144665	0	0	0	0	0.00361664	0	0	0.00904159	0.00361664	0.00180832	0	0.0524412
ACAv1	0.0299401	0	0	0	0	0	0	0	0	0	0	0.00598802	0	0	0	0	0	0.0239521	0	0	0	0	0	0	0	0	0	0	0	0	0	0	0	0	0.00598802	0	0	0	0	0	0	0	0	0	0	0	0.011976	0	0.0299401
ACAv2/3	0.00966962	0.000805802	0	0	0	0	0	0	0	0	0	0	0	0	0	0.000805802	0	0.0016116	0	0.000805802	0	0	0	0	0	0	0	0	0	0	0	0	0	0	0	0	0	0	0	0	0	0	0	0	0.000805802	0.000805802	0.016116	0	0.0628525
PL1	0	0	0	0	0	0	0	0	0	0	0	0	0	0	0	0	0	0	0	0	0	0	0	0	0	0	0	0	0	0	0	0	0	0	0	0	0	0	0	0	0	0	0	0	0	0	0	0	0.153285
PL2/3	0.0248447	0	0	0	0	0	0	0	0	0	0	0	0	0	0	0	0	0	0	0	0	0	0	0	0	0	0	0	0	0	0	0	0	0	0	0	0	0	0	0	0	0	0	0	0.00621118	0	0	0	0.515528
ILA1	0.314465	0	0	0	0	0	0	0	0	0	0	0	0	0	0	0	0	0	0	0	0	0	0	0	0	0	0	0	0	0	0	0	0.00628931	0	0	0	0	0	0	0	0	0	0	0	0	0	0	0	0.0188679
ILA2/3	0.418367	0	0	0	0	0	0	0	0	0	0	0	0	0.0102041	0	0	0	0	0	0	0	0	0	0	0	0	0	0	0.0102041	0	0	0	0	0	0	0	0	0	0	0	0	0	0	0	0	0	0	0	0.153061
ACAv5	0.0214749	0	0	0	0	0	0	0	0	0	0	0	0	0.000405186	0	0.00202593	0	0	0	0	0	0	0.000810373	0	0	0	0.000405186	0	0	0	0	0.0028363	0.00243112	0	0	0	0	0	0	0	0	0.000810373	0	0	0.000405186	0.00121556	0.0700972	0.0186386	0.329822
ILA5	0.325411	0.00182815	0	0.00182815	0	0	0	0	0	0	0	0.00182815	0	0.00182815	0	0.00182815	0	0	0	0	0	0	0.00182815	0	0	0	0	0	0	0	0	0	0.00365631	0	0	0	0.00182815	0	0	0	0	0.00914077	0	0	0.0274223	0.00731261	0	0	0.0438757
PL5	0.0282427	0.00104603	0	0	0	0	0	0	0	0	0	0	0	0	0	0.00104603	0	0	0	0	0	0	0	0	0	0	0	0	0	0.00104603	0	0.00209205	0	0	0	0	0	0	0	0	0	0.0041841	0	0.00209205	0.0177824	0.00523013	0	0.00104603	0.33159
ORBm1	0.153846	0	0.115385	0.153846	1	0	0	0	0	0	0	0	0	0.0384615	0	0	0	0	0	0	0	0	0	0	0	0	0	0	0	0	0	0	0	0	0	0	0	0	0	0	0	0	0	0	0	0	0	0	0.0384615
ORBvl2/3	0.171429	0.0114286	0.04	0.0171429	0.0857143	0	0	0	0	0	0	0	0	0.171429	0	0.00571429	0	0	0	0	0	0	0	0	0	0	0	0	0	0	0	0	0	0	0	0.0114286	0	0	0	0	0	0	0	0	0.00571429	0	0	0	0
ORBvl5	0.0264706	0.00147059	0	0.00147059	0	0	0	0	0	0	0	0	0	0.0102941	0	0	0	0	0	0	0	0	0	0	0	0	0.00147059	0	0	0	0	0	0	0	0	0.00147059	0	0	0	0	0	0.00735294	0	0	0.0220588	0.0397059	0.00441176	0	0.0205882
ORBm2/3	0.245902	0.0163934	0.0983607	0.0163934	0.295082	0	0	0	0	0.0163934	0	0	0	0	0	0	0	0.0163934	0	0	0	0	0	0	0	0	0	0	0	0	0	0	0	0	0	0	0	0	0	0	0	0	0	0	0	0	0	0	0.0655738
ORBm5	0.0689655	0	0	0	0	0	0	0	0	0	0	0	0	0.00689655	0	0	0	0	0	0	0	0	0	0	0	0	0	0	0	0	0	0	0	0	0	0	0	0	0	0	0	0.0241379	0	0	0.0413793	0.037931	0.0103448	0	0.148276
ORBl2/3	0.0201342	0.00671141	0.033557	0.00671141	0.00671141	0	0	0	0	0	0	0	0	0.0469799	0	0	0	0	0	0	0	0	0	0	0	0	0	0	0	0	0	0	0	0	0	0	0	0	0	0	0	0	0	0	0	0	0	0	0.00671141
ORBl5	0.000631712	0.00315856	0	0.0138977	0	0	0	0	0	0	0	0	0	0.0259002	0	0	0	0	0	0	0	0	0	0	0	0	0	0	0	0	0	0.00126342	0	0	0	0	0	0	0	0	0	0.0947568	0	0	0.00694883	0.0138977	0.00126342	0.000631712	0.00758054
AId2/3	0.00433276	0.000866551	0	0	0	0	0	0	0	0	0	0	0	0.0017331	0	0	0	0	0	0	0	0	0	0	0	0	0	0	0	0	0	0	0	0	0	0	0	0	0	0	0	0	0	0	0	0	0	0	0.00519931
AIv1	0	0	0	0	0	0	0	0	0	0	0	0	0	0.5	0	0	0	0	0	0	0	0	0	0	0	0	0	0	0	0	0	0	0	0	0	0	0	0	0	0	0	0	0	0	0	0	0	0	0
AUDd4	0	0	0	0	0	0	0	0	0	0	0	0	0	0	0	0	0	0	0	0	0	0	0	0	0	0	0	0	0	0	0	0.00970874	0	0	0	0	0	0	0	0	0	0.00970874	0	0	0	0	0.00970874	0	0.0291262
SSs4	0	0	0	0	0	0	0	0	0	0	0	0	0	0	0	0.000380807	0	0	0	0	0	0	0	0	0	0	0	0	0	0	0	0	0	0	0	0	0	0	0	0	0	0.00228484	0	0	0.000380807	0.000380807	0	0	0.00266565
SSp-m4	0	0	0	0	0	0	0	0	0	0	0	0	0	0	0	0	0	0	0	0	0	0	0	0	0	0	0	0	0	0	0	0.000417362	0	0	0	0	0	0	0	0	0	0.000834725	0	0	0	0	0	0	0
SSp-n4	0	0	0	0	0	0	0	0	0	0	0	0	0	0	0	0	0	0	0	0	0	0	0	0	0	0	0	0	0	0	0	0	0	0	0	0	0	0	0	0	0	0.000598444	0	0	0	0	0.000598444	0	0.000598444
SSp-bfd4	0	0	0	0	0	0	0	0	0	0	0	0	0	0	0	0	0	0	0	0	0	0	0	0	0	0	0	0	0	0	0	0	0	0	0	0	0	0	0	0	0	0.000190913	0	0	0	0	0	0	0.000572738
SSp-un4	0	0	0	0	0	0	0	0	0	0	0	0	0	0	0	0	0	0	0	0	0	0	0	0	0	0	0	0	0	0	0	0	0	0	0	0	0	0	0	0	0	0	0	0	0	0	0	0	0
SSp-tr4	0	0	0	0	0	0	0	0	0	0	0	0	0	0	0	0	0	0	0	0	0	0	0	0	0	0	0	0	0	0	0	0	0	0	0	0	0	0	0	0	0	0.0227273	0	0	0	0	0.0833333	0	0.0984848
SSp-ll4	0	0	0	0	0	0	0	0	0	0	0	0	0	0	0	0	0	0	0	0	0	0	0	0	0	0	0	0	0	0	0	0	0	0	0	0	0	0	0	0	0	0.00518135	0	0	0	0	0.0181347	0.00259067	0.0207254
SSp-ul4	0	0	0	0	0	0	0	0	0	0	0	0	0	0	0	0	0	0	0	0	0	0	0	0	0	0	0	0	0	0	0	0	0	0	0	0	0	0	0	0	0	0.00249377	0	0	0	0	0.00249377	0	0
VISrl4	0	0	0	0	0	0	0	0	0	0	0	0	0	0	0	0	0	0	0	0	0	0	0	0	0	0	0	0	0	0	0	0	0	0	0	0	0	0	0	0	0	0	0	0	0	0	0.0220588	0.00367647	0
VISal4	0	0	0	0	0	0	0	0	0	0	0	0	0	0	0	0	0	0	0	0	0	0	0	0	0	0	0	0	0	0	0	0.0126582	0	0	0	0	0	0	0	0	0	0	0	0	0	0	0.0253165	0	0
VISl4	0	0	0	0	0	0	0	0	0	0	0	0	0	0	0	0	0	0	0	0	0	0	0	0	0	0	0	0	0	0	0	0	0	0	0	0	0	0	0	0	0	0	0	0	0	0.00225225	0.0382883	0.00675676	0.00225225
VISp4	0	0	0	0	0	0	0	0	0	0	0	0	0	0	0	0	0	0	0	0	0	0	0	0	0	0	0	0	0	0	0	0.00155659	0.00022237	0	0	0	0	0	0	0	0	0	0	0	0.00022237	0	0.0113409	0.000889482	0.00111185
RSPagl1	0	0	0	0	0	0	0	0	0	0	0	0	0	0	0	0	0	0.00671141	0	0.00671141	0.00671141	0	0	0	0.00671141	0	0	0	0	0	0	0	0	0	0	0	0	0	0	0	0	0	0	0	0	0	0.114094	0.00671141	0.0134228
VISpm4	0	0	0	0	0	0	0	0	0	0	0	0	0	0	0	0	0	0	0	0	0	0	0	0	0	0	0	0	0	0	0	0.0148148	0	0	0	0	0	0	0	0	0	0	0	0	0	0	0.503704	0.177778	0.0296296
AUDpo4	0	0	0	0	0	0	0	0	0	0	0	0	0	0	0	0	0	0	0	0	0	0	0	0	0	0	0	0	0	0	0	0.0285714	0	0	0	0	0	0	0	0	0	0	0	0	0.0285714	0	0.142857	0.0571429	0.0285714
VISli4	0	0	0	0	0	0	0	0	0	0	0	0	0	0	0	0	0	0	0	0	0	0	0	0	0	0	0	0	0	0	0	0.0133333	0	0	0	0	0	0	0	0	0	0	0	0	0	0	0.0533333	0.0133333	0
AUDp2/3	0	0	0	0	0	0	0	0	0	0	0	0	0	0	0	0	0	0	0	0	0	0	0	0	0	0	0	0	0	0	0	0	0	0	0	0	0	0	0	0	0	0	0	0	0	0	0.00210084	0	0
VISli1	0	0	0	0	0	0	0	0	0	0	0	0	0	0	0	0	0	0	0	0	0	0	0	0	0	0	0	0	0	0	0	0	0	0	0	0	0	0	0	0	0	0	0	0	0	0	0	0	0
VISli2/3	0	0	0	0	0	0	0	0	0	0	0	0	0	0	0	0	0	0	0	0	0	0	0	0	0	0	0	0	0	0	0	0	0	0	0	0.00584795	0	0	0	0	0	0	0	0	0	0	0.00584795	0	0
AUDp1	0	0	0	0	0	0	0	0	0	0	0	0	0	0	0	0	0	0.0149254	0	0	0	0.0149254	0	0	0	0	0	0	0	0	0	0	0	0	0	0	0	0	0	0	0	0	0	0	0	0	0	0	0
AUDpo1	0	0	0	0	0	0	0	0	0	0	0	0	0	0	0	0	0	0	0	0	0	0	0	0	0	0	0	0	0	0	0	0	0	0	0	0	0	0	0	0	0	0	0	0	0	0	0	0	0
AUDpo2/3	0.01	0	0	0	0	0	0	0	0	0	0	0	0	0	0	0	0	0	0	0	0	0	0	0	0	0	0	0	0	0	0	0	0	0	0	0	0	0	0	0	0	0	0	0	0	0	0	0.01	0
VISpm1	0	0	0	0	0	0	0	0	0	0	0	0	0	0.0243902	0	0	0	0	0	0	0	0.0243902	0	0	0	0	0	0	0	0	0	0	0	0	0	0	0	0	0	0	0	0	0	0	0	0	0.0487805	0	0
VISrl2/3	0	0	0	0	0	0	0	0	0	0	0	0	0	0	0	0	0	0	0	0	0	0	0	0	0	0	0	0	0	0	0	0	0	0	0	0	0	0	0	0	0	0	0	0	0	0	0.00221239	0	0.00442478
VISrl1	0	0	0	0	0	0	0	0	0	0	0	0	0	0.0232558	0	0.0232558	0	0	0	0	0	0	0	0	0	0	0	0	0	0	0	0	0	0	0	0	0	0	0	0	0	0	0	0	0	0	0	0	0
VISal2/3	0.0044843	0	0	0	0	0	0	0	0	0	0	0	0	0	0	0	0	0	0	0	0	0	0	0	0	0	0	0	0	0	0	0	0	0	0	0	0	0	0	0	0	0	0	0	0	0	0	0	0
VISpm2/3	0	0	0	0	0	0	0	0	0	0	0	0	0	0	0	0	0	0	0	0	0	0	0	0	0	0	0	0	0	0	0	0	0	0	0	0	0	0	0	0	0	0	0	0	0	0	0.0288288	0.00900901	0.0036036
VISl2/3	0	0	0	0	0	0	0	0	0	0	0	0	0	0	0	0	0	0	0	0	0	0	0	0	0	0	0	0	0	0	0	0	0	0.0013369	0	0	0	0	0	0	0	0	0	0	0	0	0.0026738	0.0013369	0.0013369
VISp1	0	0	0	0	0	0	0	0	0	0	0	0	0	0.00073692	0	0	0	0.00147384	0	0	0	0	0	0	0.00073692	0	0	0	0.00073692	0	0	0.00073692	0	0	0	0	0	0.00073692	0	0	0	0	0	0	0	0	0.00442152	0	0
VISp2/3	0	0	0	0	0	0	0	0	0	0	0	0	0	0	0	0	0	0	0	0	0	0	0	0	0	0	0	0	0	0	0	0.000472255	0	0	0	0	0	0	0	0	0	0	0	0	0	0	0.00413223	0.000354191	0.00094451
VISal1	0	0	0	0	0	0	0	0	0	0	0	0	0	0	0	0	0	0	0	0	0	0	0	0	0	0	0	0	0	0	0	0	0	0	0	0	0	0	0	0	0	0	0	0	0	0	0	0	0
VISl1	0	0	0	0	0	0	0	0	0	0	0	0	0	0	0	0.00990099	0	0	0	0	0	0	0	0	0	0	0	0	0	0	0	0.00990099	0	0	0	0	0	0	0	0	0	0	0	0	0	0	0.019802	0	0
VISam1	0	0	0	0	0	0	0	0	0	0	0	0	0	0	0	0	0	0.0714286	0	0	0	0	0	0	0	0	0	0	0	0	0	0	0	0	0	0	0	0	0	0	0	0	0	0	0	0	0	0	0
ACAd1	0	0	0	0	0	0	0	0	0	0	0	0	0	0	0.00485437	0.00485437	0	0.0194175	0	0.00970874	0	0	0	0	0	0	0	0	0	0	0	0	0	0	0	0	0	0	0	0	0	0	0	0	0	0	0	0.00485437	0.0339806
ACAd2/3	0.00135685	0	0	0	0	0	0	0	0	0	0	0	0	0	0.00135685	0	0	0	0	0	0	0	0	0	0	0	0.00135685	0	0	0	0	0	0	0	0	0	0	0	0	0	0	0	0	0.00135685	0	0.00135685	0.0325645	0.00949796	0.202171
VISa1	0	0	0	0	0	0	0	0	0	0	0	0	0	0	0	0	0	0	0	0	0	0	0	0	0	0	0	0	0	0	0	0	0	0	0	0	0	0	0	0	0	0	0	0	0	0	0	0	0.0294118
VISam2/3	0	0	0	0	0	0	0	0	0	0	0	0	0	0	0	0	0	0	0	0	0	0	0	0	0	0	0	0	0	0	0	0	0	0	0	0	0	0	0	0	0	0	0	0	0	0	0.00526316	0.00526316	0.0421053
RSPagl2/3	0	0	0	0	0	0	0	0	0	0	0	0	0	0	0	0	0	0	0	0	0	0	0	0	0	0	0	0	0	0	0	0.00324149	0	0	0	0	0	0	0	0	0	0	0	0	0	0	0.247974	0.0470016	0.0275527
VISam4	0	0	0	0	0	0	0	0	0	0	0	0	0	0	0	0	0	0	0	0	0	0	0	0	0	0	0	0	0	0	0	0.0135135	0	0	0	0	0	0	0	0	0	0	0	0	0	0.0135135	0.675676	0.297297	0.0810811
SSp-bfd2/3	0	0	0	0	0	0	0	0	0	0	0	0	0	0	0	0	0	0	0	0	0	0	0	0	0	0	0	0	0	0	0	0	0	0	0	0	0	0	0	0	0	0	0	0	0	0	0.000276932	0.000276932	0.000553863
SSp-n2/3	0	0	0	0	0	0	0	0	0	0	0	0	0	0	0	0	0	0	0	0	0	0	0	0	0	0	0	0	0	0	0	0	0	0	0	0	0	0	0	0	0	0	0	0	0	0	0	0	0
SSs1	0	0	0	0	0	0	0	0	0	0	0	0	0	0	0	0	0	0	0	0	0	0	0	0	0	0	0	0	0	0	0	0	0	0	0	0	0	0	0	0	0	0	0	0	0	0	0	0	0
SSs2/3	0.00166806	0	0	0	0	0	0	0	0	0	0	0.000834028	0	0	0	0	0	0	0	0	0	0	0	0	0	0	0	0	0	0	0	0	0	0	0	0	0	0	0	0	0	0	0	0	0	0	0	0	0
AUDd1	0	0	0	0	0	0	0	0	0	0	0	0	0	0	0	0	0	0	0	0	0	0	0	0	0	0	0	0	0	0	0	0	0	0	0	0	0	0	0	0	0	0	0	0	0	0	0	0	0
AUDd2/3	0	0	0	0	0	0	0	0	0	0	0	0	0	0	0	0	0	0	0	0	0	0	0	0	0	0	0	0	0	0	0	0.00409836	0	0	0	0	0	0	0	0	0	0	0	0	0	0	0.00819672	0	0.00409836
SSp-bfd1	0	0	0	0	0	0	0	0	0	0	0	0	0	0.00284091	0	0.00284091	0	0	0	0.00284091	0	0	0	0	0	0	0	0	0	0	0	0	0	0	0	0	0	0	0	0	0	0	0	0	0	0	0	0	0
SSp-m2/3	0	0	0	0	0	0	0	0	0	0	0	0	0	0	0	0	0	0	0	0	0	0	0	0	0	0	0	0	0	0	0	0	0	0	0	0	0	0	0	0	0	0	0	0	0	0	0	0	0.00044964
SSp-ul2/3	0	0	0	0	0	0	0	0	0	0	0	0	0	0	0	0	0	0	0	0	0	0	0	0	0	0	0	0	0	0	0	0	0.000569476	0	0	0	0	0	0	0	0	0	0	0	0	0	0	0	0
SSp-un2/3	0	0	0	0	0	0	0	0	0	0	0	0	0	0	0	0	0	0	0	0	0	0	0	0	0	0	0	0	0	0	0	0	0	0	0	0	0	0	0	0	0	0.00204499	0	0	0	0	0	0	0.00204499
VISa2/3	0	0	0	0	0	0	0	0	0	0	0	0	0	0	0	0	0	0	0	0	0	0	0	0	0	0	0	0	0	0	0	0	0	0	0	0	0	0	0	0	0	0	0	0	0	0	0.00910747	0.00182149	0.00364299
SSp-ll2/3	0	0	0	0	0	0	0	0	0	0	0	0	0	0	0	0	0	0	0	0	0	0	0	0	0	0	0	0	0	0	0	0	0	0	0	0	0	0	0	0	0	0.000848896	0	0	0	0	0.00424448	0	0
SSp-tr2/3	0	0	0	0	0	0	0	0	0	0	0	0	0	0	0	0	0	0	0	0	0	0	0	0	0	0	0	0	0	0	0	0	0.00146413	0	0	0	0	0	0	0	0	0	0	0	0	0	0.0102489	0.00292826	0.0102489
SSp-ll1	0	0	0	0	0	0	0	0	0	0	0	0	0	0	0	0.0078125	0	0	0	0	0	0	0	0	0	0	0	0	0	0	0	0	0	0	0	0	0	0	0	0	0	0	0	0	0	0	0	0	0
SSp-tr1	0	0	0.0277778	0	0	0	0	0	0	0	0	0	0	0	0	0	0	0	0	0	0	0	0	0	0	0	0	0	0	0	0	0	0	0	0	0	0	0	0	0	0	0	0	0	0	0	0	0	0
SSp-m1	0	0	0	0	0	0	0	0	0	0	0	0	0	0	0	0	0	0	0	0	0	0	0	0	0	0	0	0	0	0	0	0	0	0	0	0	0	0	0	0	0	0	0	0	0	0	0	0	0
SSp-n1	0	0	0	0	0	0	0	0	0	0	0	0	0	0.00380228	0	0	0	0	0	0	0	0	0	0	0	0	0	0	0	0	0	0	0	0	0	0	0	0	0	0	0	0	0	0	0	0	0	0	0
SSp-ul1	0	0	0	0	0	0	0	0	0	0	0	0	0	0	0	0.004329	0	0	0	0	0	0	0	0	0	0	0	0	0	0	0	0	0	0	0	0	0	0	0	0	0	0	0	0	0	0	0	0	0
SSp-un1	0	0	0	0	0	0	0	0	0	0	0	0	0	0	0	0	0	0	0	0	0	0	0	0	0	0	0	0	0	0	0	0	0	0	0	0	0	0	0	0	0	0.00833333	0	0	0	0	0	0	0
GU1	0	0	0	0	0	0	0	0	0	0	0	0	0	0	0	0	0	0	0	0	0	0	0	0	0.047619	0	0	0	0	0	0	0	0	0	0	0	0	0	0	0	0	0	0	0	0	0	0	0	0
GU2/3	0.0145349	0	0	0	0	0	0	0	0	0	0	0.00290698	0	0.148256	0	0	0	0	0	0	0	0	0	0	0	0	0	0	0	0	0	0	0	0	0	0	0	0	0	0	0	0	0	0	0	0	0	0	0.00581395
MOs1	0	0	0	0	0	0	0	0	0	0	0	0	0	0	0	0.00706714	0	0	0	0	0	0	0	0	0	0	0	0	0	0	0	0	0	0	0	0	0	0	0	0	0	0	0	0	0	0	0.00706714	0.00353357	0.00353357
MOs2/3	0.000285307	0	0	0	0	0	0	0	0	0	0	0	0	0.000285307	0	0	0	0	0	0	0	0	0	0	0	0	0	0	0	0	0	0	0.000285307	0	0	0	0	0	0	0	0	0.000570613	0	0	0.000570613	0.00085592	0.00798859	0.00370899	0.0253923
VISa4	0	0	0	0	0	0	0	0	0	0	0	0	0	0	0	0	0	0	0	0	0	0	0	0	0	0	0	0	0	0	0	0	0	0	0	0	0	0	0	0	0	0.00355872	0	0	0.00355872	0	0.0569395	0.0427046	0.0498221
MOp1	0	0	0	0	0	0	0	0	0	0	0	0	0	0	0	0.00466563	0	0	0	0	0	0	0	0	0	0	0	0	0	0	0	0	0	0	0	0	0	0	0	0	0	0	0	0	0	0	0.00466563	0	0.0124417
MOp2/3	0	0	0	0	0	0	0	0	0	0	0	0	0	0	0	0	0	0	0	0	0	0	0	0	0	0	0	0	0	0	0	0	0	0	0	0	0	0	0	0	0	0.000421941	0	0	0	8.43882e-05	0.00270042	0.0014346	0.00312236
ECT2/3	0.0179104	0	0	0	0	0	0	0	0	0	0	0	0	0.0656716	0	0	0	0.00298507	0	0	0	0	0.00597015	0	0	0	0.00597015	0	0	0	0	0	0	0.241791	0.00298507	0.0835821	0.0119403	0	0	0	0	0	0	0	0	0	0	0	0
AUDv4	0	0	0	0	0	0	0	0	0	0	0	0	0	0	0	0	0	0	0	0	0	0	0	0	0	0	0	0	0	0	0	0	0	0	0	0	0	0	0	0	0	0	0	0	0	0.00990099	0	0	0.00990099
TEa4	0	0	0	0	0	0	0	0	0	0	0	0	0	0	0	0	0	0	0	0	0	0	0	0	0	0.0021978	0	0	0	0	0	0.0021978	0	0.010989	0	0.010989	0.0021978	0	0	0	0	0	0	0	0	0	0.0307692	0.00659341	0.0307692
VISpor4	0	0	0	0	0	0	0	0	0	0	0	0	0	0	0	0	0	0	0	0	0	0	0	0	0	0	0	0	0	0	0	0	0	0	0	0	0	0	0	0	0	0	0	0	0	0	0.020202	0.010101	0
TEa1	0	0	0	0	0	0	0	0	0	0	0	0	0	0.0204082	0	0.0204082	0	0.0204082	0	0	0	0	0	0	0.0204082	0	0	0	0	0	0	0	0	0	0	0	0	0	0.0102041	0	0	0	0	0	0	0	0	0	0
TEa2/3	0.000835422	0	0	0	0	0	0	0	0	0	0	0	0	0.000835422	0	0	0	0.000835422	0	0.000835422	0	0	0	0	0	0	0.000835422	0	0	0	0	0.000835422	0	0.00167084	0	0	0	0	0	0	0	0	0	0	0	0.000835422	0.00334169	0	0
AUDv1	0	0	0	0	0	0	0	0	0	0	0	0	0	0	0	0	0	0.0208333	0	0	0	0	0	0	0.0416667	0	0	0	0	0	0	0	0	0	0.0208333	0	0	0	0	0	0	0	0	0	0	0	0	0	0
AUDv2/3	0	0	0	0	0	0	0	0	0	0	0	0	0	0	0	0	0	0	0	0	0	0	0	0	0	0	0	0	0	0	0	0	0	0	0	0	0	0	0	0	0	0	0	0	0	0	0	0	0
VISpor1	0.0285714	0	0	0	0	0	0	0	0	0	0	0	0	0	0	0.0285714	0	0.0285714	0	0	0	0	0.0857143	0.0285714	0	0	0	0	0	0	0	0	0	0	0	0.0285714	0	0	0	0	0	0	0	0	0	0	0	0	0
VISpor2/3	0.010989	0	0	0	0	0	0	0	0	0	0	0	0	0	0	0	0	0	0	0	0	0	0.410256	0	0.010989	0.208791	0.0659341	0	0	0	0	0.00732601	0.003663	0.21978	0	0.0659341	0.018315	0	0	0	0	0	0	0	0	0	0	0	0.003663
VISpl4	0	0	0	0	0	0	0	0	0	0	0	0	0	0	0	0	0	0	0	0	0	0	0.027027	0	0	0	0	0	0	0	0	0.027027	0	0	0	0	0	0	0	0	0	0	0	0	0	0.027027	0.0810811	0	0
VISpl1	0	0	0	0	0	0	0	0	0	0	0	0	0	0.0222222	0	0	0	0	0	0	0	0	0	0	0	0	0	0	0	0	0	0.6	0	0	0	0	0	0	0	0	0	0	0	0	0	0	0.177778	0	0
VISpl2/3	0.0196078	0	0	0	0	0	0	0	0	0.00980392	0	0	0	0	0	0	0	0	0	0	0	0	0.441176	0	0	0	0.00980392	0	0	0	0	0.303922	0.0294118	0	0	0.0392157	0.00980392	0	0	0	0	0	0	0	0	0	0.127451	0.00980392	0
VISpm5	0	0	0	0	0	0	0	0	0	0	0	0	0	0	0	0	0	0	0	0	0	0	0	0	0	0	0	0	0	0	0	0.0112045	0.00560224	0	0	0	0	0	0	0	0	0.00280112	0	0	0.00280112	0	0.57423	0.310924	0.134454
VISrl5	0	0	0	0	0	0	0	0	0	0	0	0	0	0	0	0	0	0	0	0	0	0	0	0	0	0	0	0	0	0	0	0	0	0	0	0	0	0	0	0	0	0.0037594	0	0	0	0	0.0037594	0.0150376	0.037594
VISp5	0	0	0	0	0	0	0	0	0	0	0	0	0	0	0	0.000170736	0	0	0	0	0	0	0	0	0	0	0	0	0.000170736	0	0	0.00358545	0.000682943	0	0	0	0	0	0	0	0	0.00136589	0	0	0.000512208	0	0.00648796	0.0023903	0.00700017
VISal5	0	0	0	0	0	0	0	0	0	0	0	0	0	0	0	0.00699301	0	0	0	0	0	0	0	0	0	0	0	0	0	0	0	0.034965	0	0	0	0	0	0	0	0	0	0.00699301	0	0	0	0	0.048951	0.00699301	0.027972
VISl5	0	0	0	0	0	0	0	0	0	0	0	0	0	0	0	0.00322581	0	0	0	0	0	0	0	0	0	0	0	0	0	0	0	0.00322581	0.00322581	0	0	0	0	0	0	0	0	0.00645161	0	0	0.0016129	0.00322581	0.0177419	0.0112903	0.0290323
VISli5	0	0	0	0	0	0	0	0	0	0	0	0	0	0	0	0	0	0	0	0	0	0	0	0	0	0	0	0	0	0.00775194	0	0.00775194	0.0310078	0	0	0	0	0	0	0	0	0.0155039	0	0	0.00775194	0.0155039	0.0542636	0.0232558	0.0697674
VISpl5	0	0	0	0	0	0	0	0	0	0	0	0	0	0	0	0.0189873	0	0	0	0	0	0	0.0506329	0.0253165	0	0.0316456	0.00632911	0.00632911	0.00632911	0.0379747	0.272152	0.132911	0.132911	0	0	0	0.0126582	0	0	0	0	0.00632911	0	0	0	0.00632911	0.107595	0.0443038	0.0443038
AUDpo5	0	0	0	0	0	0	0	0	0	0	0	0	0	0.00934579	0	0	0	0	0	0	0	0	0	0	0	0.00934579	0	0	0	0	0	0	0	0	0	0	0	0	0	0	0	0.00934579	0	0	0	0.00934579	0.046729	0.0654206	0.205607
AUDv5	0.00524476	0	0	0	0	0	0	0	0	0	0	0	0	0.00524476	0	0.00524476	0	0	0	0	0	0	0	0	0	0	0	0	0	0.00174825	0	0.0034965	0.0034965	0	0	0	0.0034965	0	0	0	0	0.013986	0	0	0.0034965	0	0.0104895	0.00524476	0.0594406
TEa5	0.00546992	0.0014918	0	0.000497265	0	0	0	0	0	0	0	0.000497265	0	0.00198906	0	0.00397812	0	0	0	0	0	0	0.00198906	0	0	0.000497265	0.00198906	0.0014918	0.00596718	0.000497265	0.000497265	0.00198906	0.00348086	0.0014918	0	0.00596718	0.00596718	0	0	0	0	0.00198906	0	0.000497265	0.00099453	0.00099453	0.0104426	0.00546992	0.0333168
VISpor5	0	0	0	0.00315457	0	0	0	0	0	0	0	0	0	0.00315457	0	0.00315457	0	0	0	0	0	0	0.0567823	0	0.00315457	0.214511	0.334385	0.154574	0.0347003	0	0.0283912	0.00315457	0.00946372	0.0157729	0	0.0378549	0.0851735	0	0	0	0	0	0	0	0.00315457	0	0.022082	0.00630915	0.0410095
AUDp4	0	0	0	0	0	0	0	0	0	0	0	0	0	0	0	0	0	0	0	0	0	0	0	0	0	0	0	0	0	0	0	0	0	0	0	0	0	0	0	0	0	0.00680272	0	0	0	0	0.00680272	0	0
AUDp5	0	0	0	0.00103093	0	0	0	0	0	0	0	0	0	0	0	0.00206186	0	0	0	0	0	0	0	0	0	0	0	0	0	0	0	0.00103093	0.00412371	0	0	0	0	0	0	0	0	0.0195876	0	0.00103093	0.00309278	0.00103093	0.00412371	0.00824742	0.00824742
RSPd5	0	0	0	0	0	0	0	0	0	0	0	0	0	0	0	0.000480538	0	0.000480538	0	0	0	0	0.00240269	0	0	0.000480538	0.000480538	0	0	0	0	0.0307544	0.0158578	0	0	0	0.000480538	0	0	0	0	0.000480538	0	0	0	0.000480538	0.239789	0.0321961	0.0735223
RSPd1	0	0	0	0	0	0	0	0	0	0	0	0	0	0.00393701	0	0.00787402	0	0.011811	0	0.00393701	0	0.00393701	0	0	0	0	0	0	0	0	0	0.023622	0	0	0	0	0	0	0	0	0	0	0	0	0	0	0.00787402	0	0
RSPd2/3	0.000286205	0	0	0	0	0	0	0	0	0	0	0	0	0	0	0	0	0.00057241	0	0	0	0	0	0	0	0.000286205	0	0	0	0	0	0.0283343	0.00515169	0	0	0	0	0	0	0	0	0	0	0	0	0.000286205	0.0180309	0.00257584	0.00715512
RSPv1	0	0	0	0	0	0	0	0	0	0	0	0	0	0	0	0.00357569	0	0.00536353	0	0	0.000595948	0	0	0.000595948	0	0	0	0	0	0.0011919	0	0	0.0464839	0	0	0	0	0	0	0	0	0	0	0	0	0	0.00178784	0	0.000595948
RSPv2/3	0.0003125	0	0	0	0	0	0	0	0	0	0	0	0	0	0	0.000625	0	0.0021875	0	0.0003125	0	0	0.0003125	0.0003125	0	0	0	0	0	0.000625	0	0.001875	0.0503125	0	0	0	0	0	0	0	0	0	0	0	0.0003125	0	0.006875	0.0003125	0.0015625
RSPv5	0.00041606	0	0	0	0	0	0	0	0	0	0	0	0	0	0	0.00083212	0	0.00041606	0	0.00020803	0	0	0.00062409	0.00062409	0	0	0	0	0.00020803	0.00540878	0.00020803	0.00166424	0.0322446	0	0	0	0	0.00166424	0	0	0	0.00041606	0	0	0	0	0.0106095	0.00083212	0.0135219
RSPv6a	0	0	0	0	0	0	0	0	0	0	0	0	0	0	0	0.0103493	0	0.00129366	0.00129366	0.00129366	0	0	0	0.00258732	0	0	0	0	0	0.0375162	0.00129366	0.00258732	0.0530401	0	0	0	0	0.00646831	0	0	0	0	0	0	0	0	0.0232859	0	0.0245796
RSPv6b	0	0	0	0	0	0	0	0	0	0	0	0	0	0	0	0	0	0	0	0	0	0	0	0	0	0	0	0	0	0.0322581	0	0	0	0	0	0	0	0	0	0	0	0	0	0	0	0	0	0	0
ACAv6a	0.0527086	0.00292826	0	0	0	0	0	0	0	0	0	0	0	0	0	0.00292826	0	0	0	0	0	0.00146413	0	0	0	0	0	0	0	0.00439239	0	0	0.00146413	0	0	0	0	0.00292826	0	0	0	0	0	0	0.00146413	0	0.0190337	0.0102489	0.120059
ACAv6b	0.0672269	0	0	0	0	0	0	0	0	0	0	0	0	0	0	0.00840336	0	0	0	0	0	0	0	0	0	0	0	0	0	0	0	0	0.00840336	0	0	0	0	0.00840336	0	0	0	0	0	0	0	0	0.00840336	0	0.0252101
PL6a	0.0582707	0	0	0	0	0	0	0	0	0	0	0	0	0.0018797	0	0.0018797	0	0	0	0	0	0	0	0	0	0	0	0	0	0	0	0	0	0	0	0	0	0	0	0	0	0.018797	0	0.0018797	0.0206767	0.0093985	0	0.0018797	0.0883459
PL6b	0.105263	0.0263158	0	0.0263158	0	0	0	0	0	0	0	0	0	0	0	0	0	0	0	0	0	0	0	0	0	0	0	0	0	0	0	0	0	0	0	0	0	0	0	0	0	0.0263158	0	0	0	0	0	0	0
ILA6a	0.662252	0.0198675	0	0.0198675	0	0	0	0	0	0	0	0	0	0	0	0.013245	0	0	0	0	0	0	0	0	0	0	0	0	0	0.00662252	0	0	0	0	0	0	0	0.00662252	0	0	0	0.0794702	0	0	0.192053	0.0264901	0	0	0.0331126
ILA6b	0	0	0	0	0	0	0	0	0	0	0	0	0	0	0	0	0	0	0	0	0	0	0	0	0	0	0	0	0	0.0909091	0	0	0	0	0	0	0	0	0	0	0	0	0	0	0.0909091	0.0909091	0	0	0.0909091
AIv6a	0.0330579	0	0	0.0991736	0	0	0	0	0	0	0	0	0	0.107438	0	0.0247934	0	0	0	0	0	0	0	0	0	0	0	0	0.00826446	0.00826446	0	0	0	0	0	0	0	0	0	0	0	0.0991736	0.00826446	0	0.0247934	0.0165289	0	0	0.0330579
AId6a	0.0376214	0	0	0.00606796	0	0.00121359	0	0	0	0	0	0	0	0.00970874	0	0.00728155	0	0	0	0	0	0	0	0.00121359	0	0	0	0	0.00242718	0.00242718	0	0	0.00121359	0	0	0	0.00121359	0.00242718	0	0	0	0.104369	0.00242718	0.00364078	0.00485437	0.00728155	0	0	0.0351942
GU6b	0.0277778	0	0	0.0833333	0	0	0	0	0	0	0	0	0	0	0	0	0	0	0	0	0	0	0	0	0	0	0	0	0	0	0	0	0	0	0	0	0	0	0	0	0	0	0	0	0	0	0	0	0
AId6b	0	0	0	0.0243902	0	0	0	0	0	0	0	0	0	0	0	0	0	0	0	0	0	0	0	0	0	0	0	0	0	0	0	0	0	0	0	0	0	0	0	0	0	0	0	0	0	0	0	0	0
GU6a	0.0475	0.0075	0	0.02	0	0	0	0	0	0	0	0	0	0.0075	0	0.0125	0	0	0	0	0	0	0	0	0	0	0	0	0.0075	0.0025	0	0	0.0025	0	0	0	0	0	0	0	0	0.005	0	0	0	0	0.0025	0	0
VISC6a	0.0172414	0	0	0.0373563	0	0	0	0	0	0	0	0	0	0.00287356	0	0.0574713	0	0	0	0	0	0	0	0	0	0	0	0	0.0201149	0.00574713	0	0.00287356	0.00574713	0	0	0	0.00574713	0.0143678	0	0	0	0	0	0	0.00287356	0	0	0	0.00574713
VISC6b	0	0	0	0	0	0	0	0	0	0	0	0	0	0	0	0.142857	0	0	0	0	0	0	0	0	0	0	0	0	0.0357143	0	0	0	0.0357143	0	0	0	0	0	0	0	0	0	0	0	0	0	0	0	0
TEa6a	0.00909091	0	0	0.00606061	0	0	0	0	0	0	0	0	0	0.0030303	0	0.0949495	0	0	0	0	0	0	0	0.0010101	0	0	0	0.0020202	0.0777778	0.0252525	0.0141414	0.0020202	0.0191919	0	0	0	0.0020202	0.0161616	0	0	0	0.0010101	0	0.0010101	0.0010101	0	0.0040404	0.0010101	0.0212121
TEa6b	0	0	0	0	0	0	0	0	0	0	0	0	0	0	0	0.231405	0	0	0	0	0	0	0	0	0	0	0	0	0.14876	0.0495868	0.00826446	0	0.0413223	0	0	0	0	0.0165289	0	0	0	0	0	0	0	0	0	0	0.00826446
AUDv6a	0.00898204	0	0	0.00299401	0	0	0	0	0	0	0	0	0	0.00299401	0	0.0898204	0	0	0	0	0	0	0	0	0	0	0	0	0.00299401	0.011976	0.00299401	0	0.0449102	0	0	0	0	0.0179641	0	0	0	0.00898204	0	0	0	0	0	0	0.00598802
AUDv6b	0	0	0	0	0	0	0	0	0	0	0	0	0	0	0	0.317073	0	0	0	0	0	0	0	0	0	0	0	0	0	0	0	0	0.0243902	0	0	0	0	0.0243902	0	0	0	0	0	0	0	0	0	0	0.0243902
ECT6a	0.0141844	0	0	0.00945626	0	0	0	0	0	0	0	0	0	0.00236407	0	0.0992908	0	0	0	0	0	0.00472813	0	0.00236407	0	0.00236407	0	0.00472813	0.416076	0.0472813	0.0118203	0.00236407	0	0.00236407	0	0.00472813	0.137116	0.0141844	0	0	0	0	0	0	0	0	0	0	0.00236407
VISpor6a	0.0155039	0	0	0.00775194	0	0	0	0	0	0	0	0	0	0	0	0.209302	0	0	0	0	0	0	0.0155039	0	0	0.0387597	0.108527	0.155039	0.364341	0.341085	0.542636	0.00775194	0.0930233	0	0	0	0.0465116	0.0310078	0	0	0	0	0	0	0.00775194	0.00775194	0.0542636	0.0155039	0.0310078
ORBm6b	0	0	0	0	0	0	0	0	0	0	0	0	0	0	0	0	0	0	0	0	0	0	0	0	0	0	0	0	0	0	0	0	0	0	0	0	0	0	0	0	0	0.5	0	0	0	0.25	0	0	0
AUDd6a	0	0	0	0.0044843	0	0	0	0	0	0	0	0	0	0	0	0.0134529	0	0	0	0	0	0	0	0	0	0	0	0	0	0.0044843	0	0	0.0269058	0	0	0	0	0.0134529	0	0	0	0.00896861	0	0	0	0	0	0	0
AUDp6b	0.030303	0	0	0	0	0	0	0	0	0	0	0	0	0	0	0.181818	0	0	0	0	0	0	0	0	0	0	0	0	0	0	0	0	0	0	0	0	0	0.0606061	0	0	0	0	0	0	0	0	0	0	0
AUDp6a	0	0	0	0	0	0	0	0	0	0	0	0	0	0.00458716	0	0.0642202	0	0	0	0	0	0	0	0	0	0	0	0	0	0	0	0.0137615	0.0412844	0	0	0	0	0.00917431	0	0	0.00458716	0.0137615	0	0	0	0.00458716	0.00458716	0	0.0137615
AUDpo6a	0	0	0	0	0	0	0	0	0	0	0	0	0	0	0	0.0793651	0	0	0	0	0	0	0.015873	0	0	0	0	0	0	0	0	0.015873	0.015873	0	0	0	0	0.015873	0	0	0	0.015873	0	0	0	0	0	0	0.0952381
AUDpo6b	0	0	0	0	0	0	0	0	0	0	0	0	0	0	0	0.166667	0	0	0	0	0	0	0	0	0	0	0	0	0	0	0	0	0	0	0	0	0	0.0555556	0	0	0	0	0	0	0	0	0	0	0.0555556
AUDd6b	0	0	0	0	0	0	0	0	0	0	0	0	0	0	0	0.0666667	0	0	0	0	0	0	0	0	0	0	0	0	0	0	0	0	0	0	0	0	0	0	0	0	0	0	0	0	0	0	0	0	0
SSs6a	0.00121981	0	0	0.0019517	0	0	0	0	0	0	0	0	0	0.000487924	0	0.00487924	0	0	0	0	0	0.000243962	0	0	0	0	0	0	0.00121981	0.00170773	0	0	0.000731886	0	0	0	0	0.0019517	0	0	0	0.00731886	0	0	0.000487924	0	0.000731886	0	0.00463528
SSs6b	0	0	0	0.010929	0	0	0	0	0	0	0	0	0	0.00546448	0	0.010929	0	0	0	0	0	0	0	0	0	0	0	0	0	0.0163934	0	0	0	0	0	0	0	0.00546448	0	0	0	0	0	0	0	0	0	0	0
VISli6a	0	0	0	0.0104167	0	0	0	0	0	0	0	0	0	0	0	0.145833	0	0	0	0	0	0	0	0	0	0	0	0	0	0.0208333	0	0.0104167	0.0520833	0	0	0	0	0.0416667	0	0	0	0	0	0	0	0	0.0208333	0.0104167	0.0833333
VISrl6a	0	0	0	0	0	0	0	0	0	0	0	0	0	0	0	0.00784314	0	0	0	0	0	0	0	0	0	0	0	0	0	0	0	0.00392157	0.00392157	0	0	0	0	0	0	0	0	0.00392157	0	0	0	0	0.00392157	0.00784314	0.0196078
VISrl6b	0	0	0	0	0	0	0	0	0	0	0	0	0	0	0	0.03125	0	0	0	0	0	0	0	0	0	0	0	0	0	0	0	0	0	0	0	0	0	0.03125	0	0	0	0	0	0	0	0	0	0	0
VISpm6b	0	0	0	0	0	0	0	0	0	0	0	0	0	0	0	0	0	0	0	0	0	0	0	0	0	0	0	0	0	0	0	0	0	0	0	0	0	0	0	0	0	0	0	0	0	0	0.047619	0	0.0952381
VISpm6a	0	0	0	0	0	0	0	0	0	0	0	0	0	0	0	0.0239521	0	0	0	0	0	0	0	0	0	0	0	0	0	0	0	0	0.00598802	0	0	0	0	0.00598802	0	0	0	0.00598802	0	0	0	0	0.11976	0.0479042	0.101796
VISal6a	0	0	0	0	0	0	0	0	0	0	0	0	0	0.0153846	0	0.0153846	0	0	0	0	0	0	0	0	0	0	0	0	0	0	0	0	0	0	0	0	0	0	0	0	0	0	0	0	0	0	0	0	0.0153846
VISp6a	0	0	0	0	0	0	0	0	0	0	0	0	0	0	0	0.00842778	0	0.000290613	0	0	0	0	0	0	0	0	0	0	0.000581226	0.00319675	0.000290613	0.000581226	0.00610288	0	0	0	0	0.00145307	0	0	0	0.00319675	0	0	0.00087184	0	0.00290613	0.000290613	0.0101715
VISp6b	0	0	0	0	0	0	0	0	0	0	0	0	0	0	0	0.00181159	0	0	0	0	0	0	0	0	0	0	0	0	0	0.0108696	0	0.00181159	0.00362319	0	0	0	0	0.00362319	0	0	0	0.00181159	0	0	0	0	0	0	0.00181159
VISl6a	0	0	0	0	0	0	0	0	0	0	0	0	0	0.00211864	0	0.0360169	0	0	0	0	0	0	0	0	0	0	0	0	0.00211864	0.00847458	0	0.00423729	0.0233051	0	0	0	0	0.0169492	0	0	0	0.00423729	0	0	0	0	0.00423729	0	0.0127119
VISl6b	0	0	0	0	0	0	0	0	0	0	0	0	0	0.0138889	0	0.0277778	0	0	0	0	0	0	0	0	0	0	0	0	0	0.0416667	0	0	0.0277778	0	0	0	0	0.0416667	0	0	0	0	0	0	0	0	0	0	0.0138889
VISal6b	0	0	0	0	0	0	0	0	0	0	0	0	0	0	0	0	0	0	0	0	0	0	0	0	0	0	0	0	0	0	0	0	0	0	0	0	0	0	0	0	0	0	0	0	0	0	0	0	0
VISli6b	0	0	0	0	0	0	0	0	0	0	0	0	0	0	0	0.115385	0	0	0	0	0	0	0	0	0	0	0	0	0	0	0	0	0	0	0	0	0	0.0769231	0	0	0	0	0	0	0	0	0	0	0
RSPagl6b	0	0	0	0	0	0	0	0	0	0	0	0	0	0	0	0.0625	0	0	0	0	0	0	0	0	0	0	0	0	0	0	0	0	0.0625	0	0	0	0	0	0	0	0	0	0	0	0	0	0	0	0
RSPd6b	0	0	0	0	0	0	0	0	0	0	0	0	0	0	0	0	0	0	0	0	0	0	0	0	0	0	0	0	0	0.0454545	0	0	0	0	0	0	0	0	0	0	0	0	0	0	0	0	0	0	0
VISam6a	0	0	0	0	0	0	0	0	0	0	0	0	0	0	0	0.0162162	0	0	0	0	0	0.00540541	0	0	0	0	0	0	0	0	0	0.00540541	0.0216216	0	0	0	0	0	0	0	0	0.0108108	0	0	0	0.00540541	0.0702703	0.0108108	0.12973
RSPagl6a	0.00526316	0	0	0	0	0	0	0	0	0	0	0	0	0	0	0.00263158	0	0	0	0	0	0	0	0	0	0	0	0	0	0	0	0.0131579	0.0421053	0	0	0	0	0.00263158	0	0	0	0	0	0	0	0	0.189474	0.0394737	0.0868421
RSPd6a	0.0018315	0	0	0	0	0	0	0	0	0	0	0	0	0	0	0.003663	0	0	0	0	0	0	0	0	0	0	0	0.0018315	0	0.0018315	0	0.0128205	0.0604396	0	0	0	0	0.003663	0	0	0	0.003663	0	0	0.0018315	0	0.148352	0.025641	0.130037
AUDd5	0	0.00478469	0	0	0	0	0	0	0	0	0	0	0	0	0	0	0	0	0	0	0	0.00478469	0	0	0	0	0	0	0	0	0	0	0	0	0	0	0	0	0	0	0	0.0191388	0	0	0.00478469	0	0.0239234	0.0191388	0.100478
SSs5	0.00280636	0.000467727	0	0.000467727	0	0	0	0	0	0	0	0	0	0.000467727	0	0.000935454	0	0	0	0	0	0	0	0	0	0	0	0	0	0	0	0.000467727	0.000467727	0	0	0	0.000935454	0.000467727	0	0	0	0.0201123	0	0.000467727	0.00374181	0.00187091	0.00748363	0.00187091	0.0425631
MOp5	0	0	0	0	0	0	0	0	0	0	0	0	0	0	0	0	0	0	0	0	0	0	0	0	0	0	0	0	0	0	0	0	0	0	0	0	0.00014979	0	0	0	0	0.00539245	0	0	0	0.000599161	0.00554224	0.00119832	0.0263631
SSp-tr5	0	0	0	0	0	0	0	0	0	0	0	0	0	0	0	0.00636943	0	0	0	0	0	0	0	0	0	0	0	0	0	0	0	0	0	0	0	0	0	0	0	0	0	0.022293	0	0	0	0	0.0350318	0.0191083	0.133758
SSp-ll5	0	0	0	0	0	0	0	0	0	0	0	0	0	0.00207039	0	0	0	0.0010352	0	0	0	0	0	0	0	0	0	0	0	0	0	0	0	0	0	0.0010352	0	0	0	0	0	0.00828157	0	0	0	0	0.0134576	0.00621118	0.0279503
SSp-ul5	0.000990099	0	0	0	0	0	0	0	0	0	0	0	0	0	0	0.000990099	0	0	0	0	0	0	0	0	0	0	0	0	0	0	0	0.000990099	0	0	0	0	0	0	0	0	0	0.00693069	0	0	0	0	0.0049505	0.000990099	0.0178218
SSp-m5	0	0	0	0	0	0	0	0	0	0	0	0	0	0	0	0	0	0	0	0	0	0	0	0	0	0	0	0	0	0	0	0	0	0	0	0	0	0	0	0	0	0.00909843	0	0	0.00082713	0	0	0	0.0082713
SSp-bfd5	0.000583771	0	0	0	0	0	0	0	0	0	0	0	0	0	0	0.000583771	0	0	0	0	0	0	0	0	0	0	0	0	0	0	0	0	0	0	0	0	0	0	0	0	0	0.00583771	0	0	0.00116754	0	0.00116754	0.00233508	0.0116754
SSp-n5	0	0	0	0.00154083	0	0	0	0	0	0	0	0	0	0	0	0	0	0	0	0	0	0	0	0	0	0	0	0	0	0	0	0	0	0	0	0	0	0	0	0	0	0.0046225	0.00154083	0	0	0	0	0	0.00308166
SSp-un5	0	0	0	0	0	0	0	0	0	0	0	0	0	0	0	0	0	0	0	0	0	0	0	0	0	0	0	0	0	0	0	0	0	0	0	0	0	0	0	0	0	0.019685	0	0	0	0	0	0.00393701	0.00787402
SSp-tr6b	0	0	0	0	0	0	0	0	0	0	0	0	0	0	0	0	0	0	0	0	0	0	0	0	0	0	0	0	0	0	0	0	0	0	0	0	0	0	0	0	0	0	0	0	0	0	0	0	0
VISa6b	0	0	0	0.0238095	0	0	0	0	0	0	0	0	0	0	0	0.0238095	0	0	0	0	0	0	0	0	0	0	0	0	0	0	0	0	0	0	0	0	0	0	0	0	0	0	0	0	0	0	0	0	0
SSp-bfd6a	0	0	0	0	0	0	0	0	0	0	0	0	0	0.000526316	0	0.00578947	0	0	0	0	0	0.000526316	0	0	0	0	0	0	0	0	0	0.00105263	0.000526316	0	0	0	0	0	0	0	0	0.00263158	0	0	0	0.000526316	0.00105263	0	0.00315789
SSp-bfd6b	0	0	0	0	0	0	0	0	0	0	0	0	0	0	0	0.0344828	0	0	0	0	0	0	0	0	0	0	0	0	0	0.0172414	0	0	0	0	0	0	0.0172414	0	0	0	0	0	0	0	0	0	0	0	0
SSp-ll6b	0	0	0	0	0	0	0	0	0	0	0	0	0	0	0	0	0	0	0	0	0	0.0204082	0	0	0	0	0	0	0	0	0	0	0	0	0	0	0	0	0	0	0	0	0	0	0	0	0.0204082	0	0
SSp-ul6b	0	0	0	0	0	0	0	0	0	0	0	0	0	0	0	0	0	0	0	0	0	0	0	0	0	0	0	0	0	0	0	0	0	0	0	0	0	0	0	0	0	0	0	0	0	0	0	0	0
VISa6a	0	0	0	0	0	0	0	0	0	0	0	0	0	0	0	0.00909091	0	0	0	0	0	0	0	0	0	0	0	0	0	0	0	0	0.0030303	0	0	0	0	0	0	0	0	0.00606061	0	0	0.00606061	0	0.0151515	0.00606061	0.0575758
SSp-ll6a	0.00122399	0	0	0	0	0	0	0	0	0	0	0	0	0	0	0.00244798	0	0	0	0	0	0	0	0	0	0	0	0	0	0	0	0	0.00122399	0	0	0	0	0	0	0	0	0.00367197	0	0.00122399	0	0	0.00244798	0.00244798	0.0195838
SSp-tr6a	0	0	0	0	0	0	0	0	0	0	0	0	0	0	0	0.00478469	0	0	0	0	0	0.00478469	0	0	0	0	0	0	0	0	0	0.00478469	0	0	0	0	0	0	0	0	0	0.00478469	0	0	0	0	0	0.00478469	0.0287081
SSp-m6a	0	0	0	0.000616903	0	0	0	0	0	0	0	0	0	0	0	0	0	0.000308452	0	0	0	0	0	0	0	0	0	0	0	0	0	0	0	0	0	0	0	0.000308452	0	0	0	0.00277606	0	0.000308452	0	0	0.000308452	0	0.00215916
SSp-m6b	0	0	0	0	0	0	0	0	0	0	0	0	0	0	0	0	0	0	0	0	0	0	0	0	0	0	0	0	0	0	0	0	0	0	0	0	0	0.0222222	0	0	0	0	0	0	0	0	0	0	0
SSp-n6a	0	0	0	0.000909091	0	0	0	0	0	0	0	0	0	0	0	0.00272727	0	0	0	0	0	0	0	0	0	0	0	0	0	0	0	0	0.000909091	0	0	0	0	0	0	0	0	0.00545455	0	0	0	0	0	0	0
SSp-ul6a	0	0	0	0	0	0	0	0	0	0	0	0	0	0	0	0.00148258	0	0	0	0	0	0	0	0	0	0	0	0	0	0	0	0.00074129	0	0	0	0	0	0	0	0	0	0.00222387	0	0	0	0	0.00222387	0	0.00518903
SSp-n6b	0	0	0	0	0	0	0	0	0	0	0	0	0	0	0	0	0	0	0	0	0	0	0	0	0	0	0	0	0	0	0	0	0	0	0	0	0.0625	0	0	0	0	0	0	0	0	0	0	0	0
SSp-un6a	0	0	0	0	0	0	0	0	0	0	0	0	0	0	0	0.00310559	0	0	0	0	0	0	0	0	0	0	0	0	0	0	0	0	0.00310559	0	0	0	0	0	0	0	0	0.00310559	0	0	0	0	0.00310559	0	0.00621118
MOs6a	0	0	0	0.00709983	0	0	0	0	0	0	0	0	0	0.0101119	0	0	0	0	0	0	0	0	0	0	0	0	0	0	0	0	0	0.000430293	0.000860585	0	0	0	0	0	0	0	0	0.011833	0	0.000430293	0.00215146	0.000860585	0.00344234	0.000215146	0.0436747
MOs6b	0	0	0	0	0	0	0	0	0	0	0	0	0	0	0	0	0	0.00694444	0	0	0	0	0	0	0	0	0	0	0	0	0	0	0	0	0	0	0	0	0	0	0	0.00694444	0	0	0.00694444	0	0	0	0
MOp6a	0.000120875	0	0	0.000120875	0	0	0	0	0	0	0	0	0	0.00024175	0	0	0	0	0	0	0	0	0	0	0	0	0	0	0	0.000120875	0	0.000120875	0.000120875	0	0	0	0	0	0	0	0	0.003868	0.000120875	0	0.00024175	0.000120875	0.00108788	0.000362625	0.00785688
MOp6b	0	0	0	0	0	0	0	0	0	0	0	0	0	0.00380228	0	0	0	0	0	0	0	0	0	0	0	0	0	0	0	0.00380228	0	0	0	0	0	0	0	0	0	0	0	0	0	0	0	0	0	0	0
VISam6b	0	0	0	0	0	0	0	0	0	0	0	0	0	0	0	0	0	0	0	0	0	0	0	0	0	0	0	0	0	0	0	0	0	0	0	0	0	0.0714286	0	0	0	0	0	0	0	0	0.0714286	0	0
ACAd6a	0	0.000861326	0	0	0	0	0	0	0	0	0	0	0	0	0	0	0	0	0	0	0	0	0	0	0	0	0	0	0	0.000861326	0.000861326	0	0.00344531	0	0	0	0	0	0	0	0	0.000861326	0	0	0.000861326	0	0.00947459	0.00344531	0.132644
ACAd6b	0	0	0	0	0	0	0	0	0	0	0	0	0	0	0	0	0	0	0	0	0	0	0	0	0	0	0	0	0	0	0	0	0	0	0	0	0	0	0	0	0	0	0	0	0	0	0	0	0
ECT6b	0	0	0	0	0	0	0	0	0	0	0	0	0	0	0	0.084507	0	0.0140845	0	0	0	0.0140845	0	0	0	0	0	0	1	0.140845	0.0140845	0	0	0	0	0	0.056338	0	0	0	0	0	0	0	0	0	0	0	0
PERI6a	0.0111111	0	0	0	0	0	0	0	0	0	0	0	0	0	0	0.0111111	0	0	0	0	0	0	0	0	0	0	0	0	1	0.0777778	0.0222222	0	0	0	0	0.0111111	0.322222	0.0555556	0	0	0	0	0	0	0	0	0	0	0
PERI6b	0	0	0	0	0	0	0	0	0	0	0	0	0	0	0	0.05	0	0	0	0	0	0	0	0	0	0	0	0	1	0.3	0	0	0	0	0	0	0.05	0.025	0	0	0	0	0	0	0	0	0	0	0
VISpor6b	0	0	0	0	0	0	0	0	0	0	0	0	0	0	0	0.12	0	0	0	0	0	0.04	0	0	0	0	0	0.08	1	0.76	0.64	0	0.04	0	0	0	0	0	0	0	0	0	0	0	0	0	0	0	0
VISpl6a	0	0	0	0	0	0	0	0	0	0	0	0	0	0	0	0.0176991	0	0.00884956	0	0	0	0.00884956	0.0973451	0.0176991	0	0	0	0.0353982	0.079646	0.185841	1	0.0884956	0.849558	0	0	0	0.00884956	0.0176991	0	0	0	0.00884956	0	0.00884956	0.0176991	0	0.238938	0.0442478	0.0884956
VISpl6b	0	0	0	0	0	0	0	0	0	0	0	0	0	0	0	0	0	0	0	0	0	0	0	0	0	0	0	0.0909091	0.0909091	0.0909091	0.181818	0	1	0	0	0	0	0	0	0	0	0	0	0	0	0	0.454545	0	0
AIp6a	0.0168421	0	0	0.0147368	0	0.00210526	0	0	0	0	0	0	0	0.0715789	0	0.00210526	0	0	0	0	0	0	0	0	0	0	0	0	0.0189474	0.00421053	0	0	0	0	0	0	0.00421053	0.00210526	0	0	0	0	0	0	0	0	0	0	0
AIp6b	0	0	0	0	0	0	0	0	0	0	0	0	0	0	0	0	0	0	0	0	0	0	0	0	0	0	0	0	0.0606061	0	0	0	0	0	0	0	0	0	0	0	0	0	0	0	0	0	0	0	0
AIv2/3	0.022541	0	0.0143443	0.00409836	0	0	0	0	0	0	0	0	0	1	0	0	0	0	0	0	0	0	0	0	0	0	0	0	0	0	0	0	0	0	0	0	0	0	0	0	0	0	0	0	0	0	0.00204918	0	0.00409836
AIp5	0.0238532	0.00733945	0	0.0183486	0	0	0	0	0	0	0	0	0	1	0	0	0	0	0	0	0	0	0	0	0	0	0	0	0.00917431	0	0	0	0	0.00550459	0	0.0183486	0.040367	0	0	0	0	0	0	0	0	0	0	0	0.00366972
AIp2/3	0.00473653	0.000592066	0	0	0	0	0	0	0	0.00118413	0	0.000592066	0.00118413	1	0	0	0	0	0	0	0	0	0	0	0	0	0	0	0	0	0	0	0	0.0195382	0	0.0035524	0.000592066	0	0	0	0	0	0	0	0	0	0	0	0
PERI2/3	0.00854701	0	0	0	0	0	0	0	0	0	0	0.0042735	0	0.418803	0	0.0042735	0	0	0	0	0	0	0.0042735	0.0042735	0	0	0.0128205	0	0	0	0	0	0	1	0	0.679487	0.0854701	0	0	0	0	0	0	0	0	0	0	0	0
PERI1	0	0	0	0	0	0	0	0	0	0	0	0	0	0.028169	0	0	0	0.0140845	0	0	0	0	0	0	0	0	0	0	0	0	0	0	0	1	0	0	0	0	0	0	0	0	0	0	0	0	0	0	0
ECT5	0.0167173	0.00151976	0	0.00151976	0	0	0	0	0	0.00151976	0	0.00911854	0.00151976	0.0106383	0	0.00455927	0	0	0	0	0	0	0.00151976	0	0	0.00303951	0.00455927	0.00455927	0.0486322	0.00607903	0	0	0.00151976	0.0106383	0	0.121581	0.117021	0.00151976	0	0	0	0	0	0	0	0	0	0	0.00607903
PERI5	0	0	0	0	0	0	0	0	0	0	0	0	0	0.0461538	0	0.00769231	0	0	0	0	0	0	0	0	0	0	0.0384615	0.00769231	0.0538462	0.0153846	0	0	0	0.0230769	0	0.415385	0.6	0	0	0	0	0	0	0	0	0	0	0	0.00769231
CLA	0.0036452	0	0	0.0206561	0	0	0	0	0	0	0	0	0	0.0133657	0	0.0036452	0	0	0	0	0	0	0	0	0	0	0	0	0.00607533	0.00243013	0	0	0	0	0	0	0.00243013	0	0	0	0	0.0376671	0	0	0.00972053	0.00607533	0	0	0.0036452
BLAa	0	0.000532198	0	0	0	0.0010644	0	0	0	0.0010644	0	0	0.000532198	0.00851517	0	0.00159659	0	0	0	0	0	0.000532198	0	0	0	0	0	0	0	0	0	0	0	0	0	0	0	0	0	0	0	0	0	0	0	0	0	0	0
BMAa	0	0	0	0	0	0.166476	0.00286041	0	0.00400458	0.01373	0.00858124	0.000572082	0.0108696	0.02746	0	0	0	0	0	0	0	0	0	0	0	0	0	0	0	0	0	0	0	0	0	0	0	0	0	0	0	0	0	0	0	0	0	0	0
BLAv	0.00146413	0.00146413	0	0	0	0.011713	0	0	0	0.0614934	0.00146413	0.00878477	0.140556	0.180088	0	0	0	0	0	0	0	0	0	0	0	0	0	0	0	0	0	0	0	0	0	0	0.00292826	0	0	0	0	0	0	0	0	0	0	0	0
BLAp	0	0	0	0	0	0	0	0	0	0.0258065	0.00193548	0.0341935	0.00322581	0.0129032	0	0.136774	0	0	0	0	0	0	0	0	0	0	0	0	0.00129032	0	0	0	0	0	0	0	0.00193548	0.00516129	0	0	0	0	0	0	0	0	0	0	0
BMAp	0	0	0	0	0	0.000707714	0	0	0	0.116065	0.0276008	0.004954	0.00707714	0.0162774	0	0.0452937	0	0	0	0	0	0	0	0	0	0	0	0	0	0	0	0	0	0	0	0	0.00141543	0.00141543	0	0	0	0	0	0	0	0	0	0	0
PA	0	0	0	0	0	0	0	0	0	0.0288462	0.129986	0.00213675	0.000356125	0.002849	0	0.146011	0	0.00320513	0.000356125	0.000356125	0.00213675	0.0153134	0	0	0.000356125	0	0	0	0	0	0	0	0	0	0	0.000356125	0	0.00641026	0.0014245	0	0	0	0	0	0	0	0	0	0
LA	0	0	0	0	0	0	0	0	0	0	0	0	0.00114286	0.00114286	0	0.00228571	0	0	0	0	0	0.000571429	0	0	0	0	0	0	0.00114286	0	0	0	0	0	0	0.000571429	0.000571429	0	0	0	0	0	0	0	0	0	0	0	0
EPd	0	0.000236967	0	0.0308057	0	0.0007109	0	0	0	0	0	0.000236967	0	0.0834123	0	0.0488152	0	0	0	0	0	0	0	0	0	0	0	0	0.0417062	0.0007109	0	0	0.000236967	0	0	0.0007109	0.0151659	0.0007109	0	0	0	0	0	0	0	0	0	0	0
EPv	0	0	0	0.00411523	0	0.0288066	0	0	0	0.0164609	0	0.209877	0.0246914	0.73251	0	0.203704	0	0	0	0	0	0	0	0	0	0	0	0.00205761	0.0576132	0.00411523	0	0	0	0.00823045	0	0.0329218	0.160494	0.0144033	0	0	0	0	0	0	0	0	0	0	0
BA	0	0	0	0	0	0.130435	0	0.0434783	0	0	0	0	0	0	0	0	0	0	0	0	0	0	0	0	0	0	0	0	0	0	0	0	0	0	0	0	0	0	0	0	0	0	0	0	0	0	0	0	0
MEA	0	0	0	0	0	0.0228318	0	0.00065703	0.000985545	0.00870565	0.0177398	0.000164258	0.00065703	0.00131406	0	0.000985545	0	0.00262812	0.000164258	0.000164258	0	0.00673456	0	0	0	0	0	0	0	0	0	0	0	0	0	0	0	0	0.000821288	0	0	0	0	0	0	0	0	0	0
AAA	0	0	0	0	0	0.139319	0.0185759	0.0216718	0.114551	0	0	0	0.00928793	0.0185759	0	0	0	0	0	0	0	0	0	0	0	0	0	0	0	0	0	0	0	0	0	0	0	0	0	0	0	0	0	0	0	0	0	0	0
CEAc	0	0	0	0	0	0	0	0	0	0	0	0	0	0	0	0	0	0	0	0	0	0	0	0	0	0	0	0	0	0	0	0	0	0	0	0	0	0	0	0	0	0	0	0	0	0	0	0	0
CEAm	0	0	0	0	0	0.00925926	0	0	0	0	0	0	0.00925926	0.0555556	0	0	0	0	0	0	0	0	0	0	0	0	0	0	0	0	0	0	0	0	0	0	0	0	0	0	0	0	0	0	0	0	0	0	0
IA	0	0	0	0	0	0.0120482	0	0	0	0.0060241	0	0	0	0.0301205	0	0	0	0	0	0	0	0	0	0	0	0	0	0	0	0	0	0	0	0	0	0	0	0	0	0	0	0	0	0	0	0	0	0	0
MS	0	0	0	0	0	0	0	0	0	0	0	0	0	0	0	0	0	0	0	0	0	0	0	0	0	0	0	0	0	0	0	0	0	0	0	0	0	0	0	0	0	0	0	0	0	0	0	0	0
TRS	0	0	0	0	0	0	0	0	0	0	0	0	0	0	0	0	0	0	0	0	0	0	0	0	0	0	0	0	0	0	0	0	0	0	0	0	0	0	0	0	0	0	0	0	0	0	0	0	0
GPi	0	0	0	0	0	0	0	0	0	0	0	0	0	0	0	0	0	0	0	0	0	0	0	0	0	0	0	0	0	0	0	0	0	0	0	0	0	0	0	0	0	0	0	0	0	0	0	0	0
MA	0	0	0	0	0	0	0	0	0	0	0	0	0.00724638	0.0144928	0	0	0	0	0	0	0	0	0	0	0	0	0	0	0	0	0	0	0	0	0	0	0	0	0	0	0	0	0	0	0	0	0	0	0
NDB	0	0	0	0	0	0.00588235	0	0	0	0	0	0	0	0	0	0	0	0.00588235	0	0	0	0.00588235	0	0	0.00588235	0	0	0	0	0	0	0	0	0	0	0	0	0	0	0	0	0	0	0	0	0	0	0	0
SUM	0	0	0	0	0	0	0	0	0	0	0	0	0	0	0	0	0	0	0	0	0	0	0	0	0	0	0	0	0	0	0	0	0	0	0.00446429	0	0	0	0	0	0	0	0	0	0	0	0	0	0
PH	0	0	0	0	0	0	0	0	0	0	0	0	0	0	0	0	0	0	0	0	0	0	0	0	0	0	0	0	0	0	0	0	0	0	0	0	0	0	0	0	0	0	0	0	0	0	0	0	0
FF	0	0	0	0	0	0	0	0	0	0	0	0	0	0	0	0	0	0	0	0	0	0	0	0	0	0	0	0	0	0	0	0	0	0	0	0	0	0	0	0	0	0	0	0	0	0	0	0	0
PVHd	0	0	0	0	0	0	0	0	0	0	0	0	0	0	0	0	0	0	0	0	0	0	0	0	0	0	0	0	0	0	0	0	0	0	0	0	0	0	0	0	0	0	0	0	0	0	0	0	0
ZI	0	0	0	0	0	0	0	0	0	0	0	0	0	0	0	0	0	0	0	0	0	0	0	0	0	0	0	0	0	0	0	0	0	0	0	0	0	0	0	0	0	0	0	0	0	0	0	0	0
MMl	0	0	0	0	0	0	0	0	0	0	0	0	0	0	0	0	0	0	0	0	0	0	0	0	0	0	0	0	0	0	0	0	0	0	0	0	0	0	0	0	0	0	0	0	0	0	0	0	0
MMm	0	0	0	0	0	0	0	0	0	0	0	0	0	0	0	0	0	0	0	0	0	0	0	0	0	0	0	0	0	0	0	0	0	0	0	0	0	0	0	0	0	0	0	0	0	0	0	0	0
MMme	0	0	0	0	0	0	0	0	0	0	0	0	0	0	0	0	0	0	0	0	0	0	0	0	0	0	0	0	0	0	0	0	0	0	0	0	0	0	0	0	0	0	0	0	0	0	0	0	0
PMv	0	0	0	0	0	0	0	0	0	0	0	0	0	0	0	0	0	0	0	0	0	0	0	0	0	0	0	0	0	0	0	0	0	0	0	0	0	0	0	0	0	0	0	0	0	0	0	0	0
PVp	0	0	0	0	0	0	0	0	0	0	0	0	0	0	0	0	0	0	0	0	0	0	0	0	0	0	0	0	0	0	0	0	0	0	0	0	0	0	0	0	0	0	0	0	0	0	0	0	0
PMd	0	0	0	0	0	0	0	0	0	0	0	0	0	0	0	0	0	0	0	0	0	0	0	0	0	0	0	0	0	0	0	0	0	0	0	0	0	0	0	0	0	0	0	0	0	0	0	0	0
TMd	0	0	0	0	0	0	0	0	0	0	0	0	0	0	0	0	0	0	0	0	0	0	0	0	0	0	0	0	0	0	0	0	0	0	0	0	0	0	0	0	0	0	0	0	0	0	0	0	0
ARH	0	0	0	0	0	0	0	0	0	0	0	0	0	0	0	0	0	0	0	0	0	0	0	0	0	0	0	0	0	0	0	0	0	0	0	0	0	0	0	0	0	0	0	0	0	0	0	0	0
DMH	0	0	0	0	0	0	0	0	0	0	0	0	0	0	0	0	0	0	0	0	0	0	0	0	0	0	0	0	0	0	0	0	0	0	0	0	0	0	0	0	0	0	0	0	0	0	0	0	0
PVi	0	0	0	0	0	0	0	0	0	0	0	0	0	0	0	0	0	0	0	0	0	0	0	0	0	0	0	0	0	0	0	0	0	0	0	0	0	0	0	0	0	0	0	0	0	0	0	0	0
VMH	0	0	0	0	0	0	0	0	0	0	0	0	0	0	0	0	0	0	0	0	0	0	0	0	0	0	0	0	0	0	0	0	0	0	0	0	0	0	0	0	0	0	0	0	0	0	0	0	0
RCH	0	0	0	0	0	0	0	0	0	0	0	0	0	0	0	0	0	0	0	0	0	0	0	0	0	0	0	0	0	0	0	0	0	0	0	0	0	0	0	0	0	0	0	0	0	0	0	0	0
TU	0	0	0	0	0	0	0	0	0	0	0	0	0	0	0	0	0	0	0	0	0	0	0	0	0	0	0	0	0	0	0	0	0	0	0	0	0	0	0	0	0	0	0	0	0	0	0	0	0
AHN	0	0	0	0	0	0	0	0	0	0	0	0	0	0	0	0	0	0	0	0	0	0	0	0	0	0	0	0	0	0	0	0	0	0	0	0	0	0	0	0	0	0	0	0	0	0	0	0	0
PVa	0	0	0	0	0	0	0	0	0	0	0	0	0	0	0	0	0	0	0	0	0	0	0	0	0	0	0	0	0	0	0	0	0	0	0	0	0	0	0	0	0	0	0	0	0	0	0	0	0
PVH	0	0	0	0	0	0	0	0	0	0	0	0	0	0	0	0	0	0	0	0	0	0	0	0	0	0	0	0	0	0	0	0	0	0	0	0	0	0	0	0	0	0	0	0	0	0	0	0	0
SBPV	0	0	0	0	0	0	0	0	0	0	0	0	0	0	0	0	0	0	0	0	0	0	0	0	0	0	0	0	0	0	0	0	0	0	0	0	0	0	0	0	0	0	0	0	0	0	0	0	0
OV	0	0	0	0	0	0	0	0	0	0	0	0	0	0	0	0	0	0	0	0	0	0	0	0	0	0	0	0	0	0	0	0	0	0	0	0	0	0	0	0	0	0	0	0	0	0	0	0	0
PVpo	0	0	0	0	0	0	0	0	0	0	0	0	0	0	0	0	0	0	0	0	0	0	0	0	0	0	0	0	0	0	0	0	0	0	0	0	0	0	0	0	0	0	0	0	0	0	0	0	0
MPN	0	0	0	0	0	0	0	0	0	0	0	0	0	0	0	0	0	0	0	0	0	0	0	0	0	0	0	0	0	0	0	0	0	0	0	0	0	0	0	0	0	0	0	0	0	0	0	0	0
VMPO	0	0	0	0	0	0	0	0	0	0	0	0	0	0	0	0	0	0	0	0	0	0	0	0	0	0	0	0	0	0	0	0	0	0	0	0	0	0	0	0	0	0	0	0	0	0	0	0	0
MEPO	0	0	0	0	0	0	0	0	0	0	0	0	0	0	0	0	0	0	0	0	0	0	0	0	0	0	0	0	0	0	0	0	0	0	0	0	0	0	0	0	0	0	0	0	0	0	0	0	0
AVP	0	0	0	0	0	0	0	0	0	0	0	0	0	0	0	0	0	0	0	0	0	0	0	0	0	0	0	0	0	0	0	0	0	0	0	0	0	0	0	0	0	0	0	0	0	0	0	0	0
AVPV	0	0	0	0	0	0	0	0	0	0	0	0	0	0	0	0	0	0	0	0	0	0	0	0	0	0	0	0	0	0	0	0	0	0	0	0	0	0	0	0	0	0	0	0	0	0	0	0	0
ADP	0	0	0	0	0	0	0	0	0	0	0	0	0	0	0	0	0	0	0	0	0	0	0	0	0	0	0	0	0	0	0	0	0	0	0	0	0	0	0	0	0	0	0	0	0	0	0	0	0
MPO	0	0	0	0	0	0	0	0	0	0	0	0	0	0	0	0	0	0	0	0	0	0	0	0	0	0	0	0	0	0	0	0	0	0	0	0	0	0	0	0	0	0	0	0	0	0	0	0	0
VLPO	0	0	0	0	0	0	0	0	0	0	0	0	0	0	0	0	0	0	0	0	0	0	0	0	0	0	0	0	0	0	0	0	0	0	0	0	0	0	0	0	0	0	0	0	0	0	0	0	0
STN	0	0	0	0	0	0	0	0	0	0	0	0	0	0	0	0	0	0	0	0	0	0	0	0	0	0	0	0	0	0	0	0	0	0	0	0	0	0	0	0	0	0	0	0	0	0	0	0	0
TMv	0	0	0	0	0	0	0	0	0	0	0	0	0	0	0	0	0	0	0	0	0	0	0	0	0	0	0	0	0	0	0	0	0	0	0	0	0	0	0	0	0	0	0	0	0	0	0	0	0
PSTN	0	0	0	0	0	0	0	0	0	0	0	0	0	0	0	0	0	0	0	0	0	0	0	0	0	0	0	0	0	0	0	0	0	0	0	0	0	0	0	0	0	0	0	0	0	0	0	0	0
LPO	0	0	0	0	0	0	0	0	0	0	0	0	0	0	0	0	0	0	0	0	0	0	0	0	0	0	0	0	0	0	0	0	0	0	0	0	0	0	0	0	0	0	0	0	0	0	0	0	0
SO	0	0	0	0	0	0	0	0	0	0	0	0	0	0	0	0	0	0	0	0	0	0	0	0	0	0	0	0	0	0	0	0	0	0	0	0	0	0	0	0	0	0	0	0	0	0	0	0	0
PST	0	0	0	0	0	0	0	0	0	0	0	0	0	0	0	0	0	0	0	0	0	0	0	0	0	0	0	0	0	0	0	0	0	0	0	0	0	0	0	0	0	0	0	0	0	0	0	0	0
LHA	0	0	0	0	0	0	0	0	0	0	0	0	0	0	0	0	0	0	0	0	0	0	0	0	0	0	0	0	0	0	0	0	0	0	0	0	0	0	0	0	0	0	0	0	0	0	0	0	0
PeF	0	0	0	0	0	0	0	0	0	0	0	0	0	0	0	0	0	0	0	0	0	0	0	0	0	0	0	0	0	0	0	0	0	0	0	0	0	0	0	0	0	0	0	0	0	0	0	0	0
SPA	0	0	0	0	0	0	0	0	0	0	0	0	0	0	0	0	0	0	0	0	0	0	0	0	0	0	0	0	0	0	0	0	0	0	0	0	0	0	0	0	0	0	0	0	0	0	0	0	0
SPFm	0	0	0	0	0	0	0	0	0	0	0	0	0	0	0	0	0	0	0	0	0	0	0	0	0	0	0	0	0	0	0	0	0	0	0	0	0	0	0	0	0	0	0	0	0	0	0	0	0
POL	0	0	0	0	0	0	0	0	0	0	0	0	0	0	0	0	0	0.0146341	0	0	0	0	0	0	0	0	0	0	0	0	0	0	0	0	0	0	0	0	0	0	0	0	0	0	0	0	0	0	0
LGd-sh	0	0	0	0	0	0	0	0	0	0	0	0	0	0	0	0	0	0.0135135	0	0.0135135	0	0.564189	0	0	0	0	0	0	0	0	0	0	0	0	0	0	0	0	0	0	0	0	0	0	0	0	0	0	0
LGv	0	0	0	0	0	0	0	0	0	0	0	0	0	0	0	0	0	0.113636	0	0.0227273	0	0.681818	0	0	0	0	0	0	0	0	0	0	0	0	0	0	0	0	0	0	0	0	0	0	0	0	0	0	0
IGL	0	0	0	0	0	0	0	0	0	0	0	0	0	0	0	0	0	0	0	0	0	0.227273	0	0	0	0	0	0	0	0	0	0	0	0	0	0	0	0	0	0	0	0	0	0	0	0	0	0	0
LGd-co	0	0	0	0	0	0	0	0	0	0	0	0	0	0	0	0	0	0.00121065	0	0	0	0.0750605	0	0	0	0	0	0	0	0	0	0	0	0	0	0	0	0	0	0	0	0	0	0	0	0	0	0	0
LGd-ip	0	0	0	0	0	0	0	0	0	0	0	0	0	0	0	0	0	0	0	0	0	0.0681818	0	0	0	0	0	0	0	0	0	0	0	0	0	0	0	0	0	0	0	0	0	0	0	0	0	0	0
AMv	0	0	0	0	0	0	0	0	0	0	0	0	0	0	0	0	0	0	0	0	0	0	0	0	0	0	0	0	0	0	0	0	0	0	0	0	0	0	0	0	0	0	0	0	0	0	0	0	0
AMd	0	0	0	0	0	0	0	0	0	0	0	0	0	0	0	0	0	0	0	0	0	0	0	0	0	0	0	0	0	0	0	0	0	0	0	0	0	0	0	0	0	0	0	0	0	0	0	0	0
IAD	0	0	0	0	0	0	0	0	0	0	0	0	0	0	0	0	0	0	0	0	0	0	0	0	0	0	0	0	0	0	0	0	0	0	0	0	0	0	0	0	0	0	0	0	0	0	0	0	0
IAM	0	0	0	0	0	0	0	0	0	0	0	0	0	0	0	0	0	0	0	0	0	0	0	0	0	0	0	0	0	0	0	0	0	0	0	0	0	0	0	0	0	0	0	0	0	0	0	0	0
PT	0	0	0	0	0	0	0	0	0	0	0	0	0	0	0	0	0	0	0	0	0	0	0	0	0	0	0	0	0	0	0	0	0	0	0	0	0	0	0	0	0	0	0	0	0	0	0	0	0
CM	0	0	0	0	0	0	0	0	0	0	0	0	0	0	0	0	0	0	0	0	0	0	0	0	0	0	0	0	0	0	0	0	0	0	0	0	0	0	0	0	0	0	0	0	0	0	0	0	0
IMD	0	0	0	0	0	0	0	0	0	0	0	0	0	0	0	0	0	0	0	0	0	0	0	0	0	0	0	0	0	0	0	0	0	0	0	0	0	0	0	0	0	0	0	0	0	0	0	0	0
CL	0	0	0	0	0	0	0	0	0	0	0	0	0	0	0	0	0	0.040107	0	0	0	0.0026738	0	0	0	0	0	0	0	0	0	0	0	0	0	0	0	0	0	0	0	0	0	0	0	0	0	0	0
MD	0	0	0	0	0	0	0	0	0	0	0	0	0	0	0	0	0	0.00342857	0	0	0	0	0	0	0	0	0	0	0	0	0	0	0	0	0	0	0	0	0	0	0	0	0	0	0	0	0	0	0
PVT	0	0	0	0	0	0	0	0	0	0	0	0	0	0	0	0	0	0	0	0	0	0	0	0	0	0	0	0	0	0	0	0	0	0	0	0	0	0	0	0	0	0	0	0	0	0	0	0	0
RH	0	0	0	0	0	0	0	0	0	0	0	0	0	0	0	0	0	0	0	0	0	0	0	0	0	0	0	0	0	0	0	0	0	0	0	0	0	0	0	0	0	0	0	0	0	0	0	0	0
RE	0	0	0	0	0	0	0	0	0	0	0	0	0	0	0	0	0	0	0	0	0	0	0	0	0	0	0	0	0	0	0	0	0	0	0	0	0	0	0	0	0	0	0	0	0	0	0	0	0
Xi	0	0	0	0	0	0	0	0	0	0	0	0	0	0	0	0	0	0	0	0	0	0	0	0	0	0	0	0	0	0	0	0	0	0	0	0	0	0	0	0	0	0	0	0	0	0	0	0	0
LH	0	0	0	0	0	0	0	0	0	0	0	0	0	0	0	0	0	0.0713043	0	0	0	0.00173913	0	0	0	0	0	0	0	0	0	0	0	0	0	0	0	0	0	0	0	0	0	0	0	0	0	0	0
MH	0	0	0	0	0	0	0	0	0	0	0	0	0	0	0	0.000722022	0	0.0353791	0	0	0	0.000361011	0	0	0	0	0	0	0	0	0	0	0	0	0	0	0	0	0	0	0	0	0	0	0	0	0	0	0
AD	0	0	0	0	0	0	0	0	0	0	0	0	0	0	0	0	0	0.00662252	0	0.00220751	0	0.00662252	0	0	0	0	0	0	0	0	0	0	0	0	0	0	0	0	0	0	0	0	0	0	0	0	0	0	0
AV	0	0	0	0	0	0	0	0	0	0	0	0	0	0	0	0	0	0.00274474	0	0	0	0.000914913	0	0	0	0	0	0	0	0	0	0	0	0	0	0	0	0	0	0	0	0	0	0	0	0	0	0	0
LD	0	0	0	0	0	0	0	0	0	0	0	0	0	0	0	0	0	0.0193622	0	0.00113895	0	0.208428	0	0	0	0	0	0	0	0	0	0	0	0	0	0	0	0	0	0	0	0	0	0	0	0	0	0	0
SGN	0	0	0	0	0	0	0	0	0	0	0	0	0	0	0	0.00711744	0	0.0142349	0.00355872	0	0	0.00711744	0	0	0	0	0	0	0	0	0	0	0	0	0	0	0	0	0.00355872	0	0	0	0	0	0	0	0	0	0
Eth	0	0	0	0	0	0	0	0	0	0	0	0	0	0	0	0	0	0.0042735	0	0	0	0	0	0	0	0	0	0	0	0	0	0	0	0	0	0	0	0	0	0	0	0	0	0	0	0	0	0	0
LP	0	0	0	0	0	0	0	0	0	0	0	0	0	0	0	0.000825423	0	0.0734626	0.00206356	0.0173339	0	0.0218737	0	0	0	0	0	0	0	0	0	0	0	0	0	0	0	0	0.000412712	0	0	0	0	0	0	0	0	0	0
MGd	0	0	0	0	0	0	0	0	0	0	0	0	0	0	0	0.00549451	0	0.0494505	0	0.00549451	0.00549451	0.0164835	0	0	0.00549451	0	0	0	0	0	0	0	0	0	0	0	0	0	0.00549451	0	0	0	0	0	0	0	0	0	0
MGm	0	0	0	0	0	0	0	0	0	0	0	0	0	0	0	0	0	0	0	0	0	0	0	0	0	0	0	0	0	0	0	0	0	0	0	0	0	0	0	0	0	0	0	0	0	0	0	0	0
IntG	0	0	0	0	0	0	0	0	0	0	0	0	0	0	0	0	0	0	0	0	0	0	0	0	0	0	0	0	0	0	0	0	0	0	0	0	0	0	0	0	0	0	0	0	0	0	0	0	0
MGv	0	0	0	0	0	0	0	0	0	0	0	0	0	0	0	0.00381679	0	0.00763359	0	0	0	0.0152672	0	0	0	0	0	0	0	0	0	0	0	0	0	0	0	0	0	0	0	0	0	0	0	0	0	0	0
PIL	0	0	0	0	0	0	0	0	0	0	0	0	0	0	0	0	0	0	0	0	0	0	0	0	0	0	0	0	0	0	0	0	0	0	0	0	0	0	0	0	0	0	0	0	0	0	0	0	0
PP	0	0	0	0	0	0	0	0	0	0	0	0	0	0	0	0.0178571	0	0	0	0.0178571	0	0.0714286	0	0	0	0	0	0	0	0	0	0	0	0	0	0	0	0	0	0	0	0	0	0	0	0	0	0	0
PoT	0	0	0	0	0	0	0	0	0	0	0	0	0	0	0	0	0	0	0	0	0	0.00540541	0	0	0	0	0	0	0	0	0	0	0	0	0	0	0	0	0	0	0	0	0	0	0	0	0	0	0
SPFp	0	0	0	0	0	0	0	0	0	0	0	0	0	0	0	0	0	0	0	0	0	0	0	0	0	0	0	0	0	0	0	0	0	0	0	0	0	0	0	0	0	0	0	0	0	0	0	0	0
VM	0	0	0	0	0	0	0	0	0	0	0	0	0	0	0	0	0	0	0	0	0	0	0	0	0	0	0	0	0	0	0	0	0	0	0	0	0	0	0	0	0	0	0	0	0	0	0	0	0
PR	0	0	0	0	0	0	0	0	0	0	0	0	0	0	0	0	0	0	0	0	0	0.00628931	0	0	0	0	0	0	0	0	0	0	0	0	0	0	0	0	0	0	0	0	0	0	0	0	0	0	0
SMT	0	0	0	0	0	0	0	0	0	0	0	0	0	0	0	0	0	0	0	0	0	0	0	0	0	0	0	0	0	0	0	0	0	0	0	0	0	0	0	0	0	0	0	0	0	0	0	0	0
PF	0	0	0	0	0	0	0	0	0	0	0	0	0	0	0	0	0	0	0	0	0	0	0	0	0	0	0	0	0	0	0	0	0	0	0	0	0	0	0	0	0	0	0	0	0	0	0	0	0
VPMpc	0	0	0	0	0	0	0	0	0	0	0	0	0	0	0	0	0	0	0.00393701	0	0	0	0	0	0	0	0	0	0	0	0	0	0	0	0	0	0	0	0	0	0	0	0	0	0	0	0	0	0
PCN	0	0	0	0	0	0	0	0	0	0	0	0	0	0	0	0	0	0	0	0	0	0	0	0	0	0	0	0	0	0	0	0	0	0	0	0	0	0	0	0	0	0	0	0	0	0	0	0	0
VAL	0	0	0	0	0	0	0	0	0	0	0	0	0	0	0	0	0	0	0	0	0	0.00157978	0	0	0	0	0	0	0	0	0	0	0	0	0	0	0	0	0	0	0	0	0	0	0	0	0	0	0
PO	0	0	0	0	0	0	0	0	0	0	0	0	0	0	0	0	0	0	0	0	0	0	0	0	0	0	0	0	0	0	0	0	0	0	0	0	0	0	0	0	0	0	0	0	0	0	0	0	0
VPLpc	0	0	0	0	0	0	0	0	0	0	0	0	0	0	0	0	0	0	0	0	0	0	0	0	0	0	0	0	0	0	0	0	0	0	0	0	0	0	0	0	0	0	0	0	0	0	0	0	0
VPL	0	0	0	0	0	0	0	0	0	0	0	0	0	0	0	0	0	0	0	0	0	0	0	0	0	0	0	0	0	0	0	0	0	0	0	0	0	0	0	0	0	0	0	0	0	0	0	0	0
VPM	0	0	0	0	0	0	0	0	0	0	0	0	0	0	0	0	0	0	0	0	0	0	0	0	0	0	0	0	0	0	0	0	0	0	0	0	0	0	0	0	0	0	0	0	0	0	0	0	0
ICd	0	0	0	0	0	0	0	0	0	0	0	0	0	0	0	0	0	0	0	0	0	0	0	0	0	0	0	0	0	0	0	0	0	0	0	0	0	0	0	0	0	0	0	0	0	0	0	0	0
ICc	0	0	0	0	0	0	0	0	0	0	0	0	0	0	0	0	0	0	0	0	0	0	0	0	0	0	0	0	0	0	0	0	0	0	0	0	0	0	0	0	0	0	0	0	0	0	0	0	0
ICe	0	0	0	0	0	0	0	0	0	0	0	0	0	0	0	0	0	0	0	0	0	0	0	0	0	0	0	0	0	0	0	0	0	0	0	0	0	0	0	0	0	0	0	0	0	0	0	0	0
NB	0	0	0	0	0	0	0	0	0	0	0	0	0	0	0	0	0	0	0	0	0	0	0	0	0	0	0	0	0	0	0	0	0	0	0	0	0	0	0	0	0	0	0	0	0	0	0	0	0
PBG	0	0	0	0	0	0	0	0	0	0	0	0	0	0	0	0	0	0	0	0	0	0	0	0	0	0	0	0	0	0	0	0	0	0	0	0	0	0	0	0	0	0	0	0	0	0	0	0	0
SAG	0	0	0	0	0	0	0	0	0	0	0	0	0	0	0	0	0	0	0	0	0	0	0	0	0	0	0	0	0	0	0	0	0	0	0	0	0	0	0	0	0	0	0	0	0	0	0	0	0
MT	0	0	0	0	0	0	0	0	0	0	0	0	0	0	0	0	0	0	0	0	0	0	0	0	0	0	0	0	0	0	0	0	0	0	0	0	0	0	0	0	0	0	0	0	0	0	0	0	0
SNc	0	0	0	0	0	0	0	0	0	0	0	0	0	0	0	0	0	0	0	0	0	0	0	0	0	0	0	0	0	0	0	0	0	0	0	0	0	0	0	0	0	0	0	0	0	0	0	0	0
SNr	0	0	0	0	0	0	0	0	0	0	0	0	0	0	0	0	0	0	0	0	0	0	0	0	0	0	0	0	0	0	0	0	0	0	0	0	0	0	0	0	0	0	0	0	0	0	0	0	0
PN	0	0	0	0	0	0	0	0	0	0	0	0	0	0	0	0	0	0	0	0	0	0	0	0	0	0	0	0	0	0	0	0	0	0	0	0	0	0	0	0	0	0	0	0	0	0	0	0	0
VTA	0	0	0	0	0	0	0	0	0	0	0	0	0	0	0	0	0	0	0	0	0	0	0	0	0	0	0	0	0	0	0	0	0	0	0	0	0	0	0	0	0	0	0	0	0	0	0	0	0
IF	0	0	0	0	0	0	0	0	0	0	0	0	0	0	0	0	0	0	0	0	0	0	0	0	0	0	0	0	0	0	0	0	0	0	0	0	0	0	0	0	0	0	0	0	0	0	0	0	0
CLI	0	0	0	0	0	0	0	0	0	0	0	0	0	0	0	0	0	0	0	0	0	0	0	0	0	0	0	0	0	0	0	0	0	0	0	0	0	0	0	0	0	0	0	0	0	0	0	0	0
IPR	0	0	0	0	0	0	0	0	0	0	0	0	0	0	0	0	0	0	0	0	0	0	0	0	0	0	0	0	0	0	0	0	0	0	0	0	0	0	0	0	0	0	0	0	0	0	0	0	0
IPDL	0	0	0	0	0	0	0	0	0	0	0	0	0	0	0	0	0	0	0	0	0	0	0	0	0	0	0	0	0	0	0	0	0	0	0	0	0	0	0	0	0	0	0	0	0	0	0	0	0
IPRL	0	0	0	0	0	0	0	0	0	0	0	0	0	0	0	0	0	0	0	0	0	0	0	0	0	0	0	0	0	0	0	0	0	0	0	0	0	0	0	0	0	0	0	0	0	0	0	0	0
IPC	0	0	0	0	0	0	0	0	0	0	0	0	0	0	0	0	0	0	0	0	0	0	0	0	0	0	0	0	0	0	0	0	0	0	0	0	0	0	0	0	0	0	0	0	0	0	0	0	0
IPI	0	0	0	0	0	0	0	0	0	0	0	0	0	0	0	0	0	0	0	0	0	0	0	0	0	0	0	0	0	0	0	0	0	0	0	0	0	0	0	0	0	0	0	0	0	0	0	0	0
IPL	0	0	0	0	0	0	0	0	0	0	0	0	0	0	0	0	0	0	0	0	0	0	0	0	0	0	0	0	0	0	0	0	0	0	0	0	0	0	0	0	0	0	0	0	0	0	0	0	0
IPA	0	0	0	0	0	0	0	0	0	0	0	0	0	0	0	0	0	0	0	0	0	0	0	0	0	0	0	0	0	0	0	0	0	0	0	0	0	0	0	0	0	0	0	0	0	0	0	0	0
IPDM	0	0	0	0	0	0	0	0	0	0	0	0	0	0	0	0	0	0	0	0	0	0	0	0	0	0	0	0	0	0	0	0	0	0	0	0	0	0	0	0	0	0	0	0	0	0	0	0	0
DR	0	0	0	0	0	0	0	0	0	0	0	0	0	0	0	0	0	0	0	0	0	0	0	0	0	0	0	0	0	0	0	0	0	0	0	0	0	0	0	0	0	0	0	0	0	0	0	0	0
RL	0	0	0	0	0	0	0	0	0	0	0	0	0	0	0	0	0	0	0	0	0	0	0	0	0	0	0	0	0	0	0	0	0	0	0	0	0	0	0	0	0	0	0	0	0	0	0	0	0
EW	0	0	0	0	0	0	0	0	0	0	0	0	0	0	0	0	0	0	0	0	0	0	0	0	0	0	0	0	0	0	0	0	0	0	0	0	0	0	0	0	0	0	0	0	0	0	0	0	0
MA3	0	0	0	0	0	0	0	0	0	0	0	0	0	0	0	0	0	0	0	0	0	0	0	0	0	0	0	0	0	0	0	0	0	0	0	0	0	0	0	0	0	0	0	0	0	0	0	0	0
SCdg	0	0	0	0	0	0	0	0	0	0	0.000752445	0	0	0	0	0	0	0	0	0	0	0	0	0	0	0	0	0	0	0	0	0	0	0	0	0	0	0	0	0	0	0	0	0	0	0	0	0	0
SCdw	0	0	0	0	0	0	0	0	0	0	0	0	0	0	0	0	0	0	0	0	0	0	0	0	0	0	0	0	0	0	0	0	0	0	0	0	0	0	0	0	0	0	0	0	0	0	0	0	0
NPC	0	0	0	0	0	0	0	0	0	0	0	0	0	0	0	0	0	0	0	0	0	0	0	0	0	0	0	0	0	0	0	0	0	0	0	0	0	0	0	0	0	0	0	0	0	0	0	0	0
ND	0	0	0	0	0	0	0	0	0	0	0	0	0	0	0	0	0	0	0	0	0	0	0	0	0	0	0	0	0	0	0	0	0	0	0	0	0	0	0	0	0	0	0	0	0	0	0	0	0
IV	0	0	0	0	0	0	0	0	0	0	0	0	0	0	0	0	0	0	0	0	0	0	0	0	0	0	0	0	0	0	0	0	0	0	0	0	0	0	0	0	0	0	0	0	0	0	0	0	0
PAG	0	0	0	0	0	0	0	0	0	0	0	0	0	0	0	0	0	0	0	0	0	0.000114982	0	0	0	0	0	0	0	0	0	0	0	0	0	0	0	0	0	0	0	0	0	0	0	0	0	0	0
Su3	0	0	0	0	0	0	0	0	0	0	0	0	0	0	0	0	0	0	0	0	0	0	0	0	0	0	0	0	0	0	0	0	0	0	0	0	0	0	0	0	0	0	0	0	0	0	0	0	0
III	0	0	0	0	0	0	0	0	0	0	0	0	0	0	0	0	0	0	0	0	0	0	0	0	0	0	0	0	0	0	0	0	0	0	0	0	0	0	0	0	0	0	0	0	0	0	0	0	0
RN	0	0	0	0	0	0	0	0	0	0	0	0	0	0	0	0	0	0	0	0	0	0	0	0	0	0	0	0	0	0	0	0	0	0	0	0	0	0	0	0	0	0	0	0	0	0	0	0	0
Pa4	0	0	0	0	0	0	0	0	0	0	0	0	0	0	0	0	0	0	0	0	0	0	0	0	0	0	0	0	0	0	0	0	0	0	0	0	0	0	0	0	0	0	0	0	0	0	0	0	0
INC	0	0	0	0	0	0	0	0	0	0	0	0	0	0	0	0	0	0	0	0	0	0	0	0	0	0	0	0	0	0	0	0	0	0	0	0	0	0	0	0	0	0	0	0	0	0	0	0	0
MRN	0	0	0	0	0	0	0	0	0	0	0	0	0	0	0	0	0	0	0	0	0	0	0	0	0	0	0	0	0	0	0	0	0	0	0	0	0	0	0	0	0	0	0	0	0	0	0	0	0
CUN	0	0	0	0	0	0.00271003	0	0	0	0	0	0	0	0	0	0	0	0	0	0	0	0	0	0	0	0	0	0	0	0	0	0	0	0	0	0	0	0	0	0	0	0	0	0	0	0	0	0	0
PPN	0	0	0	0	0	0	0	0	0	0	0	0	0	0	0	0	0	0	0	0	0	0	0	0	0	0	0	0	0	0	0	0	0	0	0	0	0	0	0	0	0	0	0	0	0	0	0	0	0
RR	0	0	0	0	0	0	0	0	0	0	0	0	0	0	0	0	0	0	0	0	0	0	0	0	0	0	0	0	0	0	0	0	0	0	0	0	0	0	0	0	0	0	0	0	0	0	0	0	0
MEV	0	0	0	0	0	0	0	0	0	0	0	0	0	0	0	0	0	0	0	0	0	0	0	0	0	0	0	0	0	0	0	0	0	0	0	0	0	0	0	0	0	0	0	0	0	0	0	0	0
APN	0	0	0	0	0	0	0	0	0	0	0	0	0	0	0	0.000597015	0	0.000597015	0	0	0	0	0	0	0	0	0	0	0	0	0	0	0	0	0	0	0	0	0	0	0	0	0	0	0	0	0	0	0
NOT	0	0	0	0	0	0	0	0	0	0	0	0	0	0	0	0	0	0	0	0	0	0	0	0	0	0	0	0	0	0	0	0	0	0	0	0	0	0	0	0	0	0	0	0	0	0	0	0	0
OP	0	0	0	0	0	0	0	0	0	0	0	0	0	0	0	0	0	0	0	0	0	0	0	0	0	0	0	0	0	0	0	0	0	0	0	0	0	0	0	0	0	0	0	0	0	0	0	0	0
PPT	0	0	0	0	0	0	0	0	0	0	0	0	0	0	0	0	0	0	0	0	0	0	0	0	0	0	0	0	0	0	0	0	0	0	0	0	0	0	0	0	0	0	0	0	0	0	0	0	0
SCsg	0	0	0	0	0	0	0	0	0	0	0	0	0	0	0	0	0	0	0	0	0	0	0	0	0	0	0	0	0	0.00217865	0	0.000544662	0.0272331	0	0	0	0	0	0	0	0	0	0	0	0	0	0	0	0
SCzo	0	0	0	0	0	0	0	0	0	0	0	0	0	0	0	0	0	0	0	0	0	0	0	0	0	0	0	0	0	0.00831601	0	0	0.149688	0	0	0	0	0	0	0	0	0	0	0	0	0	0	0	0
SCiw	0	0	0	0	0	0	0	0	0	0	0	0	0	0	0	0	0	0	0	0	0	0	0	0	0	0	0	0	0	0	0	0	0	0	0	0	0	0	0	0	0	0	0	0	0	0	0	0	0
SCig	0	0	0	0	0	0	0	0	0	0	0	0	0	0	0	0	0	0	0	0	0	0.000299133	0	0.000299133	0	0	0	0	0	0	0	0	0.00299133	0	0	0	0	0	0	0	0	0	0	0	0	0	0	0	0
SCop	0	0	0	0	0	0	0	0	0	0	0	0	0	0	0	0	0	0.00175439	0	0	0	0	0	0	0	0	0	0	0	0.00175439	0	0	0.0105263	0	0	0	0	0	0	0	0	0	0	0	0	0	0	0	0
PRC	0	0	0	0	0	0	0	0	0	0	0	0	0	0	0	0	0	0	0	0	0	0	0	0	0	0	0	0	0	0	0	0	0	0	0	0	0	0	0	0	0	0	0	0	0	0	0	0	0
LT	0	0	0	0	0	0	0	0	0	0	0	0	0	0	0	0	0	0	0	0	0	0	0	0	0	0	0	0	0	0	0	0	0	0	0	0	0	0	0	0	0	0	0	0	0	0	0	0	0
NLL	0	0	0	0	0	0	0	0	0	0	0	0	0	0	0	0	0	0	0	0	0	0	0	0	0	0	0	0	0	0	0	0	0	0	0	0	0	0	0	0	0	0	0	0	0	0	0	0	0
POR	0	0	0	0	0	0	0	0	0	0	0	0	0	0	0	0	0	0	0	0	0	0	0	0	0	0	0	0	0	0	0	0	0	0	0	0	0	0	0	0	0	0	0	0	0	0	0	0	0
SOCl	0	0	0	0	0	0	0	0	0	0	0	0	0	0	0	0	0	0	0	0	0	0	0	0	0	0	0	0	0	0	0	0	0	0	0	0	0	0	0	0	0	0	0	0	0	0	0	0	0
TRN	0	0	0	0	0	0	0	0	0	0	0	0	0	0	0	0	0	0	0	0	0	0	0	0	0	0	0	0	0	0	0	0	0	0	0	0	0	0	0	0	0	0	0	0	0	0	0	0	0
PG	0	0	0	0	0	0	0	0	0	0	0	0	0	0	0	0	0	0	0	0	0	0	0	0	0	0	0	0	0	0	0	0	0	0	0	0	0	0	0	0	0	0	0	0	0	0	0	0	0
NI	0	0	0	0	0	0	0	0	0	0	0	0	0	0	0	0	0	0	0	0	0	0	0	0	0	0	0	0	0	0	0	0	0	0	0	0	0	0	0	0	0	0	0	0	0	0	0	0	0
CS	0	0	0	0	0	0	0	0	0	0	0	0	0	0	0	0	0	0	0	0	0	0	0	0	0	0	0	0	0	0	0	0	0	0	0	0	0	0	0	0	0	0	0	0	0	0	0	0	0
RPO	0	0	0	0	0	0	0	0	0	0	0	0	0	0	0	0	0	0	0	0	0	0	0	0	0	0	0	0	0	0	0	0	0	0	0	0	0	0	0	0	0	0	0	0	0	0	0	0	0
LDT	0	0	0	0	0	0	0	0	0	0	0	0	0	0	0	0	0	0	0	0	0	0	0	0	0	0	0	0	0	0	0	0	0	0	0	0	0	0	0	0	0	0	0	0	0	0	0	0	0
SLC	0	0	0	0	0	0	0	0	0	0	0	0	0	0	0	0	0	0	0	0	0	0	0	0	0	0	0	0	0	0	0	0	0	0	0	0	0	0	0	0	0	0	0	0	0	0	0	0	0
PDTg	0	0	0	0	0	0	0	0	0	0	0	0	0	0	0	0	0	0	0	0	0	0	0	0	0	0	0	0	0	0	0	0	0	0	0	0	0	0	0	0	0	0	0	0	0	0	0	0	0
DTN	0	0	0	0	0	0	0	0	0	0	0	0	0	0	0	0	0	0	0	0	0	0	0	0	0	0	0	0	0	0	0	0	0	0	0	0	0	0	0	0	0	0	0	0	0	0	0	0	0
B	0	0	0	0	0	0	0	0	0	0	0	0	0	0	0	0	0	0	0	0	0	0	0	0	0	0	0	0	0	0	0	0	0	0	0	0	0	0	0	0	0	0	0	0	0	0	0	0	0
PCG	0	0	0	0	0	0	0	0	0	0	0	0	0	0	0	0	0	0	0	0	0	0	0	0	0	0	0	0	0	0	0	0	0	0	0	0	0	0	0	0	0	0	0	0	0	0	0	0	0
SG	0	0	0	0	0	0	0	0	0	0	0	0	0	0	0	0	0	0	0	0	0	0	0	0	0	0	0	0	0	0	0	0	0	0	0	0	0	0	0	0	0	0	0	0	0	0	0	0	0
PRNr	0	0	0	0	0	0	0	0	0	0	0	0	0	0	0	0	0	0	0	0	0	0	0	0	0	0	0	0	0	0	0	0	0	0	0	0	0	0	0	0	0	0	0	0	0	0	0	0	0
PRNc	0	0	0	0	0	0	0	0	0	0	0	0	0	0	0	0	0	0	0	0	0	0	0	0	0	0	0	0	0	0	0	0	0	0	0	0	0	0	0	0	0	0	0	0	0	0	0	0	0
SLD	0	0	0	0	0	0	0	0	0	0	0	0	0	0	0	0	0	0	0	0	0	0	0	0	0	0	0	0	0	0	0	0	0	0	0	0	0	0	0	0	0	0	0	0	0	0	0	0	0
KF	0	0	0	0	0	0	0	0	0	0	0	0	0	0	0	0	0	0	0	0	0	0	0	0	0	0	0	0	0	0	0	0	0	0	0	0	0	0	0	0	0	0	0	0	0	0	0	0	0
SUT	0	0	0	0	0	0	0	0	0	0	0	0	0	0	0	0	0	0	0	0	0	0	0	0	0	0	0	0	0	0	0	0	0	0	0	0	0	0	0	0	0	0	0	0	0	0	0	0	0
LC	0	0	0	0	0	0	0	0	0	0	0	0	0	0	0	0	0	0	0	0	0	0	0	0	0	0	0	0	0	0	0	0	0	0	0	0	0	0	0	0	0	0	0	0	0	0	0	0	0
PB	0	0	0	0	0	0	0	0	0	0	0	0	0	0	0	0	0	0	0	0	0	0	0	0	0	0	0	0	0	0	0	0	0	0	0	0	0	0	0	0	0	0	0	0	0	0	0	0	0
I5	0	0	0	0	0	0	0	0	0	0	0	0	0	0	0	0	0	0	0	0	0	0	0	0	0	0	0	0	0	0	0	0	0	0	0	0	0	0	0	0	0	0	0	0	0	0	0	0	0
PSV	0	0	0	0	0	0	0	0	0	0	0	0	0	0	0	0	0	0	0	0	0	0	0	0	0	0	0	0	0	0	0	0	0	0	0	0	0	0	0	0	0	0	0	0	0	0	0	0	0
P5	0	0	0	0	0	0	0	0	0	0	0	0	0	0	0	0	0	0	0	0	0	0	0	0	0	0	0	0	0	0	0	0	0	0	0	0	0	0	0	0	0	0	0	0	0	0	0	0	0
PC5	0	0	0	0	0	0	0	0	0	0	0	0	0	0	0	0	0	0	0	0	0	0	0	0	0	0	0	0	0	0	0	0	0	0	0	0	0	0	0	0	0	0	0	0	0	0	0	0	0
V	0	0	0	0	0	0	0	0	0	0	0	0	0	0	0	0	0	0	0	0	0	0	0	0	0	0	0	0	0	0	0	0	0	0	0	0	0	0	0	0	0	0	0	0	0	0	0	0	0
RO	0	0	0	0	0	0	0	0	0	0	0	0	0	0	0	0	0	0	0	0	0	0	0	0	0	0	0	0	0	0	0	0	0	0	0	0	0	0	0	0	0	0	0	0	0	0	0	0	0
IO	0	0	0	0	0	0	0	0	0	0	0	0	0	0	0	0	0	0	0	0	0	0	0	0	0	0	0	0	0	0	0	0	0	0	0	0	0	0	0	0	0	0	0	0	0	0	0	0	0
RPA	0	0	0	0	0	0	0	0	0	0	0	0	0	0	0	0	0	0	0	0	0	0	0	0	0	0	0	0	0	0	0	0	0	0	0	0	0	0	0	0	0	0	0	0	0	0	0	0	0
CU	0	0	0	0	0	0	0	0	0	0	0	0	0	0	0	0	0	0	0	0	0	0	0	0	0	0	0	0	0	0	0	0	0	0	0	0	0	0	0	0	0	0	0	0	0	0	0	0	0
ECU	0	0	0	0	0	0	0	0	0	0	0	0	0	0	0	0	0	0	0	0	0	0	0	0	0	0	0	0	0	0	0	0	0	0	0	0	0	0	0	0	0	0	0	0	0	0	0	0	0
SPVC	0	0	0	0	0	0	0	0	0	0	0	0	0	0	0	0	0	0	0	0	0	0	0	0	0	0	0	0	0	0	0	0	0	0	0	0	0	0	0	0	0	0	0	0	0	0	0	0	0
Pa5	0	0	0	0	0	0	0	0	0	0	0	0	0	0	0	0	0	0	0	0	0	0	0	0	0	0	0	0	0	0	0	0	0	0	0	0	0	0	0	0	0	0	0	0	0	0	0	0	0
SPVI	0	0	0	0	0	0	0	0	0	0	0	0	0	0	0	0	0	0	0	0	0	0	0	0	0	0	0	0	0	0	0	0	0	0	0	0	0	0	0	0	0	0	0	0	0	0	0	0	0
VCO	0	0	0	0	0	0	0	0	0	0	0	0	0	0	0	0	0	0	0	0	0	0	0	0	0	0	0	0	0	0	0	0	0	0	0	0	0	0	0	0	0	0	0	0	0	0	0	0	0
DCO	0	0	0	0	0	0	0	0	0	0	0	0	0	0	0	0	0	0	0	0	0	0	0	0	0	0	0	0	0	0	0	0	0	0	0	0	0	0	0	0	0	0	0	0	0	0	0	0	0
LAV	0	0	0	0	0	0	0	0	0	0	0	0	0	0	0	0	0	0	0	0	0	0	0	0	0	0	0	0	0	0	0	0	0	0	0	0	0	0	0	0	0	0	0	0	0	0	0	0	0
SUV	0	0	0	0	0	0	0	0	0	0	0	0	0	0	0	0	0	0	0	0	0	0	0	0	0	0	0	0	0	0	0	0	0	0	0	0	0	0	0	0	0	0	0	0	0	0	0	0	0
MV	0	0	0	0	0	0	0	0	0	0	0	0	0	0	0	0	0	0	0	0	0	0	0	0	0	0	0	0	0	0	0	0	0	0	0	0	0	0	0	0	0	0	0	0	0	0	0	0	0
PGRNd	0	0	0	0	0	0	0	0	0	0	0	0	0	0	0	0	0	0	0	0	0	0	0	0	0	0	0	0	0	0	0	0	0	0	0	0	0	0	0	0	0	0	0	0	0	0	0	0	0
PRP	0	0	0	0	0	0	0	0	0	0	0	0	0	0	0	0	0	0	0	0	0	0	0	0	0	0	0	0	0	0	0	0	0	0	0	0	0	0	0	0	0	0	0	0	0	0	0	0	0
SPIV	0	0	0	0	0	0	0	0	0	0	0	0	0	0	0	0	0	0	0	0	0	0	0	0	0	0	0	0	0	0	0	0	0	0	0	0	0	0	0	0	0	0	0	0	0	0	0	0	0
x	0	0	0	0	0	0	0	0	0	0	0	0	0	0	0	0	0	0	0	0	0	0	0	0	0	0	0	0	0	0	0	0	0	0	0	0	0	0	0	0	0	0	0	0	0	0	0	0	0
VI	0	0	0	0	0	0	0	0	0	0	0	0	0	0	0	0	0	0	0	0	0	0	0	0	0	0	0	0	0	0	0	0	0	0	0	0	0	0	0	0	0	0	0	0	0	0	0	0	0
AP	0	0	0	0	0	0	0	0	0	0	0	0	0	0	0	0	0	0	0	0	0	0	0	0	0	0	0	0	0	0	0	0	0	0	0	0	0	0	0	0	0	0	0	0	0	0	0	0	0
DMX	0	0	0	0	0	0	0	0	0	0	0	0	0	0	0	0	0	0	0	0	0	0	0	0	0	0	0	0	0	0	0	0	0	0	0	0	0	0	0	0	0	0	0	0	0	0	0	0	0
NTS	0	0	0	0	0	0	0	0	0	0	0	0	0	0	0	0	0	0	0	0	0	0	0	0	0	0	0	0	0	0	0	0	0	0	0	0	0	0	0	0	0	0	0	0	0	0	0	0	0
PAS	0	0	0	0	0	0	0	0	0	0	0	0	0	0	0	0	0	0	0	0	0	0	0	0	0	0	0	0	0	0	0	0	0	0	0	0	0	0	0	0	0	0	0	0	0	0	0	0	0
XII	0	0	0	0	0	0	0	0	0	0	0	0	0	0	0	0	0	0	0	0	0	0	0	0	0	0	0	0	0	0	0	0	0	0	0	0	0	0	0	0	0	0	0	0	0	0	0	0	0
PPY	0	0	0	0	0	0	0	0	0	0	0	0	0	0	0	0	0	0	0	0	0	0	0	0	0	0	0	0	0	0	0	0	0	0	0	0	0	0	0	0	0	0	0	0	0	0	0	0	0
VII	0	0	0	0	0	0	0	0	0	0	0	0	0	0	0	0	0	0	0	0	0	0	0	0	0	0	0	0	0	0	0	0	0	0	0	0	0	0	0	0	0	0	0	0	0	0	0	0	0
MDRNd	0	0	0	0	0	0	0	0	0	0	0	0	0	0	0	0	0	0	0	0	0	0	0	0	0	0	0	0	0	0	0	0	0	0	0	0	0	0	0	0	0	0	0	0	0	0	0	0	0
PARN	0	0	0	0	0	0	0	0	0	0	0	0	0	0	0	0	0	0	0	0	0	0	0	0	0	0	0	0	0	0	0	0	0	0	0	0	0	0	0	0	0	0	0	0	0	0	0	0	0
SPVO	0	0	0	0	0	0	0	0	0	0	0	0	0	0	0	0	0	0	0	0	0	0	0	0	0	0	0	0	0	0	0	0	0	0	0	0	0	0	0	0	0	0	0	0	0	0	0	0	0
MARN	0	0	0	0	0	0	0	0	0	0	0	0	0	0	0	0	0	0	0	0	0	0	0	0	0	0	0	0	0	0	0	0	0	0	0	0	0	0	0	0	0	0	0	0	0	0	0	0	0
RM	0	0	0	0	0	0	0	0	0	0	0	0	0	0	0	0	0	0	0	0	0	0	0	0	0	0	0	0	0	0	0	0	0	0	0	0	0	0	0	0	0	0	0	0	0	0	0	0	0
GRN	0	0	0	0	0	0	0	0	0	0	0	0	0	0	0	0	0	0	0	0	0	0	0	0	0	0	0	0	0	0	0	0	0	0	0	0	0	0	0	0	0	0	0	0	0	0	0	0	0
MDRNv	0	0	0	0	0	0	0	0	0	0	0	0	0	0	0	0	0	0	0	0	0	0	0	0	0	0	0	0	0	0	0	0	0	0	0	0	0	0	0	0	0	0	0	0	0	0	0	0	0
LIN	0	0	0	0	0	0	0	0	0	0	0	0	0	0	0	0	0	0	0	0	0	0	0	0	0	0	0	0	0	0	0	0	0	0	0	0	0	0	0	0	0	0	0	0	0	0	0	0	0
LRNm	0	0	0	0	0	0	0	0	0	0	0	0	0	0	0	0	0	0	0	0	0	0	0	0	0	0	0	0	0	0	0	0	0	0	0	0	0	0	0	0	0	0	0	0	0	0	0	0	0
PGRNl	0	0	0	0	0	0	0	0	0	0	0	0	0	0	0	0	0	0	0	0	0	0	0	0	0	0	0	0	0	0	0	0	0	0	0	0	0	0	0	0	0	0	0	0	0	0	0	0	0
AMBv	0	0	0	0	0	0	0	0	0	0	0	0	0	0	0	0	0	0	0	0	0	0	0	0	0	0	0	0	0	0	0	0	0	0	0	0	0	0	0	0	0	0	0	0	0	0	0	0	0
IRN	0	0	0	0	0	0	0	0	0	0	0	0	0	0	0	0	0	0	0	0	0	0	0	0	0	0	0	0	0	0	0	0	0	0	0	0	0	0	0	0	0	0	0	0	0	0	0	0	0
PFL	0	0	0	0	0	0	0	0	0	0	0	0	0	0	0	0	0	0	0	0	0	0	0	0	0	0	0	0	0	0	0	0	0	0	0	0	0	0	0	0	0	0	0	0	0	0	0	0	0
COPY	0	0	0	0	0	0	0	0	0	0	0	0	0	0	0	0	0	0	0	0	0	0	0	0	0	0	0	0	0	0	0	0	0	0	0	0	0	0	0	0	0	0	0	0	0	0	0	0	0
PYR	0	0	0	0	0	0	0	0	0	0	0	0	0	0	0	0	0	0	0	0	0	0	0	0	0	0	0	0	0	0	0	0	0	0	0	0	0	0	0	0	0	0	0	0	0	0	0	0	0
SIM	0	0	0	0	0	0	0	0	0	0	0	0	0	0	0	0	0	0.000105943	0	0	0	0	0.00031783	0	0	0	0	0	0	0	0	0	0	0	0	0	0	0	0	0	0	0	0	0	0	0	0	0	0
CENT2	0	0	0	0	0	0	0	0	0	0	0	0	0	0	0	0	0	0	0	0	0	0	0	0	0	0	0	0	0	0	0	0	0	0	0	0	0	0	0	0	0	0	0	0	0	0	0	0	0
LING	0	0	0	0	0	0	0	0	0	0	0	0	0	0	0	0	0	0	0	0	0	0	0	0	0	0	0	0	0	0	0	0	0	0	0	0	0	0	0	0	0	0	0	0	0	0	0	0	0
FOTU	0	0	0	0	0	0	0	0	0	0	0	0	0	0	0	0	0	0	0	0	0	0	0	0	0	0	0	0	0	0	0	0	0	0	0	0	0	0	0	0	0	0	0	0	0	0	0	0	0
ANcr2	0	0	0	0	0	0	0	0	0	0	0	0	0	0	0	0	0	0	0	0	0	0	0	0	0	0	0	0	0	0	0	0	0	0	0	0	0	0	0	0	0	0	0	0	0	0	0	0	0
PRM	0	0	0	0	0	0	0	0	0	0	0	0	0	0	0	0	0	0	0	0	0	0	0	0	0	0	0	0	0	0	0	0	0	0	0	0	0	0	0	0	0	0	0	0	0	0	0	0	0
ANcr1	0	0	0	0	0	0	0	0	0	0	0	0	0	0	0	0	0	0	0	0	0	0	0	0	0	0	0	0	0	0	0	0	0	0	0	0	0	0	0	0	0	0	0	0	0	0	0	0	0
CENT3	0	0	0	0	0	0	0	0	0	0	0	0	0	0	0	0	0	0	0	0	0	0	0	0	0	0	0	0	0	0	0	0	0	0	0	0	0	0	0	0	0	0	0	0	0	0	0	0	0
CUL4, 5	0	0	0	0	0	0	0	0	0	0	0	0	0	0	0	0	0	0	0	0	0	0	0	0	0	0	0	0	0	0	0	0	0	0	0	0	0	0	0	0	0	0	0	0	0	0	0	0	0
DEC	0	0	0	0	0	0	0	0	0	0	0	0	0	0	0	0	0	0	0	0	0	0	0	0	0	0	0	0	0	0	0	0	0	0	0	0	0	0	0	0	0	0	0	0	0	0	0	0	0
FN	0	0	0	0	0	0	0	0	0	0	0	0	0	0	0	0	0	0	0	0	0	0	0	0	0	0	0	0	0	0	0	0	0	0	0	0	0	0	0	0	0	0	0	0	0	0	0	0	0
NOD	0	0	0	0	0	0	0	0	0	0	0	0	0	0	0	0	0	0	0	0	0	0	0	0	0	0	0	0	0	0	0	0	0	0	0	0	0	0	0	0	0	0	0	0	0	0	0	0	0
UVU	0	0	0	0	0	0	0	0	0	0	0	0	0	0	0	0	0	0	0	0	0	0	0	0	0	0	0	0	0	0	0	0	0	0	0	0	0	0	0	0	0	0	0	0	0	0	0	0	0
DN	0	0	0	0	0	0	0	0	0	0	0	0	0	0	0	0	0	0	0	0	0	0	0	0	0	0	0	0	0	0	0	0	0	0	0	0	0	0	0	0	0	0	0	0	0	0	0	0	0
FL	0	0	0	0	0	0	0	0	0	0	0	0	0	0	0	0	0	0	0	0	0	0	0	0	0	0	0	0	0	0	0	0	0	0	0	0	0	0	0	0	0	0	0	0	0	0	0	0	0
IP	0	0	0	0	0	0	0	0	0	0	0	0	0	0	0	0	0	0	0	0	0	0	0	0	0	0	0	0	0	0	0	0	0	0	0	0	0	0	0	0	0	0	0	0	0	0	0	0	0
VeCB	0	0	0	0	0	0	0	0	0	0	0	0	0	0	0	0	0	0	0	0	0	0	0	0	0	0	0	0	0	0	0	0	0	0	0	0	0	0	0	0	0	0	0	0	0	0	0	0	0
[truncated: 206 more columns]

## Sheet: EDFig15b_GABA_CCF_broad
	OLF	HIP	RHP	Isocortex	CTXsp	sAMY	PAL	LSX	STRd	STRv	HY	TH	MB	P	MY	CB
OLF	0.644497	0.0110923	0.034966	0.141416	0.063587	0.0202218	0.00903821	0.0026932	0.0113206	0.0609851	0	0	0	0	0	0
HIP	0.0381717	0.641969	0.0535382	0.194969	0.0460018	0.00156602	0.000293628	0.00332779	0.00479593	0.000195752	0	0.00283841	0.0122345	0	0	0
RHP	0.102818	0.0670692	0.319324	0.460064	0.0398551	0.000322061	0	0	0.000161031	0.000724638	0	0	0.00950081	0	0	0.000161031
Isocortex	0.0236723	0.00544901	0.0145269	0.910187	0.00516813	0.000179761	0.000213466	0.000101116	0.0389071	0.000550518	0	0	0.000988686	0	0	0
CTXsp	0.162659	0.0790751	0.043237	0.137457	0.391445	0.0928324	0.0109827	0.000578035	0.0671676	0.0142197	0.000346821	0	0	0	0	0
sAMY	0.0516372	0.00728525	0.00288208	0.00720519	0.0710111	0.676007	0.129053	0.00112081	0.0142503	0.0244976	0.0144904	0.000320231	0	0.000160115	0	0
PAL	0.00801421	0.00035531	0.000315831	0.00232925	0.0063561	0.0707462	0.584366	0.0312673	0.0391236	0.198539	0.0566127	0.000631662	0.000986972	0.000157916	0.000157916	0
LSX	0.00505051	0.00103306	0.000286961	0.00321396	0.00252525	0.00390266	0.0334022	0.879132	0.0272612	0.0359275	0.0079775	0.000286961	0	0	0	0
STRd	0.00246079	0	0	0.00338742	0.000717985	0.00103709	0.00562729	0.000417291	0.957596	0.0285537	0	0	0	0	0	0
STRv	0.0107648	0	0.000487924	0.00332398	0.00346121	0.00445231	0.0367773	0.00425409	0.0949317	0.841181	0.000152476	0	0.000137229	0	0	0
HY	0.000201966	0	0	0.000235627	0.000740541	0.00669853	0.0467551	0.00265922	0.000269288	0.000942507	0.914501	0.0185135	0.0061263	0.00158207	0.00070688	0
TH	0.000600841	0.0025035	0	0.00120168	0.000300421	0.00130182	0.00110154	0.0010014	0.000600841	0.000400561	0.0890246	0.843681	0.0546765	0.00170238	0.00190266	0
MB	0	0.000321663	0.000123716	0.000964988	0	0	0.000272176	0	0.00022269	0	0.00358778	0.00410739	0.948955	0.025733	0.00269702	0.012916
P	0	0	0	0	0	0	0.000162298	0	0.000243447	0	0.00559929	0	0.0733588	0.803944	0.112716	0.00389516
MY	0	0	0	0	0	0	0.000131562	0	0.000350831	0	0.000175416	0	0.0028505	0.032408	0.927071	0.0369688
CB	0	0	0	0	0	0	0	0	0	0	0	0	0.00648778	0.00122696	0.00426916	0.987907

## Sheet: EDFig15_GABA_CCF.structure
	MOB	AON	TTd	TTv	DP	TR	PAA	PIR	COApl	COApm	COAa	NLOT1	NLOT2	NLOT3	CA3	CA2	CA1	IG	APr	POST	HATA	ENTm6	SUB	ENTm5	ENTm2	ENTm3	ENTm1	PAR	PRE	ProS	ENTl5	ENTl6a	ENTl1	ENTl3	ENTl2	SSp-m4	SSp-n4	VISpor4	VISpl1	VISpl4	ORBl2/3	VISal2/3	AUDpo4	VISli4	VISli2/3	RSPd2/3	VISl2/3	VISa2/3	MOs2/3
MOB	0.722222	1	0.031401	0.237923	0	0	0	0.00483092	0	0	0	0	0	0	0	0	0	0	0	0	0	0	0	0	0	0	0	0	0	0	0	0	0	0	0	0	0	0	0	0	0	0	0	0	0	0	0	0	0
AON	0.0601173	1	0.00754085	0.0404273	0.00188521	0.00146628	0	0.0475492	0.00188521	0.00125681	0.000209468	0	0	0	0.000418936	0	0.0173858	0	0	0.000418936	0	0.00104734	0.00188521	0.00125681	0.00104734	0.000628404	0	0.00104734	0.000628404	0.000418936	0.0115207	0.00356096	0.000628404	0.00733138	0.00146628	0	0	0	0	0	0.000209468	0	0	0	0	0.000209468	0	0	0.00481776
TTd	0.234834	1	0.0430528	0.195695	0.0215264	0	0	0.129159	0.00587084	0.00587084	0	0	0	0	0.00391389	0	0.037182	0.00195695	0.00195695	0.00195695	0	0.00195695	0.00391389	0.00391389	0.00195695	0.00587084	0.00195695	0.00195695	0.00195695	0	0.0234834	0.00978474	0.00978474	0.0215264	0.00782779	0	0	0	0	0	0	0	0	0	0	0	0	0	0.00782779
TTv	0.458738	1	0.0351942	0.217233	0.00242718	0	0	0.0885922	0	0	0	0	0	0	0	0	0.00364078	0	0	0.00364078	0	0	0	0	0.00121359	0	0.00242718	0.00121359	0.00121359	0	0.00364078	0	0.00121359	0.00485437	0	0	0	0	0	0	0	0	0	0	0	0.00242718	0	0	0.00606796
DP	0.03125	0.84375	0.09375	0.0625	0.4375	0.0625	0.125	1	0.15625	0.09375	0.03125	0	0	0	0.03125	0	1	0	0.03125	0	0	0.03125	0.09375	0.0625	0	0.03125	0.03125	0.0625	0.0625	0.125	0.53125	0.3125	0.125	0.375	0.0625	0	0	0	0	0	0	0	0	0	0	0	0	0	0.125
TR	0	0.292308	0	0	0.0384615	0.146154	0.0461538	1	0.407692	0.330769	0.0769231	0	0	0	0.0615385	0	0.630769	0	0	0.0153846	0.0153846	0.0153846	0.0307692	0.00769231	0.0153846	0.00769231	0	0	0	0.1	0.223077	0.0923077	0.1	0.161538	0.0538462	0	0	0	0	0	0	0	0	0	0	0	0	0	0.00769231
PAA	0	0.0218579	0	0	0.00546448	0.0163934	0.311475	1	0.245902	0.142077	0.415301	0	0	0	0.0218579	0.00546448	0.136612	0	0	0	0	0	0	0	0	0.00546448	0.00546448	0	0	0	0.0273224	0.010929	0.125683	0.0491803	0.0273224	0	0	0	0	0	0.00546448	0	0	0	0	0	0	0	0
PIR	0.00979519	0.138023	0.00133571	0.0106857	0.0048976	0.00934996	0.0289403	1	0.0347284	0.0213713	0.0249332	0	0	0	0.00400712	0.000445236	0.0578807	0.000890472	0.00311665	0.00222618	0.000890472	0	0.00133571	0.00133571	0.00534283	0.00178094	0.00356189	0.00133571	0.000890472	0.000890472	0.0458593	0.00756901	0.0240427	0.0458593	0.0293856	0.00267142	0	0	0	0	0.000890472	0	0	0	0	0.00222618	0	0.000445236	0.0133571
COApl	0	0.198529	0.00735294	0	0.0220588	0.125	0.147059	0.867647	1	0.661765	0.0882353	0	0	0	0.0441176	0	0.316176	0	0	0	0	0	0.0220588	0	0.00735294	0.00735294	0.00735294	0	0	0.0220588	0.161765	0.0882353	0.0367647	0.102941	0.0588235	0	0	0	0	0	0	0	0	0	0	0	0	0	0
COApm	0	0.111111	0	0	0	0.0849673	0.0457516	0.45098	0.705882	1	0.0522876	0	0	0	0.156863	0	0.496732	0.00653595	0	0	0.00653595	0	0.0130719	0	0.00653595	0.00653595	0.00653595	0	0.00653595	0.0522876	0.0457516	0.0915033	0	0.0588235	0.0522876	0	0	0	0	0	0.00653595	0	0	0	0	0	0	0	0.0130719
COAa	0	0.0103627	0	0	0.00518135	0.0103627	0.248705	0.507772	0.0829016	0.0621762	1	0	0.00518135	0	0.0310881	0.00518135	0.0621762	0	0	0.00518135	0	0	0	0.00518135	0	0	0	0	0	0.00518135	0.0518135	0.00518135	0.0518135	0.0207254	0.0207254	0	0	0	0	0	0	0	0	0	0	0	0	0	0
NLOT1	0	0	0	0	0	0	0.3	0.9	0	0	1	0	0	0	0	0	0.1	0	0	0	0	0	0	0	0	0	0.1	0	0	0	0	0	0.2	0.1	0.1	0	0	0	0	0	0	0	0	0	0	0	0	0	0
NLOT2	0	0.0344828	0	0	0	0	0.137931	0.103448	0	0.0344828	0.758621	0	0	0	0	0	0.0689655	0	0	0	0	0	0	0	0	0	0	0	0	0	0	0	0	0	0	0	0	0	0	0	0	0	0	0	0	0	0	0	0
NLOT3	0	0.0588235	0	0	0	0.0588235	0	0.352941	0	0	0.470588	0	0	0	0	0	0.176471	0	0	0	0	0	0	0	0	0	0	0	0	0	0.117647	0	0.0588235	0	0	0	0	0	0	0	0	0	0	0	0	0	0	0	0
CA3	0	0.00463822	0.000463822	0	0	0	0	0.00927644	0.000927644	0.00185529	0	0	0	0	1	0.00139147	0.248609	0	0	0.000463822	0.000927644	0	0.0041744	0	0.000927644	0	0.000463822	0.000463822	0.000463822	0.00231911	0.00278293	0	0.000463822	0.00139147	0.00139147	0	0	0	0	0	0	0	0	0	0	0	0	0	0.000463822
CA2	0	0.0392157	0	0	0	0	0	0.147059	0	0	0	0	0	0	1	0.0196078	0.862745	0	0	0	0	0	0	0	0	0	0	0.00980392	0	0	0	0	0	0	0.00980392	0	0	0	0	0	0	0	0	0	0	0	0	0	0
CA1	0	0.0255349	0.000345066	0.000345066	0.00414079	0.00621118	0.00276052	0.0400276	0.0124224	0.0200138	0.00172533	0	0.000345066	0	0.160801	0.00241546	1	0.000345066	0.00138026	0.00207039	0.000690131	0.000690131	0.0193237	0.000690131	0.00379572	0.0010352	0.00448585	0.00241546	0.00414079	0.0379572	0.0151829	0.0162181	0.00276052	0.00448585	0.00621118	0	0	0	0	0	0	0	0	0	0	0.000345066	0	0.000345066	0.00724638
IG	0.111111	0.111111	0	0	0.111111	0	0	1	0	0	0	0	0	0	0.111111	0.111111	0.444444	0	0	0	0	0	0	0	0	0	0	0	0	0	0	0	0	0.111111	0	0.111111	0	0	0	0	0	0	0	0	0	0	0	0	0.333333
APr	0	0.05	0	0	0.05	0	0	0.8	0	0	0	0	0	0	0.05	0	0.5	0	0	0.45	0	0.05	0.05	0.1	0.05	0.05	0.05	0.15	0.8	0.15	0.1	0.05	0.1	0.15	0	0.1	0	0	0	0	0.05	0	0	0	0	0.25	0.05	0.05	0.7
POST	0	0.0828402	0	0.00591716	0.0118343	0	0.00591716	0.153846	0	0.0118343	0	0	0	0	0.00591716	0	0.278107	0.00591716	0.035503	1	0	0.118343	0.201183	0.100592	0.0650888	0.0532544	0.0118343	0.035503	0.224852	0.0828402	0.0473373	0.0769231	0.0118343	0.0118343	0.0177515	0.0591716	0.00591716	0	0	0	0	0	0	0	0	0.0118343	0	0	0.136095
HATA	0	0	0	0	0	0.0285714	0	0.428571	0.0571429	0.257143	0.0285714	0	0	0	1	0.0285714	0.457143	0	0	0	0	0.0285714	0.0571429	0.0571429	0	0	0	0	0.0285714	0.0285714	0.0285714	0.0285714	0	0.0857143	0.0285714	0	0	0	0	0	0	0	0	0	0	0	0	0	0
ENTm6	0	0.202532	0	0	0	0	0.0126582	0.126582	0	0.0886076	0	0	0	0	0.0886076	0	0.556962	0	0	0.126582	0	0.911392	1	0.683544	0.164557	0.164557	0.0632911	0.151899	0.139241	0.21519	0.329114	0.683544	0	0.0886076	0.0379747	0	0	0	0	0	0	0	0	0	0	0.0126582	0	0	0.0759494
SUB	0	0.113537	0	0.00873362	0.0174672	0.0174672	0.00436681	0.10917	0.0218341	0.0262009	0	0	0	0	0.135371	0	0.777293	0	0	0.161572	0.00436681	0.30131	1	0.179039	0.0655022	0.0655022	0.0131004	0.0349345	0.113537	0.318777	0.165939	0.441048	0	0.0873362	0.0131004	0	0.00873362	0	0	0	0	0	0	0	0	0.00436681	0	0	0.0393013
ENTm5	0	0.191176	0	0	0.0735294	0.0147059	0	0.294118	0.0294118	0.0441176	0.0441176	0	0	0	0.279412	0.0147059	0.588235	0	0.0294118	0.323529	0	0.573529	0.485294	1	0.352941	0.205882	0.147059	0.205882	0.264706	0.0882353	0.558824	0.455882	0	0.205882	0.102941	0.0147059	0	0	0	0	0	0	0	0	0	0	0	0	0.0735294
ENTm2	0	0.230769	0	0	0	0	0.0384615	0.730769	0.0192308	0.0961538	0.0576923	0	0	0	0.346154	0	1	0	0.0192308	0.365385	0	0.307692	0.134615	0.557692	0.730769	0.192308	0.211538	0.288462	0.423077	0.0192308	0.307692	0.0769231	0.115385	0.307692	0.173077	0	0	0	0	0	0.0192308	0	0	0	0	0.0769231	0	0.0192308	0.365385
ENTm3	0	0.5	0	0.0294118	0.0588235	0	0.0588235	0.647059	0.0588235	0.0588235	0.0294118	0	0	0	0.235294	0	1	0	0.0294118	0.382353	0	0.558824	0.588235	0.764706	0.676471	0.294118	0.0882353	0.441176	0.558824	0.0882353	0.617647	0.294118	0.0588235	0.588235	0.235294	0	0	0	0	0	0	0	0	0	0	0	0	0	0.205882
ENTm1	0	0.102564	0.025641	0.025641	0	0	0.0769231	1	0.0769231	0.0512821	0	0.025641	0	0	0.589744	0	0.820513	0.025641	0.0512821	0.153846	0	0.128205	0.0512821	0.153846	0.282051	0.0769231	0.0512821	0.230769	0.410256	0	0.025641	0.025641	0.153846	0.102564	0.179487	0.025641	0	0	0	0	0	0	0	0	0	0	0.025641	0	0.25641
PAR	0	0.180328	0.0163934	0	0.0491803	0.0163934	0	0.688525	0	0	0	0	0	0	0.52459	0	0.672131	0	0.114754	0.311475	0	0.196721	0.0655738	0.229508	0.262295	0.131148	0.0819672	0.688525	1	0	0.0983607	0.0655738	0.0327869	0.0655738	0.0655738	0	0	0	0	0	0	0	0	0	0	0.0327869	0	0.0163934	0.131148
PRE	0	0.132743	0.00884956	0.00884956	0.00884956	0	0.0176991	0.318584	0.00884956	0.00884956	0	0	0	0	0.150442	0	0.548673	0	0.0619469	0.548673	0	0.212389	0.19469	0.132743	0.106195	0.079646	0.0353982	0.389381	1	0.0884956	0.106195	0.0884956	0.0176991	0.0973451	0.0619469	0.0176991	0	0	0	0	0	0.00884956	0	0	0	0.0353982	0	0	0.19469
ProS	0	0.0555556	0	0	0.0138889	0.0166667	0.00833333	0.0583333	0.0277778	0.0611111	0.0138889	0	0	0	0.0888889	0	1	0	0.00277778	0.0222222	0	0.0388889	0.211111	0.025	0.00555556	0	0	0	0.0222222	0.366667	0.0916667	0.172222	0.00277778	0.0388889	0.00833333	0	0	0	0	0	0	0	0	0	0	0	0	0	0.0138889
ENTl5	0	0.393204	0.0194175	0	0.0485437	0.0582524	0.0145631	0.854369	0.092233	0.0825243	0.00485437	0	0	0	0.0436893	0	0.330097	0	0	0.0242718	0	0.0776699	0.106796	0.092233	0.0485437	0.038835	0.00485437	0.0242718	0.00970874	0.0582524	1	0.354369	0.00485437	0.466019	0.106796	0	0	0	0	0	0	0	0	0	0	0	0	0	0.0145631
ENTl6a	0	0.376068	0	0	0.0683761	0.0683761	0.034188	0.393162	0.0854701	0.0940171	0.00854701	0	0	0	0.025641	0	0.974359	0	0	0.102564	0	0.307692	0.581197	0.196581	0.042735	0	0.017094	0	0.00854701	0.264957	0.880342	1	0	0.188034	0.0598291	0	0	0	0	0	0	0	0	0	0	0	0	0	0.00854701
ENTl1	0	0	0.0140845	0	0	0.028169	0.183099	1	0	0.028169	0.0140845	0	0	0	0.0704225	0	0.267606	0	0.028169	0.028169	0	0	0.0140845	0	0	0	0.0704225	0	0	0	0	0.0140845	0.422535	0.0140845	0.169014	0	0	0	0	0	0	0	0	0	0	0	0	0	0
ENTl3	0	0.312821	0.00512821	0	0.0153846	0.0717949	0.0307692	1	0.0769231	0.0769231	0.0205128	0	0	0	0.0512821	0	0.215385	0	0.0102564	0.0102564	0	0.0102564	0.0307692	0.0358974	0.0820513	0.0358974	0.00512821	0.0153846	0.025641	0.0102564	0.482051	0.0820513	0.0410256	0.497436	0.123077	0	0	0	0	0	0	0	0	0	0	0.00512821	0	0	0.0205128
ENTl2	0	0.17033	0	0.0164835	0.010989	0.010989	0.0604396	1	0.0769231	0.0659341	0.010989	0	0	0	0.043956	0	0.131868	0	0	0.010989	0	0	0.021978	0.0274725	0.0494505	0.010989	0.00549451	0.010989	0.00549451	0.00549451	0.164835	0.010989	0.0934066	0.236264	0.186813	0	0	0	0	0	0	0	0	0	0	0.00549451	0	0	0.010989
SSp-m4	0	0.00819672	0	0	0	0	0	0	0	0	0	0	0	0	0	0	0	0	0.00819672	0.0409836	0	0	0	0	0	0	0	0	0.00819672	0	0	0	0	0	0	1	0.213115	0	0	0	0	0	0	0	0	0	0	0	0.106557
SSp-n4	0	0	0	0	0	0	0	0	0	0	0	0	0	0	0	0	0	0	0	0.0298507	0	0	0	0	0	0	0	0	0	0	0	0	0	0.0149254	0	1	0.537313	0	0	0	0	0	0	0	0	0.0298507	0	0.0149254	0.0746269
VISpor4	0	0.5	0	0.25	0	0	0	0.5	0	0	0	0	0	0	0	0	0	0	0	0	0	0	0	0	0	0.25	0	0	0	0	0	0	0	0	0	0	0	0	0	0	0	0	0	0	0	0	0	0	0.75
VISpl1	0	0	0	0	0.333333	0	0	1	0	0	0	0	0	0	0	0	0.333333	0	0.333333	0	0	0	0	0	0	0	0	0	0.333333	0	0.333333	0	0	0	0.333333	0	0	0	0	0	0	0	0	0	0	0.666667	0	0	0.666667
VISpl4	0	0	0	0	0	0	0	0.333333	0	0	0	0	0	0	0	0	0.666667	0	0	0	0	0	0	0	0	0	0	0	0	0	0	0	0	0	0.333333	0.333333	0.333333	0	0	0	0	0	0	0	0	0.333333	0	0	0.666667
ORBl2/3	0.037037	0.222222	0	0.037037	0	0	0	0.259259	0	0	0	0	0	0	0.037037	0	0.037037	0	0	0	0	0	0	0	0.037037	0	0.037037	0	0	0	0	0	0	0	0.037037	0.037037	0	0	0	0	0.037037	0	0	0	0	0.222222	0.111111	0	0.444444
VISal2/3	0	0.0833333	0	0	0	0	0	0.25	0	0	0	0	0	0	0	0	0.0833333	0	0	0	0	0	0	0	0	0	0	0	0	0	0	0	0	0	0	0.166667	0	0	0	0	0	0	0	0	0	0.416667	0.166667	0	0.333333
AUDpo4	0	0	0	0	0	0	0	0.2	0	0	0	0	0	0	0	0	0	0	0	0.1	0	0	0	0	0	0	0	0	0	0	0	0	0	0.1	0	0.2	0	0	0	0	0	0	0	0	0	0.2	0	0	0.3
VISli4	0	0.0909091	0	0	0	0	0	0	0	0	0	0	0	0	0	0	0	0	0	0	0	0	0	0	0	0	0	0	0	0	0	0	0	0	0	0	0	0	0	0	0	0	0	0	0	0	0	0	0.545455
VISli2/3	0	0.0869565	0	0	0	0	0	0.173913	0	0	0	0	0	0	0	0	0	0	0	0	0	0	0	0	0	0	0	0	0	0	0	0	0	0.0434783	0.0434783	0	0	0	0	0	0	0	0	0	0	0.0434783	0.0434783	0.0434783	0.521739
RSPd2/3	0	0.0916667	0	0	0.00833333	0	0	0.175	0.0166667	0.00833333	0	0	0	0	0	0	0.0416667	0.00833333	0.00833333	0.0583333	0	0.00833333	0	0.00833333	0.0416667	0	0	0.025	0.05	0.00833333	0.0166667	0.00833333	0.00833333	0.0166667	0.025	0.0416667	0.00833333	0	0	0	0	0.0166667	0.00833333	0	0	0.133333	0.025	0.00833333	0.5
VISl2/3	0	0.108696	0	0	0	0	0	0.0434783	0	0	0	0	0	0	0	0	0.0217391	0	0	0	0	0	0	0	0	0	0.0217391	0	0	0	0	0.0217391	0	0	0.0217391	0.0217391	0.0217391	0	0	0	0.0217391	0.0217391	0.0217391	0	0	0.108696	0.0652174	0	0.5
VISa2/3	0	0.0645161	0	0	0	0	0	0.0322581	0	0	0	0	0	0	0	0	0.0483871	0	0	0.016129	0	0	0	0	0	0	0	0	0.0645161	0	0	0	0	0	0	0	0	0	0	0	0	0	0	0	0	0.0322581	0.016129	0.0322581	0.419355
MOs2/3	0	0.0438596	0.00219298	0	0	0.00219298	0	0.0526316	0	0	0	0	0	0	0.00219298	0	0.0416667	0	0.0109649	0.0197368	0	0	0.00219298	0.00877193	0.00877193	0.00438596	0.00219298	0.00657895	0.0307018	0.00219298	0.00438596	0	0	0.00438596	0.00438596	0.0197368	0.00219298	0	0	0	0.00219298	0	0	0	0	0.0416667	0.00877193	0	0.526316
SSp-tr2/3	0	0.0689655	0	0	0	0	0	0.0229885	0	0	0	0	0	0	0	0	0.0229885	0	0	0	0	0	0	0.0114943	0	0.0114943	0	0.0114943	0.0229885	0	0	0	0	0.0114943	0	0.0804598	0	0	0	0	0	0	0	0	0.0114943	0.0689655	0	0	0.425287
AUDp2/3	0	0.0888889	0	0	0.0222222	0	0.0222222	0.111111	0	0.0222222	0	0	0	0	0	0	0.0444444	0.0222222	0.0222222	0	0	0	0	0	0	0	0.0222222	0	0	0	0	0	0	0	0.0222222	0.0444444	0.0222222	0	0	0	0.0222222	0	0	0	0	0.0222222	0	0	0.377778
SSp-n2/3	0	0.00671141	0	0	0	0	0	0.0201342	0	0	0	0	0	0	0	0	0.0201342	0	0	0	0	0	0	0	0.0201342	0	0	0.00671141	0.0134228	0	0	0	0	0.00671141	0	0.261745	0.0671141	0	0	0	0	0	0	0	0	0.0201342	0.0134228	0	0.187919
SSp-bfd2/3	0	0.0174825	0	0	0.0034965	0	0	0.027972	0	0	0	0	0	0	0	0	0.0104895	0	0.00699301	0.0104895	0	0	0	0	0.00699301	0	0.0034965	0	0.0104895	0	0.0034965	0	0	0.0034965	0	0.181818	0.0384615	0	0	0	0.00699301	0	0	0	0	0.034965	0.013986	0	0.213287
SSp-m2/3	0	0.0129032	0	0	0	0	0	0.016129	0	0	0	0	0	0	0.00645161	0	0.016129	0.00645161	0.00322581	0.00322581	0	0	0.00322581	0	0.00322581	0.00322581	0.00322581	0.00967742	0.00967742	0	0.00645161	0	0	0.00322581	0	0.083871	0.0225806	0	0	0	0.00645161	0	0	0	0	0.0225806	0	0.00645161	0.23871
AUDd2/3	0	0.0175439	0	0.0175439	0	0	0	0.0350877	0	0	0	0	0	0	0	0	0.0350877	0	0	0	0	0	0	0	0.0350877	0	0	0.0175439	0	0	0	0	0	0.0175439	0	0.0701754	0	0	0	0	0	0	0	0	0	0.0175439	0	0	0.263158
MOp2/3	0	0.0251142	0	0	0	0.00114155	0.00114155	0.0194064	0	0	0	0	0	0	0.00114155	0	0.0251142	0	0.0114155	0.010274	0	0.00342466	0.00114155	0.00342466	0.010274	0.00114155	0.00114155	0.00342466	0.0114155	0.00342466	0.00342466	0	0	0.00114155	0.00342466	0.0422374	0.00799087	0	0	0	0.00342466	0	0	0	0	0.0262557	0.00684932	0	0.288813
SSp-ll2/3	0	0.0218978	0	0	0	0	0	0.0145985	0	0	0	0	0	0	0	0	0.0145985	0	0.0145985	0.00729927	0	0	0	0.0145985	0.0145985	0.0145985	0	0	0	0	0	0	0	0.0145985	0	0.0729927	0.0364964	0	0	0	0	0	0	0	0	0.0291971	0	0.0218978	0.277372
SSp-ul2/3	0	0.0327869	0	0	0	0	0	0.00819672	0	0	0	0	0	0	0.00409836	0	0.0204918	0	0	0	0	0	0	0	0.00409836	0.00409836	0	0.00409836	0.00819672	0	0	0	0	0	0	0.131148	0.0286885	0	0	0	0	0	0	0	0	0.0491803	0	0	0.241803
SSp-un2/3	0	0.0449438	0	0	0	0	0	0.011236	0	0	0	0	0	0	0	0	0.011236	0	0	0.0224719	0	0	0	0.011236	0	0	0	0	0	0	0	0	0	0	0	0.11236	0.0337079	0	0	0	0	0	0	0	0	0.0337079	0	0.011236	0.235955
SSs2/3	0.00268817	0.0241935	0	0	0.00268817	0	0	0.0887097	0.00268817	0.0107527	0	0	0	0	0.00806452	0	0.0349462	0	0.0107527	0.00537634	0	0	0.00537634	0.00268817	0.00268817	0.0107527	0.00537634	0.00537634	0.00806452	0	0.00268817	0	0.00268817	0.00268817	0.00537634	0.0806452	0.0134409	0	0	0	0.00537634	0	0	0	0	0.0376344	0.00268817	0.00537634	0.276882
VISrl2/3	0	0.0344828	0	0	0	0	0	0.0862069	0	0	0	0	0	0	0	0	0.0172414	0	0	0	0	0	0	0	0	0	0	0	0	0	0	0	0	0.0172414	0	0.0172414	0.0172414	0	0	0	0	0	0	0	0	0.0172414	0	0	0.396552
AUDd4	0	0.0952381	0	0	0	0	0	0	0	0	0	0	0	0	0	0	0.047619	0	0	0	0	0	0	0	0	0	0	0	0	0.047619	0	0	0	0	0	0.190476	0	0	0	0	0	0	0	0	0	0	0.047619	0	0.285714
ORBl5	0	0.0747664	0	0	0	0	0	0.0373832	0	0	0	0	0	0	0.0186916	0	0.0654206	0	0	0.0373832	0	0	0	0	0.0186916	0	0	0	0.0280374	0.0186916	0.0280374	0.00934579	0	0	0	0.196262	0.046729	0	0	0	0	0	0	0	0	0.0654206	0.00934579	0	0.299065
AUDp4	0	0.0294118	0	0	0	0	0	0.0588235	0	0	0	0	0	0	0	0	0	0	0	0	0	0	0	0	0	0	0	0	0	0	0	0	0	0	0	0.264706	0.117647	0	0	0	0	0	0	0	0	0.0294118	0	0	0.0882353
SSs4	0	0.015544	0	0	0	0	0	0.0414508	0	0	0	0	0	0	0	0	0.015544	0	0.015544	0.00518135	0	0	0.00518135	0	0.00518135	0.00518135	0	0.015544	0.00518135	0	0.015544	0.0103627	0	0.00518135	0	0.373057	0.119171	0	0	0	0	0	0	0	0	0.0207254	0	0	0.170984
VISpl2/3	0	0.5	0	0	0	0.125	0	0.75	0.25	0	0	0	0	0	0	0	0.25	0	0.125	0	0	0	0.125	0.25	0.25	0.125	0.125	0.125	0	0.125	0.5	0.375	0	0.125	0.125	0	0	0	0	0	0	0	0	0	0	0.125	0.125	0	0.375
GU4	0	0.125	0	0	0.0625	0	0	0.3125	0.0625	0.0625	0	0	0	0	0	0	0.5	0	0	0	0	0	0	0	0	0	0	0	0.0625	0	0.125	0	0	0	0.125	0.125	0	0	0	0	0	0	0	0	0	0.0625	0	0	0.0625
ACAv2/3	0	0.181818	0	0.0227273	0.0227273	0	0	0.727273	0.0681818	0.0227273	0.0227273	0	0	0	0.0454545	0	0.431818	0.0227273	0.0454545	0.0909091	0	0	0.0227273	0.0227273	0.0454545	0.0227273	0.0227273	0.0454545	0	0.0227273	0.113636	0.0227273	0	0.0454545	0.113636	0	0	0	0	0	0.0454545	0	0	0	0	0.181818	0.0454545	0	1
ORBm5	0	0.315789	0.105263	0	0.0526316	0	0	0.315789	0.0526316	0	0	0	0	0	0.105263	0	0.210526	0	0	0.105263	0	0	0.0526316	0.0526316	0.105263	0	0	0	0	0.0526316	0.105263	0	0	0.0526316	0	0.105263	0	0	0	0	0.0526316	0	0	0	0	0	0	0	0.842105
VISam2/3	0	0.15	0	0	0	0	0	0.2	0.1	0	0	0	0	0	0	0	0.2	0	0	0	0	0	0.05	0	0	0	0	0.05	0.05	0	0.05	0	0	0	0	0	0	0	0	0	0	0	0	0	0	0.2	0	0	1
ACAd2/3	0	0.192982	0.0175439	0	0	0	0	0.263158	0	0	0	0	0	0	0	0	0.175439	0	0.0526316	0.0526316	0	0	0	0.0526316	0.0175439	0.0175439	0	0	0.0526316	0	0.0526316	0	0	0.0175439	0.0175439	0	0	0	0	0	0.0175439	0.0175439	0	0	0.0175439	0.0877193	0.0175439	0.0350877	1
ORBvl5	0.03125	0.21875	0	0	0	0.03125	0	0.125	0.03125	0	0	0	0	0	0	0	0.0625	0	0	0.09375	0	0.03125	0	0.03125	0.03125	0	0.03125	0.03125	0.03125	0.03125	0	0	0	0.03125	0.03125	0	0	0	0	0	0	0	0	0	0.03125	0.0625	0	0	0.71875
RSPagl2/3	0	0.214286	0.0142857	0	0	0	0	0.228571	0	0.0142857	0	0	0	0	0	0	0.157143	0	0.0142857	0.0857143	0	0	0	0.0142857	0.0857143	0.0142857	0.0142857	0.0571429	0.0428571	0	0.0285714	0	0	0	0.0285714	0	0	0	0	0	0	0.0142857	0	0	0	0.0571429	0.0142857	0	0.542857
AUDv4	0	0.1	0	0	0	0	0.05	0.2	0.05	0	0	0	0	0	0	0	0.2	0	0	0	0	0	0	0.05	0	0.05	0	0	0	0	0	0	0	0.05	0	0	0	0	0	0	0	0	0	0	0	0.1	0.05	0.05	0.4
AIv5	0	0.583333	0.0277778	0	0.0833333	0	0	0.805556	0	0	0	0	0	0	0.0833333	0	0.333333	0	0.0277778	0	0	0.0277778	0.0277778	0.0277778	0.0277778	0	0.0555556	0.0833333	0	0.0277778	0.25	0.0555556	0	0.138889	0	0.0555556	0.0833333	0	0	0	0	0	0.0277778	0	0	0.0555556	0	0	0.555556
TEa4	0	0.32	0.12	0	0.12	0.04	0	1	0.16	0.08	0	0	0	0	0.04	0	0.36	0	0.04	0	0	0	0	0.04	0	0	0	0.04	0.04	0	0	0.04	0	0.16	0.12	0	0	0	0	0	0	0	0	0	0	0.16	0	0	0.76
VISC4	0	0.142857	0	0	0.0714286	0.0714286	0	0.428571	0	0	0	0	0	0	0.142857	0	0.285714	0	0	0	0	0	0	0	0	0	0.0714286	0.0714286	0	0	0.214286	0.0714286	0	0.142857	0.0714286	0.0714286	0	0	0	0	0	0	0	0	0	0	0.0714286	0	0.785714
VISli1	0	0	0	0	0	0	0	0.666667	0	0	0	0	0	0	0	0	0.333333	0	0	0	0	0	0	0	0	0	0.333333	0	0	0	0	0	0	0	0	0	0	0	0	0	0	0.333333	0	0	0	0	0	0	0.333333
AIv1	0.5	0.75	0	0	0	0	0.25	0.75	0	0	0	0	0	0	0	0	0	0	0	0	0	0	0	0	0	0	0	0	0	0	0	0	0.25	0	0	0	0	0	0	0	0	0	0	0	0	0	0	0	0
AId1	0.1	0	0.1	0	0	0	0	1	0	0.1	0	0	0	0	0	0	0.4	0	0	0	0	0	0	0	0	0	0.2	0	0	0	0.1	0	0	0	0	0	0	0	0	0	0	0	0	0	0	0	0	0	0
GU1	0	0.142857	0	0	0	0	0	1	0.142857	0	0	0	0	0	0.142857	0	0.285714	0	0	0.142857	0	0	0	0	0	0	0.142857	0	0	0	0	0	0.428571	0	0	0	0	0	0	0	0	0	0	0	0	0	0	0	0.142857
VISC1	0.142857	0.428571	0	0	0	0	0	1	0	0	0	0	0	0	0.285714	0	0.142857	0	0	0.142857	0	0	0	0	0	0	0.142857	0	0	0	0	0	0.285714	0	0	0	0	0	0	0	0	0	0	0	0	0.142857	0	0	0
AUDpo1	0	0.25	0	0	0	0	0	0.25	0	0	0	0	0	0	0	0	0.75	0	0	0	0	0	0	0	0	0	0.25	0	0	0	0	0	0	0	0.25	0	0	0	0	0	0	0	0	0	0	0	0	0	0
RSPv1	0	0.0434783	0	0	0	0	0	0.188406	0	0.0144928	0	0	0	0	0.0289855	0	0.231884	0	0.0289855	0.15942	0	0.0144928	0	0.0144928	0.0289855	0	0.0434783	0.0144928	0.0434783	0	0.0434783	0	0.0144928	0	0.0144928	0.0289855	0.0144928	0	0	0	0	0	0	0	0	0.0724638	0	0	0.289855
VISrl1	0	0.0434783	0	0	0	0	0	0.217391	0	0	0	0	0	0	0	0	0.0869565	0	0.0434783	0	0	0	0	0	0	0	0	0.0434783	0	0	0	0	0	0	0	0	0	0	0	0	0	0	0	0	0	0	0	0	0.0869565
VISa1	0	0.05	0	0	0	0	0	0.2	0	0	0	0	0	0	0	0	0.15	0	0	0.1	0	0	0	0	0	0	0	0	0.05	0	0	0	0	0	0	0	0	0	0	0	0	0	0	0	0	0.05	0	0	0.3
MOs1	0	0.119048	0	0.0238095	0	0	0	0.142857	0.0119048	0	0	0	0	0	0	0	0.0952381	0	0.0119048	0.0238095	0	0	0	0	0	0	0.0119048	0	0	0	0.0119048	0	0	0	0.0119048	0	0	0	0	0	0.0238095	0	0	0	0	0.0238095	0	0	0.285714
SSs1	0	0.0747664	0	0.00934579	0	0	0	0.130841	0	0	0	0	0	0	0	0	0.121495	0	0	0.0186916	0	0	0	0	0	0	0.0186916	0.00934579	0	0	0.0280374	0.00934579	0	0	0	0	0	0	0	0	0.00934579	0	0	0	0	0.0560748	0.0280374	0	0.11215
SSp-bfd1	0	0.0864198	0	0	0	0	0	0.0864198	0	0.0123457	0	0	0	0	0.0123457	0	0.17284	0	0	0.0123457	0	0.0123457	0	0	0.0123457	0	0	0	0	0	0	0	0	0	0.0123457	0	0.0123457	0	0	0	0	0	0	0	0	0.0740741	0.0246914	0	0.407407
SSp-n1	0	0.0204082	0	0	0	0	0	0.0408163	0	0	0	0	0	0	0	0	0.102041	0	0.0204082	0	0	0	0	0	0	0	0	0	0	0	0	0	0	0	0	0.0204082	0	0	0	0	0	0	0	0	0	0.0612245	0	0	0.367347
SSp-un1	0	0.0384615	0	0	0	0	0	0.0384615	0	0	0	0	0	0	0	0	0.153846	0	0	0.0384615	0	0	0	0	0	0	0	0	0	0	0	0	0	0.0384615	0	0.0384615	0	0	0	0	0	0	0	0	0	0	0.0384615	0	0.115385
SSp-tr1	0	0	0	0	0	0	0	0.0322581	0	0	0	0	0	0	0	0	0.0645161	0	0	0.0322581	0	0	0	0	0	0	0	0	0	0	0	0	0	0	0	0	0	0	0	0	0	0	0	0	0	0.0322581	0	0	0.129032
SSp-ll1	0	0.0566038	0	0	0	0	0	0.0188679	0	0	0	0	0	0	0	0	0.0377358	0	0	0	0	0	0	0.0188679	0.0188679	0	0	0.0188679	0	0	0.0188679	0	0	0.0188679	0	0.0188679	0	0	0	0	0	0	0	0	0	0.0377358	0	0	0.169811
SSp-m1	0	0.0265487	0	0	0	0	0	0.0353982	0	0	0	0	0	0	0	0	0.0707965	0	0	0	0	0	0.00884956	0	0.0265487	0.00884956	0	0	0.00884956	0	0.00884956	0	0	0	0.00884956	0.00884956	0	0	0	0	0.00884956	0	0	0	0	0.0442478	0.00884956	0	0.176991
MOp1	0	0.0301508	0	0	0	0	0	0.040201	0	0	0	0	0	0	0	0	0.080402	0	0.0100503	0.00502513	0	0	0	0	0	0	0.00502513	0.0150754	0	0	0	0	0	0.00502513	0	0	0	0	0	0	0.0100503	0	0	0	0	0.0100503	0.00502513	0	0.256281
SSp-ul1	0	0.0277778	0	0	0	0	0	0.0416667	0	0	0	0	0	0	0	0	0.0833333	0	0	0.0138889	0	0	0	0	0	0	0	0.0138889	0.0138889	0	0.0138889	0	0	0.0138889	0	0.0138889	0.0138889	0	0	0	0	0	0	0	0	0.0277778	0	0.0138889	0.25
AUDd1	0	0	0	0	0	0	0	0.0909091	0	0	0	0	0	0	0	0	0.0909091	0	0	0.0909091	0	0	0	0	0	0	0	0	0	0	0	0	0	0.0909091	0	0	0	0	0	0	0	0	0	0	0	0	0.0909091	0	0.0909091
VISl1	0	0.277778	0	0	0	0	0	0.0555556	0	0	0	0	0	0	0	0	0	0	0	0.0555556	0	0	0	0	0	0	0.0555556	0	0	0	0	0	0	0	0	0	0	0	0	0	0	0	0	0	0.0555556	0.111111	0	0	0.277778
VISpm1	0	0.25	0	0	0	0	0	0.125	0	0	0	0	0	0	0	0	0.25	0	0	0.125	0	0	0	0	0.125	0	0.25	0	0	0	0	0	0	0	0.125	0	0	0	0	0	0	0	0	0	0	0.125	0	0	0.375
VISal1	0	0.285714	0	0	0	0	0	0.428571	0	0	0	0	0	0	0	0	0	0	0	0.142857	0	0	0	0	0	0	0.142857	0	0	0	0	0	0	0	0	0	0	0	0	0	0	0	0	0	0	0.142857	0	0	0.571429
VISp1	0	0.150943	0	0.0377358	0	0	0.0188679	0.566038	0	0.0188679	0	0	0	0	0	0	0.226415	0	0.0188679	0.113208	0	0	0	0	0.0377358	0	0.0188679	0.0188679	0.0188679	0	0.0377358	0	0.0377358	0	0.0188679	0	0	0	0	0	0.0188679	0	0	0	0	0.150943	0.0754717	0	0.603774
RSPagl1	0	0	0	0.0526316	0	0	0	0.894737	0	0	0	0	0	0	0	0	0.368421	0	0	0	0	0	0	0	0	0	0.0526316	0	0.157895	0	0	0	0.210526	0	0.0526316	0	0	0	0	0	0.0526316	0	0	0	0	0.0526316	0	0	0.263158
RSPd1	0	0.0740741	0	0	0	0	0	0.962963	0	0	0	0	0	0	0	0	0.222222	0	0	0.111111	0	0	0	0	0	0	0.111111	0.037037	0	0	0	0	0.111111	0	0	0.037037	0	0	0	0	0	0	0	0	0	0.148148	0.037037	0.037037	0.481481
AUDp1	0.0666667	0.2	0	0	0	0	0	0.533333	0	0.133333	0	0	0	0	0	0	0.333333	0	0.0666667	0	0	0	0	0	0	0	0	0	0	0	0	0	0.133333	0	0	0	0	0	0	0	0	0	0	0	0	0	0	0	0.533333
ACAd1	0	0.15	0	0	0.05	0.05	0	0.7	0	0	0	0	0	0	0	0	0.25	0	0.05	0.3	0	0	0	0	0	0.05	0	0	0	0	0	0	0.05	0	0	0	0	0	0	0	0	0	0	0	0	0.2	0	0	0.7
VISam1	0	0.1	0	0	0	0	0	0.6	0	0	0	0	0	0	0	0	0.4	0	0	0	0	0	0	0	0	0	0	0.1	0.1	0	0	0	0	0	0.1	0	0	0	0	0	0	0	0	0	0	0	0	0	0.2
VISpor6b	0	0	0	0	0.5	0	0	0	0	0	0	0	0	0	0	0	0	0	0	1	0	0.5	1	0	0	0	0	0	0	0.5	0	0.5	0	0	0	0	0	0	0	0	0	0	0	0	0	0	0	0	0
AId6b	0	0	0	0	0	0	0	0.25	0	0	0	0	0	0	0	0	0	0	0	0	0	0	0.5	0	0	0	0	0	0	0	0.25	0	0	0	0	0	0	0	0	0	0	0	0	0	0	0	0	0	0.25
SSs6b	0	0.75	0	0	0	0	0	0.25	0	0	0	0	0	0	0	0	0.75	0	0	0	0	0	0	0	0	0	0	0	0	0	0	0	0	0	0	0	0	0	0	0	0	0	0	0	0	0	0	0	0
FRP6a	0	0	0	0	0	0	0	0	0	0	0	0	0	0	0	0	0.125	0	0	0	0	0	0	0	0	0	0	0	0	0	0	0	0	0	0	0	0	0	0	0	0	0	0	0	0	0	0	0	0
AUDpo6a	0	0.5	0	0	0	0	0	0	0	0	0	0	0	0	0	0	0.333333	0	0	0	0	0	0.166667	0	0	0	0	0	0	0	0.166667	0	0	0	0.166667	0	0	0	0	0	0	0	0	0	0	0	0	0	0.333333
ACAv6a	0	0.333333	0	0	0.030303	0	0	0.121212	0	0	0	0	0	0	0	0	0.878788	0	0	0.0606061	0	0.151515	0.424242	0	0	0	0	0	0	0.242424	0.272727	0.0909091	0	0	0	0	0	0	0	0	0	0	0	0	0	0	0	0	0.0606061
ILA6a	0	0.470588	0	0	0.117647	0	0	0.117647	0	0	0	0	0	0	0	0	0.705882	0	0	0	0	0.0588235	0.411765	0	0	0	0	0	0	0.411765	0.294118	0.294118	0	0.0588235	0.0588235	0	0	0	0	0	0	0	0	0	0	0	0	0	0
AId6a	0	0.211538	0	0.0192308	0.0576923	0	0	0.25	0	0	0	0	0	0	0	0	0.365385	0	0	0	0	0	0.115385	0.0192308	0	0.0384615	0	0.0192308	0	0.115385	0.0384615	0.173077	0.0192308	0.0384615	0	0.0192308	0	0	0	0	0	0	0	0	0	0	0	0	0.115385
PL6a	0	0.214286	0	0	0.0714286	0	0	0.119048	0	0	0	0	0	0	0.047619	0	0.428571	0	0	0	0	0.0238095	0.119048	0.0238095	0	0	0	0	0	0.0714286	0.047619	0.142857	0	0	0	0	0	0	0	0	0	0	0	0	0	0	0	0	0.119048
VISal6a	0	0	0	0	0	0	0	0	0	0	0	0	0	0	0	0	0.166667	0	0	0	0	0	0.166667	0	0	0	0	0	0	0	0	0	0	0	0	0	0	0	0	0	0	0	0	0	0	0	0	0	0.166667
MOp6b	0.1	0.2	0	0	0	0	0	0	0	0	0	0	0	0	0	0	0.5	0	0	0	0	0	0.1	0	0	0	0	0	0	0	0	0	0	0	0	0	0	0	0	0	0	0	0	0	0	0	0	0	0
VISl6a	0	0	0	0	0	0	0	0.0434783	0	0	0	0	0	0	0	0	0.217391	0	0.0434783	0	0	0	0.0869565	0	0	0	0	0	0	0.130435	0.130435	0.0434783	0	0	0	0	0	0	0	0	0	0	0	0	0	0	0	0.0434783	0
VISpm6a	0	0	0	0	0	0	0	0	0	0	0	0	0	0	0	0	0.153846	0	0	0.0769231	0	0	0.0769231	0	0	0	0	0.0769231	0	0.230769	0	0	0	0	0	0	0	0	0	0	0	0	0	0	0	0	0	0	0.0769231
SSp-n6a	0.015625	0.0625	0	0	0	0	0	0.015625	0	0	0	0	0	0	0	0	0.125	0	0	0	0	0.015625	0	0	0	0	0	0	0	0.015625	0.015625	0.015625	0	0	0	0.0625	0.015625	0	0	0	0	0	0	0	0	0	0	0	0.015625
SSs6a	0	0.145833	0	0	0.0277778	0	0	0.0694444	0	0	0.00694444	0	0	0	0	0	0.159722	0	0	0.0138889	0	0.0208333	0.0347222	0	0.00694444	0.00694444	0.00694444	0	0.0138889	0.00694444	0.0625	0.0625	0	0.0277778	0	0.0208333	0	0	0	0	0	0	0	0	0	0.00694444	0	0.00694444	0.0763889
SSp-un6a	0	0.26087	0	0	0	0	0	0	0	0	0	0	0	0	0.0434783	0	0.130435	0	0	0	0	0	0.0434783	0	0	0	0	0	0	0.0434783	0.0434783	0.0434783	0	0	0	0	0	0	0	0	0	0	0	0	0	0	0	0.0434783	0.0434783
VISa6a	0	0.0588235	0	0	0.0196078	0	0	0.0196078	0	0	0	0	0	0	0	0	0.0980392	0	0	0.0392157	0	0	0	0	0.0196078	0	0	0	0	0.0588235	0.0196078	0	0	0	0	0	0	0	0	0	0	0	0	0	0	0	0	0	0.0392157
SSp-m6a	0.00529101	0.0899471	0	0	0	0	0	0.031746	0	0	0	0	0	0	0	0	0.037037	0	0	0	0	0.015873	0.015873	0.00529101	0	0	0	0	0.010582	0.026455	0.00529101	0.015873	0	0	0	0.010582	0.00529101	0	0	0	0	0	0	0	0	0.00529101	0.00529101	0	0.031746
SSp-ll6a	0.0273973	0.205479	0	0.0273973	0.0136986	0	0	0.0410959	0	0	0	0	0	0	0	0	0.109589	0	0	0.0273973	0	0	0.0273973	0	0	0.0136986	0	0	0	0.0547945	0	0.0136986	0	0	0	0.0136986	0	0	0	0	0	0	0	0	0	0.0136986	0	0	0.0273973
MOs6a	0	0.0596591	0.00284091	0	0	0	0	0.0255682	0	0	0	0	0	0	0.00568182	0	0.15625	0	0	0.0170455	0	0	0.0454545	0.0113636	0.00284091	0.00284091	0	0.00852273	0.0113636	0.0539773	0.0170455	0.0170455	0	0	0	0	0	0	0	0	0	0	0	0	0	0.00284091	0.00284091	0.00284091	0.0482955
MOp6a	0.014553	0.0831601	0	0.002079	0.002079	0	0	0.00831601	0	0	0	0	0	0	0	0	0.118503	0	0.002079	0.018711	0	0.00623701	0.031185	0.002079	0.00623701	0	0.004158	0.004158	0.00831601	0.031185	0.002079	0.014553	0	0	0	0.004158	0	0	0	0	0	0	0	0	0	0	0.002079	0	0.0519751
SSp-ul6a	0	0.170455	0	0	0.0113636	0	0	0.0454545	0	0.0113636	0	0	0	0	0	0	0.147727	0	0	0.0113636	0	0.0113636	0.0454545	0	0	0	0	0	0	0.0113636	0.0113636	0.0340909	0	0	0	0.0227273	0	0	0	0	0	0	0	0	0	0	0	0	0.0681818
RSPagl6a	0	0.0666667	0	0	0	0	0	0.1	0	0	0	0	0	0	0	0	0.3	0	0	0.0666667	0	0.1	0.2	0.0333333	0	0	0	0.0333333	0	0	0	0.0666667	0	0	0.0333333	0	0	0	0	0	0	0	0	0	0	0.0333333	0	0.0333333	0.1
ACAd6a	0	0.0547945	0	0	0.0136986	0	0	0.0273973	0	0	0	0	0	0	0	0	0.383562	0	0	0	0	0.0547945	0.0958904	0	0	0	0.0136986	0.0136986	0	0.0410959	0.0410959	0.0410959	0	0	0	0	0	0	0	0	0	0	0	0	0	0.0136986	0	0	0.0136986
RSPd6a	0	0.0925926	0	0	0.037037	0	0	0.0555556	0	0.0185185	0	0	0	0	0	0	0.314815	0	0	0.12963	0	0.0740741	0.166667	0.037037	0.0185185	0	0.0185185	0	0.037037	0.0740741	0.037037	0.111111	0	0	0	0	0	0	0	0	0	0	0	0	0	0.0185185	0	0	0.111111
RSPv5	0	0.035	0	0	0	0	0	0.015	0	0.01	0	0	0	0	0	0	0.285	0	0.02	0.335	0	0.035	0.13	0.065	0.025	0.03	0.01	0.025	0.08	0.105	0.045	0.03	0	0.025	0	0.04	0.015	0	0	0	0.01	0	0	0	0	0.02	0	0	0.145
ORBl6b	0	0	0	0	0	0	0	0	0	0	0	0	0	0	0	0	0	0	0	0	0	0.2	0	0	0	0	0	0	0	0	0	0	0	0	0	0	0	0	0	0	0	0	0	0	0	0	0	0	0
AUDpo5	0	0.166667	0	0	0	0	0	0.0555556	0	0	0	0	0	0	0	0	0.111111	0	0	0	0	0	0	0	0.111111	0.0555556	0	0	0	0.111111	0	0	0	0	0	0.111111	0.0555556	0	0	0	0	0	0	0	0	0.111111	0	0	0.333333
SSp-tr4	0	0	0	0	0	0	0	0	0	0	0	0	0	0	0	0	0	0	0	0	0	0	0	0.0869565	0	0	0	0	0	0	0	0	0	0	0	0.0869565	0.0434783	0	0	0	0	0	0	0	0	0.0869565	0	0	0.217391
SSp-un4	0	0	0	0	0	0	0	0	0	0	0	0	0	0	0	0	0	0	0	0.0588235	0	0	0	0	0	0	0	0	0	0	0	0	0	0	0	0.764706	0.294118	0	0	0	0	0	0	0	0	0.117647	0	0	0.117647
SSp-ll4	0	0.0238095	0	0	0	0	0	0	0	0	0	0	0	0	0	0	0	0	0	0	0	0	0	0	0	0	0	0	0	0	0.0238095	0	0	0	0	0.214286	0.0714286	0	0	0	0	0	0	0	0	0	0	0	0.0714286
SSp-ul4	0	0.027027	0	0	0	0	0	0.027027	0	0	0	0	0	0	0	0	0	0	0	0	0	0.0135135	0	0	0.027027	0	0	0	0	0	0	0	0	0	0	0.459459	0.0540541	0	0	0	0.0135135	0	0	0	0	0.0135135	0	0	0.0945946
VISp6a	0	0.0344828	0.0114943	0	0.0114943	0.0114943	0	0.045977	0	0	0	0	0	0	0	0	0.126437	0	0	0.045977	0	0.045977	0.0689655	0	0	0	0	0	0.0114943	0.16092	0.0229885	0.0229885	0	0	0.0114943	0.0114943	0.0114943	0	0	0	0	0	0	0	0	0	0	0	0.0229885
SSp-ul5	0	0.028169	0	0	0	0	0	0.00704225	0	0	0	0	0	0	0	0	0.0422535	0	0	0.0352113	0	0	0.0140845	0.028169	0	0.00704225	0	0.00704225	0.00704225	0.00704225	0	0.00704225	0	0	0	0.0985915	0.0352113	0	0	0	0	0	0	0	0	0	0	0	0.056338
SSp-un5	0	0.0434783	0	0	0	0	0	0	0	0	0	0	0	0	0	0	0.0869565	0	0.0217391	0.0652174	0	0.0217391	0	0	0	0	0	0	0	0	0	0.0217391	0	0	0	0.0434783	0	0	0	0	0	0	0	0	0	0	0	0.0217391	0.108696
SSp-n5	0	0.0235294	0	0	0	0	0	0.0117647	0	0	0	0	0	0	0	0	0.0470588	0	0	0.0588235	0	0.0117647	0.0352941	0	0.0117647	0	0	0	0.0117647	0	0	0.0117647	0	0	0	0.223529	0.129412	0	0	0	0	0	0	0	0	0.0352941	0	0	0.0235294
SSp-bfd5	0	0.0131579	0	0	0	0	0	0.00877193	0	0	0	0	0	0	0	0	0.0131579	0	0.00438596	0.0438596	0	0.00438596	0.0131579	0.00877193	0.00438596	0	0	0	0.00877193	0.0131579	0	0.0219298	0	0	0	0.153509	0.0570175	0	0	0	0	0	0	0	0	0.0263158	0	0	0.0482456
SSp-m5	0	0.0138889	0	0	0	0	0	0	0	0	0	0	0	0	0	0	0.0138889	0	0.00462963	0.0277778	0	0.00925926	0	0.00925926	0.00925926	0.00925926	0	0.0185185	0.00925926	0.0138889	0	0	0	0.00462963	0	0.175926	0.0555556	0	0	0	0.00462963	0	0	0	0	0.00925926	0	0	0.0416667
SSp-tr5	0	0.05	0	0	0	0	0	0	0	0	0	0	0	0	0	0	0.1	0	0.025	0	0	0	0.05	0.025	0	0.025	0	0	0	0	0	0	0	0	0	0.025	0	0	0	0	0	0	0	0	0	0	0	0	0.075
VISa5	0	0.0153846	0	0	0	0	0	0.0153846	0	0	0	0	0	0	0	0	0.0461538	0	0.0307692	0.0615385	0	0	0	0.0153846	0.0153846	0.0769231	0	0.0307692	0	0.0153846	0	0.0307692	0	0	0	0.0153846	0.0153846	0	0	0	0	0	0	0	0	0	0	0	0.0615385
SSs5	0	0.0447761	0.00373134	0	0.0223881	0.00373134	0.00373134	0.0261194	0.00373134	0	0	0	0	0	0	0	0.0895522	0	0.0149254	0.0186567	0	0.0223881	0.0149254	0.011194	0	0	0.00746269	0.00746269	0.011194	0.0223881	0.0223881	0.0634328	0	0.011194	0.00373134	0.182836	0.0746269	0	0	0	0.00373134	0	0	0	0	0.0149254	0	0	0.108209
ORBl6a	0	0.0816327	0	0	0	0	0	0	0	0	0	0	0	0	0	0	0.0408163	0	0	0.0408163	0	0	0.0204082	0.0204082	0	0	0	0	0	0.0816327	0	0	0	0.0204082	0	0.122449	0	0	0	0	0	0	0	0	0	0.0204082	0	0	0.0408163
MOp5	0	0.0245399	0	0	0	0	0	0.00817996	0	0	0	0	0	0	0	0	0.0368098	0	0.00408998	0.0449898	0	0.00817996	0.0184049	0.0163599	0.00817996	0.00817996	0	0.0163599	0.0347648	0.0245399	0	0.00408998	0	0.00408998	0	0.0408998	0.0102249	0	0	0	0	0	0	0	0	0.0184049	0.00204499	0	0.0899796
SSp-ll5	0	0.0111111	0	0	0	0	0	0	0	0	0	0	0	0	0	0	0.0555556	0	0	0.0111111	0	0.0111111	0.0111111	0.0222222	0.0111111	0	0	0	0.0111111	0	0	0.0111111	0	0	0	0.111111	0.0444444	0	0	0	0	0	0	0	0	0	0	0	0.0777778
VISli5	0	0.142857	0	0	0	0	0	0	0	0	0	0	0	0	0	0	0.107143	0	0	0.0357143	0	0	0	0.0714286	0	0	0	0.0357143	0	0.0357143	0	0.0357143	0	0	0	0.0714286	0	0	0	0	0	0	0	0	0	0.0357143	0	0	0.142857
AUDd5	0	0	0	0	0.0731707	0	0	0	0	0	0	0	0	0	0	0	0.0731707	0	0.0243902	0	0	0.0243902	0.0243902	0.0243902	0	0	0	0	0	0	0	0.0243902	0	0	0	0.0731707	0.0487805	0	0	0	0	0	0	0	0	0	0	0	0.170732
AUDp5	0.02	0.02	0	0	0	0	0	0.1	0	0	0	0	0	0	0	0	0.12	0	0	0.04	0	0	0	0.02	0	0	0	0	0.06	0	0.04	0.08	0	0	0	0.2	0.28	0	0	0	0	0	0	0	0	0.02	0	0	0.24
MOs5	0	0.0354167	0	0	0.00416667	0	0	0.0145833	0	0	0	0	0	0	0.00208333	0	0.05625	0	0.00416667	0.01875	0	0.0125	0.01875	0.0354167	0.0229167	0.00416667	0	0.00416667	0.025	0.0208333	0.00833333	0.0125	0	0.00208333	0.00208333	0.00416667	0.00208333	0	0	0	0	0	0	0	0	0.00625	0	0	0.175
ORBvl6a	0	0	0	0	0.03125	0	0	0	0	0	0	0	0	0	0	0	0.03125	0	0.03125	0	0	0	0	0.03125	0.0625	0	0	0	0	0	0.03125	0	0	0.03125	0	0.03125	0	0	0	0	0	0	0	0	0	0.03125	0	0	0.09375
VISam5	0	0	0	0	0	0	0	0.047619	0	0	0	0	0	0	0	0	0.0714286	0	0	0.0238095	0	0	0	0	0	0.0238095	0	0.047619	0	0	0.0238095	0.047619	0	0.0238095	0	0	0	0	0	0	0	0	0	0	0	0	0	0	0.357143
ACAd5	0	0.0437956	0	0	0.00729927	0	0	0.0437956	0	0	0	0	0	0	0	0	0.131387	0	0	0.0218978	0	0.0218978	0.0364964	0.0291971	0.0218978	0.0364964	0.00729927	0.0145985	0.0218978	0.0437956	0.0145985	0.0218978	0	0	0	0.0145985	0	0	0	0	0	0	0	0	0	0.0145985	0	0	0.211679
RSPagl5	0	0.0752688	0	0	0.0322581	0	0	0.0322581	0	0	0	0	0	0	0.0107527	0	0.172043	0	0	0.0322581	0	0.0107527	0.0537634	0.0752688	0.0430108	0.0107527	0	0	0.0107527	0.0322581	0.0645161	0.0430108	0	0	0	0.0430108	0	0	0	0	0	0	0	0	0	0.0430108	0	0.0107527	0.193548
VISal5	0	0	0	0	0	0	0	0	0	0	0	0	0	0	0	0	0.0625	0	0	0.0625	0	0	0	0	0	0.0625	0	0.0625	0	0	0	0	0	0	0	0.125	0	0	0	0	0	0	0	0	0	0	0	0	0.25
VISrl5	0	0	0	0	0	0	0	0	0	0	0	0	0	0	0	0	0.0571429	0	0	0.0571429	0	0	0	0	0	0.0285714	0	0.0285714	0.0285714	0.0285714	0	0	0	0	0	0.0857143	0.0571429	0	0	0	0	0	0	0	0	0.0285714	0	0	0.0571429
VISl5	0	0.0638298	0	0	0	0	0	0	0	0	0	0	0	0	0	0	0.106383	0	0	0.0212766	0	0	0.0425532	0.0851064	0.0212766	0.0425532	0	0.0212766	0.0212766	0.0425532	0	0.0851064	0	0	0	0.0425532	0.0638298	0	0	0	0.0212766	0	0	0	0	0	0	0	0.234043
VISp5	0	0.0108696	0	0	0.0108696	0.00543478	0	0.0326087	0	0	0	0	0	0	0	0	0.00543478	0	0.0163043	0.0434783	0	0.0108696	0.0326087	0.048913	0	0.00543478	0.00543478	0.0217391	0.0380435	0.0543478	0.0108696	0.0271739	0	0	0	0.211957	0.0597826	0	0	0	0.00543478	0	0	0	0	0.048913	0.00543478	0.00543478	0.141304
RSPd5	0	0.0566038	0	0	0.00943396	0	0	0.0471698	0	0.0188679	0	0	0	0	0	0	0.141509	0	0.0188679	0.0660377	0	0.0471698	0.0471698	0.0566038	0	0	0	0	0.0283019	0.0377358	0	0.0283019	0	0.00943396	0	0.0849057	0.0283019	0	0	0	0.00943396	0	0	0	0	0.0566038	0.0188679	0	0.273585
VISpm5	0	0.08	0	0	0	0	0	0.04	0	0	0	0	0	0	0	0	0.04	0	0	0.08	0	0.04	0.08	0.04	0	0.04	0	0.08	0.12	0.08	0.04	0.08	0	0	0	0	0.08	0	0	0	0	0	0.04	0	0	0	0.04	0	0.16
PL2/3	0	0.1875	0	0	0.1875	0	0	0.5625	0	0	0	0	0	0	0	0	0.4375	0	0.125	0.0625	0	0	0	0	0	0.0625	0	0	0	0	0.125	0	0	0	0.0625	0	0	0	0	0	0	0	0.0625	0	0	0	0	0	0.25
VISC5	0	0.3125	0	0	0.125	0	0	0.53125	0	0.0625	0	0	0	0	0.0625	0	0.5	0	0	0.03125	0	0.0625	0.125	0.09375	0.0625	0	0.03125	0.03125	0.03125	0.03125	0.3125	0.5	0	0.0625	0.0625	0.0625	0.03125	0	0	0	0	0	0	0	0	0.0625	0	0.03125	0.15625
ILA5	0	0.44	0	0.04	0.16	0	0	0.4	0.04	0.12	0	0	0	0	0.04	0	0.64	0	0	0	0	0.12	0.12	0.04	0.04	0.04	0	0	0.04	0.12	0.32	0.36	0	0.12	0.04	0.04	0	0	0	0	0	0	0	0	0	0	0	0	0.08
GU5	0	0.545455	0.030303	0	0.181818	0	0	0.666667	0.0909091	0	0.030303	0	0	0	0	0	0.363636	0	0	0.030303	0	0	0.121212	0	0.030303	0.0606061	0	0	0.030303	0.121212	0.363636	0.272727	0.0606061	0.151515	0.030303	0.0606061	0	0	0	0	0	0	0	0	0	0	0	0	0.0606061
PL5	0	0.212766	0.0212766	0	0.12766	0	0	0.255319	0.0212766	0	0	0	0	0	0	0	0.510638	0	0	0	0	0.0212766	0.191489	0	0	0.0212766	0	0	0.0212766	0.191489	0.191489	0.234043	0	0.0212766	0.0212766	0	0	0	0	0	0	0	0	0	0	0	0	0	0.0638298
TEa5	0	0.294118	0	0.00980392	0.156863	0.0196078	0	0.401961	0.0392157	0.0490196	0	0	0	0	0.0294118	0	0.421569	0	0.0196078	0.0294118	0	0.0294118	0.0784314	0.0392157	0.0196078	0.0294118	0	0.0392157	0.00980392	0.0980392	0.352941	0.215686	0	0.127451	0.0196078	0.0294118	0	0	0	0	0	0	0	0	0	0.00980392	0	0	0.215686
VISpl6a	0	0.142857	0.142857	0	0.142857	0	0	0.142857	0	0.142857	0	0	0	0	0	0	0.428571	0	0	0	0	0.428571	0.571429	0.142857	0	0	0	0	0.142857	0.428571	0.142857	0.571429	0	0	0.142857	0	0	0	0	0	0	0	0	0	0	0	0	0	0
VISpor6a	0	0.181818	0	0	0.181818	0	0	0.454545	0	0	0	0	0	0	0	0	0.909091	0	0	0.272727	0	0.363636	0.545455	0.454545	0	0	0.0909091	0	0.0909091	0.272727	0.363636	0.909091	0	0	0.181818	0	0	0	0	0	0	0	0	0	0	0	0	0	0.272727
ACAv5	0	0.142857	0	0.00892857	0.0357143	0	0	0.1875	0.00892857	0	0	0	0	0	0	0	0.303571	0	0.0267857	0.0357143	0	0.0357143	0.0357143	0.0892857	0.0446429	0	0.00892857	0.0446429	0.0178571	0.0982143	0.0803571	0.0535714	0	0.0267857	0.0178571	0.0267857	0.00892857	0	0	0	0	0	0.0178571	0	0	0.0357143	0	0	0.303571
ORBm6a	0	0	0	0	0	0	0	0.08	0	0	0	0	0	0	0.04	0	0	0	0	0	0	0	0.04	0.04	0	0.04	0	0	0	0.04	0	0	0	0.04	0	0	0	0	0	0	0	0	0	0	0	0	0	0	0.16
VISpl5	0	0.333333	0	0	0	0	0	0.111111	0	0	0	0	0	0	0	0	0.0555556	0	0	0.222222	0	0.111111	0.0555556	0.0555556	0	0.111111	0	0.0555556	0	0	0.0555556	0	0	0.111111	0	0	0	0	0	0	0	0	0	0	0	0	0	0	0.222222
VISpor5	0	0.263158	0.0789474	0	0.0789474	0	0	0.210526	0.0263158	0	0	0	0	0	0	0	0.210526	0	0.0263158	0.236842	0	0.0789474	0.0789474	0.236842	0.184211	0.0526316	0.0789474	0.0789474	0.131579	0.0263158	0.157895	0.0263158	0	0.0526316	0.0263158	0.0526316	0	0	0	0	0.0263158	0	0	0	0	0.0789474	0	0	0.5
AId5	0	0.297297	0.0135135	0	0.0405405	0.0135135	0.0135135	0.27027	0.0135135	0	0	0	0	0	0.027027	0	0.243243	0	0.0405405	0.027027	0	0.027027	0.0540541	0	0.0135135	0.0135135	0	0.0135135	0.0135135	0.0540541	0.0810811	0.0405405	0	0.0945946	0.0135135	0.0135135	0	0	0	0	0	0	0	0	0	0.0135135	0	0	0.391892
AUDv5	0.0178571	0.142857	0	0.0357143	0.107143	0.0178571	0	0.0892857	0	0	0	0	0	0	0.0178571	0	0.303571	0	0	0.0178571	0	0.0535714	0.125	0.0714286	0	0.0535714	0	0.0178571	0.0357143	0.0357143	0.107143	0.0892857	0	0.0178571	0.0178571	0.0357143	0	0	0	0	0	0	0	0	0	0.0714286	0	0	0.214286
AUDp6b	0	0.666667	0	0	0	0	0	0	0	0	0	0	0	0	0	0	0.333333	0	0	0	0	0	0.333333	0	0	0	0	0	0	0	0	0	0	0	0	0	0	0	0	0	0	0	0	0	0	0	0	0	0
ORBm1	1	0.160305	0.0152672	0.335878	0	0	0	0.0687023	0	0	0	0	0	0	0	0	0.00763359	0	0	0	0	0	0	0	0.00763359	0	0	0	0	0	0	0	0.00763359	0	0	0	0	0	0	0	0	0	0	0	0	0	0	0	0.00763359
ORBm2/3	1	0.214286	0.0357143	0.339286	0	0	0	0.214286	0	0	0	0	0	0	0	0	0	0	0	0	0	0	0	0	0.0357143	0	0	0	0.0178571	0	0	0	0	0.0178571	0.0178571	0	0	0	0	0	0	0	0	0	0	0.0178571	0	0	0.0178571
GU6b	0	1	0	0	0	0	0	0.4	0	0	0	0	0	0	0	0	0.6	0	0	0	0	0	0.2	0	0	0	0	0	0	0.2	0	0.2	0	0	0	0	0	0	0	0	0	0	0	0	0	0	0	0	0.2
SSp-bfd6b	0	0.857143	0	0	0	0	0	0	0	0	0	0	0	0	0.142857	0	1	0	0	0	0	0	0	0	0	0	0	0	0	0	0	0	0	0	0	0	0	0	0	0	0	0	0	0	0	0	0	0	0
SSp-ul6b	0.125	1	0	0	0	0	0	0	0	0	0	0	0	0	0	0	0.625	0	0	0	0	0	0	0	0	0	0	0	0	0	0	0	0	0	0	0	0	0	0	0	0	0	0	0	0	0	0	0	0
ORBl1	0.3	1	0	0.1	0	0	0	0.3	0	0	0	0	0	0	0	0	0.1	0	0	0	0	0	0	0	0	0	0	0	0	0	0	0	0	0	0	0	0	0	0	0	0	0	0	0	0	0	0	0	0.2
ORBvl1	0.179612	1	0.0242718	0.092233	0	0	0	0.00485437	0	0	0	0	0	0	0	0	0	0	0	0	0	0	0	0	0	0	0	0	0	0	0	0	0	0	0	0	0	0	0	0	0	0	0	0	0	0	0	0	0
ORBvl2/3	0.346591	1	0.0340909	0.238636	0	0	0.00568182	0.0625	0	0	0	0	0	0	0	0	0	0	0	0	0	0	0	0.00568182	0	0	0	0	0	0	0	0	0	0.00568182	0.0170455	0	0	0	0	0	0	0	0	0	0	0.00568182	0	0	0.0170455
VISC6b	0	0.2	0	0	0.2	0	0	0.2	0	0	0	0	0	0	0	0	1	0	0	0	0	0.2	0	0	0	0	0	0.2	0	0	0.2	0	0	0	0	0	0	0	0	0	0	0	0	0	0	0	0	0	0
ECT6b	0	0.142857	0	0	0	0	0	0.285714	0	0	0	0	0	0	0	0	1	0	0	0	0	0.142857	0.285714	0	0	0	0	0	0	0	0	0	0	0	0	0	0	0	0	0	0	0	0	0	0	0	0	0	0
AIp6a	0	0.512821	0.025641	0	0.0512821	0	0.0769231	0.692308	0.0512821	0.025641	0	0	0	0	0.102564	0	0.358974	0	0	0	0	0	0.025641	0	0.025641	0.025641	0	0.0512821	0.025641	0.0769231	0.487179	0.153846	0	0.102564	0.0512821	0	0	0	0	0	0	0	0	0	0	0	0	0	0.0769231
TEa6a	0	0.325	0	0	0.175	0	0.025	0.225	0	0.025	0	0	0	0	0	0	1	0	0	0.025	0	0	0.3	0.05	0.025	0	0	0	0	0.1	0.25	0.5	0	0.05	0.025	0	0	0	0	0	0	0	0	0	0	0	0	0	0.1
GU6a	0	0.68	0	0	0.12	0	0	0.48	0	0	0	0	0	0	0	0	0.8	0	0	0	0	0.08	0.16	0.08	0.04	0	0	0	0	0.04	0.2	0.36	0	0	0.08	0.04	0	0	0	0	0	0	0	0	0	0	0	0	0.08
VISC6a	0	0.6	0	0	0.08	0	0	0.28	0.08	0	0	0	0	0	0.08	0	0.88	0	0	0	0	0	0.16	0	0.04	0	0	0	0.04	0.12	0.24	0.44	0.04	0	0.12	0	0	0	0	0	0	0	0	0	0	0	0	0	0.04
PERI5	0	0.590909	0	0	0.0909091	0	0	0.772727	0.0454545	0	0.0454545	0	0	0	0	0	0.227273	0	0	0	0	0	0.0454545	0.136364	0.227273	0.0454545	0	0	0.0454545	0.0909091	1	0.454545	0	0.909091	0.0909091	0	0	0	0	0	0	0	0	0	0	0	0	0	0.0454545
ECT5	0	0.697674	0.0930233	0.0232558	0.162791	0.0465116	0.0232558	0.744186	0.0697674	0.162791	0	0	0	0	0.0232558	0	0.674419	0	0	0	0	0.0697674	0.0697674	0	0.0930233	0.0232558	0	0.0465116	0.0697674	0.0232558	0.837209	0.372093	0	0.465116	0.0930233	0	0	0	0	0	0	0	0	0	0	0	0.0232558	0.0232558	0.116279
PERI6a	0	0.1	0	0	0.2	0	0	0.2	0	0	0	0	0	0	0	0	0.6	0	0	0	0	0.1	0.2	0	0.1	0	0	0	0	0.2	1	0.5	0	0.2	0	0	0	0	0	0	0	0	0	0	0	0	0	0	0.1
TEa6b	0	0.428571	0	0	0.285714	0	0	0.142857	0	0	0	0	0	0	0	0	1	0	0	0.142857	0	0.142857	0.142857	0	0	0	0	0	0	0.285714	0.142857	0.571429	0	0	0	0	0	0	0	0	0	0	0	0	0	0	0	0	0
ECT6a	0	0.44186	0	0.0232558	0.0465116	0	0	0.395349	0	0	0	0	0	0	0.0232558	0	1	0	0.0232558	0	0	0.0930233	0.186047	0.0697674	0.0465116	0	0	0.0232558	0	0.186047	0.372093	0.395349	0	0.0697674	0	0	0	0	0	0	0	0	0	0	0	0	0	0	0.0465116
ILA1	0.1	0.6	0	0	0	0	0.1	1	0	0.1	0	0	0	0	0	0	0.5	0	0	0	0	0	0	0	0	0	0.1	0	0.1	0	0.1	0	0.2	0.4	0	0	0	0	0	0	0	0	0	0	0	0	0	0	0.4
ILA2/3	0	0.1	0	0	0.1	0	0.1	1	0.2	0.3	0	0	0	0	0	0	0.7	0	0.1	0	0	0	0	0	0	0	0	0	0.1	0	0.1	0.1	0.1	0.1	0.2	0	0	0	0	0	0	0	0	0	0	0	0	0	0.3
ACAv1	0.0666667	0.0333333	0	0	0.0666667	0	0.0333333	1	0.0333333	0	0.0666667	0	0	0	0	0	0.466667	0.0333333	0	0	0	0	0	0	0.0333333	0.0333333	0.133333	0	0.0333333	0	0.0333333	0.0333333	0.0666667	0.0666667	0.2	0	0	0	0	0	0	0	0	0	0	0.0333333	0	0	0.166667
VISpor2/3	0	0.714286	0	0	0.0714286	0.0714286	0.0714286	1	0.142857	0.142857	0	0	0	0	0.0714286	0	0.428571	0	0.214286	0.214286	0	0	0	0.142857	0.428571	0	0.0714286	0	0.214286	0	0.214286	0	0.142857	0.357143	0.142857	0	0	0	0	0	0	0	0	0	0	0.142857	0	0	0.714286
AId2/3	0	0.636364	0.030303	0	0.0909091	0	0	1	0.0606061	0	0	0	0	0	0.030303	0	0.393939	0	0.0606061	0.0606061	0	0	0	0	0	0	0.030303	0.0909091	0	0	0.0606061	0.030303	0.030303	0.121212	0.0606061	0	0	0	0	0	0	0	0	0	0	0.030303	0	0	0.727273
GU2/3	0	0.230769	0	0.0769231	0.153846	0	0	1	0	0.115385	0	0	0	0	0	0	0.384615	0.0384615	0	0.0769231	0	0	0	0	0.0384615	0	0	0	0	0	0.153846	0	0	0	0.0384615	0.0769231	0	0	0	0	0	0	0	0	0	0.115385	0	0	0.576923
AUDv2/3	0.0952381	0.238095	0	0.047619	0.0952381	0	0.047619	1	0.190476	0.047619	0	0	0	0	0	0	0.52381	0.047619	0	0.0952381	0	0	0	0	0	0	0	0.0952381	0.0952381	0	0.0952381	0	0	0.285714	0.142857	0.047619	0.047619	0	0	0	0	0	0	0	0	0.047619	0	0	0.52381
AIv2/3	0.107143	0.5	0	0.107143	0	0	0.0357143	1	0.0714286	0	0	0	0	0	0	0	0.464286	0	0	0	0	0	0	0	0	0.0357143	0.0357143	0.0357143	0.0714286	0	0.107143	0	0	0.142857	0.107143	0	0	0	0	0	0	0	0	0	0	0.107143	0	0	0.535714
TEa2/3	0.0285714	0.285714	0	0	0.0142857	0.0285714	0.0142857	1	0.0857143	0.0571429	0.0142857	0	0	0	0.0142857	0	0.357143	0	0.0142857	0.0571429	0	0	0	0	0	0	0.0285714	0.0285714	0.0428571	0.0142857	0.0857143	0.0142857	0.0714286	0.0571429	0.142857	0	0	0	0	0	0.0142857	0	0	0	0.0142857	0.0285714	0	0	0.357143
VISC2/3	0	0.25	0.0277778	0	0	0.0277778	0	1	0.0277778	0.0277778	0	0	0	0	0	0	0.333333	0.0277778	0	0.0277778	0	0	0.0277778	0	0	0	0	0.0277778	0.0277778	0	0.0555556	0	0	0.0555556	0.0833333	0	0	0	0	0	0	0	0	0	0	0.0555556	0	0	0.416667
ECT1	0	0	0.125	0	0	0	0	1	0	0.125	0	0	0	0	0	0.125	0.25	0	0	0.125	0	0	0	0	0	0	0.125	0.375	0	0	0	0	0.875	0	0	0	0	0	0	0	0	0	0	0	0	0	0	0	0
PL1	0	0.444444	0	0.0555556	0	0	0.0555556	1	0	0.0555556	0	0	0	0	0	0	0.5	0	0	0.111111	0	0	0	0	0.0555556	0.0555556	0.0555556	0	0.111111	0	0.222222	0	0.0555556	0	0.0555556	0	0	0	0	0	0	0	0	0	0	0	0	0	0.111111
AUDv1	0	0.166667	0	0	0	0	0	1	0	0	0	0	0	0	0	0	0.416667	0	0.166667	0	0	0	0	0	0	0.0833333	0	0	0	0	0.0833333	0	0.0833333	0.0833333	0	0	0	0	0	0	0	0	0	0	0	0	0	0	0.166667
TEa1	0	0.137931	0	0	0	0	0	1	0	0	0	0	0	0	0	0.0344828	0.517241	0	0.0344828	0.0344828	0	0	0	0	0	0	0.0689655	0.0344828	0	0	0	0	0.0689655	0	0.0689655	0	0	0	0	0	0	0	0	0	0	0.103448	0.0344828	0	0.103448
VISpor1	0	0	0.0714286	0	0	0	0	1	0	0	0	0	0	0	0	0	0.142857	0	0.0714286	0	0	0	0	0	0	0	0.142857	0	0	0	0.0714286	0	0.357143	0	0.0714286	0	0	0	0	0	0	0	0	0	0	0	0	0	0
PERI1	0	0.047619	0	0.047619	0	0	0	1	0	0	0	0	0	0	0.047619	0	0.0952381	0	0	0	0	0	0	0	0	0	0.047619	0	0	0	0	0	0.047619	0.142857	0.047619	0	0	0	0	0	0	0	0	0	0	0	0	0	0
AIp1	0.0454545	0.0909091	0	0	0	0	0.0909091	1	0.0909091	0	0	0	0	0	0.136364	0	0.0454545	0	0	0	0	0	0	0	0	0	0.0454545	0	0.0454545	0	0	0	0.272727	0	0.0454545	0	0	0	0	0	0	0	0	0	0	0	0	0	0
ECT2/3	0	0.101695	0	0	0.0338983	0.0169492	0.0338983	1	0.118644	0.0338983	0.0169492	0	0	0	0.0169492	0	0.440678	0	0	0.0169492	0	0	0.0169492	0	0.0338983	0	0.0508475	0.0169492	0.0169492	0	0.101695	0	0.0677966	0.186441	0.152542	0	0	0	0	0	0	0	0	0	0	0.0169492	0	0	0.0508475
AIp5	0	0.270492	0.00819672	0	0.0163934	0.00819672	0	1	0	0.00819672	0.00819672	0	0	0	0.0163934	0.00819672	0.221311	0	0	0	0	0	0.0163934	0.00819672	0.00819672	0	0	0.00819672	0	0.0163934	0.254098	0.0491803	0.0163934	0.131148	0.0163934	0	0	0	0	0	0	0	0	0	0	0.00819672	0	0	0.0163934
PERI2/3	0	0.24	0.02	0	0.1	0	0.02	1	0	0.06	0.02	0	0	0	0.02	0	0.24	0	0	0	0	0.02	0	0	0.16	0.02	0	0	0.04	0.02	0.3	0.06	0.02	0.24	0.18	0	0	0	0	0	0	0	0	0	0	0.02	0	0	0.02
PA	0	0.0528302	0	0	0.00754717	0.0150943	0.00377358	0.0754717	0.128302	0.320755	0	0	0	0	0.724528	0	1	0	0	0	0.00377358	0	0.0301887	0	0.00377358	0.00377358	0.00377358	0	0	0.0754717	0.0490566	0.0490566	0.00377358	0.00377358	0.00377358	0	0	0	0	0	0	0	0	0	0	0	0	0	0
EPd	0.0078125	0.449219	0.00390625	0.00390625	0.0273438	0.00390625	0.015625	0.792969	0.0429688	0.00390625	0.0078125	0	0	0	0.0546875	0	0.445312	0	0.00390625	0	0	0.0078125	0.0703125	0	0.0078125	0.0078125	0	0.00390625	0	0.046875	0.195312	0.128906	0	0.078125	0.015625	0	0	0	0	0	0	0	0	0	0	0	0	0	0.0234375
CLA	0	0.628571	0	0	0	0.0285714	0	0.285714	0	0.0285714	0	0	0	0	0.142857	0	0.428571	0	0	0	0	0	0.0857143	0	0	0	0	0	0.0285714	0.0857143	0.2	0.114286	0	0.0285714	0	0	0	0	0	0	0	0	0	0	0	0	0	0	0
BLAp	0	0.0699301	0	0	0.013986	0.048951	0.013986	0.363636	0.216783	0.13986	0	0	0	0	0.048951	0	1	0	0	0	0	0	0.041958	0	0	0	0	0	0	0.034965	0.0769231	0.013986	0	0.041958	0.00699301	0	0	0	0	0	0	0	0	0	0	0	0	0	0
BMAp	0	0.136646	0	0	0.0186335	0.0310559	0.0248447	0.298137	0.285714	0.242236	0.0124224	0	0	0	0.130435	0	0.484472	0	0	0	0	0.00621118	0.0124224	0	0	0.0186335	0	0	0	0.0248447	0.0496894	0.0124224	0	0.0248447	0	0	0	0	0	0	0	0	0	0	0	0	0	0	0
BLAv	0	0.18	0	0	0	0.08	0.16	1	0.7	0.26	0.08	0	0	0.02	0.12	0	0.26	0	0	0	0	0	0.02	0	0	0.02	0	0	0	0.02	0.12	0.02	0	0.1	0.12	0	0	0	0	0	0	0	0	0	0	0	0	0	0
EPv	0	0.134545	0.00363636	0	0.0109091	0.0109091	0.0181818	0.727273	0.0472727	0.04	0.0363636	0	0	0.00363636	0.0145455	0	0.207273	0	0	0	0	0	0.0218182	0	0.00363636	0	0	0	0	0.0290909	0.04	0.04	0.00727273	0.0654545	0.0145455	0	0	0	0	0	0	0	0	0	0	0	0	0	0
BLAa	0	0.0829016	0.00518135	0	0.00518135	0.0103627	0.0207254	0.414508	0.0414508	0.0259067	0.00518135	0	0	0	0.0207254	0	0.186528	0	0	0	0.00518135	0.00518135	0.00518135	0.00518135	0.0103627	0.0103627	0	0.00518135	0.00518135	0.0103627	0.0518135	0	0	0.0259067	0.0207254	0	0	0	0	0	0	0	0	0	0	0	0	0	0.0103627
LA	0.00952381	0.228571	0	0	0.0190476	0.0380952	0.0190476	0.47619	0.12381	0.0857143	0	0	0	0	0.047619	0	0.4	0	0	0	0	0	0	0	0.0190476	0.00952381	0	0	0	0	0.0571429	0	0	0.0380952	0.047619	0	0	0	0	0	0	0	0	0	0	0	0	0	0
BMAa	0	0.0245098	0	0	0.00490196	0.00490196	0.0392157	0.313725	0.0833333	0.0588235	0.107843	0	0	0	0.00980392	0	0.0735294	0	0	0	0	0	0	0	0	0	0	0	0	0.0147059	0.0147059	0.0147059	0.00490196	0.00490196	0.0147059	0	0	0	0	0	0	0	0	0	0	0	0	0	0.00490196
AAA	0	0.00464037	0	0	0	0	0.0232019	0.164733	0	0	0.12297	0	0	0	0.00232019	0	0.0278422	0	0	0	0	0	0	0	0	0	0	0	0	0	0.00232019	0	0	0.00232019	0.00464037	0	0	0	0	0	0	0	0	0	0	0	0	0	0
MEA	0	0.00110528	0	0	0.000276319	0.00303951	0.00552639	0.0157502	0.0212766	0.0215529	0.0292899	0	0	0	0.012987	0	0.0124344	0	0	0	0	0	0	0	0	0.000276319	0.000828958	0	0	0	0.0013816	0	0.00193424	0.00110528	0.000828958	0	0	0	0	0	0	0	0	0	0	0	0	0	0.000276319
CEAm	0	0.00314465	0	0	0	0	0.000786164	0.00786164	0.00235849	0.000786164	0.00550314	0	0	0	0.00157233	0	0.00628931	0	0	0	0	0	0	0	0	0	0	0	0	0	0.000786164	0	0.000786164	0	0	0	0	0	0	0	0	0	0	0	0	0	0	0	0
IA	0	0.0046729	0	0	0	0.0046729	0	0.0140187	0.0046729	0	0.0046729	0	0	0	0	0	0.0140187	0	0	0	0	0	0	0	0	0	0	0	0	0	0.00934579	0	0	0.0046729	0	0	0	0	0	0	0	0	0	0	0	0	0	0	0
CEAc	0	0.00555556	0	0	0	0	0.00555556	0.0222222	0	0	0.00555556	0	0	0	0.00555556	0	0.00555556	0	0	0	0	0	0	0	0	0	0	0	0	0	0	0	0	0	0.00555556	0	0	0	0	0	0	0	0	0	0	0	0	0	0
CEAl	0	0	0	0	0	0	0	0	0	0.00141844	0	0	0	0	0	0	0.00141844	0	0	0	0	0	0	0	0	0	0	0	0	0	0	0	0	0	0	0	0	0	0	0	0	0	0	0	0	0	0	0	0
BST	0	0.0018596	0	0	0	0	0.00023245	0.0009298	0.0004649	0.00023245	0.0004649	0	0	0	0.00023245	0	0.00116225	0	0	0	0	0	0.00023245	0	0	0	0	0	0	0	0	0.00023245	0	0	0	0	0	0	0	0	0	0	0	0	0	0	0	0	0
MS	0	0.00108696	0	0	0.00108696	0	0	0	0	0	0	0	0	0	0	0	0.00108696	0	0	0	0	0	0	0	0	0	0	0	0	0	0	0	0	0	0	0	0	0	0	0	0	0	0	0	0	0	0	0	0
NDB	0	0	0	0	0	0	0	0.00241158	0	0	0.00321543	0	0	0	0	0	0	0	0	0	0	0	0	0	0	0	0	0	0	0	0	0	0.000803859	0.000803859	0	0	0	0	0	0	0	0	0	0	0	0	0	0	0
GPe	0	0	0	0	0	0	0	0.00272727	0	0	0	0	0	0	0	0	0	0	0	0	0	0	0	0	0	0	0	0	0	0	0	0	0	0	0	0	0	0	0	0	0	0	0	0	0	0	0	0	0
MA	0	0	0	0	0	0	0.00271003	0.0243902	0	0	0.00542005	0	0	0.00271003	0.00271003	0	0.00271003	0	0	0	0	0	0	0	0	0	0	0	0	0	0	0	0	0	0	0	0	0	0	0	0	0	0	0	0	0	0	0	0
SI	0.00187207	0.00780031	0	0.000936037	0.000312012	0	0.00124805	0.0340094	0	0	0.0024961	0	0	0	0.000312012	0	0.00124805	0	0	0	0	0.000624025	0.000624025	0	0	0	0	0	0	0	0	0.000312012	0	0	0	0	0	0	0	0	0	0	0	0	0	0	0	0	0
TRS	0	0	0	0	0	0	0	0	0	0	0	0	0	0	0.0169492	0	0	0	0	0	0	0	0	0	0	0	0	0	0	0	0	0	0	0	0	0	0	0	0	0	0	0	0	0	0	0	0	0	0
GPi	0	0	0	0	0	0	0	0	0	0	0	0	0	0	0	0	0	0	0	0	0	0	0	0	0	0	0	0	0	0	0	0	0	0	0	0	0	0	0	0	0	0	0	0	0	0	0	0	0
PVpo	0	0	0	0	0	0	0	0	0	0	0	0	0	0	0	0	0	0	0	0	0	0	0	0	0	0	0	0	0	0	0	0	0	0	0	0	0	0	0	0	0	0	0	0	0	0	0	0	0
VMPO	0	0	0	0	0	0	0	0	0	0	0	0	0	0	0	0	0	0	0	0	0	0	0	0	0	0	0	0	0	0	0	0	0	0	0	0	0	0	0	0	0	0	0	0	0	0	0	0	0
MPN	0	0	0	0	0	0	0	0	0	0	0	0	0	0	0	0	0.000504541	0	0	0	0	0	0	0	0	0	0	0	0	0	0	0	0	0	0	0	0	0	0	0	0	0	0	0	0	0	0	0	0
PD	0	0	0	0	0	0	0	0	0	0	0	0	0	0	0	0	0	0	0	0	0	0	0	0	0	0	0	0	0	0	0	0	0	0	0	0	0	0	0	0	0	0	0	0	0	0	0	0	0
AVPV	0	0	0	0	0	0	0	0	0	0	0	0	0	0	0	0	0	0	0	0	0	0	0	0	0	0	0	0	0	0	0	0	0	0	0	0	0	0	0	0	0	0	0	0	0	0	0	0	0
MEPO	0	0	0	0	0	0	0	0	0	0	0	0	0	0	0	0	0	0	0	0	0	0	0	0	0	0	0	0	0	0	0	0	0	0	0	0	0	0	0	0	0	0	0	0	0	0	0	0	0
LPO	0	0	0	0	0	0	0	0.0026178	0	0	0.0013089	0	0	0	0	0	0.0013089	0	0	0	0	0	0	0	0	0	0	0	0	0	0	0	0	0	0	0	0	0	0	0	0	0	0	0	0	0	0	0	0
ADP	0	0	0	0	0	0	0	0	0	0	0	0	0	0	0	0	0	0	0	0	0	0	0	0	0	0	0	0	0	0	0	0	0	0	0	0	0	0	0	0	0	0	0	0	0	0	0	0	0
MPO	0	0	0	0	0	0	0	0.00115741	0	0	0	0	0	0	0	0	0	0	0	0	0	0	0	0	0	0	0	0	0	0	0	0	0	0	0	0	0	0	0	0	0	0	0	0	0	0	0	0	0
AVP	0	0.00877193	0	0	0	0	0	0	0	0	0	0	0	0	0	0	0	0	0	0	0	0	0	0	0	0	0	0	0	0	0	0	0	0	0	0	0	0	0	0	0	0	0	0	0	0	0	0	0
VLPO	0	0	0	0	0	0	0	0	0	0	0	0	0	0	0	0	0	0	0	0	0	0	0	0	0	0	0	0	0	0	0	0	0	0	0	0	0	0	0	0	0	0	0	0	0	0	0	0	0
PS	0	0	0	0	0	0	0	0	0	0	0	0	0	0	0	0	0	0	0	0	0	0	0	0	0	0	0	0	0	0	0	0	0	0	0	0	0	0	0	0	0	0	0	0	0	0	0	0	0
SCH	0	0	0	0	0	0	0	0	0	0	0	0	0	0	0	0	0	0	0	0	0	0	0	0	0	0	0	0	0	0	0	0	0	0	0	0	0	0	0	0	0	0	0	0	0	0	0	0	0
PVa	0	0	0	0	0	0	0	0	0	0	0	0	0	0	0	0	0	0	0	0	0	0	0	0	0	0	0	0	0	0	0	0	0	0	0	0	0	0	0	0	0	0	0	0	0	0	0	0	0
SBPV	0	0	0	0	0	0	0	0	0	0	0	0	0	0	0	0	0	0	0	0	0	0	0	0	0	0	0	0	0	0	0	0	0	0	0	0	0	0	0	0	0	0	0	0	0	0	0	0	0
SO	0	0	0	0	0	0	0	0	0	0	0	0	0	0	0	0	0	0	0	0	0	0	0	0	0	0	0	0	0	0	0	0	0	0	0	0	0	0	0	0	0	0	0	0	0	0	0	0	0
AHN	0	0	0	0	0	0	0	0	0	0	0	0	0	0	0	0	0	0	0	0	0	0	0	0	0	0	0	0	0	0	0	0	0	0	0	0	0	0	0	0	0	0	0	0	0	0	0	0	0
RCH	0	0	0	0	0	0	0	0	0	0	0	0	0	0	0	0	0	0	0	0	0	0	0	0	0	0	0	0	0	0	0	0	0	0	0	0	0	0	0	0	0	0	0	0	0	0	0	0	0
TU	0	0	0	0	0	0	0	0	0	0	0	0	0	0	0	0	0	0	0	0	0	0	0	0	0	0	0	0	0	0	0	0	0	0	0	0	0	0	0	0	0	0	0	0	0	0	0	0	0
PVp	0	0	0	0	0	0	0	0	0	0	0	0	0	0	0	0	0	0	0	0	0	0	0	0	0	0	0	0	0	0	0	0	0	0	0	0	0	0	0	0	0	0	0	0	0	0	0	0	0
ARH	0	0	0	0	0	0	0	0	0	0	0	0	0	0	0	0	0	0	0	0	0	0	0	0	0	0	0	0	0	0	0	0	0	0	0	0	0	0	0	0	0	0	0	0	0	0	0	0	0
ME	0	0	0	0	0	0	0	0	0	0	0	0	0	0	0	0	0	0	0	0	0	0	0	0	0	0	0	0	0	0	0	0	0	0	0	0	0	0	0	0	0	0	0	0	0	0	0	0	0
VMH	0	0	0	0	0	0	0	0	0	0	0	0	0	0	0	0	0	0	0	0	0	0	0	0	0	0	0	0	0	0	0	0	0	0	0	0	0	0	0	0	0	0	0	0	0	0	0	0	0
DMH	0	0	0	0	0	0	0	0	0	0	0	0	0	0	0	0	0	0	0	0	0	0	0	0	0	0	0	0	0	0	0	0	0	0	0	0	0	0	0	0	0	0	0	0	0	0	0	0	0
PVi	0	0	0	0	0	0	0	0	0	0	0	0	0	0	0	0	0	0	0	0	0	0	0	0	0	0	0	0	0	0	0	0	0	0	0	0	0	0	0	0	0	0	0	0	0	0	0	0	0
FF	0	0	0	0	0	0	0	0	0	0	0	0	0	0	0	0	0	0	0	0	0	0	0	0	0	0	0	0	0	0	0	0	0	0	0	0	0	0	0	0	0	0	0	0	0	0	0	0	0
STN	0	0	0	0	0	0	0	0	0	0	0	0	0	0	0	0	0	0	0	0	0	0	0	0	0	0	0	0	0	0	0	0	0	0	0	0	0	0	0	0	0	0	0	0	0	0	0	0	0
ZI	0	0	0	0	0	0	0	0	0	0	0.000368868	0	0	0	0	0	0	0	0	0	0	0	0	0	0	0	0	0	0	0	0	0	0	0	0	0	0	0	0	0	0	0	0	0	0	0	0	0	0
PH	0	0	0	0	0	0	0	0	0	0	0	0	0	0	0	0	0	0	0	0	0	0	0	0	0	0	0	0	0	0	0	0	0	0	0	0	0	0	0	0	0	0	0	0	0	0	0	0	0
LHA	0	0	0	0	0	0	0	0	0	0	0	0	0	0	0	0	0	0	0.000775795	0	0	0	0	0	0	0	0	0	0	0	0	0	0	0	0	0	0	0	0	0	0	0	0	0	0	0	0.000775795	0	0
PeF	0	0	0	0	0	0	0	0	0	0	0	0	0	0	0	0	0	0	0	0	0	0	0	0	0	0	0	0	0	0	0	0	0	0	0	0	0	0	0	0	0	0	0	0	0	0	0	0	0
PVH	0	0	0	0	0	0	0	0	0	0	0	0	0	0	0	0	0	0	0	0	0	0	0	0	0	0	0	0	0	0	0	0	0	0	0	0	0	0	0	0	0	0	0	0	0	0	0	0	0
PVHd	0	0	0	0	0	0	0	0	0	0	0	0	0	0	0	0	0	0	0	0	0	0	0	0	0	0	0	0	0	0	0	0	0	0	0	0	0	0	0	0	0	0	0	0	0	0	0	0	0
LM	0	0	0	0	0	0	0	0	0	0	0	0	0	0	0	0	0	0	0	0	0	0	0	0	0	0	0	0	0	0	0	0	0	0	0	0	0	0	0	0	0	0	0	0	0	0	0	0	0
MMd	0	0	0	0	0	0	0	0	0	0	0	0	0	0	0	0	0	0	0	0	0	0	0	0	0	0	0	0	0	0	0	0	0	0	0	0	0	0	0	0	0	0	0	0	0	0	0	0	0
SUM	0	0	0	0	0	0	0	0	0	0	0	0	0	0	0	0	0	0	0	0	0	0	0	0	0	0	0	0	0	0	0	0	0	0	0	0	0	0	0	0	0	0	0	0	0	0	0	0	0
LGd-co	0	0	0	0	0	0	0	0	0	0	0	0	0	0	0	0	0	0	0	0	0	0	0	0	0	0	0	0	0	0	0	0	0	0	0	0	0	0	0	0	0	0	0	0	0	0	0	0	0
IGL	0	0	0	0	0	0	0	0	0	0	0	0	0	0	0	0	0	0	0	0	0	0	0	0	0	0	0	0	0	0	0	0	0	0	0	0	0	0	0	0	0	0	0	0	0	0	0	0	0
LGv	0	0	0	0	0	0	0	0	0	0	0	0	0	0	0.00871731	0	0.00249066	0	0	0	0	0	0	0	0	0	0	0	0	0	0	0	0	0	0	0	0	0	0	0	0	0	0	0	0	0	0	0	0
PIL	0	0	0	0	0	0	0	0	0	0	0	0	0	0	0	0	0.0181818	0	0	0	0	0	0	0	0	0	0	0	0	0	0	0	0	0	0	0	0	0	0	0	0	0	0	0	0	0	0	0	0
PP	0	0.03125	0	0	0	0	0	0	0	0	0	0	0	0	0	0	0	0	0	0	0	0	0	0	0	0	0	0	0	0	0	0	0	0	0	0	0	0	0	0	0	0	0	0	0	0	0	0	0
SPA	0	0	0	0	0	0	0	0	0	0	0	0	0	0	0	0	0	0	0	0	0	0	0	0	0	0	0	0	0	0	0	0	0	0	0	0	0	0	0	0	0	0	0	0	0	0	0	0	0
SPFm	0	0	0	0	0	0	0	0	0	0	0	0	0	0	0	0	0	0	0	0	0	0	0	0	0	0	0	0	0	0	0	0	0	0	0	0	0	0	0	0	0	0	0	0	0	0	0	0	0
LD	0	0	0	0	0	0	0	0	0	0	0	0	0	0	0	0	0	0	0	0	0	0	0	0	0	0	0	0	0	0	0	0	0	0	0	0	0	0	0	0	0	0	0	0	0	0	0	0	0
VPL	0	0	0	0	0	0	0	0	0	0	0	0	0	0	0	0	0	0	0	0	0	0	0	0	0	0	0	0	0	0	0	0	0	0	0	0	0	0	0	0	0	0	0	0	0	0	0	0	0
AV	0	0	0	0	0	0	0	0	0	0	0	0	0	0	0	0	0	0	0	0	0	0	0	0	0	0	0	0	0	0	0	0	0	0	0	0	0	0	0	0	0	0	0	0	0	0	0	0	0
VAL	0	0	0	0	0	0	0	0	0	0	0	0	0	0	0	0	0	0	0	0	0	0	0	0	0	0	0	0	0	0	0	0	0	0	0	0	0	0	0	0	0	0	0	0	0	0	0	0	0
AMv	0	0	0	0	0	0	0	0.0105263	0	0	0	0	0	0	0	0	0	0	0	0	0	0	0	0	0	0	0.0105263	0	0	0	0	0	0	0	0	0	0	0	0	0	0	0	0	0	0	0	0	0	0
RT	0	0	0	0	0	0	0	0.00022242	0	0	0	0	0	0	0	0	0.00044484	0	0	0	0	0	0	0	0	0	0.00022242	0	0	0	0	0	0	0	0	0	0	0	0	0	0	0	0	0	0	0	0	0	0
VPLpc	0	0	0	0	0	0	0	0	0	0	0	0	0	0	0	0	0	0	0	0	0	0	0	0	0	0	0	0	0	0	0	0	0	0	0	0	0	0	0	0	0	0	0	0	0	0	0	0	0
SubG	0	0	0	0	0	0	0	0	0	0	0	0	0	0	0	0	0	0	0	0	0	0	0	0	0	0	0	0	0	0	0	0	0	0	0	0	0	0	0	0	0	0	0	0	0	0	0	0	0
VM	0	0	0	0	0	0	0	0	0	0	0	0	0	0	0	0	0	0	0	0	0	0	0	0	0	0	0	0	0	0	0	0	0	0	0	0	0	0	0	0	0	0	0	0	0	0	0	0	0
PR	0	0	0	0	0	0	0	0	0	0	0	0	0	0	0	0	0	0	0	0	0	0	0	0	0	0	0	0	0	0	0	0	0	0	0	0	0	0	0	0	0	0	0	0	0	0	0	0	0
SPFp	0	0	0	0	0	0	0	0	0	0	0	0	0	0	0	0	0	0	0	0	0	0	0	0	0	0	0	0	0	0	0	0	0	0	0	0	0	0	0	0	0	0	0	0	0	0	0	0	0
POL	0	0	0	0	0	0	0	0	0	0	0	0	0	0	0	0	0	0	0	0	0	0	0	0	0	0	0	0	0	0	0	0	0	0	0	0	0	0	0	0	0	0	0	0	0	0	0	0	0
CLI	0	0	0	0	0	0	0	0	0	0	0	0	0	0	0	0	0	0	0	0	0	0	0	0	0	0	0	0	0	0	0	0	0	0	0	0	0	0	0	0	0	0	0	0	0	0	0	0	0
IPR	0	0	0	0	0	0	0	0	0	0	0	0	0	0	0	0	0	0	0	0	0	0	0	0	0	0	0	0	0	0	0	0	0	0	0	0	0	0	0	0	0	0	0	0	0	0	0	0	0
IPC	0	0	0	0	0	0	0	0	0	0	0	0	0	0	0	0	0	0	0	0	0	0	0	0	0	0	0	0	0	0	0	0	0	0	0	0	0	0	0	0	0	0	0	0	0	0	0	0	0
IPI	0	0	0	0	0	0	0	0	0	0	0	0	0	0	0	0	0	0	0	0	0	0	0	0	0	0	0	0	0	0	0	0	0	0	0	0	0	0	0	0	0	0	0	0	0	0	0	0	0
AT	0	0	0	0	0	0	0	0	0	0	0	0	0	0	0	0	0	0	0	0	0	0	0	0	0	0	0	0	0	0	0	0	0	0	0	0	0	0	0	0	0	0	0	0	0	0	0	0	0
IF	0	0	0	0	0	0	0	0	0	0	0	0	0	0	0	0	0	0	0	0	0	0	0	0	0	0	0	0	0	0	0	0	0	0	0	0	0	0	0	0	0	0	0	0	0	0	0	0	0
IPDM	0	0	0	0	0	0	0	0	0	0	0	0	0	0	0	0	0	0	0	0	0	0	0	0	0	0	0	0	0	0	0	0	0	0	0	0	0	0	0	0	0	0	0	0	0	0	0	0	0
IPDL	0	0	0	0	0	0	0	0	0	0	0	0	0	0	0	0	0	0	0	0	0	0	0	0	0	0	0	0	0	0	0	0	0	0	0	0	0	0	0	0	0	0	0	0	0	0	0	0	0
IPL	0	0	0	0	0	0	0	0	0	0	0	0	0	0	0	0	0	0	0	0	0	0	0	0	0	0	0	0	0	0	0	0	0	0	0	0	0	0	0	0	0	0	0	0	0	0	0	0	0
IPA	0	0	0	0	0	0	0	0	0	0	0	0	0	0	0	0	0	0	0	0	0	0	0	0	0	0	0	0	0	0	0	0	0	0	0	0	0	0	0	0	0	0	0	0	0	0	0	0	0
SCop	0	0	0	0	0	0	0	0.000772201	0	0	0	0	0	0	0	0	0	0	0	0	0	0	0	0	0	0	0	0	0	0	0	0	0	0	0	0	0	0	0	0	0	0	0	0	0	0	0	0	0
SCsg	0	0	0	0.000200965	0	0	0	0.00100482	0	0	0	0	0	0	0	0	0.000200965	0	0	0	0	0	0	0	0	0	0	0	0.000200965	0	0	0	0.000200965	0	0	0	0	0	0	0	0	0	0	0	0	0	0	0	0
SCzo	0	0	0	0	0	0	0	0.00097371	0	0	0	0	0	0	0	0	0.00097371	0	0	0.00292113	0	0	0	0	0.00097371	0	0	0	0.00097371	0	0.00097371	0	0.00097371	0	0	0	0	0	0	0	0	0	0	0	0	0	0	0	0.00097371
ICd	0	0	0	0	0	0	0	0	0	0	0	0	0	0	0	0	0	0	0	0	0	0	0	0	0	0	0	0	0	0	0	0	0	0	0	0	0	0	0	0	0	0	0	0	0	0	0	0	0
SCig	0	0	0	0	0	0	0	0	0	0	0	0	0	0	0.000406339	0	0	0	0	0	0	0	0	0	0	0	0	0.000406339	0	0	0	0	0	0	0	0	0	0	0	0	0	0	0	0	0	0	0	0	0
SCiw	0	0	0	0	0	0	0	0	0	0	0	0	0	0	0.00117786	0	0	0	0	0	0	0	0	0	0	0	0	0	0	0	0	0	0	0	0	0	0	0	0	0	0	0	0	0	0	0	0	0	0
OP	0	0	0	0	0	0	0	0	0	0	0	0	0	0	0	0	0	0	0	0	0	0	0	0	0	0	0	0	0	0	0	0	0	0	0	0	0	0	0	0	0	0	0	0	0	0	0	0	0
PPT	0	0	0	0	0	0	0	0	0	0	0	0	0	0	0	0	0	0	0	0	0	0	0	0	0	0	0	0	0	0	0	0	0	0	0	0	0	0	0	0	0	0	0	0	0	0	0	0	0
NOT	0	0	0	0	0	0	0	0	0	0	0	0	0	0	0.08	0	0	0	0	0	0	0	0	0	0	0	0	0	0	0	0	0	0	0	0	0	0	0	0	0	0	0	0	0	0	0	0	0	0
APN	0	0	0	0	0	0	0	0	0	0	0	0	0	0	0.000968992	0	0	0	0	0	0	0	0	0	0	0	0	0	0	0	0	0	0	0	0	0	0	0	0	0	0	0	0	0	0	0	0	0	0
NPC	0	0	0	0	0	0	0	0	0	0	0	0	0	0	0	0	0	0	0	0	0	0	0	0	0	0	0	0	0	0	0	0	0	0	0	0	0	0	0	0	0	0	0	0	0	0	0	0	0
PRC	0	0	0	0	0	0	0	0	0	0	0	0	0	0	0	0	0	0	0	0	0	0	0	0	0	0	0	0	0	0	0	0	0	0	0	0	0	0	0	0	0	0	0	0	0	0	0	0	0
ICc	0	0	0	0	0	0	0	0	0	0	0	0	0	0	0	0	0	0	0	0	0	0	0	0	0	0	0	0	0	0	0	0	0	0	0	0	0	0	0	0	0	0	0	0	0	0	0	0	0
ICe	0	0	0	0	0	0	0	0	0	0	0	0	0	0	0	0	0	0	0	0	0	0	0	0	0	0	0	0	0	0	0	0	0	0	0	0	0	0	0	0	0	0	0	0	0	0	0	0	0
SNc	0	0	0	0	0	0	0	0	0	0	0	0	0	0	0.00961538	0	0	0	0	0	0	0	0	0	0	0	0	0	0	0	0	0	0	0	0	0	0	0	0	0	0	0	0	0	0	0	0	0	0
SNr	0	0	0	0	0	0	0	0	0	0	0	0	0	0	0.0115037	0	0	0	0	0	0	0	0	0	0	0	0	0	0	0	0	0	0	0	0	0	0	0	0	0	0	0	0	0	0	0	0	0	0
MT	0	0	0	0	0	0	0	0	0	0	0	0	0	0	0	0	0	0	0	0	0	0	0	0	0	0	0	0	0	0	0	0	0	0	0	0	0	0	0	0	0	0	0	0	0	0	0	0	0
VTA	0	0	0	0	0	0	0	0	0	0	0	0	0	0	0.0144928	0	0	0	0	0	0	0	0	0	0	0	0	0	0	0	0	0	0	0	0	0	0	0	0	0	0	0	0	0	0	0	0	0	0
PBG	0	0	0	0	0	0	0	0	0	0	0	0	0	0	0	0	0	0	0	0	0	0	0	0	0	0	0	0	0	0	0	0	0	0	0	0	0	0	0	0	0	0	0	0	0	0	0	0	0
PPN	0	0	0	0	0	0	0	0	0	0	0	0	0	0	0	0	0	0	0	0	0	0	0	0	0	0	0	0	0	0	0	0	0	0	0	0	0	0	0	0	0	0	0	0	0	0	0	0	0
RR	0	0	0	0	0	0	0	0	0	0	0	0	0	0	0	0	0	0	0	0	0	0	0	0	0	0	0	0	0	0	0	0	0	0	0	0	0	0	0	0	0	0	0	0	0	0	0	0	0
CUN	0	0	0	0	0	0	0	0	0	0	0	0	0	0	0	0	0	0	0	0	0	0	0	0	0	0	0	0	0	0	0	0	0	0	0	0	0	0	0	0	0	0	0	0	0	0	0	0	0
SAG	0	0	0	0	0	0	0	0	0	0	0	0	0	0	0	0	0	0	0	0	0	0	0	0	0	0	0	0	0	0	0	0	0	0	0	0	0	0	0	0	0	0	0	0	0	0	0	0	0
VTN	0	0	0	0	0	0	0	0	0	0	0	0	0	0	0	0	0	0	0	0	0	0	0	0	0	0	0	0	0	0	0	0	0	0	0	0	0	0	0	0	0	0	0	0	0	0	0	0	0
RPF	0	0	0	0	0	0	0	0	0	0	0	0	0	0	0	0	0	0	0	0	0	0	0	0	0	0	0	0	0	0	0	0	0	0	0	0	0	0	0	0	0	0	0	0	0	0	0	0	0
RN	0	0	0	0	0	0	0	0	0	0	0	0	0	0	0	0	0	0	0	0	0	0	0	0	0	0	0	0	0	0	0	0	0	0	0	0	0	0	0	0	0	0	0	0	0	0	0	0	0
MRN	0	0	0	0	0	0	0	0	0	0	0	0	0	0	0.000864304	0	0	0	0	0	0	0	0	0	0	0	0	0	0	0	0	0	0	0	0	0	0	0	0	0	0	0	0	0	0	0	0	0	0
NB	0	0	0	0	0	0	0	0	0	0	0	0	0	0	0	0	0	0	0	0	0	0	0	0	0	0	0	0	0	0	0	0	0	0	0	0	0	0	0	0	0	0	0	0	0	0	0	0	0
SCdg	0	0	0	0	0	0	0	0	0	0	0	0	0	0	0	0	0	0	0	0	0	0	0	0	0	0	0	0	0	0	0	0	0	0	0	0	0	0	0	0	0	0	0	0	0	0	0	0	0
SCdw	0	0	0	0	0	0	0	0	0	0	0	0	0	0	0	0	0	0	0	0	0	0	0	0	0	0	0	0	0	0	0	0	0	0	0	0	0	0	0	0	0	0	0	0	0	0	0	0	0
DR	0	0	0	0	0	0	0	0	0	0	0	0	0	0	0	0	0	0	0	0	0	0	0	0	0	0	0	0	0	0	0	0	0	0	0	0	0	0	0	0	0	0	0	0	0	0	0	0	0
ND	0	0	0	0	0	0	0	0	0	0	0	0	0	0	0	0	0	0	0	0	0	0	0	0	0	0	0	0	0	0	0	0	0	0	0	0	0	0	0	0	0	0	0	0	0	0	0	0	0
INC	0	0	0	0	0	0	0	0	0	0	0	0	0	0	0	0	0	0	0	0	0	0	0	0	0	0	0	0	0	0	0	0	0	0	0	0	0	0	0	0	0	0	0	0	0	0	0	0	0
Pa4	0	0	0	0	0	0	0	0	0	0	0	0	0	0	0	0	0	0	0	0	0	0	0	0	0	0	0	0	0	0	0	0	0	0	0	0	0	0	0	0	0	0	0	0	0	0	0	0	0
PAG	0.00039093	0	0	0	0	0	0	0	0	0	0	0	0	0	0.00039093	0	0	0	0	0	0	0	0	0	0	0	0	0	0	0	0	0	0	0	0	0	0	0	0	0	0	0	0	0	0	0	0	0	0
Su3	0	0	0	0	0	0	0	0	0	0	0	0	0	0	0.0434783	0	0	0	0	0	0	0	0	0	0	0	0	0	0	0	0	0	0	0	0	0	0	0	0	0	0	0	0	0	0	0	0	0	0
NLL	0	0	0	0	0	0	0	0	0	0	0	0	0	0	0	0	0	0	0	0	0	0	0	0	0	0	0	0	0	0	0	0	0	0	0	0	0	0	0	0	0	0	0	0	0	0	0	0	0
POR	0	0	0	0	0	0	0	0	0	0	0	0	0	0	0	0	0	0	0	0	0	0	0	0	0	0	0	0	0	0	0	0	0	0	0	0	0	0	0	0	0	0	0	0	0	0	0	0	0
SOCl	0	0	0	0	0	0	0	0	0	0	0	0	0	0	0	0	0	0	0	0	0	0	0	0	0	0	0	0	0	0	0	0	0	0	0	0	0	0	0	0	0	0	0	0	0	0	0	0	0
KF	0	0	0	0	0	0	0	0	0	0	0	0	0	0	0	0	0	0	0	0	0	0	0	0	0	0	0	0	0	0	0	0	0	0	0	0	0	0	0	0	0	0	0	0	0	0	0	0	0
PSV	0	0	0	0	0	0	0	0	0	0	0	0	0	0	0	0	0	0	0	0	0	0	0	0	0	0	0	0	0	0	0	0	0	0	0	0	0	0	0	0	0	0	0	0	0	0	0	0	0
PC5	0	0	0	0	0	0	0	0	0	0	0	0	0	0	0	0	0	0	0	0	0	0	0	0	0	0	0	0	0	0	0	0	0	0	0	0	0	0	0	0	0	0	0	0	0	0	0	0	0
V	0	0	0	0	0	0	0	0	0	0	0	0	0	0	0	0	0	0	0	0	0	0	0	0	0	0	0	0	0	0	0	0	0	0	0	0	0	0	0	0	0	0	0	0	0	0	0	0	0
SOCm	0	0	0	0	0	0	0	0	0	0	0	0	0	0	0	0	0	0	0	0	0	0	0	0	0	0	0	0	0	0	0	0	0	0	0	0	0	0	0	0	0	0	0	0	0	0	0	0	0
TRN	0	0	0	0	0	0	0	0	0	0	0	0	0	0	0	0	0	0	0	0	0	0	0	0	0	0	0	0	0	0	0	0	0	0	0	0	0	0	0	0	0	0	0	0	0	0	0	0	0
PRNr	0	0	0	0	0	0	0	0	0	0	0	0	0	0	0	0	0	0	0	0	0	0	0	0	0	0	0	0	0	0	0	0	0	0	0	0	0	0	0	0	0	0	0	0	0	0	0	0	0
SUT	0	0	0	0	0	0	0	0	0	0	0	0	0	0	0	0	0	0	0	0	0	0	0	0	0	0	0	0	0	0	0	0	0	0	0	0	0	0	0	0	0	0	0	0	0	0	0	0	0
SLD	0	0	0	0	0	0	0	0	0	0	0	0	0	0	0	0	0	0	0	0	0	0	0	0	0	0	0	0	0	0	0	0	0	0	0	0	0	0	0	0	0	0	0	0	0	0	0	0	0
P5	0	0	0	0	0	0	0	0	0	0	0	0	0	0	0	0	0	0	0	0	0	0	0	0	0	0	0	0	0	0	0	0	0	0	0	0	0	0	0	0	0	0	0	0	0	0	0	0	0
PRNc	0	0	0	0	0	0	0	0	0	0	0	0	0	0	0	0	0	0	0	0	0	0	0	0	0	0	0	0	0	0	0	0	0	0	0	0	0	0	0	0	0	0	0	0	0	0	0	0	0
DTN	0	0	0	0	0	0	0	0	0	0	0	0	0	0	0	0	0	0	0	0	0	0	0	0	0	0	0	0	0	0	0	0	0	0	0	0	0	0	0	0	0	0	0	0	0	0	0	0	0
NI	0	0	0	0	0	0	0	0	0	0	0	0	0	0	0	0	0	0	0	0	0	0	0	0	0	0	0	0	0	0	0	0	0	0	0	0	0	0	0	0	0	0	0	0	0	0	0	0	0
PCG	0	0	0	0	0	0	0	0	0	0	0	0	0	0	0	0	0	0	0	0	0	0	0	0	0	0	0	0	0	0	0	0	0	0	0	0	0	0	0	0	0	0	0	0	0	0	0	0	0
PDTg	0	0	0	0	0	0	0	0	0	0	0	0	0	0	0	0	0	0	0	0	0	0	0	0	0	0	0	0	0	0	0	0	0	0	0	0	0	0	0	0	0	0	0	0	0	0	0	0	0
RPO	0	0	0	0	0	0	0	0	0	0	0	0	0	0	0	0	0	0	0	0	0	0	0	0	0	0	0	0	0	0	0	0	0	0	0	0	0	0	0	0	0	0	0	0	0	0	0	0	0
CS	0	0	0	0	0	0	0	0	0	0	0	0	0	0	0	0	0	0	0	0	0	0	0	0	0	0	0	0	0	0	0	0	0	0	0	0	0	0	0	0	0	0	0	0	0	0	0	0	0
LDT	0	0	0	0	0	0	0	0	0	0	0	0	0	0	0	0	0	0	0	0	0	0	0	0	0	0	0	0	0	0	0	0	0	0	0	0	0	0	0	0	0	0	0	0	0	0	0	0	0
DCO	0	0	0	0	0	0	0	0	0	0	0	0	0	0	0	0	0	0	0	0	0	0	0	0	0	0	0	0	0	0	0	0	0	0	0	0	0	0	0	0	0	0	0	0	0	0	0	0	0
VCO	0	0	0	0	0	0	0	0	0	0	0	0	0	0	0	0	0	0	0	0	0	0	0	0	0	0	0	0	0	0	0	0	0	0	0	0	0	0	0	0	0	0	0	0	0	0	0	0	0
NTB	0	0	0	0	0	0	0	0	0	0	0	0	0	0	0	0	0	0	0	0	0	0	0	0	0	0	0	0	0	0	0	0	0	0	0	0	0	0	0	0	0	0	0	0	0	0	0	0	0
PGRNd	0	0	0	0	0	0	0	0	0	0	0	0	0	0	0	0	0	0	0	0	0	0	0	0	0	0	0	0	0	0	0	0	0	0	0	0	0	0	0	0	0	0	0	0	0	0	0	0	0
PRP	0	0	0	0	0	0	0	0	0	0	0	0	0	0	0	0	0	0	0	0	0	0	0	0	0	0	0	0	0	0	0	0	0	0	0	0	0	0	0	0	0	0	0	0	0	0	0	0	0
SPIV	0	0	0	0	0	0	0	0	0	0	0	0	0	0	0	0	0	0	0	0	0	0	0	0	0	0	0	0	0	0	0	0	0	0	0	0	0	0	0	0	0	0	0	0	0	0	0	0	0
MV	0	0	0	0	0	0	0	0	0	0	0	0	0	0	0	0	0	0	0	0	0	0	0	0	0	0	0	0	0	0	0	0	0	0	0	0	0	0	0	0	0	0	0	0	0	0	0	0	0
y	0	0	0	0	0	0	0	0	0	0	0	0	0	0	0	0	0	0	0	0	0	0	0	0	0	0	0	0	0	0	0	0	0	0	0	0	0	0	0	0	0	0	0	0	0	0	0	0	0
ICB	0	0	0	0	0	0	0	0	0	0	0	0	0	0	0	0	0	0	0	0	0	0	0	0	0	0	0	0	0	0	0	0	0	0	0	0	0	0	0	0	0	0	0	0	0	0	0	0	0
LAV	0	0	0	0	0	0	0	0	0	0	0	0	0	0	0	0	0	0	0	0	0	0	0	0	0	0	0	0	0	0	0	0	0	0	0	0	0	0	0	0	0	0	0	0	0	0	0	0	0
SUV	0	0	0	0	0	0	0	0	0	0	0	0	0	0	0	0	0	0	0	0	0	0	0	0	0	0	0	0	0	0	0	0	0	0	0	0	0	0	0	0	0	0	0	0	0	0	0	0	0
GRN	0	0	0	0	0	0	0	0	0	0	0	0	0	0	0	0	0	0	0	0	0	0	0	0	0	0	0	0	0	0	0	0	0	0	0	0	0	0	0	0	0	0	0	0	0	0	0	0	0
MARN	0	0	0	0	0	0	0	0	0	0	0	0	0	0	0	0	0	0	0	0	0	0	0	0	0	0	0	0	0	0	0	0	0	0	0	0	0	0	0	0	0	0	0	0	0	0	0	0	0
RM	0	0	0	0	0	0	0	0	0	0	0	0	0	0	0	0	0	0	0	0	0	0	0	0	0	0	0	0	0	0	0	0	0	0	0	0	0	0	0	0	0	0	0	0	0	0	0	0	0
PPY	0	0	0	0	0	0	0	0	0	0	0	0	0	0	0	0	0	0	0	0	0	0	0	0	0	0	0	0	0	0	0	0	0	0	0	0	0	0	0	0	0	0	0	0	0	0	0	0	0
VII	0	0	0	0	0	0	0	0	0	0	0	0	0	0	0	0	0	0	0	0	0	0	0	0	0	0	0	0	0	0	0	0	0	0	0	0	0	0	0	0	0	0	0	0	0	0	0	0	0
LRNm	0	0	0	0	0	0	0	0	0	0	0	0	0	0	0	0	0	0	0	0	0	0	0	0	0	0	0	0	0	0	0	0	0	0	0	0	0	0	0	0	0	0	0	0	0	0	0	0	0
PGRNl	0	0	0	0	0	0	0	0	0	0	0	0	0	0	0	0	0	0	0	0	0	0	0	0	0	0	0	0	0	0	0	0	0	0	0	0	0	0	0	0	0	0	0	0	0	0	0	0	0
XII	0	0	0	0	0	0	0	0	0	0	0	0	0	0	0	0	0	0	0	0	0	0	0	0	0	0	0	0	0	0	0	0	0	0	0	0	0	0	0	0	0	0	0	0	0	0	0	0	0
MDRNv	0	0	0	0	0	0	0	0	0	0	0	0	0	0	0	0	0	0	0	0	0	0	0	0	0	0	0	0	0	0	0	0	0	0	0	0	0	0	0	0	0	0	0	0	0	0	0	0	0
NR	0	0	0	0	0	0	0	0	0	0	0	0	0	0	0	0	0	0	0	0	0	0	0	0	0	0	0	0	0	0	0	0	0	0	0	0	0	0	0	0	0	0	0	0	0	0	0	0	0
LIN	0	0	0	0	0	0	0	0	0	0	0	0	0	0	0	0	0	0	0	0	0	0	0	0	0	0	0	0	0	0	0	0	0	0	0	0	0	0	0	0	0	0	0	0	0	0	0	0	0
AMBd	0	0	0	0	0	0	0	0	0	0	0	0	0	0	0	0	0	0	0	0	0	0	0	0	0	0	0	0	0	0	0	0	0	0	0	0	0	0	0	0	0	0	0	0	0	0	0	0	0
IRN	0	0	0	0	0	0	0	0	0	0	0	0	0	0	0	0	0	0	0	0	0	0	0	0	0	0	0	0	0	0	0	0	0	0	0	0	0	0	0	0	0	0	0	0	0	0	0	0	0
SPVO	0	0	0	0	0	0	0	0	0	0	0	0	0	0	0	0	0	0	0	0	0	0	0	0	0	0	0	0	0	0	0	0	0	0	0	0	0	0	0	0	0	0	0	0	0	0	0	0	0
MDRNd	0	0	0	0	0	0	0	0	0	0	0	0	0	0	0	0	0	0	0	0	0	0	0	0	0	0	0	0	0	0	0	0	0	0	0	0	0	0	0	0	0	0	0	0	0	0	0	0	0
PARN	0	0	0	0	0	0	0	0	0	0	0	0	0	0	0	0	0	0	0	0	0	0	0	0	0	0	0	0	0	0	0	0	0	0	0	0	0	0	0	0	0	0	0	0	0	0	0	0	0
VI	0	0	0	0	0	0	0	0	0	0	0	0	0	0	0	0	0	0	0	0	0	0	0	0	0	0	0	0	0	0	0	0	0	0	0	0	0	0	0	0	0	0	0	0	0	0	0	0	0
SPVC	0	0	0	0	0	0	0	0	0	0	0	0	0	0	0	0	0	0	0	0	0	0	0	0	0	0	0	0	0	0	0	0	0	0	0	0	0	0	0	0	0	0	0	0	0	0	0	0	0
ECU	0	0	0	0	0	0	0	0	0	0	0	0	0	0	0	0	0	0	0	0	0	0	0	0	0	0	0	0	0	0	0	0	0	0	0	0	0	0	0	0	0	0	0	0	0	0	0	0	0
Pa5	0	0	0	0	0	0	0	0	0	0	0	0	0	0	0	0	0	0	0	0	0	0	0	0	0	0	0	0	0	0	0	0	0	0	0	0	0	0	0	0	0	0	0	0	0	0	0	0	0
SPVI	0	0	0	0	0	0	0	0	0	0	0	0	0	0	0	0	0	0	0	0	0	0	0	0	0	0	0	0	0	0	0	0	0	0	0	0	0	0	0	0	0	0	0	0	0	0	0	0	0
AP	0	0	0	0	0	0	0	0	0	0	0	0	0	0	0	0	0	0	0	0	0	0	0	0	0	0	0	0	0	0	0	0	0	0	0	0	0	0	0	0	0	0	0	0	0	0	0	0	0
DMX	0	0	0	0	0	0	0	0	0	0	0	0	0	0	0	0	0	0	0	0	0	0	0	0	0	0	0	0	0	0	0	0	0	0	0	0	0	0	0	0	0	0	0	0	0	0	0	0	0
NTS	0	0	0	0	0	0	0	0	0	0	0	0	0	0	0	0	0	0	0	0	0	0	0	0	0	0	0	0	0	0	0	0	0	0	0	0	0	0	0	0	0	0	0	0	0	0	0	0	0
CU	0	0	0	0	0	0	0	0	0	0	0	0	0	0	0	0	0	0	0	0	0	0	0	0	0	0	0	0	0	0	0	0	0	0	0	0	0	0	0	0	0	0	0	0	0	0	0	0	0
PAS	0	0	0	0	0	0	0	0	0	0	0	0	0	0	0	0	0	0	0	0	0	0	0	0	0	0	0	0	0	0	0	0	0	0	0	0	0	0	0	0	0	0	0	0	0	0	0	0	0
NOD	0	0	0	0	0	0	0	0	0	0	0	0	0	0	0	0	0	0	0	0	0	0	0	0	0	0	0	0	0	0	0	0	0	0	0	0	0	0	0	0	0	0	0	0	0	0	0	0	0
ANcr1	0	0	0	0	0	0	0	0	0	0	0	0	0	0	0	0	0	0	0	0	0	0	0	0	0	0	0	0	0	0	0	0	0	0	0	0	0	0	0	0	0	0	0	0	0	0	0	0	0
COPY	0	0	0	0	0	0	0	0	0	0	0	0	0	0	0	0	0	0	0	0	0	0	0	0	0	0	0	0	0	0	0	0	0	0	0	0	0	0	0	0	0	0	0	0	0	0	0	0	0
ANcr2	0	0	0	0	0	0	0	0	0	0	0	0	0	0	0	0	0	0	0	0	0	0	0	0	0	0	0	0	0	0	0	0	0	0	0	0	0	0	0	0	0	0	0	0	0	0	0	0	0
PRM	0	0	0	0	0	0	0	0	0	0	0	0	0	0	0	0	0	0	0	0	0	0	0	0	0	0	0	0	0	0	0	0	0	0	0	0	0	0	0	0	0	0	0	0	0	0	0	0	0
FOTU	0	0	0	0	0	0	0	0	0	0	0	0	0	0	0	0	0	0	0	0	0	0	0	0	0	0	0	0	0	0	0	0	0	0	0	0	0	0	0	0	0	0	0	0	0	0	0	0	0
PYR	0	0	0	0	0	0	0	0	0	0	0	0	0	0	0	0	0	0	0	0	0	0	0	0	0	0	0	0	0	0	0	0	0	0	0	0	0	0	0	0	0	0	0	0	0	0	0	0	0
LING	0	0	0	0	0	0	0	0	0	0	0	0	0	0	0	0	0	0	0	0	0	0	0	0	0	0	0	0	0	0	0	0	0	0	0	0	0	0	0	0	0	0	0	0	0	0	0	0	0
CENT2	0	0	0	0	0	0	0	0	0	0	0	0	0	0	0	0	0	0	0	0	0	0	0	0	0	0	0	0	0	0	0	0	0	0	0	0	0	0	0	0	0	0	0	0	0	0	0	0	0
CENT3	0	0	0	0	0	0	0	0	0	0	0	0	0	0	0	0	0	0	0	0	0	0	0	0	0	0	0	0	0	0	0	0	0	0	0	0	0	0	0	0	0	0	0	0	0	0	0	0	0
SIM	0	0	0	0	0	0	0	0.000306091	0	0	0	0	0	0	0	0	0.000306091	0	0	0	0	0	0	0	0	0	0	0	0	0	0	0	0	0	0	0	0	0	0	0	0	0	0	0	0	0	0	0	0
CUL4, 5	0	0	0	0	0	0	0	0	0	0	0	0	0	0	0	0	0	0	0	0	0	0	0	0	0	0	0	0	0	0	0	0	0	0	0	0	0	0	0	0	0	0	0	0	0	0	0	0	0
DEC	0	0	0	0	0	0	0	0	0	0	0	0	0	0	0	0	0	0	0	0	0	0	0	0	0	0	0	0	0	0	0	0	0	0	0	0	0	0	0	0	0	0	0	0	0	0	0	0	0
UVU	0	0	0	0	0	0	0	0	0	0	0	0	0	0	0	0	0	0	0	0	0	0	0	0	0	0	0	0	0	0	0	0	0	0	0	0	0	0	0	0	0	0	0	0	0	0	0	0	0
FL	0	0	0	0	0	0	0	0	0	0	0	0	0	0	0	0	0	0	0	0	0	0	0	0	0	0	0	0	0	0	0	0	0	0	0	0	0	0	0	0	0	0	0	0	0	0	0	0	0
PFL	0	0	0	0	0	0	0	0	0	0	0	0	0	0	0	0	0	0	0	0	0	0	0	0	0	0	0	0	0	0	0	0	0	0	0	0	0	0	0	0	0	0	0	0	0	0	0	0	0
FN	0	0	0	0	0	0	0	0	0	0	0	0	0	0	0	0	0	0	0	0	0	0	0	0	0	0	0	0	0	0	0	0	0	0	0	0	0	0	0	0	0	0	0	0	0	0	0	0	0
DN	0	0	0	0	0	0	0	0	0	0	0	0	0	0	0	0	0	0	0	0	0	0	0	0	0	0	0	0	0	0	0	0	0	0	0	0	0	0	0	0	0	0	0	0	0	0	0	0	0
IP	0	0	0	0	0	0	0	0	0	0	0	0	0	0	0	0	0	0	0	0	0	0	0	0	0	0	0	0	0	0	0	0	0	0	0	0	0	0	0	0	0	0	0	0	0	0	0	0	0
VeCB	0	0	0	0	0	0	0	0	0	0	0	0	0	0	0	0	0	0	0	0	0	0	0	0	0	0	0	0	0	0	0	0	0	0	0	0	0	0	0	0	0	0	0	0	0	0	0	0	0
[truncated: 206 more columns]
