# Supplementary material for: A high-resolution transcriptomic and spatial atlas of cell types in the whole mouse brain
Source: Nature. 2023 Dec 13;624(7991):317–32. doi: 10.1038/s41586-023-06812-z (PMC10719114; doi:10.1038/s41586-023-06812-z)
Supplement: Supplementary file 19 — Source Data Extended Data Fig. 16 [file 41586_2023_6812_MOESM19_ESM.xlsx]

## Sheet: EDFig16.Glut.class
	IT-ET Glut	NP-CT-L6b Glut	OB-CR Glut	DG-IMN Glut	CNU-HYa Glut	HY Glut	HY MM Glut	MH-LH Glut	TH Glut	MB Glut	MB Dopa	MB-HB Sero	P Glut	MY Glut	CB Glut
IT-ET Glut	0.94143	0.0564091	9.10069e-06	0.000829679	0.00128775	2.27517e-05	0	0	7.5839e-06	1.51678e-06	0	0	0	0	3.03356e-06
NP-CT-L6b Glut	0.240081	0.759843	5.83033e-06	2.33213e-05	4.66426e-05	0	0	0	0	0	0	0	0	0	0
OB-CR Glut	0.245902	0.00149031	0.428838	0.232489	0.0253353	0.000372578	0	0.0126677	0.0469449	0.0052161	0.000372578	0	0	0	0.000372578
DG-IMN Glut	0.00767178	0.00597621	0.000138982	0.986157	2.77963e-05	0	0	0	2.77963e-05	0	0	0	0	0	0
CNU-HYa Glut	0.0958251	0.00109986	0.000137482	0.00018331	0.875349	0.0218138	0	0	0.00398699	0.00137482	0	0	0.000229137	0	0
HY Glut	0.00062358	0	0	4.45414e-05	0.0225825	0.95675	0.00302882	4.45414e-05	0.00173712	0.0110463	0.00138078	0.000267249	0.00155895	0.00093537	0
HY Gnrh1 Glut	0.02	0	0.02	0	0.7	0.26	0	0	0	0	0	0	0	0	0
HY MM Glut	0	0	0	0	0	0.0202539	0.979444	0	0.000302297	0	0	0	0	0	0
MH-LH Glut	0	0	0	0	0	0	0	0.982245	0.0130548	0.00469974	0	0	0	0	0
TH Glut	0.000192113	0	0	0.000157183	0.000174648	0.000227043	0	0.000314367	0.990115	0.00881973	0	0	0	0	0
MB Glut	0.00103019	0	2.82243e-05	8.46728e-05	0.000747943	0.00389495	0	0.000508037	0.010951	0.966907	0.0039514	0.000945513	0.0083685	0.00225794	0.000324579
MB Dopa	0	0	0	0.00104094	0	0.0340042	0.000346981	0	0	0.0763359	0.865718	0.0159611	0.0055517	0.00104094	0
MB-HB Sero	0	0	0	0	0	0	0	0	0	0.038225	0.0149385	0.773286	0.110721	0.0619508	0.000878735
P Glut	0	0	0	0	0.000342062	0.000456083	0	3.80069e-05	0.000114021	0.027517	0.00144426	0.00725932	0.869256	0.0836532	0.00991981
MY Glut	0	0	0	0	0.00190282	0.00398182	0	0	0.000105712	0.0644843	0.00052856	0.00341802	0.0654357	0.8285	0.0316431
Pineal Glut	0	0	0	0	0	0	0	0.222222	0	0.777778	0	0	0	0	0
CB Glut	2.59425e-05	0	0	0	5.1885e-06	0	0	0	0	0.000373572	0	0	0.00133863	0.00186786	0.996389

## Sheet: EDFig16.Glut.subclass
	CLA-EPd-CTX Car3 Glut	IT EP-CLA Glut	L5/6 IT TPE-ENT Glut	L6 IT CTX Glut	L5 IT CTX Glut	L4/5 IT CTX Glut	L2/3 IT CTX Glut	L2/3 IT ENT Glut	L2/3 IT PIR-ENTl Glut	IT AON-TT-DP Glut	L2 IT ENT-po Glut	MEA Slc17a7 Glut	COAp Grxcr2 Glut	LA-BLA-BMA-PA Glut	ENTmv-PA-COAp Glut	CA1-ProS Glut	CA3 Glut	L2 IT PPP-APr Glut	L2/3 IT PPP Glut	L2/3 IT RSP Glut	L4 RSP-ACA Glut	L5 ET CTX Glut	SUB-ProS Glut	L5 PPP Glut	CA2-FC-IG Glut	NLOT Rho Glut	L6b EPd Glut	L6b/CT ENT Glut	L6b CTX Glut	L6 CT CTX Glut	CT SUB Glut	L5 NP CTX Glut	NP SUB Glut	NP PPP Glut	OB Eomes Ms4a15 Glut	HPF CR Glut	DG Glut	DG-PIR Ex IMN	BST-po Iigp1 Glut	TRS-BAC Sln Glut	GPi Tbr1 Cngb3 Gaba-Glut	MEA-COA-BMA Ccdc42 Glut	COAa-PAA-MEA Barhl2 Glut	MS-SF Bsx Glut	AVPV-MEPO-SFO Tbr1 Glut	LHA Barhl2 Glut	ADP-MPO Trp73 Glut	SI-MA-LPO-LHA Skor1 Glut	MEA Otp Foxp2 Glut
CLA-EPd-CTX Car3 Glut	0.957346	0.235459	0.0560103	0.2109	0.0280052	0.170616	0.00840155	0.00021542	0.00258509	0.00107712	0	0	0	0.00021542	0	0	0	0	0	0	0	0.127316	0	0	0	0	0.0155106	0.00430849	0.107497	1	0	0.0120638	0	0	0	0	0	0	0	0	0	0	0.00236967	0	0	0	0	0	0
IT EP-CLA Glut	0.260433	1	0.0202965	0.0611174	0.0004561	0.0013683	0.0027366	0.0059293	0.0631699	0.0675029	0	0.00068415	0.00022805	0.00205245	0	0	0	0	0.00068415	0	0	0.0173318	0	0	0	0	0.124515	0.0925884	0.0893957	0.268187	0	0.0009122	0	0.0004561	0	0	0	0.0004561	0	0	0	0.004561	0.027366	0	0	0	0	0	0
L5/6 IT TPE-ENT Glut	0.063076	0.0227319	1	0.0923613	0.0290805	0.311079	0.0524268	0.0819168	0.0344051	0.0026623	0.00143354	0.0026623	0.00102396	0.0434159	0.0239607	0	0	0	0.0100348	0.00081917	0	0.293877	0	0	0	0.00143354	0.00020479	0.179603	0.00327667	0.220971	0.00040958	0.0247798	0.00020479	0.00471022	0	0.00020479	0.00020479	0	0	0	0	0.00081917	0.00471022	0	0	0	0	0.00020479	0.00020479
L6 IT CTX Glut	0.0293876	0.00804905	0.0161666	0.551034	0.0648719	0.102137	0.0137348	0.00017126	0.00037676	0.00023976	0	0	0	0.00020551	0	3.43e-05	0	3.43e-05	0.00099329	0.00054802	6.85e-05	0.15533	3.43e-05	0.00020551	0	0	0	0.00119879	0.0224003	1	0	0.0278463	0	6.85e-05	0	0	0	0	0	0	0	0	6.85e-05	0	0	0	0	0	0
L5 IT CTX Glut	0.00683029	7.51e-05	0.0120844	0.192074	1	0.384223	0.00998274	0.00060047	0	0.00015012	0.00015012	0	0	0	0	0	7.51e-05	0.00030023	0.00277715	0.0281468	0.0460857	0.55423	0	0	0.00015012	0	0	0.00082564	0.00015012	0.0972754	0	0.0397808	0	0.00015012	0	0	0	0	0	0	0	0	0	0	0	0	0	0	0
L4/5 IT CTX Glut	0.00056899	1.39e-05	0.00363601	0.00287966	0.0139334	1	0.076724	0.00019429	0.00013878	2.08e-05	1.39e-05	3.47e-05	0	5.55e-05	0	1.39e-05	6.94e-06	0.00075635	0.0001249	0.0028866	6.94e-06	0.0156543	0	0	1.39e-05	4.16e-05	0	6.25e-05	0	0.00092982	0	0.00113105	0	1.39e-05	0	0	1.39e-05	6.94e-06	0	0	0	0	4.16e-05	0	0	0	0	6.94e-06	0
L2/3 IT CTX Glut	0.00031146	3.56e-05	0.00075641	0.00010679	0.00059623	0.0649266	1	0.00111237	0.00538386	0.00072971	3.56e-05	1.78e-05	8.9e-05	0.00016908	0	0	0	0.00018688	0.00039155	0.0130458	4.45e-05	0.00071191	0	0	1.78e-05	0	0	3.56e-05	0.00011569	0.00066742	0	2.67e-05	0	0	0	0	0	0	0	0	0	0	4.45e-05	0	0	0	0	0	0
L2/3 IT ENT Glut	0.00025918	0.00136072	0.00796993	0	6.48e-05	0.00012959	0.0112097	1	0.0626579	0.00032398	0.0316205	0.00077755	0.00032398	0.00129592	0.00246226	6.48e-05	0	0	0.0108858	0	0	0	0	0	0	0	6.48e-05	0.00116633	6.48e-05	0	0	0	0	0	0	0	0	0	0	0	0	0	0.00019439	0	0	0	0	0	0
L2/3 IT PIR-ENTl Glut	0.00059186	0.00161231	0.00169395	4.08e-05	0	8.16e-05	0.00677579	0.0116331	1	0.0198784	0.00269399	0.00240826	0.00528593	0.00665333	0.00046941	2.04e-05	0	0	0.00010204	0	0	0.00042859	0	0	0	0	0.00144904	8.16e-05	6.12e-05	0.0009184	4.08e-05	0	0	0	0	0	0	0	0	0	0	0.00014286	0.00332667	0	0	0	0	2.04e-05	0
IT AON-TT-DP Glut	0.00091324	0.00316949	0.0002686	5.37e-05	0.00021488	0.00069836	0.00510341	0.00032232	0.0618856	1	0	5.37e-05	0.00016116	0.00096696	0.00010744	0	0	0	0	0	0	0.00913242	0	0	0.00085952	0	0.00069836	0	0.00059092	0.00311577	0	0.00059092	0	0	0	0	0	0	0	0	0	0	0.00123556	0	0	0	0	0	0
L2 IT ENT-po Glut	0	0	0	0	0	0	0.00251186	0.142618	0.0390734	0	1	0	0.00083729	0	0.00502372	0	0	0.0002791	0.147642	0	0	0	0	0	0	0	0	0	0	0	0	0	0	0	0	0.00055819	0	0	0	0	0	0	0	0	0	0	0	0	0
MEA Slc17a7 Glut	0	0.00106293	0.00255102	0	0	0.00021259	0	0	0.065051	0	0	1	0.0204082	0.0457058	0	0.00042517	0.00191327	0	0	0	0	0	0	0	0	0.00170068	0.00042517	0	0	0	0	0	0	0	0	0.00021259	0.00255102	0	0.00021259	0.00021259	0	0.0352891	0.0533588	0.00085034	0	0	0.00063776	0.00488946	0.00382653
COAp Grxcr2 Glut	0	0	0.00031506	0	0	0	0.00189036	0.00141777	0.0719912	0	0	0.0236295	1	0.0795526	0.0015753	0	0	0	0	0	0	0	0	0	0	0	0	0	0	0	0	0	0	0	0	0	0.00031506	0	0	0	0	0.00015753	0.00047259	0	0	0	0	0	0
LA-BLA-BMA-PA Glut	8.48e-05	0.00016959	0.00627491	0	0	0	8.48e-05	0.00093276	0.0264564	8.48e-05	0	0.0175528	0.0405325	1	0.00542695	0.00033918	0.00076316	0	0	0	0	8.48e-05	8.48e-05	0	0	0.00059357	0	0	0	0.00050878	0	0	0	0	0	0	8.48e-05	0	0	0	0	0.00262868	0.00084796	0	0	0	0	8.48e-05	8.48e-05
ENTmv-PA-COAp Glut	0	0	0.0628297	0	0	0	0.00047962	0.0517986	0.016307	0	0.0182254	0	0.00143885	0.0211031	1	0.0705036	0.0105516	0	0.0134293	0	0	0.00047962	0.0316547	0	0	0	0	0.0100719	0	0	0	0	0.00047962	0	0	0	0	0	0	0	0	0	0	0	0	0	0	0	0
CA1-ProS Glut	0	0	4.15e-05	0	4.15e-05	0	0	8.29e-05	0.00020728	0.00024874	0.00012437	0	0	0.00041456	0.00464306	1	0.00601111	0	0.00169969	8.29e-05	0	8.29e-05	0.0222618	0	0.00406268	0	0	0.00012437	0	0.00024874	8.29e-05	0	0.00062184	0	0	0	0	0	0	0	0	0	0	0	0	0	0	0	0
CA3 Glut	0	0	0	0	0	0	6.54e-05	0	0	0	0	0.00085034	0	0.00065411	0.0018315	0.0234171	1	0	0	0	0	0	6.54e-05	0	0.0155678	0	0	0	0	0	0	0	0	0	0	6.54e-05	0.0275379	0.00085034	0	0	0	0	0	0	0	0	0	0	0
L2 IT PPP-APr Glut	0	0	0	0	0	0.0387737	0.00495942	0	0	0	0.00405771	0	0	0	0	0	0	1	0.24752	0.0211903	0	0	0	0	0	0	0	0	0	0	0.00045086	0	0	0	0	0	0	0	0	0	0	0	0	0	0	0	0	0	0
L2/3 IT PPP Glut	0	0	0.00036898	0.00014759	0.00022139	0.00125452	0.00442772	0.0273043	0	0	0.0554941	0	0	0	0.00044277	0.00125452	0	0.0306251	1	0.00435392	0.00029518	0.00095934	0.00051657	0.00051657	0	0	0	7.38e-05	0	0	0	0.00014759	7.38e-05	0.00044277	0	0.00029518	0	0	0	0	0	0	0	0	0	0	0	0	0
L2/3 IT RSP Glut	0	0	0	7.71e-05	0.0115669	0.00624614	0.10418	0	0	0	0	0	0	0	0	0	7.71e-05	0.00370142	0.00470389	1	0.00424121	0.0006169	0	0	0.00015423	0	0	0	7.71e-05	0.00015423	0	0.00015423	0	0	0	0	0	0	0	0	0	0	0	0	0	0	0	0	0
L4 RSP-ACA Glut	0	0	0.00130208	0	0.242188	0.00195313	0.00195313	0	0	0	0	0	0	0	0	0.00130208	0.00065104	0	0.0110677	0.452474	1	0.0175781	0.00130208	0	0	0	0	0	0	0	0	0.00260417	0	0	0	0.00065104	0	0	0	0	0	0	0	0	0	0	0	0	0
L5 ET CTX Glut	0.0114053	0.00060272	0.0258705	0.155686	0.259956	0.156057	0.00519264	0.00023181	0.00078817	0.0088553	0	0	4.64e-05	0.00013909	0	9.27e-05	0	9.27e-05	0.00148361	0.00050999	0.00180815	1	0.00046363	0.00018545	4.64e-05	0	0	0.00176179	0	0.11447	0	0.0524364	0.00027818	9.27e-05	0	0	0	0	0	0	0	0	0.00018545	0	0	0	0	0	0
SUB-ProS Glut	0	0	0.00017153	0	0	0	0	0.00102916	0.00102916	0.00068611	0	0	0	0.00085763	0.025729	0.156947	0	0	0.00463122	0.00051458	0.00051458	0.00034305	1	0.00171527	0	0	0	0.00411664	0	0.00017153	0.00308748	0.00017153	0.113722	0.00068611	0	0	0	0	0	0	0	0	0.00017153	0	0	0	0	0.00017153	0
L5 PPP Glut	0	0	0.0431035	0.00862069	0	0	0	0.00862069	0	0	0	0	0	0	0	0.0431035	0	0	0.810345	0	0	0.137931	0.474138	0.793103	0	0	0	0.310345	0	0.0689655	0.336207	0.0258621	0.146552	1	0	0	0	0	0	0	0	0	0	0	0	0	0	0	0
CA2-FC-IG Glut	0	0	0	0	0	0	0.0035868	0	0	0.00071736	0	0	0	0	0	0.0982783	0.22023	0	0	0.00645624	0	0	0	0	1	0	0	0	0	0	0	0	0	0	0	0	0.00502152	0	0	0	0	0	0	0	0	0	0	0	0
NLOT Rho Glut	0	0	0	0	0	0	0	0	0.00680272	0	0	0.0294785	0	0.00907029	0	0	0	0	0	0	0	0	0	0	0	1	0	0	0	0	0	0	0	0	0	0	0	0	0	0	0	0.00453515	0.015873	0	0	0	0	0	0
L6b EPd Glut	0.0845147	0.454744	0.00218103	0	0	0	0	0.00272628	0.0583424	0.0523446	0	0	0	0.00109051	0	0	0	0	0	0	0	0	0	0	0	0	1	0.0398037	0.0267176	0.0332606	0	0.00054526	0	0	0	0	0	0	0	0	0	0	0.00327154	0	0	0	0	0	0
L6b/CT ENT Glut	0.0044646	0.0274254	0.020197	0.0008504	7.09e-05	7.09e-05	0	0.00304727	0.00113387	0.0019134	0.00035433	0	7.09e-05	0.0004252	0.0027638	0.00070867	0	0	0.00014173	0	0	0.003189	0.00304727	0.00070867	7.09e-05	0	0.008504	1	0.0113387	0.0371341	0.0235277	0.00077953	0.00496067	0.0019134	0	0	0	0	0	0	0	0	0.00014173	7.09e-05	0	0	0	0	0
L6b CTX Glut	0.0508492	0.0475789	0.00812322	0.0483173	0.00084397	0.00179344	0.00221542	0.00063298	0.00179344	0.0173014	0	0	0	0	0	0.00052748	0	0	0.00031649	0	0.0001055	0.00727925	0.00052748	0	0	0	0.0109716	0.0330204	1	0.61631	0.00706826	0.00274291	0.00232092	0	0	0	0	0	0	0	0	0	0.00031649	0	0	0	0	0.00021099	0
L6 CT CTX Glut	0.0162348	0.00480636	0.00311879	0.0877961	0.00288381	0.00046995	1.07e-05	2.14e-05	0.00020294	0.00088651	0	0	0	0	0	5.34e-05	0.00026702	0	3.2e-05	1.07e-05	2.14e-05	0.0185205	4.27e-05	5.34e-05	7.48e-05	0	0.00076902	0.00297994	0.0220772	1	0.00171961	0.00479568	0.00079038	6.41e-05	0	0	3.2e-05	1.07e-05	0	0	0	0	2.14e-05	0	0	0	0	1.07e-05	0
CT SUB Glut	0.00061767	0.001853	0.00123533	0.00247066	0	0	0	0.00061767	0	0	0	0	0	0	0.00061767	0.00494132	0	0	0.00061767	0	0	0.00247066	0.0543545	0.00370599	0	0	0	0.16677	0	0.0487956	1	0.00247066	0.295244	0.0117356	0	0	0	0	0	0	0	0.00061767	0.00061767	0	0	0	0	0	0
L5 NP CTX Glut	0.0289148	0.00174186	0.0762933	0.470301	0.462637	0.301341	0.00452883	0.00017419	0.00034837	0.0101028	0	0	0	0.00017419	0	0.00017419	0	0	0.0024386	0.00104511	0.00383209	1	0.00069674	0.00069674	0.00034837	0	0	0.00435464	0.00452883	0.501829	0.00034837	0.219648	0.00505138	0.0012193	0	0	0	0	0	0	0	0	0	0	0	0	0	0	0
NP SUB Glut	0	0	0.00132802	0	0.00265604	0	0	0	0	0.00309872	0	0	0	0	0.00132802	0.08278	0	0	0.00265604	0.00088535	0.00132802	0.0141656	0.356352	0.00442674	0.00044267	0	0	0.020363	0.00044267	0.0101815	0.109783	0.00531208	1	0.00973882	0	0	0	0	0	0	0	0	0	0	0	0	0	0	0
NP PPP Glut	0	0	0.055794	0	0	0	0	0	0	0	0.00429185	0	0	0	0	0	0	0	0.339056	0.00429185	0	0.120172	0.0729614	0.321888	0	0	0	1	0	0.0901288	0.446352	0.0128755	0.141631	0.759657	0	0.00429185	0	0	0	0	0	0	0	0	0	0	0	0	0
OB Eomes Ms4a15 Glut	0	0.00135318	0	0	0	0	0.0230041	0	0.0703654	0.0635995	0	0	0.00541272	0	0.00135318	0	0	0	0.00135318	0	0	0	0	0	0	0	0.00135318	0	0.00135318	0	0	0	0	0	1	0.00270636	0	0	0	0	0	0.0067659	0.0135318	0	0	0	0	0.00270636	0
HPF CR Glut	0	0	0	0	0	0.00317965	0.125596	0.00794913	0.0858506	0.0286168	0.141494	0.0349761	0.0445151	0.00317965	0.0413355	0.0461049	0.0492846	0.0381558	0.103339	0.0174881	0	0	0.0143084	0	0.0206677	0	0	0.00158983	0	0	0	0	0	0	0.00794913	0.704293	1	0	0	0	0	0.00953895	0.0254372	0.00476948	0.00158983	0	0	0.0317965	0
DG Glut	0	0	0	0	0	0	0	0	0	0	0	2.92e-05	0	0	0	0.00014596	0.00143041	0	0	0	0	0	0	0	2.92e-05	0	0	0	0	8.76e-05	0	0	0	0	0	0.00014596	1	0.0003503	0	0	0	0	0	0	0	0	0	0	0
DG-PIR Ex IMN	0.00429923	0.0232158	0.00171969	0	0	0	0	0	0.100602	0.00171969	0	0.00085985	0.00257954	0.0163371	0	0.0171969	0.0128977	0	0	0	0	0	0.00085985	0	0.00257954	0	0.0266552	0.00687876	0.0799656	0.0576096	0.00343938	0	0.00257954	0	0	0	1	0.0490112	0	0	0	0	0.00085985	0	0	0	0.00085985	0	0
BST-po Iigp1 Glut	0	0	0	0	0	0	0	0	0	0	0	0	0	0	0	0	0	0	0	0	0	0	0	0	0	0	0	0	0	0	0	0	0	0	0	0	0	0	1	0.0476191	0	0	0	0	0	0.00680272	0	0	0
TRS-BAC Sln Glut	0	0	0	0	0	0	0	0	0	0	0	0.00028353	0	0	0	0	0	0	0	0	0	0	0	0	0.00085058	0	0	0	0	0	0	0	0	0	0	0	0.00113411	0	0.0031188	1	0	0	0	0.00425291	0.00056705	0.00198469	0.00056705	0.00028353	0
GPi Tbr1 Cngb3 Gaba-Glut	0	0	0	0	0	0	0	0	0	0	0	0	0	0	0	0	0	0	0	0	0	0	0	0	0	0	0	0	0	0	0	0	0	0	0	0	0	0	0	0	1	0	0	0	0	0.277778	0.166667	0.277778	0
MEA-COA-BMA Ccdc42 Glut	0	0.00343328	0.00022889	0	0	0	0	0	0.00480659	0	0	0.0144198	0.00022889	0.00732433	0	0	0	0	0	0	0	0	0	0	0	0.00045777	0	0	0	0	0	0	0	0	0	0	0	0	0.00068666	0	0	1	0.115816	0	0	0	0	0.00137331	0.00411994
COAa-PAA-MEA Barhl2 Glut	0.0252454	0.0532959	0.0271155	0	0	0.00093502	0.0144928	0.00888266	0.556335	0.0219729	0	0.0532959	0.0107527	0.0537634	0	0	0	0	0	0	0	0.00654511	0	0	0	0.0163628	0.00467508	0.00280505	0	0.00374007	0	0.00093502	0	0	0.00046751	0	0	0	0	0	0	0.274895	1	0	0	0.00046751	0	0.0472183	0.0158953
MS-SF Bsx Glut	0	0	0	0	0	0	0	0	0	0.00398936	0	0.0119681	0	0	0	0	0	0	0	0	0	0.00132979	0	0	0.00265957	0	0	0	0.00132979	0.00797872	0	0	0	0	0	0	0	0	0	0.114362	0	0	0	1	0.0425532	0.0132979	0.0398936	0.0718085	0
AVPV-MEPO-SFO Tbr1 Glut	0	0.00102564	0	0	0	0	0	0	0	0.00307692	0	0.00102564	0	0	0	0	0	0	0	0	0	0	0	0	0	0.00102564	0	0	0	0.00102564	0	0	0	0	0.00102564	0	0	0	0	0.0112821	0	0	0.00205128	0.0420513	1	0.00615385	0.0451282	0.0348718	0
LHA Barhl2 Glut	0	0	0	0	0	0	0	0	0	0	0	0	0	0	0	0	0	0	0	0	0	0	0	0	0	0	0	0	0	0	0	0	0	0	0	0	0	0	0	0.0334928	0	0	0.00717703	0.00239234	0.0191388	1	0.0598086	0.299043	0
ADP-MPO Trp73 Glut	0	0	0	0	0	0	0	0	0.0267062	0.00593472	0	0.00296736	0	0.00296736	0	0	0.00296736	0	0	0	0	0	0	0	0	0	0	0	0	0	0	0	0	0	0.00296736	0	0	0	0	0.0682493	0.00593472	0	0.0207715	0.103858	0.127596	0.183976	1	0.551929	0
SI-MA-LPO-LHA Skor1 Glut	0	0.00038373	0	0	0	0	0	0	0.0165004	0.00460476	0	0.00652341	0	0.00038373	0	0	0	0	0	0	0	0	0	0	0	0.00038373	0	0	0	0	0	0	0	0	0	0	0	0	0.00038373	0.00230238	0.00115119	0.00690714	0.0445127	0.0157329	0.00306984	0.0295472	0.0280123	1	0.00191865
MEA Otp Foxp2 Glut	0	0	0	0	0	0	0	0	0.00763359	0	0	0.0687023	0	0	0	0	0	0	0	0	0	0	0	0	0	0.00763359	0	0	0	0	0	0	0	0	0	0	0	0	0	0	0	0.503817	0.580153	0	0	0	0	0.0763359	1
MEA-BST Otp Zic2 Glut	0	0	0	0	0	0	0	0	0	0	0	0.109804	0.00392157	0.00392157	0	0	0.00392157	0	0	0	0	0	0	0	0	0	0	0	0	0	0	0	0	0	0	0	0	0	0.0235294	0.0117647	0	0.196078	0.160784	0.00392157	0	0.00392157	0	0.192157	0.00392157
LHA-MEA Otp Glut	0	0	0	0	0	0	0	0	0	0	0	0.175258	0	0	0	0	0	0	0	0	0	0	0	0	0	0	0	0	0	0	0	0	0	0	0	0	0	0	0	0	0	1	0.247423	0	0	0.0103093	0	0.453608	0.0309278
DMH Nkx2-4 Glut	0	0	0	0	0	0	0	0	0	0	0	0	0	0	0	0	0	0	0	0	0	0	0	0	0	0	0	0	0	0	0	0	0	0	0	0	0	0	0	0	0	0	0	0	0	0	0	0	0
MPN-MPO-PVpo Hmx2 Glut	0	0	0	0	0	0	0	0	0	0	0	0.00083542	0	0	0	0	0	0	0	0	0	0	0	0	0	0	0	0	0	0	0	0	0	0	0	0	0	0	0	0	0	0	0.00083542	0.00250627	0.0284043	0.00167084	0.00668338	0.00501253	0
DMH Hmx2 Glut	0	0	0	0	0	0	0	0	0	0	0	0	0	0	0	0	0	0	0	0	0	0	0	0	0	0	0	0	0	0	0	0	0	0	0	0	0	0	0	0	0	0	0	0	0	0	0	0	0
ARH-PVp Tbx3 Glut	0	0	0	0	0	0	0	0	0	0	0	0	0	0	0	0	0	0	0	0	0	0	0	0	0	0	0	0	0	0	0	0	0	0	0	0	0	0	0	0	0	0	0	0	0	0	0	0	0
DMH-LHA Vgll2 Glut	0	0	0	0	0	0	0	0	0	0	0	0	0	0	0	0	0	0	0	0	0	0	0	0	0	0	0	0	0	0	0	0	0	0	0	0	0	0	0	0	0	0	0	0.00502513	0	0	0	0	0
VMH Fezf1 Glut	0	0	0	0	0	0	0	0	0	0	0	0	0	0	0	0	0	0	0	0	0	0	0	0	0	0	0	0	0	0	0	0	0	0	0	0	0	0	0	0	0	0	0	0	0	0	0	0	0
VMH Nr5a1 Glut	0	0	0	0	0	0	0	0	0	0	0	0	0	0	0	0	0	0	0	0	0	0	0	0	0	0	0	0	0	0	0	0	0	0	0	0	0	0	0	0	0	0	0	0.00035753	0	0	0	0	0
LHA Pmch Glut	0	0	0	0	0	0	0	0	0	0	0	0	0	0	0	0	0	0	0	0	0	0	0	0	0	0	0	0	0	0	0	0	0	0	0	0	0	0	0	0	0	0	0	0	0	0.0265957	0	0	0
LHA-AHN-PVH Otp Trh Glut	0	0	0	0	0	0	0	0	0	0	0	0.0168303	0	0	0	0	0	0	0	0	0	0	0	0	0	0	0	0	0	0	0	0	0	0	0	0	0	0	0	0.00280505	0	0.00280505	0	0.00280505	0.0182328	0.082749	0.00841515	0.0631136	0
AHN-RCH-LHA Otp Fezf1 Glut	0	0	0	0	0	0	0	0	0	0	0	0.00178042	0	0	0	0	0	0	0	0	0	0	0	0	0	0	0	0	0	0	0	0	0	0	0	0	0	0	0	0.00178042	0	0.00118694	0	0.00059347	0	0.0189911	0.00059347	0.0106825	0
PVH-SO-PVa Otp Glut	0	0	0	0	0	0	0	0	0	0	0	0.00314713	0	0	0	0	0	0	0	0	0	0	0	0	0	0	0	0	0	0	0	0	0	0	0	0	0	0	0	0.00236035	0	0.00078678	0.00393391	0	0.00078678	0.0165224	0	0.00472069	0.00078678
PH-ant-LHA Otp Bsx Glut	0	0	0	0	0	0	0	0	0	0	0	0.00116822	0	0	0	0	0	0	0	0	0	0	0	0	0	0	0	0	0	0	0	0	0	0	0	0	0	0	0	0	0	0	0	0	0	0.0116822	0	0.00233645	0
STN-PSTN Pitx2 Glut	0	0	0	0	0	0	0	0	0	0	0	0.00043178	0	0	0	0	0.00043178	0	0	0	0	0	0	0	0	0	0	0	0	0	0	0	0	0	0	0	0.00043178	0	0	0	0.00129534	0	0	0	0	0	0	0.00043178	0
PMv-TMv Pitx2 Glut	0	0	0	0	0	0	0	0	0	0	0	0	0	0	0	0	0	0	0	0	0	0	0	0	0	0	0	0	0	0	0	0	0	0	0	0	0	0	0	0	0	0	0.002331	0	0	0	0	0	0
PH-an Pitx2 Glut	0	0	0	0	0	0	0	0	0	0	0	0	0	0	0	0	0	0	0	0	0	0	0	0	0	0	0	0	0	0	0	0	0	0	0	0	0	0	0	0	0	0	0	0	0	0	0	0	0
PH Pitx2 Glut	0	0	0	0	0	0	0	0	0	0	0	0	0	0	0	0	0	0	0	0	0	0	0	0	0	0	0	0	0	0	0	0	0	0	0	0	0	0	0	0	0	0	0	0	0	0	0	0	0
PH-LHA Foxb1 Glut	0	0	0	0	0	0	0	0	0	0	0	0	0	0	0	0	0	0	0	0	0	0	0	0	0	0	0	0	0	0	0	0	0	0	0	0	0.00280899	0	0	0	0	0	0.00280899	0	0	0.00280899	0	0.00842697	0
PMd-LHA Foxb1 Glut	0	0	0	0	0	0	0	0	0	0	0	0	0	0	0	0	0	0	0	0	0	0	0	0	0	0	0	0	0	0	0	0	0	0	0	0	0	0	0	0	0	0	0	0	0	0	0	0	0
PH-SUM Foxa1 Glut	0	0	0	0	0	0	0	0	0	0	0	0	0	0	0	0	0	0	0	0	0	0	0	0	0	0	0	0	0	0	0	0	0	0	0	0	0	0	0	0	0	0	0	0	0	0	0	0	0
HY Gnrh1 Glut	0	0	0	0	0	0	0.0526316	0	0	0	0	0	0	0	0	0	0	0	0	0	0	0	0	0	0	0	0	0	0	0	0	0	0	0	0.0526316	0	0	0	0	0	0	0	0	1	0.631579	0.157895	0	0.0526316	0
MM-ant Foxb1 Glut	0	0	0	0	0	0	0	0	0	0	0	0	0	0	0	0	0	0	0	0	0	0	0	0	0	0	0	0	0	0	0	0	0	0	0	0	0	0	0	0	0	0	0	0	0	0	0	0	0
MM Foxb1 Glut	0	0	0	0	0	0	0	0	0	0	0	0	0	0	0	0	0	0	0	0	0	0	0	0	0	0	0	0	0	0	0	0	0	0	0	0	0	0	0	0	0	0	0	0	0	0	0	0	0
MH Tac2 Glut	0	0	0	0	0	0	0	0	0	0	0	0	0	0	0	0	0	0	0	0	0	0	0	0	0	0	0	0	0	0	0	0	0	0	0	0	0	0	0	0	0	0	0	0	0	0	0	0	0
LH Pou4f1 Sox1 Glut	0	0	0	0	0	0	0	0	0	0	0	0	0	0	0	0	0	0	0	0	0	0	0	0	0	0	0	0	0	0	0	0	0	0	0	0	0	0	0	0	0	0	0	0	0	0	0	0	0
AD Serpinb7 Glut	0	0	0	0	0	0	0	0	0	0	0	0	0	0	0	0	0	0	0	0	0	0	0	0	0	0	0	0	0	0	0	0	0	0	0	0	0	0	0	0	0	0	0	0	0	0	0	0	0
AV Col27a1 Glut	0	0	0	0	0	0	0	0	0	0	0	0	0	0	0	0	0	0	0	0	0	0	0	0	0	0	0	0	0	0	0	0	0	0	0	0	0	0	0	0	0	0	0	0	0	0	0	0	0
PVT-PT Ntrk1 Glut	0	0	0	0	0	0	0	0	0	0	0	0	0	0	0	0	0	0	0	0	0	0	0	0	0	0	0	0	0	0	0	0	0	0	0	0	0	0	0	0.00091436	0	0	0	0	0	0	0.00121914	0	0
CM-IAD-CL-PCN Sema5b Glut	0	0	0	0	0	0	0	0	0	0	0	0	0	0	0	0	0	0	0	0	0	0	0	0	0	0	0	0	0	0	0	0	0	0	0	0	0	0	0	0	0	0	0	0	0	0	0	0	0
TH Prkcd Grin2c Glut	0	0	0	0	0	0	5.41e-05	0	0	0	0	0	0	2.71e-05	0	0	0.00021658	0	0	0	0	0	0	0	0	0	0	0	0	0	0	0	0	0	0	0	0.00024365	0	2.71e-05	0	0	0	0	0	0	0	0	0	0
RE-Xi Nox4 Glut	0	0	0	0	0	0	0	0	0	0	0	0	0	0	0	0	0	0	0	0	0	0	0	0	0	0	0	0	0	0	0	0	0	0	0	0	0	0	0.00035461	0	0	0	0	0	0	0	0	0	0
MG-POL-SGN Nts Glut	0	0	0	0	0	0	0	0	0	0	0	0	0	0	0	0	0	0	0	0	0	0	0	0	0	0	0	0	0	0	0	0	0	0	0	0	0	0	0	0	0	0	0	0	0	0	0	0	0
PF Fzd5 Glut	0	0	0	0	0	0	0	0	0	0	0	0	0	0	0	0	0	0	0	0	0	0	0	0	0	0	0	0	0	0	0	0	0	0	0	0	0	0	0	0	0	0	0	0	0	0	0	0	0
PRC-PAG Pax6 Glut	0	0	0	0	0	0	0	0	0	0	0	0	0	0	0	0	0	0	0	0	0	0	0	0	0	0	0	0	0	0	0	0	0	0	0	0	0	0	0	0.00287356	0	0	0	0	0	0	0	0	0
MB-ant-ve Dmrta2 Glut	0	0	0	0	0	0	0	0	0	0	0	0	0	0	0	0	0	0	0	0	0	0	0	0	0	0	0	0	0	0	0	0	0	0	0	0	0	0	0	0	0	0	0	0	0	0	0	0	0
RN Spp1 Glut	0	0	0	0	0	0	0	0	0	0	0	0	0	0	0	0	0	0	0	0	0	0	0	0	0	0	0	0	0	0	0	0	0	0	0	0	0	0	0	0	0	0	0	0	0	0	0	0	0
MRN-PAG Nkx6-1 Glut	0	0	0	0	0	0	0	0	0	0	0	0	0	0	0	0	0	0	0	0	0	0	0	0	0	0	0	0	0	0	0	0	0	0	0	0	0	0	0	0	0	0	0	0	0	0	0	0	0
IF-RL-CLI-PAG Foxa1 Glut	0	0	0	0	0	0	0	0	0	0	0	0	0	0	0	0	0	0	0	0	0	0	0	0	0	0	0	0	0	0	0	0	0	0	0	0	0	0	0	0	0	0	0	0	0	0	0	0	0
PAG-SC Neurod2 Meis2 Glut	0	0	0	0	0	0	0	0	0	0	0	0	0	0	0	0	0	0	0	0	0	0	0	0	0	0	0	0	0	0	0	0	0	0	0	0	0	0	0	0	0	0	0	0	0	0	0	0	0
PAG Pou4f3 Glut	0	0	0	0	0	0	0	0	0	0	0	0	0	0	0	0	0	0	0	0	0	0	0	0	0	0	0	0	0	0	0	0	0	0	0	0	0	0	0	0	0	0	0	0	0	0	0	0	0
CUN Evx2 Lhx2 Glut	0	0	0	0	0	0	0	0	0	0	0	0	0	0	0	0	0	0	0	0	0	0	0	0	0	0	0	0	0	0	0	0	0	0	0	0	0	0	0	0	0	0	0	0	0	0	0	0	0
APN C1ql2 Glut	0	0	0	0	0	0	0	0	0	0	0	0	0	0	0	0	0	0	0	0	0	0	0	0	0	0	0	0	0	0	0	0	0	0	0	0	0	0	0	0	0	0	0	0	0	0	0	0	0
APN C1ql4 Glut	0	0	0	0	0	0	0	0	0	0	0	0	0	0	0	0	0	0	0	0	0	0	0	0	0	0	0	0	0	0	0	0	0	0	0	0	0	0	0	0	0	0	0	0	0	0	0	0	0
PAG-MRN Pou3f1 Glut	0	0	0	0	0	0	0	0	0	0	0	0	0	0	0	0	0	0	0	0	0	0	0	0	0	0	0	0	0	0	0	0	0	0	0	0	0	0	0	0	0	0	0	0	0	0	0	0	0
MRN Pou3f1 C1ql4 Glut	0	0	0	0	0	0	0	0	0	0	0	0	0	0	0	0	0	0	0	0	0	0	0	0	0	0	0	0	0	0	0	0	0	0	0	0	0	0	0	0	0	0	0	0	0	0	0	0	0
PRC-PAG Tcf7l2 Irx2 Glut	0	0	0	0	0	0	0	0	0	0	0	0	0	0	0	0	0	0	0	0	0	0	0	0	0	0	0	0	0	0	0	0	0	0	0	0	0.00479233	0	0	0	0	0	0	0	0	0.00479233	0	0	0
SPA-SPFm-SPFp-POL-PIL-PoT Sp9 Glut	0	0	0	0	0	0	0	0	0	0	0	0	0	0	0	0	0.00071098	0	0	0	0	0	0	0	0	0	0	0	0	0	0	0	0	0	0	0.00035549	0.00035549	0	0.00142197	0.00639886	0	0	0	0.00106648	0	0.00071098	0.00035549	0.00071098	0
PAG-SC Pou4f1 Zic1 Glut	0	0	0	0	0	0	0	0	0	0	0	0	0	0	0	0	0	0	0	0	0	0	0	0	0	0	0	0	0	0	0	0	0	0	0	0	0	0	0	0	0	0	0	0	0	0	0	0	0
PAG-MRN Tfap2b Glut	0	0	0	0	0	0	0	0	0	0	0	0	0	0	0	0	0	0.00452489	0	0	0	0	0	0	0	0	0	0	0	0	0	0	0	0	0	0.00904977	0.00904977	0	0	0	0	0	0	0	0	0	0	0	0
PAG Pou4f1 Bnc2 Glut	0	0	0	0	0	0	0	0	0	0	0	0	0	0	0	0	0	0	0	0	0	0	0	0	0	0	0	0	0	0	0	0	0	0	0	0	0	0	0	0	0	0	0	0	0	0	0	0	0
PAG Pou4f1 Ebf2 Glut	0	0	0	0	0	0	0	0	0	0	0	0	0	0	0	0	0	0	0	0	0	0	0	0	0	0	0	0	0	0	0	0	0	0	0	0	0	0	0	0	0	0	0	0	0	0	0	0	0
PAG Pou4f2 Glut	0	0	0	0	0	0	0	0	0	0	0	0	0	0	0	0	0	0	0	0	0	0	0	0	0	0	0	0	0	0	0	0	0	0	0	0	0	0	0	0	0	0	0	0	0	0	0	0	0
PAG Pou4f2 Mesi2 Glut	0	0	0	0	0	0	0	0	0	0	0	0	0	0	0	0	0	0	0	0	0	0	0	0	0	0	0	0	0	0	0	0	0	0	0	0	0	0	0	0	0	0	0	0	0	0	0	0	0
SC Bnc2 Glut	0	0	0	0	0	0	0	0	0	0	0	0	0	0	0	0	0	0	0	0	0	0	0	0	0	0	0	0	0	0	0	0	0	0	0	0	0	0	0	0	0	0	0	0	0	0	0	0	0
SCig Foxb1 Glut	0	0	0	0	0	0	0	0	0	0	0	0	0	0	0	0	0	0.00242248	0	0	0	0	0	0	0	0	0	0	0	0	0	0	0	0	0	0	0	0	0	0	0	0	0	0	0	0	0	0	0
SCig-an-PPT Foxb1 Glut	0	0	0	0	0	0	0	0	0	0	0	0	0	0	0	0	0	0	0	0	0	0	0.00099602	0	0	0	0	0	0	0	0	0	0	0	0	0	0	0	0	0	0	0	0	0	0	0	0	0	0
SCig Foxb1 Otx2 Glut	0	0	0	0	0	0	0	0	0	0	0	0	0	0	0	0	0	0.0172414	0	0	0	0	0	0	0	0	0	0	0	0	0	0	0	0	0	0	0	0	0	0	0	0	0	0	0	0	0	0	0
SCdg-PAG Tfap2b Glut	0	0	0	0	0	0	0	0	0	0	0	0	0	0	0	0	0	0	0	0	0	0	0	0	0	0	0	0	0	0	0	0	0	0	0	0	0	0	0	0	0	0	0	0	0	0	0	0	0
SCiw Pitx2 Glut	0	0	0	0	0	0	0	0	0	0	0	0	0	0	0	0	0	0	0	0	0	0	0	0	0	0	0	0	0	0	0	0	0	0	0	0	0	0	0	0	0	0	0	0	0	0	0	0	0
IC Tfap2d Maf Glut	0	0	0	0	0	0	0	0	0	0	0	0	0	0	0	0	0	3.69e-05	0	0	0	0	0	0	0	0	0	0	0	0	0	0	0	0	0	0	0	0	0	0	0	0	0	0	0	0	0	0	0
CUN-PPN Evx2 Meis2 Glut	0	0	0	0	0	0	0	0	0	0	0	0	0	0	0	0	0	0	0	0	0	0	0	0	0	0	0	0	0	0	0	0	0	0	0	0	0	0	0	0	0	0	0	0	0	0	0	0	0
PBG Mtnr1a Glut-Chol	0	0	0	0	0	0	0	0	0	0	0	0	0	0	0	0	0	0	0	0	0	0	0	0	0	0	0	0	0	0	0	0	0	0	0	0	0	0	0	0	0	0	0	0	0	0	0	0	0
PAG Tcf24 Glut	0	0	0	0	0	0	0	0	0	0	0	0	0	0	0	0	0	0	0	0	0	0	0	0	0	0	0	0	0	0	0	0	0	0	0	0	0	0	0	0	0	0	0	0	0	0	0	0	0
SCig Tfap2b Chrnb3 Glut	0	0	0	0	0	0	0	0	0	0	0	0	0	0	0	0	0	0.00251889	0	0	0	0	0	0	0	0	0	0	0	0	0	0	0	0	0	0	0	0	0	0	0	0	0	0	0	0	0	0	0
SCop Pou4f2 Neurod2 Glut	0	0	0	0	0	0	0	0	0	0	0	0	0	0	0	0	0	0	0	0	0	0	0	0	0	0	0	0	0	0	0	0	0	0	0	0	0	0	0	0	0	0	0	0	0	0	0	0	0
SCsg Pde5a Glut	0	0	0	0	0	0	0.00393236	0	0	0	0	0	0	0	0	0	0	0.00235942	0.00078647	0.0129768	0	0	0	0	0	0	0	0	0	0	0	0	0	0	0	0	0	0	0	0	0	0	0	0	0	0	0	0	0
SCop Sln Glut	0	0	0	0	0	0	0	0	0	0	0	0	0	0	0	0	0	0	0	0	0	0	0	0	0	0	0	0	0	0	0	0	0	0	0	0	0	0	0	0	0	0	0	0	0	0	0	0	0
PAG Ucn Glut	0	0	0	0	0	0	0	0	0	0	0	0	0	0	0	0	0	0	0	0	0	0	0	0	0	0	0	0	0	0	0	0	0	0	0	0	0	0	0	0	0	0	0	0	0	0	0	0	0
ND-INC Foxd2 Glut	0	0	0	0	0	0	0	0	0	0	0	0	0	0	0	0	0	0	0	0	0	0	0	0	0	0	0	0	0	0	0	0	0	0	0	0	0	0	0	0	0	0	0	0	0	0	0	0	0
SNc-VTA-RAmb Foxa1 Dopa	0	0	0	0	0	0	0	0	0	0	0	0	0	0	0	0	0	0	0	0	0	0	0	0	0	0	0	0	0	0	0	0	0	0	0	0	0.00120724	0	0	0	0	0	0	0	0	0	0	0	0
MB-MY Tph2 Glut-Sero	0	0	0	0	0	0	0	0	0	0	0	0	0	0	0	0	0	0	0	0	0	0	0	0	0	0	0	0	0	0	0	0	0	0	0	0	0	0	0	0	0	0	0	0	0	0	0	0	0
PB Lmx1a Glut	0	0	0	0	0	0	0	0	0	0	0	0	0	0	0	0	0	0	0	0	0	0	0	0	0	0	0	0	0	0	0	0	0	0	0	0	0	0	0	0	0	0	0	0	0	0	0	0	0
PSV Lmx1a Trpv6 Glut	0	0	0	0	0	0	0	0	0	0	0	0	0	0	0	0	0	0	0	0	0	0	0	0	0	0	0	0	0	0	0	0	0	0	0	0	0	0	0	0	0	0	0	0	0	0	0	0	0
PB-SUT Tlx3 Lhx2 Glut	0	0	0	0	0	0	0	0	0	0	0	0	0	0	0	0	0	0	0	0	0	0	0	0	0	0	0	0	0	0	0	0	0	0	0	0	0	0	0	0	0	0	0	0	0	0	0	0	0
PB Pax5 Glut	0	0	0	0	0	0	0	0	0	0	0	0	0	0	0	0	0	0	0	0	0	0	0	0	0	0	0	0	0	0	0	0	0	0	0	0	0	0	0	0	0	0	0	0	0	0	0	0	0
LDT-PCG Vsx2 Lhx4 Glut	0	0	0	0	0	0	0	0	0	0	0	0	0	0	0	0	0	0	0	0	0	0	0	0	0	0	0	0	0	0	0	0	0	0	0	0	0	0	0	0	0	0	0	0	0	0	0	0.00106724	0
PB Evx2 Glut	0	0	0	0	0	0	0	0	0	0	0	0	0	0	0	0	0	0	0	0	0	0	0	0	0	0	0	0	0	0	0	0	0	0	0	0	0	0	0	0	0	0	0	0	0	0.00075729	0	0.00189322	0
B-PB Nr4a2 Glut	0	0	0	0	0	0	0	0	0	0	0	0	0	0	0	0	0	0	0	0	0	0	0	0	0	0	0	0	0	0	0	0	0	0	0	0	0	0	0	0	0	0	0	0	0	0	0	0	0
PCG-PRNr Vsx2 Nkx6-1 Glut	0	0	0	0	0	0	0	0	0	0	0	0	0	0	0	0	0	0	0	0	0	0	0	0	0	0	0	0	0	0	0	0	0	0	0	0	0	0	0	0	0	0	0	0	0	0	0	0	0
PRNc-NI-SG-RPO Vsx2 Nr4a2 Glut	0	0	0	0	0	0	0	0	0	0	0	0	0	0	0	0	0	0	0	0	0	0	0	0	0	0	0	0	0	0	0	0	0	0	0	0	0	0	0	0	0	0	0	0	0	0	0	0	0
PRNc-PARN Tlx1 Glut	0	0	0	0	0	0	0	0	0	0	0	0	0	0	0	0	0	0	0	0	0	0	0	0	0	0	0	0	0	0	0	0	0	0	0	0	0	0	0	0	0	0	0	0	0	0	0	0	0
PB-PSV Phox2b Glut	0	0	0	0	0	0	0	0	0	0	0	0	0	0	0	0	0	0	0	0	0	0	0	0	0	0	0	0	0	0	0	0	0	0	0	0	0	0	0	0	0	0	0	0	0	0	0	0	0
PSV Pvalb Lhx2 Glut	0	0	0	0	0	0	0	0	0	0	0	0	0	0	0	0	0	0	0	0	0	0	0	0	0	0	0	0	0	0	0	0	0	0	0	0	0	0	0	0	0	0	0	0	0	0	0	0	0
PB-NTS Phox2b Ebf3 Lmx1b Glut	0	0	0	0	0	0	0	0	0	0	0	0	0	0	0	0	0	0	0	0	0	0	0	0	0	0	0	0	0	0	0	0	0	0	0	0	0	0	0	0	0	0	0	0	0	0	0	0	0
PRNr Otp Nfib Glut	0	0	0	0	0	0	0	0	0	0	0	0	0	0	0	0	0	0	0	0	0	0	0	0	0	0	0	0	0	0	0	0	0	0	0	0	0	0	0	0	0	0	0	0	0	0	0	0	0
IPN-LDT Vsx2 Nkx6-1 Glut	0	0	0	0	0	0	0	0	0	0	0	0	0	0	0	0	0	0	0	0	0	0	0	0	0	0	0	0	0	0	0	0	0	0	0	0	0	0	0	0	0	0	0	0	0	0	0	0	0
LDT Vsx2 Nkx6-1 Nfib Glut	0	0	0	0	0	0	0	0	0	0	0	0	0	0	0	0	0	0	0	0	0	0	0	0	0	0	0	0	0	0	0	0	0	0	0	0	0	0	0	0	0	0	0	0	0	0	0	0	0
NLL-SOC Spp1 Glut	0	0	0	0	0	0	0	0	0	0	0	0	0	0	0	0	0	0	0	0	0	0	0	0	0	0	0	0	0	0	0	0	0	0	0	0	0	0	0	0	0	0	0	0	0	0.00115207	0	0	0
MEV Ppp1r1c Glut	0	0	0	0	0	0	0	0	0	0	0	0	0	0	0	0	0	0	0	0	0	0	0	0	0	0	0	0	0	0	0	0	0	0	0	0	0	0	0	0	0	0	0	0	0	0	0	0	0
PG-TRN-LRN Fat2 Glut	0	0	0	0	0	0	0	0	0	0	0	0	0	0	0	0	0	0	0	0	0	0	0	0	0	0	0	0	0	0	0	0	0	0	0	0	0	0	0	0	0	0	0	0	0	0	0	0	0
IRN Vip Glut	0	0	0	0	0	0	0	0	0	0	0	0	0	0	0	0	0	0	0	0	0	0	0	0	0	0	0	0	0	0	0	0	0	0	0	0	0	0	0	0	0	0	0	0	0	0	0	0	0
PRP-NI-PRNc-GRN Otp Glut	0	0	0	0	0	0	0	0	0	0	0	0	0	0	0	0	0	0	0	0	0	0	0	0	0	0	0	0	0	0	0	0	0	0	0	0	0	0	0	0	0	0	0	0	0	0	0	0	0
NTS Phox2b Glut	0	0	0	0	0	0	0	0	0	0	0	0	0	0	0	0	0	0	0	0	0	0	0	0	0	0	0	0	0	0	0	0	0	0	0	0	0	0	0	0	0	0	0	0	0	0	0	0	0
MARN-GRN Pyy Glut	0	0	0	0	0	0	0	0	0	0	0	0	0	0	0	0	0	0	0	0	0	0	0	0	0	0	0	0	0	0	0	0	0	0	0	0	0	0	0	0	0	0	0	0	0	0	0	0	0
MDRNv Lhx4 Qrfprl Glut	0	0	0	0	0	0	0	0	0	0	0	0	0	0	0	0	0	0	0	0	0	0	0	0	0	0	0	0	0	0	0	0	0	0	0	0	0	0	0	0	0	0	0	0	0	0	0	0	0
NTS Mbnl3 Glut	0	0	0	0	0	0	0	0	0	0	0	0	0	0	0	0	0	0	0	0	0	0	0	0	0	0	0	0	0	0	0	0	0	0	0	0	0	0	0	0	0	0	0	0	0	0	0	0	0
PGRNd Dmbx1 Glut	0	0	0	0	0	0	0	0	0	0	0	0	0	0	0	0	0	0	0	0	0	0	0	0	0	0	0	0	0	0	0	0	0	0	0	0	0	0	0	0	0	0	0	0	0	0	0	0	0
PGRN-PARN-MDRN Hoxb5 Glut	0	0	0	0	0	0	0	0	0	0	0	0	0	0	0	0	0	0	0	0	0	0	0	0	0	0	0	0	0	0	0	0	0	0	0	0	0.0001935	0	0	0	0.000387	0	0	0	0.0001935	0.00503096	0.00174149	0.00193498	0
MV-SPIV Slc6a2 Glut	0	0	0	0	0	0	0	0	0	0	0	0	0	0	0	0	0	0	0	0	0	0	0	0	0	0	0	0	0	0	0	0	0	0	0	0	0	0	0	0	0	0	0	0	0	0	0	0	0
SPVI-SPVC Tlx3 Ebf3 Glut	0	0	0	0	0	0	0	0	0	0	0	0	0	0	0	0	0	0	0	0	0	0	0	0	0	0	0	0	0	0	0	0	0	0	0	0	0	0	0	0	0	0	0	0	0	0	0	0	0
CU-ECU-SPVI Foxb1 Glut	0	0	0	0	0	0	0	0	0	0	0	0	0	0	0	0	0	0	0	0	0	0	0	0	0	0	0	0	0	0	0	0	0	0	0	0	0	0	0	0	0	0	0	0	0	0	0	0.00170503	0
MV-SPIV Phox2b Ebf3 Lbx1 Glut	0	0	0	0	0	0	0	0	0	0	0	0	0	0	0	0	0	0	0	0	0	0	0	0	0	0	0	0	0	0	0	0	0	0	0	0	0	0	0	0	0	0	0	0	0	0	0	0	0
MV-SPIV Zic4 Neurod2 Glut	0	0	0	0	0	0	0	0	0	0	0	0	0	0	0	0	0	0	0	0	0	0	0	0	0	0	0	0	0	0	0	0	0	0	0	0	0	0	0	0	0	0	0	0	0	0	0	0	0
NTS Aldh1a2 Glut	0	0	0	0	0	0	0	0	0	0	0	0	0	0	0	0	0	0	0	0	0	0	0	0	0	0	0	0	0	0	0	0	0	0	0	0	0	0	0	0	0	0	0	0	0	0	0	0	0
CBN Neurod2 Pvalb Glut	0	0	0	0	0	0	0	0	0	0	0	0	0	0	0	0	0	0	0	0	0	0	0	0	0	0	0	0	0	0	0	0	0	0	0	0	0	0	0	0	0	0	0	0	0	0	0	0	0
NTS Dbh Glut	0	0	0	0	0	0	0	0	0	0	0	0	0	0	0	0	0	0	0	0	0	0	0	0	0	0	0	0	0	0	0	0	0	0	0	0	0	0	0	0	0	0	0	0	0	0	0	0	0
DMX VII Tbx20 Chol	0	0	0	0	0	0	0	0	0	0	0	0	0	0	0	0	0	0	0	0	0	0	0	0	0	0	0	0	0	0	0	0	0	0	0	0	0	0	0	0	0	0	0	0	0	0	0	0	0
IO Fgl2 Glut	0	0	0	0	0	0	0	0	0	0	0	0	0	0	0	0	0	0	0	0	0	0	0	0	0	0	0	0	0	0	0	0	0	0	0	0	0	0	0	0	0	0	0	0	0	0	0	0	0
VCO Mafa Meis2 Glut	0	0	0	0	0	0	0	0	0	0	0	0	0	0	0	0	0	0	0	0	0	0	0	0	0	0	0	0	0	0	0	0	0	0	0	0	0	0	0	0	0	0	0	0	0	0	0	0	0
SPVO Mafa Meis2 Glut	0	0	0	0	0	0	0	0	0	0	0	0	0	0	0	0	0	0	0	0	0	0	0	0	0	0	0	0	0	0	0	0	0	0	0	0	0	0	0	0	0	0	0	0	0	0	0	0	0
SPVC Mafa Glut	0	0	0	0	0	0	0	0	0	0	0	0	0	0	0	0	0	0	0	0	0	0	0	0	0	0	0	0	0	0	0	0	0	0	0	0	0	0	0	0	0	0	0	0	0	0	0	0	0
SPVC Ccdc172 Glut	0	0	0	0	0	0	0	0	0	0	0	0	0	0	0	0	0	0	0	0	0	0	0	0	0	0	0	0	0	0	0	0	0	0	0	0	0	0	0	0	0	0	0	0	0	0	0	0	0
SPVC Nmu Glut	0	0	0	0	0	0	0	0	0	0	0	0	0	0	0	0	0	0	0	0	0	0	0	0	0	0	0	0	0	0	0	0	0	0	0	0	0	0	0	0	0	0	0	0	0	0	0	0	0
MDRNd Bves Glut	0	0	0	0	0	0	0	0	0	0	0	0	0	0	0	0	0	0	0	0	0	0	0	0	0	0	0	0	0	0	0	0	0	0	0	0	0	0	0	0	0	0	0	0	0	0	0	0	0
MDRNv Crp Glut	0	0	0	0	0	0	0	0	0	0	0	0	0	0	0	0	0	0	0	0	0	0	0	0	0	0	0	0	0	0	0	0	0	0	0	0	0	0	0	0	0	0	0	0	0	0	0	0	0
HB Calcb Chol	0	0	0	0	0	0	0	0	0	0	0	0	0	0	0	0	0	0	0	0	0	0	0	0	0	0	0	0	0	0	0	0	0	0	0	0	0	0	0	0	0	0	0	0	0	0	0	0	0
Pineal Crx Glut	0	0	0	0	0	0	0	0	0	0	0	0	0	0	0	0	0	0	0	0	0	0	0	0	0	0	0	0	0	0	0	0	0	0	0	0	0	0	0	0	0	0	0	0	0	0	0	0	0
CB Granule Glut	0	0	0	0	0	5.24e-06	5.24e-06	0	0	0	0	0	0	0	0	0	0	0	5.24e-06	0	0	5.24e-06	0	0	0	0	0	0	0	0	0	0	0	0	0	0	0	0	0	0	0	0	5.24e-06	0	0	0	0	0	0
DCO UBC Glut	0	0	0	0	0	0	0	0.00145349	0	0	0	0	0	0	0	0	0	0	0	0	0	0	0	0	0	0	0	0	0	0	0	0	0	0	0	0	0	0	0	0	0	0	0	0	0	0	0	0	0
[truncated: 116 more columns]

## Sheet: EDFig16.GABA.class
	OB-IMN GABA	CTX-CGE GABA	CTX-MGE GABA	CNU-MGE GABA	CNU-LGE GABA	LSX GABA	CNU-HYa GABA	HY GABA	MB GABA	P GABA	MY GABA	CB GABA
OB-IMN GABA	0.826482	0.0114423	0.0469464	0.000659227	0.0978481	0.00428497	0.0121015	0.000188351	4.70876e-05	0	0	0
CTX-CGE GABA	0.00852639	0.508679	0.434541	0.00185051	0.0239629	0.00110093	0.0181537	0.000562179	0.00245953	0	0	0.000163969
CTX-MGE GABA	0.00721477	0.120384	0.851205	0.000529314	0.0141764	0.00079397	0.00501697	9.20545e-05	0.000575341	0	0	1.15068e-05
CNU-MGE GABA	0.00543408	0.00987622	0.0505456	0.388321	0.410747	0.00306206	0.126536	0.00319144	0.00224264	4.31276e-05	0	0
CNU-LGE GABA	0.00241211	0.000409304	0.00121202	0.00342941	0.980485	0.000607995	0.0110432	0.000317906	8.34502e-05	0	0	0
LSX GABA	0.00178629	0.000649562	0.00178629	0.00248999	0.00925625	0.951554	0.0320992	0.000378911	0	0	0	0
CNU-HYa GABA	0.00309215	0.00986676	0.00761792	0.0464665	0.0856524	0.0158824	0.792742	0.037162	0.0013493	0.000168663	0	0
HY GABA	0	3.03527e-05	0.000424938	0.0011534	0.00112305	0.000364232	0.0318096	0.950222	0.0133248	0.00112305	0.00033388	9.10581e-05
MB GABA	0	0.000412049	0.000802412	0.0050964	0.00258073	2.16868e-05	0.000303615	0.0142916	0.936826	0.0296892	0.0050964	0.00487953
P GABA	0	0	6.19425e-05	0	0	0	0	0.000309713	0.0628097	0.784812	0.142034	0.00997275
MY GABA	0	0	0	3.89575e-05	0	0	7.7915e-05	0.00444115	0.044879	0.0636176	0.861662	0.0252834
CB GABA	0	8.05594e-06	1.61119e-05	0	0	0	8.05594e-06	4.02797e-05	0.000290014	0.000845874	0.00704895	0.991743

## Sheet: EDFig16.GABA.subclass
	OB Meis2 Thsd7b Gaba	OB Trdn Gaba	OB-in Frmd7 Gaba	OB-out Frmd7 Gaba	OB-mi Frmd7 Gaba	OB Dopa-Gaba	OB-STR-CTX Inh IMN	Vip Gaba	Sncg Gaba	RHP-COA Ndnf Gaba	Lamp5 Gaba	Lamp5 Lhx6 Gaba	Pvalb chandelier Gaba	Pvalb Gaba	Sst Gaba	STR Prox1 Lhx6 Gaba	STR Lhx8 Gaba	Sst Chodl Gaba	NDB-SI-MA-STRv Lhx8 Gaba	PAL-STR Gaba-Chol	GPe-SI Sox6 Cyp26b1 Gaba	OT D3 Folh1 Gaba	STR D1 Gaba	STR D2 Gaba	STR D1 Sema5a Gaba	STR-PAL Chst9 Gaba	IA Mgp Gaba	NDB-SI-ant Prdm12 Gaba	LSX Sall3 Pax6 Gaba	LSX Otx2 Gaba	LSX Nkx2-1 Gaba	LSX Prdm12 Slit2 Gaba	LSX Prdm12 Zeb2 Gaba	LSX Sall3 Lmo1 Gaba	MEA-BST Sox6 Gaba	MEA-BST Lhx6 Sp9 Gaba	MEA-BST Lhx6 Nr2e1 Gaba	MEA-BST Lhx6 Nfib Gaba	CEA-BST Gal Avp Gaba	SI-MA-ACB Ebf1 Bnc2 Gaba	CEA-BST Six3 Cyp26b1 Gaba	CEA-AAA-BST Six3 Sp9 Gaba	ACB-BST-FS D1 Gaba	CEA-BST Ebf1 Pdyn Gaba	CEA-BST Rai14 Pdyn Crh Gaba	BST-SI-AAA Six3 Slc22a3 Gaba	SI-MPO-LPO Lhx8 Gaba	MPO-ADP Lhx8 Gaba	MPN-MPO-LPO Lhx6 Zfhx3 Gaba
OB Meis2 Thsd7b Gaba	0.129353	0	0.930348	1	0.039801	0.263682	0.0696517	0.0149254	0	0	0.19403	0	0	0.0995025	0.0945274	0	0	0.00995025	0.0646766	0	0	0.0995025	0.378109	0.208955	0.0845771	0.109453	0.0597015	0.636816	0	0	0	0.00497512	0	0	0.0497512	0	0	0	0	0	0	0.039801	0	0	0	0.00497512	0	0	0
OB Trdn Gaba	0	0	1	0	0	0	0.00255754	0	0	0	0	0	0	0	0	0	0	0	0	0	0	0	0.00255754	0.00511509	0	0	0	0.0153453	0	0	0	0	0	0	0	0	0	0	0	0	0	0	0	0	0	0	0	0	0
OB-in Frmd7 Gaba	0.00191174	0.000159312	1	0.00637247	0.000318624	0.00382348	0.0162498	0.00111518	0.000159312	0	0.00238968	0	0	0.00382348	0.00238968	0	0	0	0	0	0	0.000637247	0.0117891	0.00971802	0.00207105	0.00175243	0	0.0054166	0	0	0	0.00111518	0.000159312	0.000159312	0.000159312	0	0	0	0	0	0	0.000159312	0	0	0.000159312	0	0	0	0
OB-out Frmd7 Gaba	0.0638003	0	0.0790569	1	0	0.199723	0.274619	0.00693481	0.0124827	0	0.0471567	0	0	0.156727	0.0804438	0	0	0.00277393	0	0	0	0.00138696	0.0624133	0.074896	0.00554785	0.00138696	0	0.0610264	0	0	0.00277393	0.0291262	0.00554785	0.00138696	0	0	0	0	0	0	0	0	0	0	0	0	0	0	0
OB-mi Frmd7 Gaba	0.188889	0	1	0.188889	0.0777778	0.188889	0.0111111	0.0111111	0.0111111	0	0.233333	0	0	0.0333333	0	0	0	0	0	0	0	0.0444444	0.0444444	0.0444444	0.0111111	0.0111111	0	0.133333	0	0	0	0	0	0	0	0	0	0	0	0	0	0	0	0	0	0	0	0	0
OB Dopa-Gaba	0.0676157	0	0.224199	1	0.00355872	0.576512	0.0996441	0.0391459	0.0106762	0	0.238434	0	0	0.124555	0.0284698	0	0	0	0.0177936	0	0	0.0142349	0.0996441	0.0818505	0.0284698	0.0213523	0.00711744	0.323843	0	0	0	0	0	0	0	0	0	0	0	0	0	0	0.00355872	0	0	0	0	0	0
OB-STR-CTX Inh IMN	0	0	0.0128261	0.00120588	0.00021925	0.0004385	1	0.00065775	0.00021925	0.000767376	0.00021925	0.0030695	0	0.0189651	0.0274063	0	0	0	0	0	0	0	0.0468099	0.0317913	0.00339838	0.0030695	0	0	0	0	0.000548125	0.003508	0.000986626	0.00065775	0	0	0	0	0	0	0.00065775	0	0.000767376	0	0.000328875	0	0	0	0
Vip Gaba	0	0	0.00229456	0.00186433	0	0.000430231	0.0144844	0.339022	0.0240929	0.0351355	0.453607	0.0273914	0.00358526	1	0.407285	0.00358526	0	0	0.00157751	0	0.00014341	0.00100387	0.0101821	0.0110426	0.00172092	0.0182131	0.000860462	0.00717051	0	0	0.000286821	0.000717051	0.00215115	0.00100387	0.00573641	0.000860462	0.00014341	0.00473254	0	0	0.000717051	0.00358526	0.0027248	0.000573641	0.00014341	0	0.000573641	0.000286821	0.000286821
Sncg Gaba	0.000473934	0	0.00521327	0.0127962	0	0.0014218	0.0654028	0.300474	0.0559242	0.0625592	0.545024	0.0436019	0.00758294	1	0.517536	0.00616114	0	0	0.00379147	0	0.000473934	0	0.0260664	0.0151659	0.0028436	0.028436	0.00616114	0.007109	0	0	0	0.00189573	0.0014218	0.00189573	0.0165877	0.0014218	0.00521327	0.0014218	0	0	0.000473934	0.0127962	0.0014218	0.000473934	0	0.000473934	0	0	0
RHP-COA Ndnf Gaba	0.00172117	0	0	0.00516351	0	0	0.0981067	0.268503	0.0533563	0.891566	0.888124	0.629948	0.010327	0.54389	1	0.00344234	0	0.00172117	0.010327	0	0	0.00172117	0.0275387	0.00860585	0.00344234	0.0309811	0.00688468	0.0361446	0	0	0	0.00344234	0	0.00172117	0.163511	0.00688468	0.00516351	0.0189329	0	0	0	0.0120482	0	0	0	0	0	0	0.00172117
Lamp5 Gaba	0.00168963	0	0.00233949	0.00233949	0	0.00142969	0.0105277	0.241487	0.0150767	0.0300234	1	0.0205355	0.00285937	0.569665	0.218482	0.000779828	0.000129971	0.000389914	0.00714843	0.000259943	0.000129971	0.00688848	0.022745	0.0201456	0.00389914	0.0124773	0.00194957	0.0205355	0	0	0.000389914	0.00116974	0.000779828	0.000389914	0.0187159	0.00298934	0.000649857	0.00129971	0	0	0.000649857	0.00350923	0.00142969	0.00116974	0	0.000519886	0	0.000129971	0.000259943
Lamp5 Lhx6 Gaba	0	0	0.00559284	0.00894855	0	0.00111857	0.166667	0.12528	0.0447427	0.368009	0.294183	0.751678	0.00223714	0.682327	1	0.00111857	0	0	0	0	0	0	0.0201342	0.0302013	0.00111857	0.0458613	0.00782998	0.00559284	0	0	0.00111857	0	0.00559284	0.00894855	0.0123043	0	0.0033557	0.00223714	0	0	0	0.00223714	0	0	0	0.00111857	0	0	0
Pvalb chandelier Gaba	0.00348432	0	0.010453	0.00348432	0	0.00174216	0.0261324	0.45122	0.0749129	0.0592334	0.790941	0.0993031	0.0174216	1	0.625436	0.0156794	0	0	0	0	0	0	0.0209059	0.0243902	0.00348432	0.0836237	0	0.0400697	0.00174216	0	0	0	0.00696864	0	0.0226481	0.00174216	0.00696864	0.010453	0	0	0.00174216	0.00522648	0	0	0	0	0	0	0
Pvalb Gaba	0.000244413	0	0.000942737	0.00272346	0	0.000174581	0.0105098	0.0639316	0.00621508	0.00328212	0.0624651	0.00432961	0.000663408	1	0.394378	0.000523743	0	0.000209497	0.000174581	0	3.49162e-05	3.49162e-05	0.00439944	0.00534218	0.000942737	0.00488827	0.00101257	0.00125698	0	3.49162e-05	0	0.000768156	0.000314246	0.000174581	0.000907821	0.000139665	0.000488827	0.000314246	0	0	0	0.000698324	3.49162e-05	0	0	0	0	0	0
Sst Gaba	0.000455765	0	0.000202562	0.00248139	0	5.06406e-05	0.0208133	0.0672507	0.00734289	0.0105332	0.0652251	0.0159011	0.00081025	1	0.615131	0.000962171	0	0.000759609	0.00086089	0.000101281	0	0.000405125	0.00627943	0.00764673	0.0016205	0.0112929	0.00172178	0.00146858	0	0	0	0.000557047	0.000557047	0.000506406	0.00384869	0.000911531	0.00151922	0.00263331	0.000101281	0	0.000151922	0.00263331	0.000506406	0.000253203	0	0.000202562	5.06406e-05	0	0
STR Prox1 Lhx6 Gaba	0	0	0	0	0	0	0.0112549	0.0151941	0.00337648	0.00112549	0.00506472	0.00112549	0.00225098	0.0264491	0.0393922	0.00956669	0	0.000562746	0.00956669	0.000562746	0	0.00900394	1	0.703995	0.0191334	0.0692178	0.00112549	0.00337648	0	0	0.000562746	0.000562746	0	0	0.0444569	0.0303883	0.00506472	0.0202589	0.000562746	0	0.0348903	0.030951	0.00844119	0.0140687	0.000562746	0.000562746	0.00168824	0	0
STR Lhx8 Gaba	0	0	0	0	0	0	0.0119695	0.00108814	0	0	0	0	0.00108814	0.00108814	0	0.00435256	0.00217628	0	0.136017	0.00652884	0.00652884	0.00652884	1	0.613711	0.0293798	0.0924918	0.00108814	0.0054407	0.00326442	0.00108814	0.00652884	0.0054407	0	0	0	0.00217628	0	0.00108814	0	0.00217628	0.0250272	0.0282916	0.0707291	0.0533188	0.00870511	0.00435256	0.0457018	0.0413493	0.00326442
Sst Chodl Gaba	0.00179856	0	0.00539568	0.0143885	0	0	0.126799	0.0323741	0.0152878	0.00179856	0.0836331	0.00359712	0	0.563849	0.354317	0	0.000899281	0.0197842	0.241007	0.0188849	0.0044964	0.0692446	1	0.671763	0.114209	0.142086	0.0197842	0.0368705	0	0	0.00179856	0.00359712	0.0044964	0.00269784	0.00629496	0.00359712	0.00359712	0	0.000899281	0.00809353	0.0332734	0.0413669	0.044964	0.0440647	0.00179856	0.00269784	0.0296763	0.0107914	0.000899281
NDB-SI-MA-STRv Lhx8 Gaba	0.000135336	0	0.000135336	0	0	0.000135336	0	0.000135336	0.000135336	0	0.000812018	0	0	0.00108269	0.000812018	0.000135336	0.000406009	0.00175937	1	0.0263906	0.0216538	0.0197591	0.0175937	0.00920287	0.0104209	0.0422249	0.00135336	0.0170524	0.000541345	0.000270673	0.000541345	0.000135336	0	0.00121803	0.0135336	0.0121803	0.00203004	0.000270673	0.000541345	0.00392475	0.00541345	0.0154283	0.00839085	0.0105562	0.000406009	0.00487211	0.0369468	0.0105562	0.00121803
PAL-STR Gaba-Chol	0	0	0	0	0	0	0.00321027	0	0	0	0.000802568	0	0	0	0	0	0.00321027	0.00561798	1	0.167737	0.0361156	0.101124	0.47512	0.360353	0.0569823	0.0746388	0	0.0329053	0.011236	0.00160514	0.00481541	0.00160514	0	0	0.00722311	0.00401284	0	0.00160514	0	0.00160514	0.00160514	0.011236	0.0208668	0.024077	0	0.00963082	0.0497592	0.0200642	0.00642055
GPe-SI Sox6 Cyp26b1 Gaba	0	0	0	0	0	0	0	0.00183824	0	0	0	0	0	0.00183824	0	0.00183824	0.00367647	0.00735294	1	0.0514706	0.259191	0.00551471	0.154412	0.0533088	0.00919118	0.113971	0	0.00551471	0	0	0	0	0	0	0.0147059	0	0	0	0	0.00551471	0	0.0183824	0.0257353	0.00919118	0	0.0220588	0.0992647	0.00551471	0
OT D3 Folh1 Gaba	0	0	0	0	0	0	0.000588639	9.81065e-05	9.81065e-05	9.81065e-05	0.000196213	0	9.81065e-05	0.000196213	0	0	0	0	0.00196213	0.000196213	0	1	0.0584715	0.0195232	0.00725988	0.00706367	0	0.00176592	0.00029432	0	0.000392426	9.81065e-05	9.81065e-05	0	0.000196213	0	0	9.81065e-05	0	0	0	9.81065e-05	0.0015697	0	0	0	0.000196213	9.81065e-05	0
STR D1 Gaba	0	0	0	0	0	0	0.00777315	0	1.45565e-05	1.45565e-05	8.73388e-05	0	0	0.000160121	2.91129e-05	0	0	5.82259e-05	0.000669597	0.000160121	2.91129e-05	0.0121983	1	0.580963	0.00679787	0.00455617	2.91129e-05	0.000232903	0	0	1.45565e-05	0.000262016	0	1.45565e-05	2.91129e-05	1.45565e-05	0	0	0	4.36694e-05	0.00049492	0.000538589	0.0024746	0.000640484	1.45565e-05	1.45565e-05	8.73388e-05	0	0
STR D2 Gaba	0	0	1.83769e-05	1.83769e-05	0	0	0.0100889	0	0	0	0	0	0	0.000220523	5.51308e-05	1.83769e-05	3.67539e-05	5.51308e-05	0.000514555	0.000257277	1.83769e-05	0.00975816	1	0.887	0.0118899	0.00417157	0.000147016	0.000275654	0	0	1.83769e-05	3.67539e-05	0	0	0	0	0	0	3.67539e-05	0	0.00692811	0.00102911	0.00213173	0.00117612	0.000110262	3.67539e-05	1.83769e-05	0	0
STR D1 Sema5a Gaba	0.000261917	0	0.000261917	0.000261917	0	0	0.0513358	0	0.000261917	0.00130959	0.00104767	0	0	0.00235726	0.00235726	0	0.00104767	0	0.00785752	0.00419068	0.000523834	0.0463594	0.828444	0.559979	1	0.180461	0.00183342	0.00838135	0	0	0.000261917	0.00235726	0	0	0.00183342	0	0	0	0	0.000785752	0.00130959	0.00445259	0.0110005	0.00497643	0.000261917	0.000523834	0	0.000261917	0
STR-PAL Chst9 Gaba	0.000148192	0	0.000444576	0.000444576	0	0.000148192	0.0102253	0.00311203	0.000444576	0.000296384	0.00251926	0.00133373	0.000148192	0.0140782	0.010818	0.00222288	0.000296384	0.00103734	0.033936	0.00266746	0.00311203	0.0244517	0.171458	0.113515	0.10818	1	0.00785418	0.0194132	0.00222288	0.0017783	0.00992887	0.00637226	0.000296384	0.000148192	0.0259336	0.0155602	0.00296384	0.00815056	0.000296384	0.00207469	0.00548311	0.0361589	0.026971	0.0102253	0.00074096	0.00074096	0.00726141	0.00518672	0.000444576
IA Mgp Gaba	0.0208333	0	0.0989583	0.015625	0	0	0.00520833	0.0208333	0	0	0.0625	0	0.00520833	0.197917	0.166667	0	0	0.0104167	0.182292	0.00520833	0	0.0729167	0.213542	0.109375	0.135417	1	0.755208	0.286458	0	0	0	0	0	0	0.046875	0.0104167	0.0364583	0.00520833	0	0	0.0208333	0.645833	0.0572917	0.0260417	0.0104167	0	0.0260417	0	0.00520833
NDB-SI-ant Prdm12 Gaba	0.0132132	0	0.0156156	0.0012012	0	0.00720721	0.000600601	0.0036036	0.0012012	0.003003	0.0846847	0	0	0.0144144	0.0048048	0	0	0	0.103904	0.00960961	0	0.0396396	0.0288288	0.0102102	0.0252252	0.0558559	0.00840841	1	0.012012	0.00600601	0.024024	0.0438438	0.0048048	0.033033	0.0354354	0.00540541	0.000600601	0	0	0.0012012	0	0.0312312	0.00780781	0.0024024	0	0	0.0018018	0	0
LSX Sall3 Pax6 Gaba	0	0	0.00414938	0	0	0	0.00414938	0	0	0	0.00414938	0	0	0.0124481	0	0	0	0	0.0580913	0.00829876	0	0.0124481	0	0.00414938	0	0.13278	0	0.153527	0.543568	0.448133	1	0.576763	0.219917	0.634855	0	0	0	0.00414938	0	0	0	0	0.00414938	0	0	0	0.0124481	0	0
LSX Otx2 Gaba	0	0	0	0	0	0	0	0	0	0	0	0	0	0	0	0	0	0	0.0110011	0.00550055	0	0	0	0	0	0.00330033	0	0.0308031	0.0418042	1	0.49945	0.220022	0.160616	0.0506051	0	0.00220022	0	0.0110011	0	0	0	0	0	0	0	0	0.00770077	0.00220022	0
LSX Nkx2-1 Gaba	0	0	0	0	0	0	0.00169062	0	0	0	0	0	0	0	0	0	0	0	0.00507185	0	0	0.00169062	0.000422654	0	0	0.0101437	0	0.0156382	0.0152156	0.122992	1	0.199915	0.209637	0.079459	0.000422654	0.000845309	0	0.000422654	0	0	0	0.00211327	0.0101437	0.00211327	0	0	0.00253593	0.00253593	0.000422654
LSX Prdm12 Slit2 Gaba	0.000303951	0	0.000303951	0.000607903	0	0	0.00638298	0	0.000303951	0	0.000911854	0	0	0.00395137	0.000303951	0	0	0	0.000911854	0.000303951	0	0.00243161	0.0130699	0.000607903	0.00273556	0.0164134	0	0.0364742	0.0118541	0.031003	0.199392	1	0.0893617	0.0361702	0	0	0	0	0	0	0.000911854	0	0.00486322	0	0.000303951	0	0.000303951	0	0
LSX Prdm12 Zeb2 Gaba	0	0	0	0.000339098	0	0	0.00779925	0	0	0	0	0	0	0.00237369	0	0	0	0	0	0	0	0.000339098	0	0	0	0.00237369	0	0.00440827	0.00746016	0.0349271	0.231604	0.144795	1	0.0946083	0	0	0	0	0	0	0	0	0	0	0	0	0	0	0
LSX Sall3 Lmo1 Gaba	0	0	0	0	0	0	0	0.00103199	0	0	0.00103199	0	0	0.00206398	0.00412797	0	0	0	0.00722394	0	0	0	0.00103199	0	0	0	0	0.0732714	0.0619195	0.113519	0.427245	0.184727	0.382869	1	0	0	0	0	0	0	0	0	0	0	0	0	0	0	0
MEA-BST Sox6 Gaba	0.00104987	0	0	0	0	0	0	0.00314961	0.00104987	0.00997375	0.0309711	0.0015748	0.000524934	0.00892388	0.015748	0.00262467	0	0	0.0540682	0.0015748	0.00104987	0	0.00472441	0.000524934	0.00209974	0.0503937	0.00419948	0.0178478	0	0	0	0	0	0	1	0.245144	0.0199475	0.0409449	0.00419948	0	0.00419948	0.0692913	0.00629921	0.00997375	0	0.00997375	0.00524934	0.000524934	0.000524934
MEA-BST Lhx6 Sp9 Gaba	0	0	0	0	0	0	0	0	0.00205761	0	0.00205761	0	0	0.00205761	0.00411523	0.000685871	0	0.000685871	0.0459534	0.00274348	0	0	0.000685871	0	0	0.0665295	0	0.00617284	0	0	0.00548697	0.000685871	0	0	0.373114	1	0.0253772	0.259945	0.00411523	0.000685871	0.000685871	0.0438957	0.00137174	0.000685871	0	0.00548697	0.00274348	0.00274348	0.0130316
MEA-BST Lhx6 Nr2e1 Gaba	0	0	0.00632911	0	0	0	0.0126582	0.0443038	0.0126582	0.00632911	0.0696203	0	0	0.164557	0.487342	0.0189873	0	0	0.202532	0.00632911	0	0.00632911	0	0.0126582	0.00632911	0.588608	0.0632911	0.0189873	0	0	0	0	0	0	0.696203	1	0.303797	0.28481	0.0189873	0.00632911	0.0189873	0.322785	0.0189873	0.0126582	0	0	0.0189873	0.00632911	0.0443038
MEA-BST Lhx6 Nfib Gaba	0	0	0	0	0	0	0	0.00988142	0	0.00592885	0.0105402	0.000658762	0	0.00658762	0.0237154	0.00197628	0	0	0	0	0	0	0	0	0	0.0434783	0	0	0	0.00461133	0.00527009	0.00131752	0	0	0.0889328	0.191041	0.0111989	1	0.00197628	0	0	0.00988142	0.00197628	0	0	0	0.00263505	0.00461133	0.00592885
CEA-BST Gal Avp Gaba	0	0	0	0	0	0	0	0	0	0	0	0	0	0	0	0	0	0	0.114286	0	0	0	0	0	0	0.114286	0	0	0	0	0	0	0	0	0.2	1	0.142857	0.142857	0.257143	0	0.314286	0.742857	0.0571429	0.342857	0.0571429	0	0	0.0285714	0.0285714
SI-MA-ACB Ebf1 Bnc2 Gaba	0.00469484	0	0	0	0	0	0	0	0	0	0	0	0	0	0	0	0	0.00938967	1	0.0469484	0.00469484	0.0704225	0.173709	0.0704225	0.0985915	0.441315	0	0.0610329	0.00938967	0	0.00469484	0.0187793	0	0	0.00938967	0.00938967	0	0	0	0.126761	0	0.0422535	0.13615	0.00469484	0	0.0234742	0.0985915	0	0
CEA-BST Six3 Cyp26b1 Gaba	0	0	0	0	0	0	0.000706215	0	0	0	0	0	0	0.00141243	0	0	0	0	0.00423729	0.000706215	0	0	0.0112994	0.245056	0.000706215	0.0331921	0.00211864	0	0	0	0.00141243	0.000706215	0	0	0.000706215	0.00353107	0.000706215	0.000706215	0.00141243	0	1	0.0762712	0.0635593	0.365819	0.0148305	0.00282486	0.00282486	0.00141243	0.00141243
CEA-AAA-BST Six3 Sp9 Gaba	0.00298063	0	0	0	0	0	0.00149031	0.00149031	0.00149031	0.00447094	0.023845	0	0	0.0119225	0.0298063	0.00596125	0	0.00447094	0.14456	0.00745156	0.00149031	0.0178838	0.247392	0.153502	0.0312966	0.502235	0.108793	0.0387481	0.00149031	0	0.00149031	0.00298063	0	0	0.272727	0.125186	0.0342772	0.00894188	0.0163934	0.00596125	0.160954	1	0.394933	0.254844	0.0283159	0.0268256	0.0432191	0.0134128	0.00149031
ACB-BST-FS D1 Gaba	0	0	0	0	0	0	0.0045045	0	0	0	0.0015015	0	0	0	0	0	0.003003	0.00225225	0.0615616	0.00900901	0	0.0195195	0.207207	0.0855856	0.0255255	0.138889	0.000750751	0.0112613	0	0	0.00600601	0.00375375	0	0	0.003003	0	0	0	0.0015015	0.00675676	0.0307808	0.0968468	1	0.0795796	0.012012	0.0112613	0.0352853	0.0307808	0.000750751
CEA-BST Ebf1 Pdyn Gaba	0	0	0	0	0	0	0.000573394	0	0	0	0	0	0	0	0.000573394	0	0.00114679	0.000573394	0.0269495	0.00344037	0.00172018	0.00229358	0.0240826	0.0384174	0.00458716	0.0332569	0.000573394	0	0	0	0	0	0	0	0.00172018	0	0.00114679	0	0.00344037	0.000573394	0.227064	0.0642202	0.0521789	1	0.0103211	0.00229358	0.0240826	0.00286697	0
CEA-BST Rai14 Pdyn Crh Gaba	0	0	0	0	0	0	0.0075188	0	0	0	0	0	0	0	0.0075188	0	0	0	0.0150376	0	0	0	0.0300752	0.135338	0	0.112782	0	0	0	0	0	0	0	0	0	0	0.0075188	0	0.0225564	0.0075188	0.458647	0.240602	0.827068	1	0.263158	0.0150376	0.0150376	0.142857	0
BST-SI-AAA Six3 Slc22a3 Gaba	0	0	0	0	0	0	0	0.00775194	0	0	0	0	0	0	0	0	0	0.00775194	1	0.0310078	0.0387597	0	0.00775194	0	0	0.124031	0	0.00775194	0	0	0	0	0	0	0.147287	0.147287	0	0	0	0.00775194	0.00775194	0.263566	0.325581	0.00775194	0.00775194	0.248062	0.248062	0.170543	0.0852713
SI-MPO-LPO Lhx8 Gaba	0	0	0	0	0	0	0.00112867	0	0	0	0.00112867	0	0	0	0	0	0.00225734	0.00112867	0.87246	0.0349887	0.0417607	0.00902935	0.0259594	0.0124153	0.00451467	0.116253	0	0.00677201	0.00112867	0.030474	0.0191874	0.00451467	0	0	0.00902935	0.0191874	0.003386	0.00902935	0.00112867	0.010158	0.00564334	0.0440181	0.0948081	0.0462754	0.00112867	0.0180587	1	0.423251	0.0124153
MPO-ADP Lhx8 Gaba	0	0	0	0	0	0	0	0	0	0	0	0	0	0	0	0	0.00108108	0	0.0648649	0.00324324	0	0.00108108	0.00108108	0.00108108	0	0.0291892	0	0.00108108	0	0.0151351	0.0151351	0.00324324	0	0	0.00108108	0.0108108	0	0.00216216	0.00108108	0	0.00432432	0.00432432	0.0594595	0.00540541	0.0118919	0.00432432	0.282162	1	0.0497297
MPN-MPO-LPO Lhx6 Zfhx3 Gaba	0	0	0	0	0	0	0	0	0	0	0	0	0	0	0	0	0	0	0.0687023	0.0152672	0	0	0	0	0	0.160305	0	0	0	0.0610687	0.0458015	0.00763359	0	0	0.0381679	0.435115	0.00763359	0.335878	0.00763359	0	0.0305344	0.0458015	0.0839695	0.0152672	0.00763359	0.0458015	0.0916031	0.274809	0.885496
BST Tac2 Gaba	0	0	0	0	0	0	0	0	0	0	0	0	0	0	0	0	0.00205761	0	0.0925926	0.0123457	0.00411523	0	0.00205761	0.00205761	0	0.0185185	0	0	0	0	0	0.00205761	0	0	0.0699588	0.0884774	0	0.0246914	0.0164609	0.00205761	0.0473251	0.100823	0.0843621	0.158436	0.0144033	0.00823045	0.0473251	0.100823	0.0411523
PVR Six3 Sox3 Gaba	0	0	0	0	0	0	0	0	0	0	0	0	0	0	0	0	0	0	0.258297	0.020202	0	0.002886	0.001443	0.002886	0	0.024531	0	0.033189	0.024531	0.0562771	0.044733	0.00721501	0	0	0.001443	0.00721501	0	0.004329	0	0	0	0	0.011544	0.001443	0	0	0.2886	0.0952381	0.002886
BST-MPN Six3 Nrgn Gaba	0	0	0	0	0	0	0.00165563	0	0	0	0.00165563	0	0	0	0	0	0	0.000827815	0.125828	0.00910596	0	0.00910596	0.00662252	0.00165563	0.00331126	0.0488411	0	0.0504967	0.0182119	0.0140728	0.0397351	0.031457	0	0.00165563	0.0918874	0.161424	0.00496689	0.107616	0.00745033	0.000827815	0.00331126	0.0240066	0.031457	0.00910596	0.000827815	0.00248344	0.0240066	0.0107616	0.0149007
ARH-PVi Six6 Dopa-Gaba	0	0	0	0	0	0	0	0	0	0	0	0	0	0	0	0	0	0	0	0	0	0	0	0	0	0	0	0	0	0	0	0	0	0	0	0	0	0	0	0	0	0	0	0	0	0	0	0	0
TMv-PMv Tbx3 Hist-Gaba	0	0	0	0	0	0	0	0	0	0	0	0	0	0	0	0	0	0	0	0	0	0	0	0	0	0	0	0	0	0	0	0	0	0	0	0	0	0	0	0	0	0	0	0	0	0	0	0	0
RT-ZI Gnb3 Gaba	0	0	0	0	0	0	0	0	0	0	0	0.000784314	0	0	0.000130719	0	0	0	0.0020915	0.000784314	0.00130719	0	0.000130719	0	0	0.00130719	0	0	0	0	0	0	0	0.000392157	0.00183007	0.000392157	0.000261438	0.000784314	0	0	0	0.000522876	0	0.000130719	0	0	0	0	0
SCH Six6 Cdc14a Gaba	0	0	0	0	0	0	0	0	0	0	0	0	0	0	0	0	0	0	0	0	0	0	0	0	0	0	0	0	0	0	0	0	0	0	0	0	0	0	0	0	0	0	0	0	0	0	0	0	0
DMH Prdm13 Gaba	0	0	0	0	0	0	0	0	0	0	0	0	0	0	0	0	0	0	0	0	0	0	0	0	0	0	0	0	0	0	0	0	0	0	0	0	0	0	0	0	0	0	0	0	0	0	0	0	0
PVHd Gsc Gaba	0	0	0	0	0	0	0	0	0	0	0	0	0	0	0	0	0	0	0	0	0	0	0	0	0	0	0	0	0	0	0	0	0	0	0	0	0	0	0	0	0	0	0	0	0	0	0	0	0
PVHd-SBPV Six3 Prox1 Gaba	0	0	0	0	0	0	0	0	0	0	0	0	0	0	0	0	0	0	0.0060241	0	0	0.00200803	0.00200803	0	0	0	0	0	0.00200803	0.00200803	0	0	0	0.00200803	0.00401606	0.0060241	0	0.00200803	0	0.00200803	0	0.00200803	0	0	0	0	0	0	0.00401606
AHN-SBPV-PVHd Pdrm12 Gaba	0	0	0	0	0	0	0	0	0	0	0	0	0	0	0	0	0	0	0	0	0	0	0	0	0	0.000720981	0	0	0	0	0	0.000720981	0	0	0.00793079	0	0	0.00288392	0	0	0.000720981	0.00216294	0	0	0	0	0	0.000720981	0.000720981
SBPV-PVa Six6 Satb2 Gaba	0	0	0	0	0	0	0	0	0	0	0	0	0	0	0	0	0	0	0	0	0	0	0	0	0	0	0	0	0	0.00413223	0	0	0	0	0	0	0	0.0330579	0	0	0	0	0	0	0	0	0	0	0.00413223
AHN Onecut3 Gaba	0	0	0	0	0	0	0	0	0	0	0	0	0	0	0	0	0	0	0.0200803	0	0	0	0	0	0	0	0	0	0	0	0	0	0	0	0	0.0160643	0	0	0	0	0	0.00401606	0.00401606	0	0	0.00401606	0.0883534	0.0401606	0.0361446
ZI Pax6 Gaba	0	0	0	0	0	0	0	0	0	0	0	0.000258398	0	0	0.000516796	0	0	0	0.00180879	0.000258398	0.000516796	0	0	0	0	0.00206718	0	0	0.000516796	0.000516796	0	0.000258398	0.000258398	0	0.00206718	0.00232558	0	0.00180879	0	0	0	0.000775194	0	0.00103359	0	0.000258398	0.000258398	0.000775194	0.00103359
DMH-LHA Gsx1 Gaba	0	0	0	0	0	0	0	0	0	0	0	0	0	0	0	0	0	0	0.00116279	0	0	0	0	0	0	0	0	0	0	0	0	0	0	0	0.00116279	0.00116279	0	0	0	0	0	0	0	0	0	0	0	0	0.00116279
PVHd-DMH Lhx6 Gaba	0	0	0	0	0	0	0	0	0	0	0	0	0	0	0	0	0	0	0	0	0	0	0	0	0	0	0	0	0	0	0	0	0	0	0	0	0	0	0	0	0	0	0	0	0	0	0	0	0
TU-ARH Otp Six6 Gaba	0	0	0	0	0	0	0	0	0	0	0	0	0	0	0	0	0	0	0.000475285	0	0	0	0	0	0	0	0	0	0	0	0	0	0	0	0.000475285	0.000475285	0	0	0	0	0	0	0.00095057	0	0	0	0.000475285	0	0
TMd-DMH Foxd2 Gaba	0	0	0	0	0	0	0	0	0	0	0	0	0	0	0	0	0	0	0	0	0	0	0	0	0	0	0	0	0	0	0	0	0	0	0	0	0	0	0	0	0	0	0	0	0	0	0	0	0
PVpo-VMPO-MPN Hmx2 Gaba	0	0	0	0	0	0	0.00036062	0	0	0	0	0	0	0	0	0	0	0	0.00144248	0	0	0	0	0	0	0.00144248	0	0	0	0	0	0	0	0	0.0018031	0.00757303	0	0.0176704	0.000721241	0	0.00036062	0.00252434	0.00288496	0.000721241	0	0.00036062	0.0241616	0.0158673	0.0137036
DMH Hmx2 Gaba	0	0	0	0	0	0	0	0	0	0	0	0	0	0	0	0	0	0	0.00204499	0	0	0	0	0	0	0	0	0.00102249	0	0	0	0.00102249	0	0	0	0.00204499	0	0.00102249	0.00102249	0	0	0.00204499	0	0.00102249	0	0	0.00511247	0.00204499	0
ARH-PVp Tbx3 Gaba	0	0	0	0	0	0	0	0	0	0	0	0	0	0	0	0	0	0	0	0	0	0	0	0	0	0	0	0	0	0	0	0	0	0	0	0.0015528	0	0	0	0	0	0	0	0	0	0	0.0015528	0.0015528	0
LGv-ZI Otx2 Gaba	0	0	0	0	0	0	0	0	0	0	0	0	0	0	0	0	0	0	0	0	0	0	0	0.00150602	0	0	0	0	0	0	0	0	0.00301205	0	0.00301205	0	0	0.00903614	0	0	0	0	0	0	0	0.00150602	0	0.00150602	0
PAG-MRN Rln3 Gaba	0	0	0	0	0	0	0	0	0	0	0	0	0	0	0	0	0	0	0	0	0	0	0	0	0	0	0	0	0	0	0	0	0	0	0	0	0	0	0	0	0	0	0	0	0	0	0	0	0
PPN-CUN-PCG Otp En1 Gaba	0	0	0	0	0	0	0	0	0	0	0	0	0	0	0	0	0	0	0	0	0	0	0	0	0	0	0	0	0	0	0	0	0	0	0	0	0	0	0	0	0	0	0	0	0	0	0	0	0
MRN-PPN-CUN Pax8 Gaba	0	0	0	0	0	0	0	0	0	0	0	0	0	0	0	0	0	0	0	0	0	0	0	0	0	0	0	0	0	0	0	0	0	0	0	0	0	0	0	0	0	0	0	0	0	0	0	0	0
MRN-VTN-PPN Pax5 Cdh23 Gaba	0	0	0	0	0	0	0	0	0	0	0	0	0	0	0	0	0	0	0	0	0	0	0	0	0	0	0	0	0	0	0	0	0	0	0	0	0	0	0	0	0	0	0	0	0	0	0	0	0
SNr-VTA Pax5 Npas1 Gaba	0	0	0	0	0	0	0	0	0	0	0	0	0	0	0	0	0	0	0.0110664	0	0	0.00603622	0.00100604	0.00201207	0.00100604	0.00100604	0	0	0	0	0	0	0	0	0	0	0	0	0	0	0	0	0	0	0	0	0.00100604	0	0.00100604
PAG-PPN Pax5 Sox21 Gaba	0	0	0	0	0	0	0	0	0	0	0	0	0	0	0	0	0	0	0	0	0	0	0	0	0	0	0	0	0	0	0	0	0	0	0	0	0	0	0	0	0	0	0	0	0	0	0	0	0
SNr Six3 Gaba	0	0	0	0	0	0	0	0	0	0.00078064	0	0	0	0.00312256	0.00234192	0	0	0	0.179547	0.00312256	0.0312256	0.00234192	0.0132709	0.00858704	0.00468384	0.0078064	0	0.00078064	0	0	0	0	0	0	0	0.00078064	0	0	0	0	0	0	0	0	0	0.00078064	0.00078064	0.00312256	0
IC Six3 En2 Gaba	0	0	0	0	0	0	0	0	0	0	0.000633814	0	0	0	0	0	0	0	0	0	0	0	0	0	0	0	0	0	0	0	0	0	0	0	0	0	0	0	0	0	0	0	0	0	0	0	0	0	0
PAG-MRN-RN Foxa2 Gaba	0	0	0	0	0	0	0	0	0	0	0.00157978	0	0	0	0	0	0	0	0	0	0	0	0	0	0	0	0	0	0	0	0	0	0	0	0	0	0	0	0	0	0	0	0	0	0	0	0	0	0
PAG-ND-PCG Onecut1 Gaba	0	0	0	0	0	0	0	0	0	0	0	0	0	0	0	0	0	0	0	0	0	0	0	0	0	0	0	0	0	0	0	0	0	0	0	0	0	0	0	0	0	0	0	0	0	0	0	0	0
PAG-RN Nkx2-2 Otx1 Gaba	0	0	0	0	0	0	0	0	0	0	0	0	0	0	0	0	0	0	0	0	0	0	0	0	0	0	0	0	0	0	0	0	0	0	0	0	0	0	0	0	0	0	0	0	0	0	0	0	0
PRT Tcf7l2 Gaba	0	0	0	0	0	0	0	0	0	0.000527983	0	0	0	0	0	0	0	0	0	0	0	0	0	0	0	0	0	0	0	0	0	0	0	0	0	0	0	0	0	0	0	0	0	0	0	0	0	0	0
LGv-SPFp-SPFm Nkx2-2 Tcf7l2 Gaba	0	0	0	0	0	0	0	0	0	0	0	0.00075643	0	0	0.00075643	0	0	0	0	0	0.00075643	0	0.00151286	0	0	0	0	0	0	0	0	0	0.00075643	0	0	0	0	0	0	0	0	0	0	0	0	0	0	0	0.00075643
SC Otx2 Gcnt4 Gaba	0	0	0	0	0	0	0	0	0	0	0	0	0	0	0	0	0	0	0	0	0	0	0	0	0	0	0	0	0	0	0	0	0	0	0	0	0	0	0	0	0	0	0	0	0	0	0	0	0
SC-PAG Lef1 Emx2 Gaba	0	0	0	0	0	0	0	0	0	0	0.000789578	0	0	0	0	0	0	0	0	0	0	0	0	0	0	0	0	0	0	0	0	0	0	0	0	0	0	0	0	0	0	0	0	0	0	0	0	0	0
SCm-PAG Cdh23 Gaba	0	0	0	0	0	0	0	0	0	0	0	0	0	0	0	0	0	0	0	0	0	0	0	0	0	0	0	0	0	0	0	0	0	0	0	0	0	0	0	0	0	0	0	0	0	0	0	0	0
SCs Dmbx1 Gaba	0	0	0	0	0	0	0	0	0	0	0.00261267	0	0	0	0	0	0	0	0	0	0	0	0	0	0	0	0	0	0	0	0	0	0	0	0	0	0	0	0	0	0	0	0	0	0	0	0	0	0
SC Lef1 Otx2 Gaba	0	0	0	0	0	0	0	0	0	0	0	0	0	0	0	0	0	0	0	0	0	0	0	0	0	0	0	0	0	0	0	0	0	0	0	0	0	0	0	0	0	0	0	0	0	0	0	0	0
SCs Pax7 Nfia Gaba	0	0	0	0	0	0	0	0	0	0	0.00459137	0	0	0	0	0	0	0	0	0	0	0	0	0	0	0	0	0	0	0	0	0	0	0	0	0	0	0	0	0	0	0	0	0	0	0	0	0	0
PRT Mecom Gaba	0	0	0	0	0	0	0	0	0	0	0	0	0	0	0	0	0	0	0	0	0	0	0	0	0	0	0	0	0	0	0	0	0	0	0	0	0	0	0	0	0	0	0	0	0	0	0	0	0
SC Tnnt1 Gli3 Gaba	0	0	0	0	0	0	0	0	0	0	0.00671141	0	0	0	0	0	0	0	0	0	0	0	0	0	0	0	0	0	0	0	0	0	0	0	0	0	0	0	0	0	0	0	0	0	0	0	0	0	0
SCs Lef1 Gli3 Gaba	0	0	0	0	0	0	0	0	0	0	0.0021097	0	0	0	0	0	0	0	0	0	0	0	0	0	0	0	0	0	0	0	0	0	0	0	0	0	0	0	0	0	0	0	0	0	0	0	0	0	0
SCsg Gabrr2 Gaba	0	0	0	0	0	0	0	0.00115407	0	0	0.0034622	0.00403924	0	0	0.00461627	0	0	0	0	0	0	0	0	0	0	0.000577034	0	0	0	0	0	0	0	0	0	0.000577034	0	0	0	0	0	0	0	0	0	0	0	0	0
IPN Otp Crisp1 Gaba	0	0	0	0	0	0	0	0	0	0	0	0	0	0	0	0	0	0	0	0	0	0	0	0	0	0	0	0	0	0	0	0	0	0	0	0	0	0	0	0	0	0	0	0	0	0	0	0	0
CS-RPO Meis2 Gaba	0	0	0	0	0	0	0	0	0	0	0	0	0	0	0	0	0	0	0	0	0	0	0	0	0	0	0	0	0	0	0	0	0	0	0	0	0	0	0	0	0	0	0	0	0	0	0	0	0
PRNc Otp Gly-Gaba	0	0	0	0	0	0	0	0	0	0	0	0	0	0	0	0	0	0	0	0	0	0	0	0	0	0	0	0	0	0	0	0	0	0	0	0	0	0	0	0	0	0	0	0	0	0	0	0	0
PB Sst Gly-Gaba	0	0	0	0	0	0	0	0	0	0	0	0	0	0	0	0	0	0	0	0	0	0	0	0	0	0	0	0	0	0	0	0	0	0	0	0	0	0	0	0	0	0	0	0	0	0	0	0	0
PRNc Prox1 Brs3 Gly-Gaba	0	0	0	0	0	0	0	0	0	0	0	0	0	0	0	0	0	0	0	0	0	0	0	0	0	0	0	0	0	0	0	0	0	0	0	0	0	0	0	0	0	0	0	0	0	0	0	0	0
CS-PRNr-PCG Tmem163 Otp Gaba	0	0	0	0	0	0	0	0	0	0	0	0	0	0	0	0	0	0	0	0	0	0	0	0	0	0	0	0	0	0	0	0	0	0	0	0	0	0	0	0	0	0	0	0	0	0	0	0	0
CS-PRNr-DR En1 Sox2 Gaba	0	0	0	0	0	0	0	0	0	0	0	0	0	0	0	0	0	0	0	0	0	0	0	0	0	0	0	0	0	0	0	0	0	0	0	0	0	0	0	0	0	0	0	0	0	0	0	0	0
LDT Fgf7 Gaba	0	0	0	0	0	0	0	0	0	0	0	0	0	0	0	0	0	0	0	0	0	0	0	0	0	0	0	0	0	0	0	0	0	0	0	0	0	0	0	0	0	0	0	0	0	0	0	0	0
LDT-DTN Gata3 Nfix Gaba	0	0	0	0	0	0	0	0	0	0	0	0	0	0	0	0	0	0	0	0	0	0	0	0	0	0	0	0	0	0	0	0	0	0	0	0	0	0	0	0	0	0	0	0	0	0	0	0	0
NI-RPO Gata3 Nr4a2 Gaba	0	0	0	0	0	0	0	0	0	0	0	0	0	0	0	0	0	0	0	0	0	0	0	0	0	0	0	0	0	0	0	0	0	0	0	0	0	0	0	0	0	0	0	0	0	0	0	0	0
LDT-PCG-CS Gata3 Lhx1 Gaba	0	0	0	0	0	0	0	0	0	0	0	0	0	0	0	0	0	0	0	0	0	0	0	0	0	0	0	0	0	0	0	0	0	0	0	0	0	0	0	0	0	0	0	0	0	0	0	0	0
PDTg-PCG Pax6 Gaba	0	0	0	0	0	0	0	0	0	0	0	0	0	0	0	0	0	0	0	0	0	0	0	0	0	0	0	0	0	0	0	0	0	0	0	0	0	0	0	0	0	0	0	0	0	0	0	0	0
PDTg Otp Shroom3 Gaba	0	0	0	0	0	0	0	0	0	0	0	0	0	0	0	0	0	0	0	0	0	0	0	0	0	0	0	0	0	0	0	0	0	0	0	0	0	0	0	0	0	0	0	0	0	0	0	0	0
PDTg Otp Olig3 Gaba	0	0	0	0	0	0	0	0	0	0	0	0	0	0	0	0	0	0	0	0	0	0	0	0	0	0	0	0	0	0	0	0	0	0	0	0	0	0	0	0	0	0	0	0	0	0	0	0	0
LDT-PCG St18 Gaba	0	0	0	0	0	0	0	0	0	0	0	0	0	0	0	0	0	0	0	0	0	0	0	0	0	0	0	0	0	0	0	0	0	0	0	0	0	0	0	0	0	0	0	0	0	0	0	0	0
DTN-LDT-IPN Otp Pax3 Gaba	0	0	0	0	0	0	0	0	0	0	0	0	0	0	0	0	0	0	0	0	0	0	0	0	0	0	0	0	0	0	0	0	0	0	0	0	0	0	0	0	0	0	0	0	0	0	0	0	0
NLL Gata3 Gly-Gaba	0	0	0	0	0	0	0	0	0	0	0	0	0	0.000399042	0	0	0	0	0	0	0	0	0	0	0	0	0	0	0	0	0	0	0	0	0	0	0	0	0	0	0	0	0	0	0	0	0	0	0
PSV Pax2 Gly-Gaba	0	0	0	0	0	0	0	0	0	0	0	0	0	0	0	0	0	0	0	0	0	0	0	0	0	0	0	0	0	0	0	0	0	0	0	0	0	0	0	0	0	0	0	0	0	0	0	0	0
NLL-po Pax7 Gaba	0	0	0	0	0	0	0	0	0	0	0	0	0	0	0	0	0	0	0	0	0	0	0	0	0	0	0	0	0	0	0	0	0	0	0	0	0	0	0	0	0	0	0	0	0	0	0	0	0
POR Gata3 Gly-Gaba	0	0	0	0	0	0	0	0	0	0	0	0	0	0	0	0	0	0	0	0	0	0	0	0	0	0	0	0	0	0	0	0	0	0	0	0	0	0	0	0	0	0	0	0	0	0	0	0	0
POR Spp1 Gly-Gaba	0	0	0	0	0	0	0	0	0	0	0	0	0	0	0	0	0	0	0	0	0	0	0	0	0	0	0	0	0	0	0	0	0	0	0	0	0	0	0	0	0	0	0	0	0	0	0	0	0
PRP Otp Gly-Gaba	0	0	0	0	0	0	0	0	0	0	0	0	0	0	0	0	0	0	0	0	0	0	0	0	0	0	0	0	0	0	0	0	0	0	0	0	0	0	0	0	0	0	0	0	0	0	0	0	0
GRN-IRN-MDRNd Ikzf1 Gly-Gaba	0	0	0	0	0	0	0	0	0	0	0	0	0	0	0	0	0	0	0	0	0	0	0	0	0	0	0	0	0	0	0	0	0	0	0	0	0	0	0	0	0	0	0	0	0	0	0	0	0
MY Lhx1 Gly-Gaba	0	0	0	0	0	0	0	0	0	0	0	0	0	0	0	0	0	0	0.000155183	0	0	0	0	0	0	0	0	0	0	0	0	0	0	0	0	0	0	0	0	0	0	0	0	0	0	0.000155183	0	0	0.000155183
PPY-PGRNl Vip Glyc-Gaba	0	0	0	0	0	0	0	0	0	0	0	0	0	0	0	0	0	0	0	0	0	0	0	0	0	0	0	0	0	0	0	0	0	0	0	0	0	0	0	0	0	0	0	0	0	0	0	0	0
MV-SPIV-PRP Dmbx1 Gly-Gaba	0	0	0	0	0	0	0	0	0	0	0	0	0	0	0	0	0	0	0	0	0	0	0	0	0	0	0	0	0	0	0	0	0	0	0	0	0	0	0	0	0	0	0	0	0	0	0	0	0
MDRN Hoxb5 Ebf2 Gly-Gaba	0	0	0	0	0	0	0	0	0	0	0	0	0	0	0	0	0	0	0	0	0	0	0	0	0	0	0	0	0	0	0	0	0	0	0	0	0	0	0	0	0	0	0	0	0	0	0	0	0
MDRNd Prox1 Pax6 Gly-Gaba	0	0	0	0	0	0	0	0	0	0	0	0	0	0	0	0	0	0	0	0	0	0	0	0	0	0	0	0	0	0	0	0	0	0	0	0	0	0	0	0	0	0	0	0	0	0	0	0	0
MY Prox1 Lmo7 Gly-Gaba	0	0	0	0	0	0	0	0	0	0	0	0	0	0	0	0	0	0	0	0	0	0	0	0	0	0	0	0	0	0	0	0	0	0	0	0	0	0	0	0	0	0	0	0	0	0	0	0	0
NTS-MDRNd Prox1 Zic1 Gly-Gaba	0	0	0	0	0	0	0	0	0	0	0	0	0	0	0	0	0	0	0	0	0	0	0	0	0	0	0	0	0	0	0	0	0	0	0	0	0	0	0	0	0	0	0	0	0	0	0	0	0
MV Nkx6-1 Gly-Gaba	0	0	0	0	0	0	0	0	0	0	0	0	0	0	0	0	0	0	0	0	0	0	0	0	0	0	0	0	0	0	0	0	0	0	0	0	0	0	0	0	0	0	0	0	0	0	0	0	0
PAS-MV Ebf2 Gly-Gaba	0	0	0	0	0	0	0	0	0	0	0	0	0	0	0	0	0	0	0	0	0	0	0	0	0	0	0	0	0	0	0	0	0	0	0	0	0	0	0	0	0	0	0	0	0	0	0	0	0
MV Pax6 Gly-Gaba	0	0	0	0	0	0	0	0	0	0	0	0	0	0	0	0	0	0	0	0	0	0	0	0	0	0	0	0	0	0	0	0	0	0	0	0	0	0	0	0	0	0	0	0	0	0	0	0	0
CBN Dmbx1 Gaba	0	0	0	0	0	0	0	0	0	0	0	0	0	0	0	0	0	0	0	0	0	0	0	0	0	0	0	0	0	0	0	0	0	0	0	0	0	0	0	0	0	0	0	0	0	0	0	0	0
RPA Pax6 Hoxb5 Gly-Gaba	0	0	0	0	0	0	0	0	0	0	0	0	0	0	0	0	0	0	0	0	0	0	0	0	0	0	0	0	0	0	0	0	0	0	0	0	0	0	0	0	0	0	0	0	0	0	0	0	0
CU-ECU Pax2 Gly-Gaba	0	0	0	0	0	0	0	0	0	0	0	0	0	0	0	0	0	0	0	0	0	0	0	0	0	0	0	0	0	0	0	0	0	0	0	0	0	0	0	0	0	0	0	0	0	0	0	0	0
PRP Gata3 Slc6a5 Gly-Gaba	0	0	0	0	0	0	0	0	0	0	0	0	0	0	0	0	0	0	0	0	0	0	0	0	0	0	0	0	0	0	0	0	0	0	0	0	0	0	0	0	0	0	0	0	0	0	0	0	0
MARN-PPY Ngfr Gly-Gaba	0	0	0	0	0	0	0	0	0	0	0	0	0	0	0	0	0	0	0	0	0	0	0	0	0	0	0	0	0	0	0	0	0	0	0	0	0	0	0	0	0	0	0	0	0	0	0	0	0
PARN-MDRNd-NTS Gbx2 Gly-Gaba	0	0	0	0	0	0	0	0	0	0	0	0	0	0	0	0	0	0	0	0	0	0	0	0	0	0	0	0	0	0	0	0	0	0	0	0	0	0	0	0	0	0	0	0	0	0	0	0	0
MV Nr4a2 Gly-Gaba	0	0	0	0	0	0	0	0	0	0	0	0	0	0	0	0	0	0	0	0	0	0	0	0	0	0	0	0	0	0	0	0	0	0	0	0	0	0	0	0	0	0	0	0	0	0	0	0	0
MV Xdh Gly-Gaba	0	0	0	0	0	0	0	0	0	0	0	0	0	0	0	0	0	0	0	0	0	0	0	0	0	0	0	0	0	0	0	0	0	0	0	0	0	0	0	0	0	0	0	0	0	0	0	0	0
IRN Dmbx1 Pax2 Gly-Gaba	0	0	0	0	0	0	0	0	0	0	0	0	0	0	0	0	0	0	0	0	0	0	0	0	0	0	0	0	0	0	0	0	0	0	0	0	0	0	0	0	0	0	0	0	0	0	0	0	0
NTS-PARN Neurod2 Gly-Gaba	0	0	0	0	0	0	0	0	0	0	0	0	0	0	0	0	0	0	0	0	0	0	0	0	0	0	0	0	0	0	0	0	0	0	0	0	0	0	0	0	0	0	0	0	0	0	0	0	0
SPVI-SPVC Sall3 Nfib Gly-Gaba	0	0	0	0	0	0	0	0	0	0	0	0	0	0	0	0	0	0	0	0	0	0	0	0	0	0	0	0	0	0	0	0	0	0	0	0	0	0	0	0	0	0	0	0	0	0	0	0	0
SPVI-SPVC Sall3 Lhx1 Gly-Gaba	0	0	0	0	0	0	0	0	0	0	0	0	0	0	0	0	0	0	0	0	0	0	0	0	0	0	0	0	0	0	0	0	0	0	0	0	0	0	0	0	0	0	0	0	0	0	0	0	0
RO-RPA Pkd2l1 Gaba	0	0	0	0	0	0	0	0	0	0	0	0	0	0	0	0	0	0	0	0	0	0	0	0	0	0	0	0	0	0	0	0	0	0	0	0	0	0	0	0	0	0	0	0	0	0	0	0	0
DCO Il22 Gly-Gaba	0	0	0	0	0	0	0	0	0	0	0	0	0	0.00128452	0	0	0	0	0	0	0	0	0	0	0	0	0	0	0	0	0	0	0	0	0	0	0	0	0	0	0	0	0	0	0	0	0	0	0
CB PLI Gly-Gaba	0	0	0	0	0	0	0	0	0	0	0	0	0	0	0	0	0	0	0	0	0	0	0	0	0	0	0	0	0	0	0	0	0	0	0	0	0	0	0	0	0	0	0	0.00044484	0	0	0	0	0
CBX Golgi Gly-Gaba	0	0	0	0	0	0	0	0	0	0	0	0	0	0	0	0	0	0	0	0	0	0	0	0	0	0	0	0	0	0	0	0	0	0	0	0	0	0	0	0	0	0	0	0	0	0	0	0	0
CBX MLI Megf11 Gaba	0	0	0	0	0	0	0	1.3532e-05	0	0	0	0	0	0	0	0	0	0	0	0	0	0	0	0	0	0	0	0	0	0	0	0	0	0	0	0	0	0	0	0	0	0	0	0	0	0	0	0	0
CBX MLI Cdh22 Gaba	0	0	0	0	0	0	0	0	0	0	0	0	0	0	0	0	0	0	0	0	0	0	0	0	0	0	0	0	0	0	0	0	0	0	0	0	0	0	0	0	0	0	0	0	0	0	0	0	0
CBX Purkinje Gaba	0	0	0	0	0	0	0	0	0	0	0	0	0	0	0	0	0	0	0	0	0	0	0	0	0	0	0	0	0	0	0	0	0	0	0	0	0	0	0	0	0	0	0	0	0	0	0	0	0
[truncated: 95 more columns]
